# Supplementary material for: Transcriptional heterogeneity shapes stress-adaptive responses in yeast
Source: Nat Commun. 2025 Mar 17;16:2631. doi: 10.1038/s41467-025-57911-6 (PMC11914649; doi:10.1038/s41467-025-57911-6)
Supplement: Supplementary file 3 — Supplementary Dataset 1 [file 41467_2025_57911_MOESM3_ESM.xlsx]

## Sheet: Legend
Supplementary Data 1
Individual sheets contain the list of genes for the indicated signature
The criteria for each list is described in the Supplementary Information

## Sheet: upregulated200
STL1
YNL194C
YHR087W
ALD3
FMP48
CTT1
HXT5
HSP12
NQM1
DDR2
FMP45
PHM7
SOL4
MSC1
PUT4
SPI1
FMP16
HBT1
HOR2
BDH2
GPD1
FMP43
PGM2
CYC7
TPS2
HSP42
FMP12
TSL1
YNL195C
YHR033W
DCS2
SIP18
PNS1
GAD1
SPS100
PNC1
YNR014W
ALD4
YCL048W-A
PRR2
TMA10
GRE1
YDR034W-B
YLR149C
BAG7
IRC15
GSY1
YJL144W
YDR119W-A
YER067W
YGR066C
GRE2
GLC3
TPS1
STF2
YFR017C
PHM8
GRE3
YPL230W
OM45
TFS1
YNR034W-A
YMR196W
GIP2
GDB1
SDS24
HSP26
SDP1
ARO9
GSY2
EMI2
SPG4
CWP1
GOR1
OM14
YKL151C
PAI3
YMR090W
HSP104
YER053C-A
FMP33
PIC2
QNQ1
GAC1
CIN5
ATO2
MGA1
POT1
YPT53
TPK1
YPL247C
YHR022C
SSE2
YML131W
YKL091C
TMA17
TPO4
NDE2
DAK1
YOR062C
BOP2
DCS1
SSA4
YOR186W
YPC1
NCE103
UGP1
NTH1
HXT1
YJR008W
HOR7
YBR085C-A
SPG1
GLO1
YJL163C
ATH1
SOL1
YER079W
MCR1
GGA1
MBR1
HSP78
UGX2
OPI10
YDR018C
YOR289W
RCN2
YHR097C
UIP4
ARO10
YDL199C
YBR285W
ATG8
YLR177W
YLL023C
PTK2
LEE1
XKS1
YIL055C
YJL133C-A
ISF1
YNL092W
RNY1
YOL048C
YKR011C
LSP1
YNL200C
PIL1
YLR345W
YMR206W
YHR138C
GSP2
YGR127W
ATG29
LAP4
YLR042C
YDL124W
YMR291W
FMP40
AMS1
IKS1
GUT2
HSP82
GAL2
YER121W
GIP1
YGP1
FRT2
UBI4
YDL206W
CYB2
TPS3
ALD6
YKL107W
PEX18
PRX1
AFR1
AGP2
COX5B
YJR096W
YOR052C
SAF1
PIG2
GCY1
UGA2
PDC6
YLR164W
HSP31
GRX2
FUN19
GLG1
PIR3
YET2
NRG1
THI4
CMK2
TPK2
GIS1
GPX1
YDR391C

## Sheet: downregulated200
NOB1
RPS27A
HGH1
SQT1
RPA12
SRO9
NOP8
LEU9
TMA23
NCS2
RPL22B
GAR1
KAP123
OGG1
RPL33B
NOP16
NOP9
UTP9
NUC1
MFA2
UTR2
FUI1
ESF2
URB1
IPI1
TRF5
YLR003C
NUG1
TPO2
DBP7
BUD23
FCY2
SKG6
YMR185W
KRR1
PLB2
YEF3
RMT2
LCP5
TMA16
YNL162W-A
DIM1
RPC31
RNR1
ECM16
YPL183C
YLR413W
SIK1
NMD3
YBR141C
FRE7
ECM1
RRP14
RPC19
HAS1
RBG1
CNS1
TSR2
RPC25
PPM2
NHP2
RNT1
BUD20
DIP2
NOC4
YGR283C
BMS1
YMR310C
YBR238C
RSA3
MAK5
TRM82
AIR1
YLR063W
UTP21
YNL313C
CBF5
REX4
UTP15
NOC3
UTP11
IMP4
FAL1
CTR1
NOP1
MNN1
RCL1
SAP185
IMP3
DUS3
UTP13
HMT1
ZEO1
YOR287C
YLR363W-A
RSA4
TSR1
PHO3
UTP18
MAE1
UTP10
YIL127C
RIX7
UTP8
RPA49
YIL091C
GCD10
YMC2
LIA1
DBP8
MTR4
YIL096C
FYV7
FAF1
CIC1
RKI1
BUD22
SAS10
SRP40
PXR1
MAK21
UTP20
RRB1
NOP14
RIX1
RPA34
LTV1
SDA1
NIP7
YGR079W
YCL058W-A
CGR1
PNO1
BRX1
DBP2
HPT1
RRN11
UTP6
NAN1
NOP4
RPA190
RPA135
REI1
FRE1
UTP5
KRI1
RRP8
MAK16
NOP2
YBL028C
TRM1
IPI3
PWP1
MRT4
PWP2
NOP13
ALB1
DRS1
ERB1
ARX1
UTP14
ROK1
DBP3
AAH1
NOP7
RLP7
YTM1
ENP2
DBP9
UTP4
NOP15
TRM2
NSA2
ENP1
RPA43
JJJ3
NRP1
RPF2
RLP24
EBP2
DHR2
SSF1
RRP5
HCA4
PUF6
GFD2
SFG1
YLR073C
BFR2
KRE33
SPB1
NOC2
TRM11
MRD1
NSR1
RRS1
NOG1
RRP12
UTP23
YDL063C

## Sheet: unresponsive200
ALG12
SWD2
UBP7
ANT1
SYN8
SIF2
CIK1
YHR192W
HRQ1
NUP116
YDL086W
ALG11
SKP2
YNG2
CPD1
YIF1
IPP1
PTK1
ALG9
LIP1
MOG1
ADE2
MSL5
IRC19
PAF1
NOT5
PMT3
CWH43
YDR089W
RAD24
YOR111W
YGL140C
KIN2
ORM1
RMD11
TYR1
PEX1
BRR1
PEX12
RXT2
YBR230W-A
CUS1
EEB1
YOL019W-A
PLC1
KRE2
RAD61
TLG1
YKR070W
BDF1
TFC4
DEP1
UBA4
NIF3
UBC1
SPT7
RNA14
BCK2
TIR2
PIN4
YHR177W
AXL1
RHO2
APM4
MSA2
SAD1
MRP7
VPS72
NTR2
SHU2
RCO1
DID2
WWM1
TRE1
PAC2
SEC3
SIW14
MCM21
YLR224W
SMD1
CUL3
SLX4
UBP12
STU1
EHD3
SLY1
ALG6
YFL034W
THG1
GPI13
NFT1
QDR2
MRP51
CAF40
YHR078W
YJR112W-A
YOR164C
SWH1
YNR036C
YSR3
GPI14
DOS2
DIG1
BNI1
ERV1
KCS1
SEC4
YGR203W
IAH1
KRE6
PSP2
OCA4
NIT2
EXO1
YHR162W
LDB18
ECM25
RPO21
PGK1
DBR1
YJR136C
MCM16
FMP25
YKL222C
HMF1
TNA1
VPS24
GCN2
YNR040W
ECM14
YGR146C
CRN1
SEC1
LAS21
YLR326W
HEH2
MAD2
RDS2
SWD3
YDR049W
RNH1
DPL1
NIP100
YGR071C
BEM3
CDD1
MFT1
MEH1
RET2
WHI5
MRPL1
CAM1
TFA1
DSL1
SGF29
GIS3
MRPL38
YGR012W
SKI2
YJL062W-A
ZPS1
YPL088W
BET3
PEP3
RRN10
YOR072W-B
COF1
TRS130
COG3
YBR259W
ATP5
SNT2
UBP8
YDL173W
TRP1
IRA1
MCM3
YNL122C
PEX15
YPL189C-A
SAC7
ARF3
CPT1
OKP1
DYN3
MRP17
YML6
GTB1
YGL114W
LEU2
YFH1
POS5
COG2
SSC1
GPI2
TAL1
FMP30
PDB1
APL6
TFC1

## Sheet: daughter
CTS1
AMN1
SCW11
PRY3
DSE1
DSE2
DSE3
DSE4
ASH1
EGT2

## Sheet: oldcells
ARN1
ARN2
FIT1
FIT2
FIT3

## Sheet: Msn2_4_targets
ADY2
ARO10
CSR2
CYB2
DDR2
DDR48
FMP48
GDB1
GID8
GIP2
GLK1
GPT2
GRE3
HBT1
HER1
HSP26
HSP42
HSP78
HSP82
HXK1
INO1
MAL31
MDH1
MGA1
NCE103
PAI3
PDC6
PDR15
PHM7
PKH1
PNC1
PYK2
RGI2
ROD1
SIS1
SOD2
SSA1
TDH1
TMA10
TPS2
TSL1
YAL004W
YBL029C-A
YBR085C-A
YBR298C-A
YCL042W
YGP1
YJR115W
YMR173W-A
YMR206W
YNL193W
YNL194C
ALD3
DAK1
GRE1
PHM8
RTC3
RTN2
SPS100
TPS1
YHR140W
CTT1
HSP12
PNS1

## Sheet: Sko1_targets
AKR2
CMR3
COT1
CWP1
CWP1
DDR48
FAA1
FRE4
GCV1
GRE2
HPF1
HXT5
NOG2
PCL1
PET9
PMA1
PMC1
PTR2
SED1
SOK2
SPO20
THI4
YBL029C-A
YBL029W
YGL006W-A
YGL007C-A
YHR033W
YKL096C-B
YLR162W
YLR297W
YML131W
YOL150C
YOR316C-A
ALD3
DAK1
ENA1
GRE1
HSP12
RTC3
SPS100

## Sheet: Hot1_targets
ALD3
GRE1
HSP12
RTC3
SPS100
STL1

## Sheet: SMP1_targets
APL1
CCW14
CMK2
ENB1
FET3
FIT3
FRE1
HPF1
SIT1
SPI1
YBR053C

[truncated: 9 more sheets: HAP2_targets, CIN5_targets, RTG1_targets, RTG3_targets, YAP1_targets, SKN7_targets, RAP1_targets, MOT3_postargets, HSF1_targets]
