# Supplementary material for: Transcriptional heterogeneity shapes stress-adaptive responses in yeast
Source: Nat Commun. 2025 Mar 17;16:2631. doi: 10.1038/s41467-025-57911-6 (PMC11914649; doi:10.1038/s41467-025-57911-6)
Supplement: Supplementary file 4 — Supplementary Dataset 2 [file 41467_2025_57911_MOESM4_ESM.xlsx]

## Sheet: Sheet3
Supplementary Data 2
Sheets contain the percentage and average expression for th upregulated and downregulated signature across all points
percentage exp cells UPREG200	Expresion for the induced osmoconsensus
percentage exp cells DOWNREG	Expression for the repressed osmoconsensus
avg.exp	average expression level for the indicated gene
pct.exp	percentage of cells expressing the indicated gene
features.plot	gene name
id	sample name (genotype and time)
avg.exp.scaled	Seurat scaled average expression (from DotPlot function)

## Sheet: percentage exp cells UPREG200
	avg.exp	pct.exp	features.plot	id	avg.exp.scaled
STL1	0.0117584	0.319872	STL1	hog1_t0	-0.565712
YNL194C	0	0	YNL194C	hog1_t0	-0.580138
YHR087W	0.113844	2.9988	YHR087W	hog1_t0	-0.620569
ALD3	0.0816353	2.35906	ALD3	hog1_t0	-0.550538
FMP48	0.351571	9.23631	FMP48	hog1_t0	-0.582406
CTT1	0.103361	2.63894	CTT1	hog1_t0	-0.608875
HXT5	0.0303941	0.959616	HXT5	hog1_t0	-0.594145
HSP12	0.0779258	0.19992	HSP12	hog1_t0	-0.60809
NQM1	0.123881	3.63854	NQM1	hog1_t0	-0.504512
DDR2	0.0319526	0.759696	DDR2	hog1_t0	-0.698811
FMP45	0.121454	3.07877	FMP45	hog1_t0	-0.58199
PHM7	0.0146583	0.479808	PHM7	hog1_t0	-0.597543
SOL4	0.0283303	0.679728	SOL4	hog1_t0	-0.624508
MSC1	0.178014	4.7581	MSC1	hog1_t0	-0.562648
PUT4	0.0801291	1.9992	PUT4	hog1_t0	-0.636372
SPI1	0.190123	5.47781	SPI1	hog1_t0	-0.693703
FMP16	0.0495454	1.51939	FMP16	hog1_t0	-0.63306
HBT1	0.0310808	0.79968	HBT1	hog1_t0	-0.503008
HOR2	0.230793	5.83766	HOR2	hog1_t0	-0.682491
BDH2	0.11746	3.27869	BDH2	hog1_t0	-0.655621
GPD1	0.330265	8.71651	GPD1	hog1_t0	-0.733047
FMP43	0.045144	1.2395	FMP43	hog1_t0	-0.675042
PGM2	0.223219	5.59776	PGM2	hog1_t0	-0.575567
CYC7	0.0876199	2.35906	CYC7	hog1_t0	-0.921696
TPS2	0.437673	11.8353	TPS2	hog1_t0	-0.626479
HSP42	0.0965363	2.19912	HSP42	hog1_t0	-0.815666
FMP12	0.145162	4.19832	FMP12	hog1_t0	-0.694059
TSL1	0.116887	2.67893	TSL1	hog1_t0	-0.631544
YNL195C	0.154737	4.35826	YNL195C	hog1_t0	-0.524746
YHR033W	0.264151	6.91723	YHR033W	hog1_t0	-0.58711
DCS2	0.0826564	2.15914	DCS2	hog1_t0	-0.588807
SIP18	0.0468467	1.35946	SIP18	hog1_t0	-0.538532
PNS1	0.0843633	2.31907	PNS1	hog1_t0	-0.686938
GAD1	0.0929491	2.83886	GAD1	hog1_t0	-0.685555
SPS100	0.0392509	0.959616	SPS100	hog1_t0	-0.59002
PNC1	0.579837	14.5542	PNC1	hog1_t0	-0.918794
YNR014W	0.146455	3.71851	YNR014W	hog1_t0	-1.06938
ALD4	0.740639	17.7129	ALD4	hog1_t0	-0.607356
YCL048W-A	0.0075473	0.239904	YCL048W-A	hog1_t0	-0.284844
PRR2	0.0106566	0.279888	PRR2	hog1_t0	-0.624081
TMA10	0.109253	2.71891	TMA10	hog1_t0	-0.672479
GRE1	0.0346564	0.959616	GRE1	hog1_t0	-0.422185
YDR034W-B	0.0272361	0.719712	YDR034W-B	hog1_t0	-0.77409
YLR149C	0.0497162	1.51939	YLR149C	hog1_t0	-0.687395
BAG7	0.00770766	0.159936	BAG7	hog1_t0	-0.754119
IRC15	0	0	IRC15	hog1_t0	-1.39204
GSY1	0.113074	2.9988	GSY1	hog1_t0	-1.09126
YJL144W	0.0414675	1.27949	YJL144W	hog1_t0	-1.00016
YDR119W-A	0.0495626	1.19952	YDR119W-A	hog1_t0	-0.756721
YER067W	0.308885	7.79688	YER067W	hog1_t0	-0.655998
YGR066C	0.00621886	0.159936	YGR066C	hog1_t0	-0.657007
GRE2	0.517985	12.1152	GRE2	hog1_t0	-0.633615
GLC3	0.066601	1.87925	GLC3	hog1_t0	-0.76223
TPS1	0.910817	22.391	TPS1	hog1_t0	-0.836486
STF2	0.538148	13.7945	STF2	hog1_t0	-0.768156
YFR017C	0.0989662	2.91883	YFR017C	hog1_t0	-0.880335
PHM8	0.0135691	0.279888	PHM8	hog1_t0	-1.14276
GRE3	0.682484	17.1531	GRE3	hog1_t0	-0.575691
YPL230W	0.132195	3.83846	YPL230W	hog1_t0	-0.71622
OM45	0.338999	8.83647	OM45	hog1_t0	-0.668855
TFS1	0.370168	9.55618	TFS1	hog1_t0	-0.71858
YNR034W-A	0.109976	3.2387	YNR034W-A	hog1_t0	-0.642406
YMR196W	0.201727	5.63774	YMR196W	hog1_t0	-0.654882
GIP2	0.0576012	1.63934	GIP2	hog1_t0	-0.773569
GDB1	0.279987	7.51699	GDB1	hog1_t0	-0.523306
SDS24	0.241302	6.59736	SDS24	hog1_t0	-0.840835
HSP26	0.249085	4.83806	HSP26	hog1_t0	-0.854493
SDP1	0.0391056	1.11955	SDP1	hog1_t0	-0.968834
ARO9	0.204375	5.2379	ARO9	hog1_t0	-0.927854
GSY2	0.328719	8.11675	GSY2	hog1_t0	-0.816715
EMI2	0.519982	13.7945	EMI2	hog1_t0	-0.95294
SPG4	0.0351036	0.9996	SPG4	hog1_t0	-0.800377
CWP1	0	0	CWP1	hog1_t0	-0.632899
GOR1	0.1807	5.19792	GOR1	hog1_t0	-0.681318
OM14	0.627061	15.4338	OM14	hog1_t0	-0.669082
YKL151C	0.22682	5.9976	YKL151C	hog1_t0	-0.647737
PAI3	0.198937	4.95802	PAI3	hog1_t0	-0.473995
YMR090W	0.331949	8.43663	YMR090W	hog1_t0	-0.568918
HSP104	0.665074	16.0336	HSP104	hog1_t0	-0.782921
YER053C-A	0.0355186	1.15954	YER053C-A	hog1_t0	-0.626701
FMP33	0.0673102	1.87925	FMP33	hog1_t0	-0.765831
PIC2	0.264998	7.11715	PIC2	hog1_t0	-0.969037
QNQ1	0.0128202	0.439824	QNQ1	hog1_t0	-1.12743
GAC1	0.0467708	1.43942	GAC1	hog1_t0	0.466126
CIN5	0.458224	12.475	CIN5	hog1_t0	-0.479783
ATO2	0.0314311	0.879648	ATO2	hog1_t0	-0.858984
MGA1	0.0688469	1.91923	MGA1	hog1_t0	-0.635943
POT1	0.00326961	0.119952	POT1	hog1_t0	-0.786973
YPT53	0.00764482	0.19992	YPT53	hog1_t0	-0.570818
TPK1	0.241598	6.87725	TPK1	hog1_t0	-0.809825
YPL247C	0.286542	7.59696	YPL247C	hog1_t0	-0.729961
YHR022C	0.0461777	1.2395	YHR022C	hog1_t0	-0.774125
SSE2	0.383118	9.51619	SSE2	hog1_t0	-0.76466
YML131W	0.491657	11.9152	YML131W	hog1_t0	-0.649521
YKL091C	0.235782	6.43743	YKL091C	hog1_t0	-0.671942
TMA17	0.381257	9.87605	TMA17	hog1_t0	-0.737005
TPO4	0.183206	5.07797	TPO4	hog1_t0	-1.04594
NDE2	0.00277945	0.079968	NDE2	hog1_t0	-1.25678
DAK1	0.882629	21.5514	DAK1	hog1_t0	-0.607588
YOR062C	0.182463	4.59816	YOR062C	hog1_t0	-0.835966
BOP2	0.0491773	1.19952	BOP2	hog1_t0	-0.853924
DCS1	0.544037	14.5142	DCS1	hog1_t0	-0.688176
SSA4	0.24327	6.35746	SSA4	hog1_t0	-0.732793
YOR186W	0.0472472	1.31947	YOR186W	hog1_t0	-0.971578
YPC1	0.234638	6.39744	YPC1	hog1_t0	-1.12962
NCE103	1.11584	24.8301	NCE103	hog1_t0	-0.662116
UGP1	0.0586911	1.67933	UGP1	hog1_t0	-0.831329
NTH1	0.961143	23.0708	NTH1	hog1_t0	-0.959377
HXT1	1.38132	26.7093	HXT1	hog1_t0	-0.681657
YJR008W	0.104372	3.03878	YJR008W	hog1_t0	-0.823622
HOR7	6.05988	59.3762	HOR7	hog1_t0	-1.07324
YBR085C-A	1.30877	30.1879	YBR085C-A	hog1_t0	-0.629337
SPG1	0.0574695	1.71931	SPG1	hog1_t0	-0.582542
GLO1	2.11609	42.6629	GLO1	hog1_t0	-0.677135
YJL163C	0.0714457	2.15914	YJL163C	hog1_t0	-0.717672
ATH1	0.124753	3.55858	ATH1	hog1_t0	-0.902771
SOL1	0.231652	6.51739	SOL1	hog1_t0	-0.670671
YER079W	0.198211	5.31787	YER079W	hog1_t0	-1.03837
MCR1	0.877279	21.7113	MCR1	hog1_t0	-0.980201
GGA1	0.15702	4.39824	GGA1	hog1_t0	-0.929677
MBR1	0.0156116	0.439824	MBR1	hog1_t0	-0.963918
HSP78	0.200741	5.55778	HSP78	hog1_t0	-0.855716
UGX2	0.0441595	1.31947	UGX2	hog1_t0	-0.573576
OPI10	0.183106	5.27789	OPI10	hog1_t0	-0.820196
YDR018C	0.0372021	0.959616	YDR018C	hog1_t0	-0.756969
YOR289W	0.0609471	1.67933	YOR289W	hog1_t0	-0.934041
RCN2	0.304919	8.07677	RCN2	hog1_t0	-1.08609
YHR097C	0.296365	7.55698	YHR097C	hog1_t0	-0.624158
UIP4	0.190323	5.11795	UIP4	hog1_t0	-0.342298
ARO10	0.110759	2.59896	ARO10	hog1_t0	-0.784566
YDL199C	0.0481826	1.39944	YDL199C	hog1_t0	-0.72954
YBR285W	0.0421254	1.07957	YBR285W	hog1_t0	0.383619
ATG8	0.319029	8.51659	ATG8	hog1_t0	-0.795404
YLR177W	0.298615	8.11675	YLR177W	hog1_t0	-0.887063
YLL023C	1.00344	23.6705	YLL023C	hog1_t0	-0.509343
PTK2	0.667921	16.7133	PTK2	hog1_t0	-0.856397
LEE1	0.143067	3.91843	LEE1	hog1_t0	-0.763164
XKS1	0.132487	3.83846	XKS1	hog1_t0	-0.754141
YIL055C	0.16443	4.2383	YIL055C	hog1_t0	-0.893127
YJL133C-A	0.438981	10.116	YJL133C-A	hog1_t0	-0.959715
ISF1	0.0244525	0.759696	ISF1	hog1_t0	-0.77885
YNL092W	0.0531327	1.59936	YNL092W	hog1_t0	-0.552342
RNY1	0.103049	2.79888	RNY1	hog1_t0	-0.644851
YOL048C	0.20954	5.7577	YOL048C	hog1_t0	-0.660359
YKR011C	0.262364	6.95722	YKR011C	hog1_t0	-0.91988
LSP1	2.532	46.3415	LSP1	hog1_t0	-0.825913
YNL200C	0.176129	5.03798	YNL200C	hog1_t0	-0.53933
PIL1	4.12156	58.1767	PIL1	hog1_t0	-0.798349
YLR345W	0.197456	5.59776	YLR345W	hog1_t0	-0.90546
YMR206W	0.0591757	1.51939	YMR206W	hog1_t0	-0.103673
YHR138C	0.442786	11.6753	YHR138C	hog1_t0	-0.749127
GSP2	0.421772	10.6357	GSP2	hog1_t0	-0.927521
YGR127W	0.259583	6.7573	YGR127W	hog1_t0	-0.594216
ATG29	0.0750375	2.19912	ATG29	hog1_t0	-0.648999
LAP4	0.67483	17.1931	LAP4	hog1_t0	-0.853381
YLR042C	0.48367	11.5154	YLR042C	hog1_t0	-0.813518
YDL124W	2.96935	50.5798	YDL124W	hog1_t0	-1.11263
YMR291W	0.293731	7.35706	YMR291W	hog1_t0	-0.91115
FMP40	0.0494976	1.39944	FMP40	hog1_t0	-0.646029
AMS1	0.0945337	2.83886	AMS1	hog1_t0	-0.431427
IKS1	0.273084	7.31707	IKS1	hog1_t0	-0.820467
GUT2	0.0869304	2.35906	GUT2	hog1_t0	-0.729469
HSP82	2.23797	38.3047	HSP82	hog1_t0	-0.979129
GAL2	0.0858537	2.31907	GAL2	hog1_t0	-0.545472
YER121W	0.0931335	2.19912	YER121W	hog1_t0	-0.555029
GIP1	0.0643133	1.67933	GIP1	hog1_t0	-0.859177
YGP1	0.425283	7.71691	YGP1	hog1_t0	-0.864948
FRT2	0.113268	3.19872	FRT2	hog1_t0	-0.980718
UBI4	0.693968	16.5134	UBI4	hog1_t0	-0.73227
YDL206W	0.146666	3.87845	YDL206W	hog1_t0	-0.561489
CYB2	0.0217773	0.639744	CYB2	hog1_t0	-0.680248
TPS3	0.571156	14.7941	TPS3	hog1_t0	-0.592277
ALD6	5.81753	54.5782	ALD6	hog1_t0	-0.68235
YKL107W	0.212016	5.71771	YKL107W	hog1_t0	0.253983
PEX18	0.0125081	0.359856	PEX18	hog1_t0	-0.417196
PRX1	0.595134	15.3539	PRX1	hog1_t0	-0.780153
AFR1	0.158622	4.27829	AFR1	hog1_t0	-0.926509
AGP2	0.0676368	1.91923	AGP2	hog1_t0	-0.599476
COX5B	0.52883	12.555	COX5B	hog1_t0	-0.816185
YJR096W	0.409492	10.3958	YJR096W	hog1_t0	-0.702864
YOR052C	1.10132	25.03	YOR052C	hog1_t0	-0.869817
SAF1	0.101414	2.9988	SAF1	hog1_t0	-0.59843
PIG2	0.260022	6.59736	PIG2	hog1_t0	-0.769873
GCY1	0.199617	5.71771	GCY1	hog1_t0	-0.642819
UGA2	0.22417	6.39744	UGA2	hog1_t0	-0.688531
PDC6	0	0	PDC6	hog1_t0	-0.610044
YLR164W	0.22926	6.07757	YLR164W	hog1_t0	-0.962745
HSP31	1.10936	25.4298	HSP31	hog1_t0	-0.674423
GRX2	2.52219	46.5814	GRX2	hog1_t0	-0.972611
FUN19	0.446742	11.6353	FUN19	hog1_t0	-0.608701
GLG1	4.54109	68.9724	GLG1	hog1_t0	0.47888
PIR3	0.0473479	1.31947	PIR3	hog1_t0	-0.892399
YET2	0.164153	4.71811	YET2	hog1_t0	-0.962284
NRG1	0.147394	3.51859	NRG1	hog1_t0	-0.74931
THI4	0.0645717	1.59936	THI4	hog1_t0	-0.648806
CMK2	0.291366	8.19672	CMK2	hog1_t0	-1.02422
TPK2	0.342362	9.35626	TPK2	hog1_t0	-0.595205
GIS1	0.191324	5.2379	GIS1	hog1_t0	-0.738276
GPX1	0.257782	6.91723	GPX1	hog1_t0	-0.0560481
YDR391C	0.434451	10.7557	YDR391C	hog1_t0	-0.841878
STL11	0.0106718	0.269724	STL1	BY_t0	-0.565901
YNL194C1	0	0	YNL194C	BY_t0	-0.580138
YHR087W1	0.142912	3.06811	YHR087W	BY_t0	-0.620043
ALD31	0.0869141	2.05664	ALD3	BY_t0	-0.54984
FMP481	0.243513	5.73163	FMP48	BY_t0	-0.602167
CTT11	0.12488	2.73095	CTT1	BY_t0	-0.606375
HXT51	0.0280171	0.708024	HXT5	BY_t0	-0.598021
HSP121	0.0268382	0.337154	HSP12	BY_t0	-0.608924
NQM11	0.106861	2.49494	NQM1	BY_t0	-0.507415
DDR21	0.0734785	1.51719	DDR2	BY_t0	-0.69383
FMP451	0.113105	2.52866	FMP45	BY_t0	-0.584854
PHM71	0.00520831	0.134862	PHM7	BY_t0	-0.616079
SOL41	0.0176377	0.438301	SOL4	BY_t0	-0.631346
MSC11	0.188334	4.34929	MSC1	BY_t0	-0.560653
PUT41	0.0459203	1.11261	PUT4	BY_t0	-0.657267
SPI11	0.179265	3.87728	SPI1	BY_t0	-0.695125
FMP161	0.0578424	1.3149	FMP16	BY_t0	-0.628372
HBT11	0.0413852	0.944032	HBT1	BY_t0	-0.49574
HOR21	0.498295	10.0472	HOR2	BY_t0	-0.664926
BDH21	0.125702	2.46123	BDH2	BY_t0	-0.651726
GPD11	0.7037	14.4302	GPD1	BY_t0	-0.718199
FMP431	0.0786852	1.98921	FMP43	BY_t0	-0.667819
PGM21	0.155583	3.23668	PGM2	BY_t0	-0.592272
CYC71	0.0308035	0.674309	CYC7	BY_t0	-1.00789
TPS21	0.492161	10.9238	TPS2	BY_t0	-0.62164
HSP421	0.0677137	1.51719	HSP42	BY_t0	-0.826337
FMP121	0.134964	3.06811	FMP12	BY_t0	-0.699083
TSL11	0.154283	2.89953	TSL1	BY_t0	-0.620028
YNL195C1	0.164679	3.43898	YNL195C	BY_t0	-0.508416
YHR033W1	0.215703	4.85502	YHR033W	BY_t0	-0.599897
DCS21	0.0686652	1.51719	DCS2	BY_t0	-0.604665
SIP181	0.0444262	1.11261	SIP18	BY_t0	-0.544133
PNS11	0.19041	4.55158	PNS1	BY_t0	-0.654353
GAD11	0.148576	3.23668	GAD1	BY_t0	-0.654657
SPS1001	0.0220056	0.573163	SPS100	BY_t0	-0.672002
PNC11	0.686476	14.4976	PNC1	BY_t0	-0.909149
YNR014W1	0.114658	2.66352	YNR014W	BY_t0	-1.10772
ALD41	0.672475	13.5199	ALD4	BY_t0	-0.622565
YCL048W-A1	0	0	YCL048W-A	BY_t0	-0.810431
PRR21	0.0212372	0.438301	PRR2	BY_t0	-0.588645
TMA101	0.0636978	1.14633	TMA10	BY_t0	-0.702027
GRE11	0.0290375	0.640593	GRE1	BY_t0	-0.444375
YDR034W-B1	0.0159981	0.37087	YDR034W-B	BY_t0	-0.84026
YLR149C1	0.0336887	0.775455	YLR149C	BY_t0	-0.728026
BAG71	0.00356699	0.0674309	BAG7	BY_t0	-0.86957
IRC151	0	0	IRC15	BY_t0	-1.39204
GSY11	0.0759482	1.65206	GSY1	BY_t0	-1.1206
YJL144W1	0.0355256	0.809171	YJL144W	BY_t0	-1.00659
YDR119W-A1	0.0263976	0.539447	YDR119W-A	BY_t0	-0.904965
YER067W1	0.22719	4.41672	YER067W	BY_t0	-0.703625
YGR066C1	0.0217153	0.472016	YGR066C	BY_t0	-0.471162
GRE21	1.27127	21.207	GRE2	BY_t0	-0.525387
GLC31	0.0912958	1.92178	GLC3	BY_t0	-0.726904
TPS11	0.890551	18.6446	TPS1	BY_t0	-0.83988
STF21	0.586566	11.8004	STF2	BY_t0	-0.757596
YFR017C1	0.0964966	2.15779	YFR017C	BY_t0	-0.884752
PHM81	0.0212421	0.505732	PHM8	BY_t0	-1.12738
GRE31	0.95537	19.3864	GRE3	BY_t0	-0.51927
YPL230W1	0.0851299	2.05664	YPL230W	BY_t0	-0.903808
OM451	0.334115	7.38368	OM45	BY_t0	-0.675478
TFS11	0.325828	7.55226	TFS1	BY_t0	-0.743966
YNR034W-A1	0.0750345	1.58463	YNR034W-A	BY_t0	-0.716486
YMR196W1	0.209675	5.15846	YMR196W	BY_t0	-0.645266
GIP21	0.0300612	0.708024	GIP2	BY_t0	-0.941318
GDB11	0.231655	5.32704	GDB1	BY_t0	-0.645647
SDS241	0.240155	5.66419	SDS24	BY_t0	-0.841706
HSP261	0.101142	1.88806	HSP26	BY_t0	-1.06946
SDP11	0.0369755	0.910317	SDP1	BY_t0	-0.977294
ARO91	0.278262	5.83277	ARO9	BY_t0	-0.890357
GSY21	0.420504	7.68712	GSY2	BY_t0	-0.772169
EMI21	0.53524	10.9238	EMI2	BY_t0	-0.945739
SPG41	0.0343207	0.775455	SPG4	BY_t0	-0.818256
CWP11	0.0199863	0.438301	CWP1	BY_t0	-0.542107
GOR11	0.164453	3.60755	GOR1	BY_t0	-0.709221
OM141	0.678889	13.9582	OM14	BY_t0	-0.654219
YKL151C1	0.225768	5.63048	YKL151C	BY_t0	-0.650068
PAI31	0.124632	2.69724	PAI3	BY_t0	-0.612205
YMR090W1	0.366334	7.92313	YMR090W	BY_t0	-0.543591
HSP1041	0.562508	12.2724	HSP104	BY_t0	-0.80836
YER053C-A1	0.0569178	1.28119	YER053C-A	BY_t0	-0.610724
FMP331	0.0608075	1.41605	FMP33	BY_t0	-0.794164
PIC21	0.257904	5.79906	PIC2	BY_t0	-0.977167
QNQ11	0.00918978	0.269724	QNQ1	BY_t0	-1.22132
GAC11	0.0391426	0.876601	GAC1	BY_t0	0.0188142
CIN51	0.377989	8.42886	CIN5	BY_t0	-0.535074
ATO21	0.029559	0.708024	ATO2	BY_t0	-0.888966
MGA11	0.0424624	1.07889	MGA1	BY_t0	-0.756454
POT11	0.00334857	0.101146	POT1	BY_t0	-0.783684
YPT531	0.00504623	0.134862	YPT53	BY_t0	-0.653036
TPK11	0.277379	6.27107	TPK1	BY_t0	-0.765806
YPL247C1	0.247515	6.06878	YPL247C	BY_t0	-0.79689
YHR022C1	0.0430472	1.01146	YHR022C	BY_t0	-0.788079
SSE21	0.263939	5.93392	SSE2	BY_t0	-0.888354
YML131W1	0.663295	14.0256	YML131W	BY_t0	-0.55084
YKL091C1	0.227395	5.0236	YKL091C	BY_t0	-0.691154
TMA171	0.371333	7.92313	TMA17	BY_t0	-0.742516
TPO41	0.194943	3.80984	TPO4	BY_t0	-1.04031
NDE21	0.00600311	0.168577	NDE2	BY_t0	-0.910342
DAK11	1.09221	22.4545	DAK1	BY_t0	-0.508442
YOR062C1	0.166562	3.84356	YOR062C	BY_t0	-0.854229
BOP21	0.0339944	0.842886	BOP2	BY_t0	-1.00806
DCS11	0.583611	13.0142	DCS1	BY_t0	-0.668332
SSA41	0.215808	4.92245	SSA4	BY_t0	-0.749545
YOR186W1	0.0443688	0.944032	YOR186W	BY_t0	-1.00861
YPC11	0.219871	4.82131	YPC1	BY_t0	-1.16501
NCE1031	1.17125	23.1288	NCE103	BY_t0	-0.636577
UGP11	0.078276	1.7532	UGP1	BY_t0	-0.751802
NTH11	0.951424	19.4538	NTH1	BY_t0	-0.964015
HXT11	4.56607	56.4059	HXT1	BY_t0	-0.423106
YJR008W1	0.0932807	1.9555	YJR008W	BY_t0	-0.87779
HOR71	6.71656	57.2151	HOR7	BY_t0	-1.05648
YBR085C-A1	1.22961	24.9157	YBR085C-A	BY_t0	-0.643884
SPG11	0.029499	0.708024	SPG1	BY_t0	-1.10996
GLO11	2.16941	38.6379	GLO1	BY_t0	-0.660686
YJL163C1	0.0595951	1.58463	YJL163C	BY_t0	-0.819451
ATH11	0.155662	3.37154	ATH1	BY_t0	-0.826582
SOL11	0.286209	6.5408	SOL1	BY_t0	-0.611526
YER079W1	0.14506	3.47269	YER079W	BY_t0	-1.09637
MCR11	0.965826	19.8921	MCR1	BY_t0	-0.931826
GGA11	0.137891	3.30411	GGA1	BY_t0	-0.967983
MBR11	0.0210491	0.472016	MBR1	BY_t0	-0.805246
HSP781	0.223433	4.78759	HSP78	BY_t0	-0.833393
UGX21	0.0361547	0.708024	UGX2	BY_t0	-0.630888
OPI101	0.154708	3.54012	OPI10	BY_t0	-0.876245
YDR018C1	0.0272076	0.505732	YDR018C	BY_t0	-0.944369
YOR289W1	0.0573716	1.11261	YOR289W	BY_t0	-0.953373
RCN21	0.289297	6.5408	RCN2	BY_t0	-1.09775
YHR097C1	0.200136	4.5853	YHR097C	BY_t0	-0.752193
UIP41	0.12791	3.00067	UIP4	BY_t0	-0.815811
ARO101	0.116547	2.73095	ARO10	BY_t0	-0.778404
YDL199C1	0.0529108	1.18004	YDL199C	BY_t0	-0.689645
YBR285W1	0.0260711	0.573163	YBR285W	BY_t0	-0.512157
ATG81	0.319015	7.01281	ATG8	BY_t0	-0.795417
YLR177W1	0.274071	6.57451	YLR177W	BY_t0	-0.931706
YLL023C1	0.935913	19.1167	YLL023C	BY_t0	-0.548324
PTK21	0.902605	18.6784	PTK2	BY_t0	-0.738695
LEE11	0.0915636	2.02293	LEE1	BY_t0	-1.36532
XKS11	0.140337	3.16925	XKS1	BY_t0	-0.729977
YIL055C1	0.139673	3.30411	YIL055C	BY_t0	-0.94515
YJL133C-A1	0.59695	10.2158	YJL133C-A	BY_t0	-0.82565
ISF11	0.0245315	0.606878	ISF1	BY_t0	-0.777569
YNL092W1	0.0318603	0.842886	YNL092W	BY_t0	-0.759542
RNY11	0.0868045	1.82063	RNY1	BY_t0	-0.746225
YOL048C1	0.200249	4.5853	YOL048C	BY_t0	-0.682873
YKR011C1	0.2235	5.15846	YKR011C	BY_t0	-0.961806
LSP11	2.45743	41.5374	LSP1	BY_t0	-0.838947
YNL200C1	0.163443	3.7087	YNL200C	BY_t0	-0.58722
PIL11	4.80469	58.3277	PIL1	BY_t0	-0.738802
YLR345W1	0.187413	4.31558	YLR345W	BY_t0	-0.931749
YMR206W1	0.0399739	0.910317	YMR206W	BY_t0	-0.69836
YHR138C1	0.39339	9.00202	YHR138C	BY_t0	-0.808738
GSP21	0.446055	9.64262	GSP2	BY_t0	-0.895495
YGR127W1	0.23404	5.52933	YGR127W	BY_t0	-0.703527
ATG291	0.0765392	1.88806	ATG29	BY_t0	-0.637882
LAP41	0.599684	12.205	LAP4	BY_t0	-0.920013
YLR042C1	0.449721	8.7323	YLR042C	BY_t0	-0.833145
YDL124W1	3.87975	54.3493	YDL124W	BY_t0	-0.875325
YMR291W1	0.349538	7.34997	YMR291W	BY_t0	-0.844058
FMP401	0.0619202	1.28119	FMP40	BY_t0	-0.506155
AMS11	0.0840754	1.85435	AMS1	BY_t0	-0.504484
IKS11	0.234889	5.25961	IKS1	BY_t0	-0.958836
GUT21	0.0768584	1.78692	GUT2	BY_t0	-0.816823
HSP821	2.03166	32.8051	HSP82	BY_t0	-1.001
GAL21	0.0439279	1.11261	GAL2	BY_t0	-0.64718
YER121W1	0.079007	1.61834	YER121W	BY_t0	-0.729911
GIP11	0.044044	0.977748	GIP1	BY_t0	-1.2389
YGP11	0.894576	10.1821	YGP1	BY_t0	-0.704201
FRT21	0.0881465	2.12407	FRT2	BY_t0	-1.09832
UBI41	0.786912	15.6777	UBI4	BY_t0	-0.690739
YDL206W1	0.15822	3.54012	YDL206W	BY_t0	-0.506234
CYB21	0.0202849	0.539447	CYB2	BY_t0	-0.718531
TPS31	0.636214	13.8233	TPS3	BY_t0	-0.528283
ALD61	5.43184	51.6521	ALD6	BY_t0	-0.707158
YKL107W1	0.19332	4.48415	YKL107W	BY_t0	-0.252294
PEX181	0.00102447	0.0337154	PEX18	BY_t0	-0.983363
PRX11	0.821501	17.4309	PRX1	BY_t0	-0.597584
AFR11	0.136662	3.13554	AFR1	BY_t0	-0.995346
AGP21	0.088661	1.88806	AGP2	BY_t0	-0.477327
COX5B1	0.428361	8.83345	COX5B	BY_t0	-0.9434
YJR096W1	0.387268	8.19285	YJR096W	BY_t0	-0.779966
YOR052C1	0.886438	18.3075	YOR052C	BY_t0	-1.00876
SAF11	0.105879	2.36008	SAF1	BY_t0	-0.572007
PIG21	0.250291	5.76534	PIG2	BY_t0	-0.799413
GCY11	0.22952	5.05732	GCY1	BY_t0	-0.533771
UGA21	0.289565	6.5408	UGA2	BY_t0	-0.577146
PDC61	0	0	PDC6	BY_t0	-0.610044
YLR164W1	0.211683	4.95617	YLR164W	BY_t0	-1.04851
HSP311	0.692441	14.1268	HSP31	BY_t0	-1.37134
GRX21	2.53776	42.2454	GRX2	BY_t0	-0.966932
FUN191	0.353867	7.4174	FUN19	BY_t0	-0.87687
GLG11	5.66251	70.3641	GLG1	BY_t0	1.89096
PIR31	0.0443167	1.07889	PIR3	BY_t0	-0.936066
YET21	0.185406	4.31558	YET2	BY_t0	-0.897196
NRG11	0.10675	2.22522	NRG1	BY_t0	-0.856625
THI41	0.0598957	1.51719	THI4	BY_t0	-0.667802
CMK21	0.280234	6.06878	CMK2	BY_t0	-1.03821
TPK21	0.291065	6.81052	TPK2	BY_t0	-0.744734
GIS11	0.153191	3.64127	GIS1	BY_t0	-0.905505
GPX11	0.182044	3.97842	GPX1	BY_t0	-0.925645
YDR391C1	0.460647	10.1146	YDR391C	BY_t0	-0.798094
STL12	0.256721	2.68796	STL1	hog1_t30	-0.523228
YNL194C2	0.0164708	0.467472	YNL194C	hog1_t30	-0.450389
YHR087W2	7.44089	54.4605	YHR087W	hog1_t30	-0.488122
ALD32	0.41292	7.28477	ALD3	hog1_t30	-0.506748
FMP482	1.45125	23.4515	FMP48	hog1_t30	-0.381309
CTT12	0.833709	12.0374	CTT1	hog1_t30	-0.524016
HXT52	0.13716	3.03857	HXT5	hog1_t30	-0.420047
HSP122	10.9073	50.2922	HSP12	hog1_t30	-0.43134
NQM12	0.372021	7.5185	NQM1	hog1_t30	-0.462181
DDR22	2.59773	30.3467	DDR2	hog1_t30	-0.391048
FMP452	0.272891	5.72653	FMP45	hog1_t30	-0.530035
PHM72	0.0788875	2.10362	PHM7	hog1_t30	-0.471553
SOL42	0.264487	5.57071	SOL4	hog1_t30	-0.473495
MSC12	0.583373	11.4141	MSC1	hog1_t30	-0.484287
PUT42	0.322684	7.1679	PUT4	hog1_t30	-0.488217
SPI12	1.63518	22.2828	SPI1	hog1_t30	-0.504418
FMP162	0.435873	7.83015	FMP16	hog1_t30	-0.414749
HBT12	0.0780423	1.90884	HBT1	hog1_t30	-0.469884
HOR22	2.65494	35.6058	HOR2	hog1_t30	-0.523311
BDH22	1.12776	19.1274	BDH2	hog1_t30	-0.178125
GPD12	7.23662	70.3545	GPD1	hog1_t30	-0.458434
FMP432	0.661807	11.6089	FMP43	hog1_t30	-0.542231
PGM22	0.722694	12.2322	PGM2	hog1_t30	-0.452205
CYC72	1.50118	23.88	CYC7	hog1_t30	1.2228
TPS22	3.15836	46.1628	TPS2	hog1_t30	-0.384864
HSP422	1.88116	31.3596	HSP42	hog1_t30	-0.154954
FMP122	1.09284	19.7507	FMP12	hog1_t30	-0.227219
TSL12	1.02234	19.1274	TSL1	hog1_t30	-0.352699
YNL195C2	0.148583	3.50604	YNL195C	hog1_t30	-0.534855
YHR033W2	0.395674	8.06389	YHR033W	hog1_t30	-0.552396
DCS22	0.230811	4.79159	DCS2	hog1_t30	-0.420877
SIP182	0.0660977	1.40242	SIP18	hog1_t30	-0.493986
PNS12	0.602055	11.4141	PNS1	hog1_t30	-0.527867
GAD12	0.913909	17.4523	GAD1	hog1_t30	-0.229561
SPS1002	0.0874006	1.98675	SPS100	hog1_t30	-0.361122
PNC12	8.41089	77.7951	PNC1	hog1_t30	-0.210542
YNR014W2	1.753	29.3339	YNR014W	hog1_t30	0.867888
ALD42	1.21353	21.8933	ALD4	hog1_t30	-0.501845
YCL048W-A2	0.0056012	0.155824	YCL048W-A	hog1_t30	-0.420369
PRR22	0.0934938	2.37631	PRR2	hog1_t30	-0.346645
TMA102	0.533286	9.1157	TMA10	hog1_t30	-0.397437
GRE12	0.0461521	0.934944	GRE1	hog1_t30	-0.376788
YDR034W-B2	0.161502	3.50604	YDR034W-B	hog1_t30	0.0164686
YLR149C2	0.314826	6.93416	YLR149C	hog1_t30	-0.0153226
BAG72	0.026573	0.58434	BAG7	hog1_t30	-0.228112
IRC152	0.0267713	0.545384	IRC15	hog1_t30	0.426923
GSY12	3.16799	45.15	GSY1	hog1_t30	1.32268
YJL144W2	2.07817	32.9957	YJL144W	hog1_t30	1.20423
YDR119W-A2	0.275427	4.98637	YDR119W-A	hog1_t30	0.688703
YER067W2	0.939408	16.2446	YER067W	hog1_t30	-0.288416
YGR066C2	0.0154342	0.38956	YGR066C	hog1_t30	-0.546489
GRE22	0.918527	14.8033	GRE2	hog1_t30	-0.576067
GLC32	0.423956	8.1418	GLC3	hog1_t30	-0.251036
TPS12	4.0477	55.746	TPS1	hog1_t30	-0.311102
STF22	3.10682	43.319	STF2	hog1_t30	-0.207934
YFR017C2	0.563193	12.0374	YFR017C	hog1_t30	-0.0501354
PHM82	1.47957	25.633	PHM8	hog1_t30	1.79579
GRE32	0.825329	16.5952	GRE3	hog1_t30	-0.546157
YPL230W2	0.34391	7.20686	YPL230W	hog1_t30	0.127622
OM452	0.607185	13.1282	OM45	hog1_t30	-0.305204
TFS12	1.26157	22.6334	TFS1	hog1_t30	-0.208221
YNR034W-A2	0.299	5.96026	YNR034W-A	hog1_t30	-0.241653
YMR196W2	0.593259	12.349	YMR196W	hog1_t30	-0.181187
GIP22	0.20807	4.51889	GIP2	hog1_t30	0.142953
GDB12	0.359872	7.67433	GDB1	hog1_t30	-0.3211
SDS242	1.40272	25.633	SDS24	hog1_t30	0.04049
HSP262	1.35924	17.2185	HSP26	hog1_t30	0.758585
SDP12	0.457014	9.19361	SDP1	hog1_t30	0.691031
ARO92	2.72619	42.9295	ARO9	hog1_t30	0.35195
GSY22	1.68031	28.0093	GSY2	hog1_t30	-0.160746
EMI22	2.70847	40.8648	EMI2	hog1_t30	0.0799614
SPG42	0.0624615	1.44137	SPG4	hog1_t30	-0.175647
CWP12	0.0331976	1.01286	CWP1	hog1_t30	-0.482093
GOR12	0.356927	8.25867	GOR1	hog1_t30	-0.378647
OM142	1.28441	23.6073	OM14	hog1_t30	-0.480567
YKL151C2	0.319321	7.1679	YKL151C	hog1_t30	-0.442825
PAI32	0.24399	4.94741	PAI3	hog1_t30	-0.390196
YMR090W2	0.450758	9.54422	YMR090W	hog1_t30	-0.481406
HSP1042	3.5756	46.7861	HSP104	hog1_t30	-0.061058
YER053C-A2	0.255247	4.75263	YER053C-A	hog1_t30	-0.462649
FMP332	0.278044	5.96026	FMP33	hog1_t30	0.152345
PIC22	1.00835	19.2832	PIC2	hog1_t30	-0.117072
QNQ12	0.0936033	2.2984	QNQ1	hog1_t30	0.961736
GAC12	0.0408438	1.01286	GAC1	hog1_t30	0.11857
CIN52	0.859471	15.1928	CIN5	hog1_t30	-0.203275
ATO22	0.0901815	2.02571	ATO2	hog1_t30	0.0818877
MGA12	0.13924	3.42813	MGA1	hog1_t30	-0.314422
POT12	0.0239937	0.467472	POT1	hog1_t30	0.0763292
YPT532	0.014149	0.233736	YPT53	hog1_t30	-0.36503
TPK12	0.810798	16.8679	TPK1	hog1_t30	-0.109581
YPL247C2	0.643378	13.5177	YPL247C	hog1_t30	-0.118016
YHR022C2	0.118592	2.61005	YHR022C	hog1_t30	-0.45134
SSE22	1.31529	25.0097	SSE2	hog1_t30	0.202826
YML131W2	0.660519	13.1282	YML131W	hog1_t30	-0.552436
YKL091C2	0.410494	8.88196	YKL091C	hog1_t30	-0.27176
TMA172	1.27652	22.984	TMA17	hog1_t30	-0.239902
TPO42	5.0879	63.693	TPO4	hog1_t30	1.30687
NDE22	0.0221222	0.545384	NDE2	hog1_t30	0.821954
DAK12	1.22549	24.3475	DAK1	hog1_t30	-0.445395
YOR062C2	0.856222	17.2965	YOR062C	hog1_t30	-0.0620876
BOP22	0.162076	3.50604	BOP2	hog1_t30	0.292188
DCS12	1.10446	22.2439	DCS1	hog1_t30	-0.407155
SSA42	1.35987	19.7896	SSA4	hog1_t30	-0.051654
YOR186W2	0.207606	4.36307	YOR186W	hog1_t30	1.0915
YPC12	1.21225	22.9061	YPC1	hog1_t30	1.21305
NCE1032	1.85901	29.5676	NCE103	hog1_t30	-0.319596
UGP12	0.214981	4.79159	UGP1	hog1_t30	-0.196691
NTH12	3.24959	49.8247	NTH1	hog1_t30	0.1325
HXT12	1.44556	19.9065	HXT1	hog1_t30	-0.676442
YJR008W2	0.298457	6.11609	YJR008W	hog1_t30	0.124272
HOR72	58.847	99.2988	HOR7	hog1_t30	0.273621
YBR085C-A2	2.52723	39.3066	YBR085C-A	hog1_t30	-0.405453
SPG12	0.115341	2.76587	SPG1	hog1_t30	0.508708
GLO12	3.09767	47.1367	GLO1	hog1_t30	-0.374371
YJL163C2	0.194041	4.2462	YJL163C	hog1_t30	0.335243
ATH12	0.493819	10.8687	ATH1	hog1_t30	0.00696304
SOL12	0.530914	11.7257	SOL1	hog1_t30	-0.346238
YER079W2	1.64187	29.2949	YER079W	hog1_t30	0.537122
MCR12	2.61292	42.8516	MCR1	hog1_t30	-0.0319885
GGA12	0.739921	15.3487	GGA1	hog1_t30	0.237606
MBR12	0.0326022	0.77912	MBR1	hog1_t30	-0.468113
HSP782	0.992113	18.0756	HSP78	hog1_t30	-0.0772088
UGX22	0.0950254	2.10362	UGX2	hog1_t30	-0.209392
OPI102	0.651902	13.7515	OPI10	hog1_t30	0.10504
YDR018C2	0.0902542	1.79198	YDR018C	hog1_t30	0.237773
YOR289W2	0.239889	4.83054	YOR289W	hog1_t30	0.0334421
RCN22	2.70397	41.7219	RCN2	hog1_t30	0.705222
YHR097C2	0.418952	8.92092	YHR097C	hog1_t30	-0.461052
UIP42	0.195597	4.44098	UIP4	hog1_t30	-0.302285
ARO102	0.771514	13.9073	ARO10	hog1_t30	-0.0810679
YDL199C2	0.11041	2.80483	YDL199C	hog1_t30	-0.204487
YBR285W2	0.0257241	0.662252	YBR285W	hog1_t30	-0.531521
ATG82	0.983557	20.8025	ATG8	hog1_t30	-0.190527
YLR177W2	1.1011	22.088	YLR177W	hog1_t30	0.572561
YLL023C2	0.917608	18.543	YLL023C	hog1_t30	-0.558891
PTK22	1.85186	33.2295	PTK2	hog1_t30	-0.262612
LEE12	0.294225	6.42774	LEE1	hog1_t30	1.00411
XKS12	0.369998	7.83015	XKS1	hog1_t30	-0.0230454
YIL055C2	0.525043	11.5699	YIL055C	hog1_t30	-0.135333
YJL133C-A2	1.16448	20.8025	YJL133C-A	hog1_t30	-0.344001
ISF12	0.0764284	1.5972	ISF1	hog1_t30	0.0642142
YNL092W2	0.0787861	1.83093	YNL092W	hog1_t30	-0.302469
RNY12	0.204782	4.67472	RNY1	hog1_t30	-0.00998902
YOL048C2	0.365037	7.86911	YOL048C	hog1_t30	-0.283547
YKR011C2	1.29774	25.2435	YKR011C	hog1_t30	0.197078
LSP12	6.03068	68.3677	LSP1	hog1_t30	-0.214445
YNL200C2	0.17747	4.44098	YNL200C	hog1_t30	-0.534268
PIL12	8.3706	76.977	PIL1	hog1_t30	-0.427969
YLR345W2	0.515461	10.8687	YLR345W	hog1_t30	-0.0729932
YMR206W2	0.0580566	1.44137	YMR206W	hog1_t30	-0.138334
YHR138C2	0.877209	17.7639	YHR138C	hog1_t30	-0.224873
GSP22	1.16116	22.4386	GSP2	hog1_t30	0.0476437
YGR127W2	0.34531	8.10284	YGR127W	hog1_t30	-0.227349
ATG292	0.129305	3.07752	ATG29	hog1_t30	-0.247269
LAP42	1.79635	31.9049	LAP4	hog1_t30	0.141071
YLR042C2	1.23256	22.9451	YLR042C	hog1_t30	-0.380555
YDL124W2	7.47719	75.4967	YDL124W	hog1_t30	0.0623699
YMR291W2	0.863009	16.7511	YMR291W	hog1_t30	-0.226767
FMP402	0.0866072	1.98675	FMP40	hog1_t30	-0.228186
AMS12	0.0642973	1.51928	AMS1	hog1_t30	-0.642644
IKS12	0.539584	11.531	IKS1	hog1_t30	0.144981
GUT22	0.172017	3.8956	GUT2	hog1_t30	0.00847909
HSP822	14.2141	85.9758	HSP82	hog1_t30	0.290509
GAL22	1.26787	21.9322	GAL2	hog1_t30	2.322
YER121W2	0.156391	3.11648	YER121W	hog1_t30	0.228071
GIP12	0.11083	2.49318	GIP1	hog1_t30	0.0122549
YGP12	2.18899	26.7628	YGP1	hog1_t30	-0.260826
FRT22	0.524215	11.3362	FRT2	hog1_t30	0.943064
UBI42	1.69847	30.3467	UBI4	hog1_t30	-0.283409
YDL206W2	0.140937	3.11648	YDL206W	hog1_t30	-0.58889
CYB22	0.0422275	0.77912	CYB2	hog1_t30	-0.155653
TPS32	0.636745	14.2968	TPS3	hog1_t30	-0.52776
ALD62	8.22115	67.5107	ALD6	hog1_t30	-0.527751
YKL107W2	0.199038	4.44098	YKL107W	hog1_t30	-0.0974715
PEX182	0.0134912	0.311648	PEX18	hog1_t30	-0.368725
PRX12	0.998399	19.8286	PRX1	hog1_t30	-0.454912
AFR12	0.507963	10.2065	AFR1	hog1_t30	0.168518
AGP22	0.101124	2.22049	AGP2	hog1_t30	-0.404916
COX5B2	1.2231	22.2439	COX5B	hog1_t30	0.062911
YJR096W2	0.646087	13.3619	YJR096W	hog1_t30	0.11794
YOR052C2	2.50396	40.4753	YOR052C	hog1_t30	0.0371507
SAF12	0.148675	3.19439	SAF1	hog1_t30	-0.318784
PIG22	0.591939	11.9595	PIG2	hog1_t30	0.237664
GCY12	0.305075	6.62252	GCY1	hog1_t30	-0.258248
UGA22	0.353618	8.10284	UGA2	hog1_t30	-0.468047
PDC62	0	0	PDC6	hog1_t30	-0.610044
YLR164W2	0.580383	12.2711	YLR164W	hog1_t30	0.750569
HSP312	1.78869	29.9571	HSP31	hog1_t30	0.461147
GRX22	5.30814	62.875	GRX2	hog1_t30	0.0433464
FUN192	0.737968	15.2318	FUN19	hog1_t30	0.232191
GLG12	3.50765	52.4737	GLG1	hog1_t30	-0.822405
PIR32	0.106952	2.10362	PIR3	hog1_t30	-0.033733
YET22	0.507351	10.9077	YET2	hog1_t30	0.0887742
NRG12	1.13704	20.9973	NRG1	hog1_t30	1.86371
THI42	0.108665	2.76587	THI4	hog1_t30	-0.469689
CMK22	1.68644	28.1262	CMK2	hog1_t30	0.728556
TPK22	0.477409	10.9077	TPK2	hog1_t30	-0.201549
GIS12	0.368039	8.60927	GIS1	hog1_t30	0.0366832
GPX12	0.240975	5.60966	GPX1	hog1_t30	-0.249025
YDR391C2	0.955469	19.0105	YDR391C	hog1_t30	0.0289163
STL13	0.0140261	0.521739	STL1	hog1_t05	-0.565319
YNL194C3	0	0	YNL194C	hog1_t05	-0.580138
YHR087W3	0.839915	17	YHR087W	hog1_t05	-0.607444
ALD33	0.103436	3.52174	ALD3	hog1_t05	-0.547656
FMP483	0.501718	15.1304	FMP48	hog1_t05	-0.554949
CTT13	0.148648	4.52174	CTT1	hog1_t05	-0.603613
HXT53	0.0400021	1.43478	HXT5	hog1_t05	-0.578478
HSP123	0.203778	3.52174	HSP12	hog1_t05	-0.606036
NQM13	0.106617	4.08696	NQM1	hog1_t05	-0.507457
DDR23	0.297265	7.69565	DDR2	hog1_t05	-0.666987
FMP453	0.142019	4.82609	FMP45	hog1_t05	-0.574934
PHM73	0.0298494	1.04348	PHM7	hog1_t05	-0.567744
SOL43	0.0642891	2.47826	SOL4	hog1_t05	-0.601514
MSC13	0.22023	7.30435	MSC1	hog1_t05	-0.554487
PUT43	0.104939	3.82609	PUT4	hog1_t05	-0.621218
SPI13	0.508862	12.8261	SPI1	hog1_t05	-0.651952
FMP163	0.0809774	2.91304	FMP16	hog1_t05	-0.615298
HBT13	0.0513956	1.69565	HBT1	hog1_t05	-0.488679
HOR23	0.79031	20.5217	HOR2	hog1_t05	-0.645751
BDH23	0.223663	6.26087	BDH2	hog1_t05	-0.605427
GPD13	1.7739	41.7391	GPD1	hog1_t05	-0.675645
FMP433	0.569	14.8261	FMP43	hog1_t05	-0.562219
PGM23	0.178839	6.13043	PGM2	hog1_t05	-0.586528
CYC73	0.310194	8.91304	CYC7	hog1_t05	-0.584032
TPS23	0.683172	21.4348	TPS2	hog1_t05	-0.604677
HSP423	0.254306	7.73913	HSP42	hog1_t05	-0.757256
FMP123	0.2254	7.95652	FMP12	hog1_t05	-0.654533
TSL13	0.165239	5.52174	TSL1	hog1_t05	-0.616654
YNL195C3	0.168814	6.13043	YNL195C	hog1_t05	-0.501624
YHR033W3	0.291099	10.3043	YHR033W	hog1_t05	-0.579997
DCS23	0.0985189	3.43478	DCS2	hog1_t05	-0.570827
SIP183	0.0458039	1.78261	SIP18	hog1_t05	-0.540945
PNS13	0.17703	5.56522	PNS1	hog1_t05	-0.658465
GAD13	0.152278	5.30435	GAD1	hog1_t05	-0.652601
SPS1003	0.0270576	1	SPS100	hog1_t05	-0.647985
PNC13	3.29645	63.6087	PNC1	hog1_t05	-0.6731
YNR014W3	0.749525	20.5652	YNR014W	hog1_t05	-0.342161
ALD43	0.794574	23.7391	ALD4	hog1_t05	-0.595323
YCL048W-A3	0.00231333	0.0869565	YCL048W-A	hog1_t05	-0.649333
PRR23	0.0187524	0.869565	PRR2	hog1_t05	-0.596967
TMA103	0.201657	5.21739	TMA10	hog1_t05	-0.612542
GRE13	0.0222316	0.869565	GRE1	hog1_t05	-0.471252
YDR034W-B3	0.0301712	1.17391	YDR034W-B	hog1_t05	-0.756809
YLR149C3	0.0617655	2.34783	YLR149C	hog1_t05	-0.656849
BAG73	0.00772419	0.347826	BAG7	hog1_t05	-0.753658
IRC153	0.0190013	0.73913	IRC15	hog1_t05	-0.101006
GSY13	0.663801	18.4348	GSY1	hog1_t05	-0.656087
YJL144W3	0.554707	15.087	YJL144W	hog1_t05	-0.444662
YDR119W-A3	0.0446872	1.52174	YDR119W-A	hog1_t05	-0.78792
YER067W3	0.419274	11.6087	YER067W	hog1_t05	-0.591643
YGR066C3	0.0126234	0.434783	YGR066C	hog1_t05	-0.580198
GRE23	0.590421	15.2174	GRE2	hog1_t05	-0.623208
GLC33	0.0871173	2.78261	GLC3	hog1_t05	-0.732882
TPS13	1.75642	43.8261	TPS1	hog1_t05	-0.69486
STF23	1.03834	27.8261	STF2	hog1_t05	-0.659065
YFR017C3	0.286063	9.43478	YFR017C	hog1_t05	-0.545741
PHM83	0.327771	9.91304	PHM8	hog1_t05	-0.512952
GRE33	0.710871	22.7391	GRE3	hog1_t05	-0.569822
YPL230W3	0.142049	4.86957	YPL230W	hog1_t05	-0.676944
OM453	0.374968	12.2609	OM45	hog1_t05	-0.620082
TFS13	0.50598	16.7391	TFS1	hog1_t05	-0.640823
YNR034W-A3	0.103001	3.56522	YNR034W-A	hog1_t05	-0.657194
YMR196W3	0.223596	8.17391	YMR196W	hog1_t05	-0.628423
GIP23	0.090106	3.21739	GIP2	hog1_t05	-0.575578
GDB13	0.29878	10.6087	GDB1	hog1_t05	-0.475737
SDS243	0.262412	9.21739	SDS24	hog1_t05	-0.824817
HSP263	0.268002	7.34783	HSP26	hog1_t05	-0.827005
SDP13	0.0991381	3.30435	SDP1	hog1_t05	-0.730394
ARO93	0.326283	10.6957	ARO9	hog1_t05	-0.865986
GSY23	0.539111	15.1304	GSY2	hog1_t05	-0.714605
EMI23	0.879382	25.4783	EMI2	hog1_t05	-0.783314
SPG43	0.0512752	1.86957	SPG4	hog1_t05	-0.431092
CWP13	0.00693508	0.217391	CWP1	hog1_t05	-0.601395
GOR13	0.195876	6.78261	GOR1	hog1_t05	-0.655253
OM143	0.632823	19.9565	OM14	hog1_t05	-0.66743
YKL151C3	0.266359	9.6087	YKL151C	hog1_t05	-0.560149
PAI33	0.208355	6.6087	PAI3	hog1_t05	-0.456478
YMR090W3	0.25158	8.56522	YMR090W	hog1_t05	-0.628116
HSP1043	0.848434	25.3913	HSP104	hog1_t05	-0.737445
YER053C-A3	0.104853	2.73913	YER053C-A	hog1_t05	-0.574935
FMP333	0.0711205	2.78261	FMP33	hog1_t05	-0.749229
PIC23	0.599122	18.1739	PIC2	hog1_t05	-0.586093
QNQ13	0.0462755	1.73913	QNQ1	hog1_t05	-0.26223
GAC13	0.0226107	0.73913	GAC1	hog1_t05	-0.95061
CIN53	0.314113	10.5652	CIN5	hog1_t05	-0.579093
ATO23	0.0277553	1.21739	ATO2	hog1_t05	-0.917852
MGA13	0.0691928	2.04348	MGA1	hog1_t05	-0.634363
POT13	0.00310548	0.130435	POT1	hog1_t05	-0.79381
YPT533	0.00762674	0.26087	YPT53	hog1_t05	-0.57139
TPK13	0.32334	11.7391	TPK1	hog1_t05	-0.709264
YPL247C3	0.310288	11	YPL247C	hog1_t05	-0.68924
YHR022C3	0.0625856	2.13043	YHR022C	hog1_t05	-0.700988
SSE23	0.346106	11.3478	SSE2	hog1_t05	-0.803075
YML131W3	0.514636	15.3043	YML131W	hog1_t05	-0.636309
YKL091C3	0.206494	7.43478	YKL091C	hog1_t05	-0.739029
TMA173	0.460326	13.8261	TMA17	hog1_t05	-0.693101
TPO43	0.953722	27.1739	TPO4	hog1_t05	-0.676317
NDE23	0.00833506	0.217391	NDE2	hog1_t05	-0.65973
DAK13	0.9588	29.6522	DAK1	hog1_t05	-0.571555
YOR062C3	0.386921	11.9565	YOR062C	hog1_t05	-0.601125
BOP23	0.0445852	1.3913	BOP2	hog1_t05	-0.900541
DCS13	0.606747	19.7391	DCS1	hog1_t05	-0.656731
SSA43	0.31007	10	SSA4	hog1_t05	-0.692044
YOR186W3	0.0498938	1.82609	YOR186W	hog1_t05	-0.937529
YPC13	0.424812	14.1304	YPC1	hog1_t05	-0.673901
NCE1033	0.99687	28.2174	NCE103	hog1_t05	-0.716946
UGP13	0.113678	4.21739	UGP1	hog1_t05	-0.608045
NTH13	1.44126	38.8261	NTH1	hog1_t05	-0.730302
HXT13	1.26605	29.9565	HXT1	hog1_t05	-0.691016
YJR008W3	0.114975	3.86957	YJR008W	hog1_t05	-0.771837
HOR73	17.0576	93.2609	HOR7	hog1_t05	-0.792633
YBR085C-A3	1.26627	34.4348	YBR085C-A	hog1_t05	-0.637147
SPG13	0.0379439	1.47826	SPG1	hog1_t05	-0.950725
GLO13	2.30176	53.7391	GLO1	hog1_t05	-0.619866
YJL163C3	0.0498819	1.82609	YJL163C	hog1_t05	-0.902874
ATH13	0.183149	6.65217	ATH1	hog1_t05	-0.758828
SOL13	0.214172	8	SOL1	hog1_t05	-0.689622
YER079W3	0.40061	13.913	YER079W	hog1_t05	-0.817484
MCR13	1.18466	32.7826	MCR1	hog1_t05	-0.81227
GGA13	0.222499	8.13043	GGA1	hog1_t05	-0.798553
MBR13	0.0205009	0.695652	MBR1	hog1_t05	-0.821244
HSP783	0.298748	10	HSP78	hog1_t05	-0.759302
UGX23	0.0113118	0.478261	UGX2	hog1_t05	-0.808755
OPI103	0.228353	7.78261	OPI10	hog1_t05	-0.730895
YDR018C3	0.0610532	1.82609	YDR018C	hog1_t05	-0.309754
YOR289W3	0.11255	3.73913	YOR289W	hog1_t05	-0.655039
RCN23	0.548167	17.3913	RCN2	hog1_t05	-0.904459
YHR097C3	0.278069	9.47826	YHR097C	hog1_t05	-0.648501
UIP43	0.133775	4.26087	UIP4	hog1_t05	-0.771312
ARO103	0.115627	3.43478	ARO10	hog1_t05	-0.779383
YDL199C3	0.0411276	1.73913	YDL199C	hog1_t05	-0.789068
YBR285W3	0.022774	0.826087	YBR285W	hog1_t05	-0.696124
ATG83	0.295262	10.2174	ATG8	hog1_t05	-0.817038
YLR177W3	0.417419	13.8696	YLR177W	hog1_t05	-0.670974
YLL023C3	0.861967	25.4783	YLL023C	hog1_t05	-0.59101
PTK23	0.829221	25.3913	PTK2	hog1_t05	-0.775499
LEE13	0.15259	4.69565	LEE1	hog1_t05	-0.651828
XKS13	0.145246	4.86957	XKS1	hog1_t05	-0.714866
YIL055C3	0.185411	6.56522	YIL055C	hog1_t05	-0.849037
YJL133C-A3	1.19178	27.7826	YJL133C-A	hog1_t05	-0.320832
ISF13	0.0420163	1.43478	ISF1	hog1_t05	-0.493961
YNL092W3	0.0393926	1.56522	YNL092W	hog1_t05	-0.686175
RNY13	0.079267	3.04348	RNY1	hog1_t05	-0.793263
YOL048C3	0.193977	6.86957	YOL048C	hog1_t05	-0.698073
YKR011C3	0.345807	12.1739	YKR011C	hog1_t05	-0.829862
LSP13	3.4502	64.2609	LSP1	hog1_t05	-0.665438
YNL200C3	0.222269	7.73913	YNL200C	hog1_t05	-0.365156
PIL13	5.7826	76.6087	PIL1	hog1_t05	-0.653559
YLR345W3	0.247988	8.52174	YLR345W	hog1_t05	-0.773179
YMR206W3	0.0426099	1.73913	YMR206W	hog1_t05	-0.616721
YHR138C3	0.460716	16.3043	YHR138C	hog1_t05	-0.72749
GSP23	0.535738	17.4348	GSP2	hog1_t05	-0.777213
YGR127W3	0.246037	8.56522	YGR127W	hog1_t05	-0.652184
ATG293	0.0624105	2.43478	ATG29	hog1_t05	-0.742474
LAP43	0.881672	25.6087	LAP4	hog1_t05	-0.669975
YLR042C3	0.544665	15.913	YLR042C	hog1_t05	-0.778254
YDL124W3	3.83808	66.6522	YDL124W	hog1_t05	-0.886187
YMR291W3	0.506452	15.4348	YMR291W	hog1_t05	-0.655418
FMP403	0.0441459	1.6087	FMP40	hog1_t05	-0.706288
AMS13	0.0749013	2.17391	AMS1	hog1_t05	-0.56857
IKS13	0.257824	9	IKS1	hog1_t05	-0.875749
GUT23	0.0921874	3.3913	GUT2	hog1_t05	-0.683875
HSP823	4.45599	63.6957	HSP82	hog1_t05	-0.743987
GAL23	0.168313	5.34783	GAL2	hog1_t05	-0.34543
YER121W3	0.0741982	2.73913	YER121W	hog1_t05	-0.789442
GIP13	0.0963519	3.17391	GIP1	hog1_t05	-0.258976
YGP13	0.717855	12.8696	YGP1	hog1_t05	-0.764733
FRT23	0.1396	5.17391	FRT2	hog1_t05	-0.857448
UBI43	0.789199	22.4348	UBI4	hog1_t05	-0.689716
YDL206W3	0.100109	3.52174	YDL206W	hog1_t05	-0.784143
CYB23	0.0164307	0.608696	CYB2	hog1_t05	-0.817401
TPS33	0.54331	18.8261	TPS3	hog1_t05	-0.619668
ALD63	6.72364	64.5217	ALD6	hog1_t05	-0.62407
YKL107W3	0.193523	6.65217	YKL107W	hog1_t05	-0.246806
PEX183	0.00270134	0.0869565	PEX18	hog1_t05	-0.90069
PRX13	0.730217	22.8261	PRX1	hog1_t05	-0.671206
AFR13	0.155881	5.78261	AFR1	hog1_t05	-0.935102
AGP23	0.0593471	2.08696	AGP2	hog1_t05	-0.647638
COX5B3	0.690775	20.6522	COX5B	hog1_t05	-0.611127
YJR096W3	0.420935	14.087	YJR096W	hog1_t05	-0.663167
YOR052C3	1.04277	28.9565	YOR052C	hog1_t05	-0.907674
SAF13	0.100533	3.56522	SAF1	hog1_t05	-0.603644
PIG23	0.228961	7.69565	PIG2	hog1_t05	-0.864159
GCY13	0.185572	6.52174	GCY1	hog1_t05	-0.694035
UGA23	0.257362	9.08696	UGA2	hog1_t05	-0.631997
PDC63	0	0	PDC6	hog1_t05	-0.610044
YLR164W3	0.231486	8.17391	YLR164W	hog1_t05	-0.951881
HSP313	1.13578	31.5217	HSP31	hog1_t05	-0.63026
GRX23	3.16146	60.6957	GRX2	hog1_t05	-0.739485
FUN193	0.358496	12.3043	FUN19	hog1_t05	-0.863503
GLG13	4.1037	73.1304	GLG1	hog1_t05	-0.0718619
PIR33	0.0538846	2.08696	PIR3	hog1_t05	-0.79823
YET23	0.248002	8.52174	YET2	hog1_t05	-0.705492
NRG13	0.207452	6.78261	NRG1	hog1_t05	-0.590738
THI43	0.055517	2	THI4	hog1_t05	-0.685589
CMK23	0.355005	12.0435	CMK2	hog1_t05	-0.944264
TPK23	0.285029	10.2609	TPK2	hog1_t05	-0.762329
GIS13	0.186404	6.56522	GIS1	hog1_t05	-0.759851
GPX13	0.223396	8.08696	GPX1	hog1_t05	-0.45086
YDR391C3	0.462224	14.6957	YDR391C	hog1_t05	-0.79546
STL14	0.696394	13.8174	STL1	BY_t05	-0.446974
YNL194C4	0.00376473	0.105746	YNL194C	BY_t05	-0.550481
YHR087W4	16.2954	82.411	YHR087W	BY_t05	-0.328065
ALD34	0.750022	15.3331	ALD3	BY_t05	-0.462189
FMP484	4.27837	61.6496	FMP48	BY_t05	0.135683
CTT14	2.39014	39.0201	CTT1	BY_t05	-0.343175
HXT54	0.0761846	2.15016	HXT5	BY_t05	-0.519476
HSP124	8.54668	56.0099	HSP12	BY_t05	-0.469869
NQM14	0.351504	7.29644	NQM1	BY_t05	-0.465681
DDR24	4.41739	49.4184	DDR2	BY_t05	-0.172782
FMP454	0.538234	12.0197	FMP45	BY_t05	-0.439
PHM74	0.038229	1.05746	PHM7	BY_t05	-0.551307
SOL44	0.505608	12.055	SOL4	BY_t05	-0.319307
MSC14	0.558657	12.619	MSC1	BY_t05	-0.489065
PUT44	1.23804	24.7797	PUT4	BY_t05	0.0708928
SPI14	4.77588	50.6168	SPI1	BY_t05	-0.0930237
FMP164	0.410078	8.60063	FMP16	BY_t05	-0.429326
HBT14	0.0466763	1.44519	HBT1	BY_t05	-0.492008
HOR24	8.495	84.3497	HOR2	BY_t05	-0.139827
BDH24	0.767351	13.3239	BDH2	BY_t05	-0.348464
GPD14	15.6308	96.8629	GPD1	BY_t05	-0.124661
FMP434	9.79181	90.5534	FMP43	BY_t05	1.42411
PGM24	0.619112	14.3814	PGM2	BY_t05	-0.477788
CYC74	0.234276	6.41523	CYC7	BY_t05	-0.699206
TPS24	3.06596	53.7187	TPS2	BY_t05	-0.393069
HSP424	0.80908	18.012	HSP42	BY_t05	-0.551864
FMP124	0.50533	12.7247	FMP12	BY_t05	-0.516635
TSL14	0.838986	19.1047	TSL1	BY_t05	-0.409164
YNL195C4	0.142856	4.15932	YNL195C	BY_t05	-0.544262
YHR033W4	1.37936	28.375	YHR033W	BY_t05	-0.292764
DCS24	0.17156	4.19457	DCS2	BY_t05	-0.488037
SIP184	0.0441486	1.12795	SIP18	BY_t05	-0.544775
PNS14	2.65701	47.5855	PNS1	BY_t05	0.10356
GAD14	0.264425	7.64892	GAD1	BY_t05	-0.59031
SPS1004	0.0569547	1.0927	SPS100	BY_t05	-0.505858
PNC14	9.72194	90.8354	PNC1	BY_t05	-0.0919691
YNR014W4	1.34506	29.8907	YNR014W	BY_t05	0.375975
ALD44	1.52892	30.4195	ALD4	BY_t05	-0.431475
YCL048W-A4	0.00600266	0.211491	YCL048W-A	BY_t05	-0.392411
PRR24	0.15818	4.22982	PRR2	BY_t05	-0.129999
TMA104	0.765643	13.3239	TMA10	BY_t05	-0.246723
GRE14	0.0249625	0.70497	GRE1	BY_t05	-0.460468
YDR034W-B4	0.0508383	1.48044	YDR034W-B	BY_t05	-0.635121
YLR149C4	0.0785494	2.18541	YLR149C	BY_t05	-0.614301
BAG74	0.0177769	0.387734	BAG7	BY_t05	-0.473368
IRC154	0.0245208	0.634473	IRC15	BY_t05	0.274008
GSY14	1.00675	23.6165	GSY1	BY_t05	-0.385092
YJL144W4	0.656252	15.6856	YJL144W	BY_t05	-0.334757
YDR119W-A4	0.0488205	1.44519	YDR119W-A	BY_t05	-0.76147
YER067W4	0.680898	14.2051	YER067W	BY_t05	-0.439122
YGR066C4	0.0263389	0.599225	YGR066C	BY_t05	-0.415713
GRE24	2.95059	47.233	GRE2	BY_t05	-0.284109
GLC34	0.366722	9.19986	GLC3	BY_t05	-0.332908
TPS14	5.09946	73.0701	TPS1	BY_t05	-0.134947
STF24	2.46271	45.0123	STF2	BY_t05	-0.348412
YFR017C4	0.567056	14.5224	YFR017C	BY_t05	-0.043227
PHM84	0.374743	9.4466	PHM8	BY_t05	-0.418798
GRE34	1.51519	33.4508	GRE3	BY_t05	-0.403522
YPL230W4	0.213611	5.53401	YPL230W	BY_t05	-0.391716
OM454	0.469861	12.8305	OM45	BY_t05	-0.491411
TFS14	0.617784	15.2978	TFS1	BY_t05	-0.576812
YNR034W-A4	0.135299	3.5601	YNR034W-A	BY_t05	-0.588719
YMR196W4	0.278031	8.24815	YMR196W	BY_t05	-0.562565
GIP24	0.0954041	2.50264	GIP2	BY_t05	-0.543307
GDB14	0.292893	8.49489	GDB1	BY_t05	-0.490638
SDS244	0.524726	14.0289	SDS24	BY_t05	-0.625764
HSP264	0.215234	5.04054	HSP26	BY_t05	-0.903678
SDP14	0.129289	3.59535	SDP1	BY_t05	-0.61064
ARO94	0.497197	13.3944	ARO9	BY_t05	-0.779248
GSY24	1.23093	25.0264	GSY2	BY_t05	-0.378844
EMI24	1.77144	35.7772	EMI2	BY_t05	-0.362288
SPG44	0.0432405	1.19845	SPG4	BY_t05	-0.614569
CWP14	0.0764497	2.29115	CWP1	BY_t05	-0.285612
GOR14	0.282688	7.26119	GOR1	BY_t05	-0.506153
OM144	1.81788	36.9404	OM14	BY_t05	-0.327577
YKL151C4	0.431814	12.3017	YKL151C	BY_t05	-0.193624
PAI34	0.162743	4.01833	PAI3	BY_t05	-0.541318
YMR090W4	0.461026	12.619	YMR090W	BY_t05	-0.473842
HSP1044	1.11264	25.6257	HSP104	BY_t05	-0.671917
YER053C-A4	3.10634	40.1833	YER053C-A	BY_t05	1.666
FMP334	0.109132	3.03137	FMP33	BY_t05	-0.583613
PIC24	1.41583	29.362	PIC2	BY_t05	0.349948
QNQ14	0.0381956	1.12795	QNQ1	BY_t05	-0.471189
GAC14	0.018381	0.528728	GAC1	BY_t05	-1.19864
CIN54	1.14907	23.6165	CIN5	BY_t05	-0.00370874
ATO24	0.0503995	1.40994	ATO2	BY_t05	-0.55521
MGA14	0.309012	8.67113	MGA1	BY_t05	0.461011
POT14	0.00567669	0.140994	POT1	BY_t05	-0.686702
YPT534	0.00327927	0.105746	YPT53	BY_t05	-0.708941
TPK14	0.458504	13.0067	TPK1	BY_t05	-0.542982
YPL247C4	0.381394	10.9975	YPL247C	BY_t05	-0.567298
YHR022C4	0.220768	6.16849	YHR022C	BY_t05	0.00410147
SSE24	0.385293	10.645	SSE2	BY_t05	-0.762402
YML131W4	1.08441	24.9207	YML131W	BY_t05	-0.308724
YKL091C4	0.309546	8.95312	YKL091C	BY_t05	-0.502985
TMA174	0.611176	15.2274	TMA17	BY_t05	-0.609341
TPO44	2.40446	47.3035	TPO4	BY_t05	0.0196116
NDE24	0.0120153	0.352485	NDE2	BY_t05	-0.264223
DAK14	1.33214	32.0409	DAK1	BY_t05	-0.394943
YOR062C4	1.64079	33.7681	YOR062C	BY_t05	0.83906
BOP24	0.0765557	2.22066	BOP2	BY_t05	-0.575988
DCS14	1.18048	28.1636	DCS1	BY_t05	-0.369034
SSA44	0.224643	6.66197	SSA4	BY_t05	-0.744155
YOR186W4	0.0634775	1.83292	YOR186W	BY_t05	-0.762769
YPC14	0.635284	16.4258	YPC1	BY_t05	-0.16954
NCE1034	3.49137	58.8297	NCE103	BY_t05	0.432735
UGP14	0.120521	3.5601	UGP1	BY_t05	-0.580259
NTH14	1.98297	42.1925	NTH1	BY_t05	-0.471836
HXT14	10.5968	88.5442	HXT1	BY_t05	0.0664967
YJR008W4	0.143523	3.98308	YJR008W	BY_t05	-0.63241
HOR74	32.704	97.5326	HOR7	BY_t05	-0.393414
YBR085C-A4	2.33932	44.3074	YBR085C-A	BY_t05	-0.439979
SPG14	0.0391975	1.2337	SPG1	BY_t05	-0.927087
GLO14	2.69686	53.049	GLO1	BY_t05	-0.497999
YJL163C4	0.0452286	1.55093	YJL163C	BY_t05	-0.942839
ATH14	0.193112	5.67501	ATH1	BY_t05	-0.734268
SOL14	0.525804	13.9232	SOL1	BY_t05	-0.351778
YER079W4	0.611897	16.0028	YER079W	BY_t05	-0.586904
MCR14	2.04725	42.7917	MCR1	BY_t05	-0.341021
GGA14	0.276699	8.2129	GGA1	BY_t05	-0.690016
MBR14	0.0431709	1.30419	MBR1	BY_t05	-0.159707
HSP784	0.418117	10.8565	HSP78	BY_t05	-0.641874
UGX24	0.0295919	0.881213	UGX2	BY_t05	-0.677875
OPI104	0.317569	8.91787	OPI10	BY_t05	-0.554815
YDR018C4	0.0345195	1.02221	YDR018C	BY_t05	-0.807269
YOR289W4	0.11532	3.4191	YOR289W	BY_t05	-0.640063
RCN24	0.975201	24.533	RCN2	BY_t05	-0.585605
YHR097C4	0.395487	10.1868	YHR097C	BY_t05	-0.492273
UIP44	0.140284	3.98308	UIP4	BY_t05	-0.721936
ARO104	0.190357	5.14628	ARO10	BY_t05	-0.699819
YDL199C4	0.0460734	1.2337	YDL199C	BY_t05	-0.747337
YBR285W4	0.0178654	0.563976	YBR285W	BY_t05	-0.970014
ATG84	0.397252	11.1385	ATG8	BY_t05	-0.724203
YLR177W4	0.640487	16.2848	YLR177W	BY_t05	-0.265243
YLL023C4	1.29279	30.2432	YLL023C	BY_t05	-0.342312
PTK24	1.8317	40.994	PTK2	BY_t05	-0.272723
LEE14	0.133991	3.6306	LEE1	BY_t05	-0.869276
XKS14	0.17533	4.97004	XKS1	BY_t05	-0.622264
YIL055C4	0.458094	12.9714	YIL055C	BY_t05	-0.276019
YJL133C-A4	2.01896	37.9626	YJL133C-A	BY_t05	0.381181
ISF14	0.0760382	2.2559	ISF1	BY_t05	0.0578848
YNL092W4	0.0311125	0.881213	YNL092W	BY_t05	-0.766826
RNY14	0.084151	2.53789	RNY1	BY_t05	-0.762784
YOL048C4	0.184303	5.53401	YOL048C	BY_t05	-0.721516
YKR011C4	0.44243	12.76	YKR011C	BY_t05	-0.725626
LSP14	5.52002	75.0441	LSP1	BY_t05	-0.303693
YNL200C4	0.170339	5.07578	YNL200C	BY_t05	-0.561189
PIL14	12.7574	93.3028	PIL1	BY_t05	-0.0455765
YLR345W4	0.332799	9.69334	YLR345W	BY_t05	-0.551161
YMR206W4	0.0283752	0.740219	YMR206W	BY_t05	-1.05757
YHR138C4	0.666971	18.0825	YHR138C	BY_t05	-0.478584
GSP24	0.697362	18.3997	GSP2	BY_t05	-0.564049
YGR127W4	0.238292	7.29644	YGR127W	BY_t05	-0.68533
ATG294	0.0535606	1.76243	ATG29	BY_t05	-0.807987
LAP44	0.938451	21.9598	LAP4	BY_t05	-0.61963
YLR042C4	1.55246	25.6257	YLR042C	BY_t05	-0.195607
YDL124W4	5.81255	74.4801	YDL124W	BY_t05	-0.37153
YMR291W4	2.07433	42.0867	YMR291W	BY_t05	1.22948
FMP404	0.0663742	2.04441	FMP40	BY_t05	-0.456004
AMS14	0.111356	2.81988	AMS1	BY_t05	-0.313913
IKS14	0.306489	8.84737	IKS1	BY_t05	-0.699448
GUT24	0.113798	3.10187	GUT2	BY_t05	-0.496451
HSP824	4.2113	58.16	HSP82	BY_t05	-0.769928
GAL24	0.107207	3.03137	GAL2	BY_t05	-0.49367
YER121W4	0.0602678	1.69193	YER121W	BY_t05	-0.961895
GIP14	0.0591046	1.65668	GIP1	BY_t05	-0.956756
YGP14	1.79253	23.687	YGP1	BY_t05	-0.396626
FRT24	0.157568	4.61755	FRT2	BY_t05	-0.773334
UBI44	1.03359	23.6165	UBI4	BY_t05	-0.580509
YDL206W4	0.154586	4.58231	YDL206W	BY_t05	-0.523615
CYB24	0.0439798	1.1632	CYB2	BY_t05	-0.110702
TPS34	0.71092	18.6465	TPS3	BY_t05	-0.454797
ALD64	14.6431	92.4568	ALD6	BY_t05	-0.114698
YKL107W4	0.165336	4.89954	YKL107W	BY_t05	-1.01011
PEX184	0.00647788	0.176243	PEX18	BY_t05	-0.714498
PRX14	1.42372	33.2041	PRX1	BY_t05	-0.111878
AFR14	0.314295	7.71942	AFR1	BY_t05	-0.438546
AGP24	0.0760507	2.15016	AGP2	BY_t05	-0.550591
COX5B4	0.807304	19.5277	COX5B	BY_t05	-0.463576
YJR096W4	0.440868	12.196	YJR096W	BY_t05	-0.594014
YOR052C4	1.85472	39.3726	YOR052C	BY_t05	-0.382657
SAF14	0.0876487	2.74938	SAF1	BY_t05	-0.67988
PIG24	0.317753	8.24815	PIG2	BY_t05	-0.594631
GCY14	0.188711	5.74551	GCY1	BY_t05	-0.682587
UGA24	0.32246	7.96616	UGA2	BY_t05	-0.521117
PDC64	0.00486571	0.176243	PDC6	BY_t05	0.0756216
YLR164W4	0.277573	8.07191	YLR164W	BY_t05	-0.726999
HSP314	0.980308	23.7222	HSP31	BY_t05	-0.89014
GRX24	4.45268	67.2189	GRX2	BY_t05	-0.268614
FUN194	0.409042	11.2443	FUN19	BY_t05	-0.717557
GLG14	4.74369	72.7882	GLG1	BY_t05	0.733996
PIR34	0.135287	3.84209	PIR3	BY_t05	0.374461
YET24	0.545777	15.0159	YET2	BY_t05	0.206454
NRG14	0.492462	13.1477	NRG1	BY_t05	0.161789
THI44	0.147275	4.01833	THI4	BY_t05	-0.312843
CMK24	0.850081	20.5146	CMK2	BY_t05	-0.32225
TPK24	0.328988	9.83433	TPK2	BY_t05	-0.634192
GIS14	0.272107	8.10716	GIS1	BY_t05	-0.384014
GPX14	0.184072	5.53401	GPX1	BY_t05	-0.902365
YDR391C4	0.543021	15.0159	YDR391C	BY_t05	-0.660422
STL15	11.15	82.5754	STL1	BY_t15	1.36602
YNL194C5	0.24904	9.81094	YNL194C	BY_t15	1.38168
YHR087W5	141.404	99.8978	YHR087W	BY_t15	1.93344
ALD35	19.9013	96.0654	ALD3	BY_t15	2.06928
FMP485	4.51448	67.9612	FMP48	BY_t15	0.17886
CTT15	19.5512	95.1456	CTT1	BY_t15	1.65077
HXT55	1.44211	32.6009	HXT5	BY_t15	1.70788
HSP125	156.119	99.9489	HSP12	BY_t15	1.93871
NQM15	16.507	77.3633	NQM1	BY_t15	2.2903
DDR25	19.3886	87.3275	DDR2	BY_t15	1.623
FMP455	6.71349	82.4221	FMP45	BY_t15	1.67963
PHM75	1.21792	32.8053	PHM7	BY_t15	1.76274
SOL45	3.78191	56.2596	SOL4	BY_t15	1.77577
MSC15	13.7303	92.0286	MSC1	BY_t15	2.05717
PUT45	2.26709	49.5657	PUT4	BY_t15	0.699443
SPI15	16.711	85.3858	SPI1	BY_t15	1.47034
FMP165	4.59987	53.5514	FMP16	BY_t15	1.93829
HBT15	3.98304	73.3776	HBT1	BY_t15	2.28446
HOR25	34.8727	99.7445	HOR2	BY_t15	1.59225
BDH25	3.03058	49.6168	BDH2	BY_t15	0.7212
GPD15	61.8562	99.8978	GPD1	BY_t15	1.71337
FMP435	2.73168	57.6392	FMP43	BY_t15	-0.0964392
PGM25	11.0695	89.4226	PGM2	BY_t15	2.10329
CYC75	1.47802	36.1778	CYC7	BY_t15	1.18766
TPS25	31.1212	99.3868	TPS2	BY_t15	2.09842
HSP425	6.60135	80.7869	HSP42	BY_t15	1.59258
FMP125	5.49723	79.5095	FMP12	BY_t15	1.94245
TSL15	8.76607	89.5759	TSL1	BY_t15	2.03209
YNL195C5	1.46248	37.5064	YNL195C	BY_t15	1.62329
YHR033W5	9.84859	91.6198	YHR033W	BY_t15	1.9426
DCS25	2.54368	50.8942	DCS2	BY_t15	2.2007
SIP185	1.21172	13.1323	SIP18	BY_t15	2.15693
PNS15	6.13733	84.3127	PNS1	BY_t15	1.17296
GAD15	5.06007	74.1952	GAD1	BY_t15	2.07338
SPS1005	0.527962	13.0812	SPS100	BY_t15	1.73325
PNC15	28.3356	99.5401	PNC1	BY_t15	1.59147
YNR014W5	1.08065	32.3965	YNR014W	BY_t15	0.0571292
ALD45	11.9727	94.7879	ALD4	BY_t15	1.89872
YCL048W-A5	0.0443302	1.07307	YCL048W-A	BY_t15	2.27668
PRR25	0.313004	12.1104	PRR2	BY_t15	0.388535
TMA105	3.14741	49.3102	TMA10	BY_t15	1.29817
GRE15	0.755474	10.2197	GRE1	BY_t15	2.42439
YDR034W-B5	0.471815	15.1252	YDR034W-B	BY_t15	1.84359
YLR149C5	1.16726	38.7328	YLR149C	BY_t15	2.14567
BAG75	0.069676	2.35054	BAG7	BY_t15	0.973693
IRC155	0.0313158	1.48186	IRC15	BY_t15	0.735693
GSY15	2.15226	51.4052	GSY1	BY_t15	0.520065
YJL144W5	0.888309	26.9801	YJL144W	BY_t15	-0.0835948
YDR119W-A5	0.246047	7.20491	YDR119W-A	BY_t15	0.500683
YER067W5	3.79766	51.7118	YER067W	BY_t15	1.37789
YGR066C5	0.23038	5.92744	YGR066C	BY_t15	2.0313
GRE25	17.8344	97.7006	GRE2	BY_t15	1.85433
GLC35	1.41859	41.7987	GLC3	BY_t15	1.17178
TPS15	15.9404	97.5984	TPS1	BY_t15	1.68076
STF25	12.1684	92.8973	STF2	BY_t15	1.76838
YFR017C5	1.25444	38.1196	YFR017C	BY_t15	1.18606
PHM85	0.731666	25.8048	PHM8	BY_t15	0.296641
GRE35	13.3661	96.5764	GRE3	BY_t15	2.04676
YPL230W5	0.573302	20.2351	YPL230W	BY_t15	1.04192
OM455	2.48605	51.814	OM45	BY_t15	2.24248
TFS15	5.23778	74.5018	TFS1	BY_t15	2.06829
YNR034W-A5	1.29053	26.8779	YNR034W-A	BY_t15	1.8605
YMR196W5	2.61236	57.8436	YMR196W	BY_t15	2.26162
GIP25	0.459965	16.6071	GIP2	BY_t15	1.67727
GDB15	1.43221	40.3168	GDB1	BY_t15	2.39322
SDS245	3.66234	73.6842	SDS24	BY_t15	1.75516
HSP265	1.70763	28.0531	HSP26	BY_t15	1.2648
SDP15	0.623308	22.1257	SDP1	BY_t15	1.35153
ARO95	4.96335	77.7721	ARO9	BY_t15	1.4873
GSY25	5.6209	78.232	GSY2	BY_t15	1.75174
EMI25	5.90524	83.444	EMI2	BY_t15	1.58875
SPG45	0.15599	4.70107	SPG4	BY_t15	1.96012
CWP15	0.357573	14.512	CWP1	BY_t15	0.991447
GOR15	1.81425	47.5728	GOR1	BY_t15	2.1243
OM145	8.66546	90.2402	OM14	BY_t15	1.63618
YKL151C5	1.41225	41.7987	YKL151C	BY_t15	1.97827
PAI35	1.68181	24.3229	PAI3	BY_t15	2.2842
YMR090W5	3.8243	67.6035	YMR090W	BY_t15	2.00349
HSP1045	11.8011	93.1017	HSP104	BY_t15	1.97901
YER053C-A5	0.428961	12.5192	YER053C-A	BY_t15	-0.332953
FMP335	0.710475	23.4543	FMP33	BY_t15	2.03646
PIC25	2.49277	57.7925	PIC2	BY_t15	1.58425
QNQ15	0.122004	5.26316	QNQ1	BY_t15	1.69623
GAC15	0.0732301	3.01482	GAC1	BY_t15	2.01768
CIN55	1.08828	33.2141	CIN5	BY_t15	-0.0455942
ATO25	0.17419	6.94941	ATO2	BY_t15	1.42726
MGA15	0.301062	11.906	MGA1	BY_t15	0.424697
POT15	0.0477663	1.73735	POT1	BY_t15	1.06662
YPT535	0.0962277	3.7813	YPT53	BY_t15	2.23189
TPK15	2.44092	63.1579	TPK1	BY_t15	1.89583
YPL247C5	1.72617	47.1129	YPL247C	BY_t15	1.73888
YHR022C5	0.545421	17.8334	YHR022C	BY_t15	1.45123
SSE25	2.94975	63.8733	SSE2	BY_t15	1.89922
YML131W5	4.74201	74.8595	YML131W	BY_t15	1.79417
YKL091C5	1.38752	41.4921	YKL091C	BY_t15	1.96616
TMA175	5.07339	75.7793	TMA17	BY_t15	1.86834
TPO45	1.77886	48.697	TPO4	BY_t15	-0.280493
NDE25	0.0281696	0.919775	NDE2	BY_t15	1.47186
DAK15	6.92735	85.4369	DAK1	BY_t15	2.2519
YOR062C5	0.900344	30.8125	YOR062C	BY_t15	-0.0114087
BOP25	0.275472	10.9862	BOP2	BY_t15	1.44334
DCS15	6.14898	87.1742	DCS1	BY_t15	2.12238
SSA45	4.80779	39.908	SSA4	BY_t15	2.05161
YOR186W5	0.213615	8.58457	YOR186W	BY_t15	1.16881
YPC15	1.00867	33.4696	YPC1	BY_t15	0.725221
NCE1035	2.76779	62.7491	NCE103	BY_t15	0.0992451
UGP15	0.730417	25.6515	UGP1	BY_t15	1.89632
NTH15	6.95638	90.9044	NTH1	BY_t15	1.9011
HXT15	27.5861	99.3357	HXT1	BY_t15	1.44576
YJR008W5	0.652733	24.0675	YJR008W	BY_t15	1.85452
HOR75	106.167	99.7445	HOR7	BY_t15	1.481
YBR085C-A5	13.8701	93.0506	YBR085C-A	BY_t15	1.67875
SPG15	0.122476	5.51865	SPG1	BY_t15	0.643243
GLO15	11.1366	90.7511	GLO1	BY_t15	2.10519
YJL163C5	0.362631	15.3807	YJL163C	BY_t15	1.78319
ATH15	1.24702	39.4992	ATH1	BY_t15	1.86358
SOL15	2.57317	64.5376	SOL1	BY_t15	1.86779
YER079W5	2.26468	58.7634	YER079W	BY_t15	1.21681
MCR15	6.04128	85.999	MCR1	BY_t15	1.84099
GGA15	1.4307	44.5069	GGA1	BY_t15	1.62092
MBR15	0.10891	4.80327	MBR1	BY_t15	1.75863
HSP785	2.70956	58.9678	HSP78	BY_t15	1.61231
UGX25	0.375726	14.2565	UGX2	BY_t15	1.80033
OPI105	1.05734	34.696	OPI10	BY_t15	0.905234
YDR018C5	0.188417	7.256	YDR018C	BY_t15	2.07836
YOR289W5	0.583077	21.5636	YOR289W	BY_t15	1.88895
RCN25	3.00166	69.7496	RCN2	BY_t15	0.927499
YHR097C5	1.97107	53.5514	YHR097C	BY_t15	1.60409
UIP45	0.520345	17.8845	UIP4	BY_t15	2.16151
ARO105	2.39523	52.2739	ARO10	BY_t15	1.64768
YDL199C5	0.375322	14.8697	YDL199C	BY_t15	2.03075
YBR285W5	0.0748222	3.01482	YBR285W	BY_t15	2.208
ATG85	3.21984	70.3117	ATG8	BY_t15	1.84502
YLR177W5	1.01382	33.5207	YLR177W	BY_t15	0.413793
YLL023C5	4.83349	74.7573	YLL023C	BY_t15	1.70157
PTK25	5.57683	85.7435	PTK2	BY_t15	1.60559
LEE15	0.287009	11.1395	LEE1	BY_t15	0.919734
XKS15	1.04354	35.1048	XKS1	BY_t15	2.05023
YIL055C5	1.07385	37.1487	YIL055C	BY_t15	1.01792
YJL133C-A5	3.49371	59.2744	YJL133C-A	BY_t15	1.63276
ISF15	0.113489	4.59888	ISF1	BY_t15	0.665355
YNL092W5	0.328172	13.0301	YNL092W	BY_t15	2.12663
RNY15	0.54451	19.8263	RNY1	BY_t15	2.11007
YOL048C5	1.35377	41.9009	YOL048C	BY_t15	2.11243
YKR011C5	2.43707	63.0046	YKR011C	BY_t15	1.42618
LSP15	18.3499	98.3137	LSP1	BY_t15	1.93861
YNL200C5	0.920364	30.7614	YNL200C	BY_t15	2.2701
PIL15	34.6021	99.8467	PIL1	BY_t15	1.85857
YLR345W5	1.2086	41.1855	YLR345W	BY_t15	1.74149
YMR206W5	0.129973	5.41645	YMR206W	BY_t15	2.08895
YHR138C5	2.57354	62.3914	YHR138C	BY_t15	1.82224
GSP25	2.57938	62.3914	GSP2	BY_t15	1.91813
YGR127W5	0.891651	31.63	YGR127W	BY_t15	2.11069
ATG295	0.443785	17.5779	ATG29	BY_t15	2.08076
LAP45	3.9453	72.8155	LAP4	BY_t15	2.04654
YLR042C5	2.97181	50.5876	YLR042C	BY_t15	0.624975
YDL124W5	13.8073	98.0072	YDL124W	BY_t15	1.71236
YMR291W5	1.68395	46.6019	YMR291W	BY_t15	0.760164
FMP405	0.314748	11.8038	FMP40	BY_t15	2.34061
AMS15	0.497957	15.9428	AMS1	BY_t15	2.38669
IKS15	0.740121	26.0603	IKS1	BY_t15	0.871467
GUT25	0.42776	16.045	GUT2	BY_t15	2.22652
HSP825	26.2245	96.883	HSP82	BY_t15	1.56378
GAL25	0.0977737	4.03679	GAL2	BY_t15	-0.516554
YER121W5	0.304971	10.6796	YER121W	BY_t15	2.06743
GIP15	0.183428	7.4093	GIP1	BY_t15	1.37229
YGP15	9.0416	61.0118	YGP1	BY_t15	2.0864
FRT25	0.4992	19.162	FRT2	BY_t15	0.825959
UBI45	7.22421	90.3935	UBI4	BY_t15	2.18576
YDL206W5	0.557789	21.6147	YDL206W	BY_t15	1.40467
CYB25	0.133801	5.56975	CYB2	BY_t15	2.19343
TPS35	3.21382	70.4139	TPS3	BY_t15	2.0072
ALD65	37.2247	99.3868	ALD6	BY_t15	1.33774
YKL107W5	0.20859	8.94226	YKL107W	BY_t15	0.161207
PEX185	0.0562208	2.45273	PEX18	BY_t15	1.73794
PRX15	3.61308	73.3776	PRX1	BY_t15	1.65389
AFR15	0.648381	23.7609	AFR1	BY_t15	0.608665
AGP25	0.56025	21.1548	AGP2	BY_t15	2.26258
COX5B5	2.66414	62.2892	COX5B	BY_t15	1.88757
YJR096W5	1.25026	34.5938	YJR096W	BY_t15	2.21396
YOR052C5	4.20732	75.1661	YOR052C	BY_t15	1.13857
SAF15	0.59056	21.768	SAF1	BY_t15	2.29589
PIG25	0.649682	23.5054	PIG2	BY_t15	0.412942
GCY15	0.997199	24.2207	GCY1	BY_t15	2.26569
UGA25	1.77705	39.5503	UGA2	BY_t15	1.95643
PDC65	0.0191097	0.817578	PDC6	BY_t15	2.08286
YLR164W5	0.653319	24.0164	YLR164W	BY_t15	1.10646
HSP315	2.1881	46.8574	HSP31	BY_t15	1.1288
GRX25	9.26343	93.5105	GRX2	BY_t15	1.48573
FUN195	1.05228	35.0537	FUN19	BY_t15	1.13974
GLG15	3.2101	72.7644	GLG1	BY_t15	-1.19708
PIR35	0.206598	5.41645	PIR3	BY_t15	1.40177
YET25	0.581321	21.2059	YET2	BY_t15	0.31531
NRG15	0.172745	6.54062	NRG1	BY_t15	-0.682377
THI45	0.547168	19.8774	THI4	BY_t15	1.31164
CMK25	1.65755	49.5146	CMK2	BY_t15	0.692261
TPK25	1.27089	41.3388	TPK2	BY_t15	2.11143
GIS15	0.656716	24.3229	GIS1	BY_t15	1.30263
GPX15	0.457048	16.556	GPX1	BY_t15	2.23185
YDR391C5	2.11563	54.6755	YDR391C	BY_t15	1.96792
STL16	13.9126	72.5792	STL1	BY_t30	1.84515
YNL194C6	0.306095	5.85219	YNL194C	BY_t30	1.83114
YHR087W6	102.732	99.8492	YHR087W	BY_t30	1.2344
ALD36	12.1597	80.724	ALD3	BY_t30	1.04597
FMP486	16.3647	90.5581	FMP48	BY_t30	2.3459
CTT16	18.9153	90.2564	CTT1	BY_t30	1.57687
HXT56	1.32886	18.5822	HXT5	BY_t30	1.52322
HSP126	112.994	99.7285	HSP12	BY_t30	1.23485
NQM16	6.59354	48.6878	NQM1	BY_t30	0.599156
DDR26	18.9062	84.1629	DDR2	BY_t30	1.56513
FMP456	6.35127	64.8265	FMP45	BY_t30	1.55535
PHM76	1.06369	17.1041	PHM7	BY_t30	1.4602
SOL46	3.24767	38.371	SOL4	BY_t30	1.43414
MSC16	8.59766	68.5671	MSC1	BY_t30	1.06497
PUT46	4.68879	52.3379	PUT4	BY_t30	2.17865
SPI16	18.4855	79.7587	SPI1	BY_t30	1.70277
FMP166	3.34611	32.9713	FMP16	BY_t30	1.2298
HBT16	1.6161	25.3695	HBT1	BY_t30	0.614967
HOR26	34.9879	98.9744	HOR2	BY_t30	1.59981
BDH26	6.17261	51.2519	BDH2	BY_t30	2.20622
GPD16	55.3703	99.9095	GPD1	BY_t30	1.45548
FMP436	11.2962	85.0075	FMP43	BY_t30	1.74811
PGM26	6.51817	63.3183	PGM2	BY_t30	0.979188
CYC76	1.44331	21.9005	CYC7	BY_t30	1.135
TPS26	18.4823	94.0875	TPS2	BY_t30	0.976002
HSP426	6.31771	63.2278	HSP42	BY_t30	1.48757
FMP126	3.95456	48.8688	FMP12	BY_t30	1.18251
TSL16	5.69163	63.1674	TSL1	BY_t30	1.08527
YNL195C6	1.45731	22.3228	YNL195C	BY_t30	1.61479
YHR033W6	7.11418	70.4374	YHR033W	BY_t30	1.22088
DCS26	1.29049	18.7029	DCS2	BY_t30	0.780236
SIP186	0.662182	6.36501	SIP18	BY_t30	0.885329
PNS16	8.48433	77.2247	PNS1	BY_t30	1.89412
GAD16	3.0595	41.4781	GAD1	BY_t30	0.962184
SPS1006	0.475194	7.02866	SPS100	BY_t30	1.4824
PNC16	27.1926	98.6727	PNC1	BY_t30	1.4881
YNR014W6	2.53223	36.8024	YNR014W	BY_t30	1.80754
ALD46	9.24034	76.7421	ALD4	BY_t30	1.28908
YCL048W-A6	0.0190932	0.361991	YCL048W-A	BY_t30	0.519202
PRR26	0.8929	15.8371	PRR2	BY_t30	2.33071
TMA106	4.02593	42.7149	TMA10	BY_t30	1.86801
GRE16	0.176862	2.38311	GRE1	BY_t30	0.139397
YDR034W-B6	0.353796	6.727	YDR034W-B	BY_t30	1.14869
YLR149C6	0.613442	11.4932	YLR149C	BY_t30	0.741692
BAG76	0.10525	1.74962	BAG7	BY_t30	1.96557
IRC156	0.0428598	0.81448	IRC15	BY_t30	1.52004
GSY16	3.26339	44.4947	GSY1	BY_t30	1.39806
YJL144W6	2.61936	37.2549	YJL144W	BY_t30	1.78998
YDR119W-A6	0.46723	7.66214	YDR119W-A	BY_t30	1.91615
YER067W6	4.54429	42.8959	YER067W	BY_t30	1.81316
YGR066C6	0.152453	2.26244	YGR066C	BY_t30	1.09673
GRE26	14.2228	87.3002	GRE2	BY_t30	1.33544
GLC36	1.94771	29.6833	GLC3	BY_t30	1.92869
TPS16	14.5139	91.1614	TPS1	BY_t30	1.44184
STF26	10.4381	80.1508	STF2	BY_t30	1.39101
YFR017C6	1.61566	26.5158	YFR017C	BY_t30	1.83204
PHM86	0.944131	16.5913	PHM8	BY_t30	0.722519
GRE36	8.68278	74.1176	GRE3	BY_t30	1.07844
YPL230W6	0.799469	13.092	YPL230W	BY_t30	1.94336
OM456	1.26475	20.2112	OM45	BY_t30	0.586436
TFS16	3.24002	40.2413	TFS1	BY_t30	0.924507
YNR034W-A6	1.02425	14.0271	YNR034W-A	BY_t30	1.29595
YMR196W6	1.18138	20.362	YMR196W	BY_t30	0.530353
GIP26	0.411942	7.36048	GIP2	BY_t30	1.38476
GDB16	0.52662	10.0151	GDB1	BY_t30	0.100978
SDS246	2.91283	42.5339	SDS24	BY_t30	1.18641
HSP266	1.56698	19.5475	HSP26	BY_t30	1.06044
SDP16	0.628223	11.5234	SDP1	BY_t30	1.37105
ARO96	2.82734	41.5083	ARO9	BY_t30	0.403284
GSY26	4.85521	54.0875	GSY2	BY_t30	1.38012
EMI26	5.47645	61.629	EMI2	BY_t30	1.38637
SPG46	0.11824	2.05128	SPG4	BY_t30	1.09808
CWP16	0.598987	11.4932	CWP1	BY_t30	2.08811
GOR16	1.06125	17.1041	GOR1	BY_t30	0.831033
OM146	8.46345	71.9155	OM14	BY_t30	1.57824
YKL151C6	1.03487	17.7979	YKL151C	BY_t30	1.1423
PAI36	0.77666	9.23077	PAI3	BY_t30	0.600593
YMR090W6	2.65889	34.0573	YMR090W	BY_t30	1.14506
HSP1046	7.37762	70.6787	HSP104	BY_t30	0.881912
YER053C-A6	2.96056	35.2941	YER053C-A	BY_t30	1.55716
FMP336	0.434259	7.9638	FMP33	BY_t30	0.832977
PIC26	2.26411	33.3032	PIC2	BY_t30	1.32218
QNQ16	0.0709934	1.5083	QNQ1	BY_t30	0.377011
GAC16	0.0407726	0.81448	GAC1	BY_t30	0.114394
CIN56	4.64656	55.8069	CIN5	BY_t30	2.40649
ATO26	0.178306	3.43891	ATO2	BY_t30	1.49318
MGA16	0.679731	13.2428	MGA1	BY_t30	2.15427
POT16	0.022929	0.512821	POT1	BY_t30	0.0319762
YPT536	0.0428582	0.904977	YPT53	BY_t30	0.543312
TPK16	1.84089	30.7391	TPK1	BY_t30	1.15766
YPL247C6	1.5252	25.5204	YPL247C	BY_t30	1.39424
YHR022C6	0.595622	10.5279	YHR022C	BY_t30	1.675
SSE26	1.41345	23.0769	SSE2	BY_t30	0.304707
YML131W6	4.07644	49.6531	YML131W	BY_t30	1.41151
YKL091C6	1.02361	17.9789	YKL091C	BY_t30	1.13259
TMA176	3.91464	44.4646	TMA17	BY_t30	1.22493
TPO46	5.70303	65.1885	TPO4	BY_t30	1.60196
NDE26	0.0118485	0.241327	NDE2	BY_t30	-0.282145
DAK16	3.59922	46.908	DAK1	BY_t30	0.677512
YOR062C6	2.69924	38.9442	YOR062C	BY_t30	2.0548
BOP26	0.155722	3.10709	BOP2	BY_t30	0.227677
DCS16	3.69145	50.4676	DCS1	BY_t30	0.890073
SSA46	1.63572	18.009	SSA4	BY_t30	0.116617
YOR186W6	0.171932	3.37858	YOR186W	BY_t30	0.632537
YPC16	1.27509	22.1116	YPC1	BY_t30	1.36365
NCE1036	7.46676	72.0362	NCE103	BY_t30	2.26494
UGP16	0.553863	10.0452	UGP1	BY_t30	1.1794
NTH16	4.72074	58.9744	NTH1	BY_t30	0.834419
HXT16	30.4347	97.4962	HXT1	BY_t30	1.67703
YJR008W6	0.487195	9.14027	YJR008W	BY_t30	1.04605
HOR76	97.5558	99.3062	HOR7	BY_t30	1.26128
YBR085C-A6	13.1439	81.5686	YBR085C-A	BY_t30	1.5453
SPG16	0.142677	2.95626	SPG1	BY_t30	1.02417
GLO16	7.31765	66.8477	GLO1	BY_t30	0.927256
YJL163C6	0.217628	4.13273	YJL163C	BY_t30	0.537825
ATH16	0.764793	14.0875	ATH1	BY_t30	0.674903
SOL16	2.05719	33.6652	SOL1	BY_t30	1.30842
YER079W6	2.34788	36.8929	YER079W	BY_t30	1.3076
MCR16	4.42196	56.6817	MCR1	BY_t30	0.956327
GGA16	1.17357	20.7541	GGA1	BY_t30	1.106
MBR16	0.0878938	1.74962	MBR1	BY_t30	1.14536
HSP786	2.49172	35.8974	HSP78	BY_t30	1.39801
UGX26	0.0898374	1.93062	UGX2	BY_t30	-0.246536
OPI106	1.59761	25.5807	OPI10	BY_t30	1.97154
YDR018C6	0.111109	2.35294	YDR018C	BY_t30	0.628808
YOR289W6	0.367127	7.11916	YOR289W	BY_t30	0.721376
RCN26	3.01598	45.0075	RCN2	BY_t30	0.938188
YHR097C6	1.96491	30.4977	YHR097C	BY_t30	1.5959
UIP46	0.273225	5.12821	UIP4	BY_t30	0.286661
ARO106	0.920676	16.8627	ARO10	BY_t30	0.0777435
YDL199C6	0.194275	4.10256	YDL199C	BY_t30	0.503141
YBR285W6	0.0365126	0.66365	YBR285W	BY_t30	0.0704466
ATG86	1.92446	31.7647	ATG8	BY_t30	0.665913
YLR177W6	1.91853	30.7994	YLR177W	BY_t30	2.05935
YLL023C6	4.52059	52.3077	YLL023C	BY_t30	1.52095
PTK26	5.42871	64.736	PTK2	BY_t30	1.53131
LEE16	0.292571	5.76169	LEE1	BY_t30	0.984772
XKS16	0.665772	12.4887	XKS1	BY_t30	0.887392
YIL055C6	1.46712	25.5807	YIL055C	BY_t30	1.84434
YJL133C-A6	3.08205	39.2459	YJL133C-A	BY_t30	1.2834
ISF16	0.201768	3.77074	ISF1	BY_t30	2.09726
YNL092W6	0.154408	3.07692	YNL092W	BY_t30	0.434109
RNY16	0.266272	5.15837	RNY1	BY_t30	0.373736
YOL048C6	0.771903	13.816	YOL048C	BY_t30	0.702401
YKR011C6	1.59942	28.2956	YKR011C	BY_t30	0.52253
LSP16	13.6145	88.8688	LSP1	BY_t30	1.111
YNL200C6	0.483395	8.65762	YNL200C	BY_t30	0.620575
PIL16	27.5873	98.552	PIL1	BY_t30	1.24711
YLR345W6	0.96564	17.4661	YLR345W	BY_t30	1.10547
YMR206W6	0.0551642	1.11614	YMR206W	BY_t30	-0.227913
YHR138C6	2.12543	32.911	YHR138C	BY_t30	1.28147
GSP26	1.64697	27.8733	GSP2	BY_t30	0.688386
YGR127W6	0.599267	11.5234	YGR127W	BY_t30	0.859449
ATG296	0.20466	4.10256	ATG29	BY_t30	0.310566
LAP46	2.10402	32.7602	LAP4	BY_t30	0.413874
YLR042C6	5.51289	50.0754	YLR042C	BY_t30	2.09408
YDL124W6	10.6935	84.5249	YDL124W	BY_t30	0.900722
YMR291W6	2.28341	35.4751	YMR291W	BY_t30	1.48084
FMP406	0.132309	2.44344	FMP40	BY_t30	0.286397
AMS16	0.177777	3.22775	AMS1	BY_t30	0.150069
IKS16	0.978115	17.3152	IKS1	BY_t30	1.73364
GUT26	0.206768	4.04223	GUT2	BY_t30	0.309874
HSP826	18.293	89.8643	HSP82	BY_t30	0.722937
GAL26	0.215608	4.04223	GAL2	BY_t30	-0.230698
YER121W6	0.17361	3.22775	YER121W	BY_t30	0.441239
GIP16	0.161219	3.07692	GIP1	BY_t30	0.956231
YGP16	5.15526	40	YGP1	BY_t30	0.75521
FRT26	0.56163	10.6787	FRT2	BY_t30	1.11821
UBI46	3.30897	46.3348	UBI4	BY_t30	0.43624
YDL206W6	0.636405	11.9457	YDL206W	BY_t30	1.78065
CYB26	0.0726951	1.47813	CYB2	BY_t30	0.625912
TPS36	2.32968	37.2247	TPS3	BY_t30	1.13751
ALD66	44.7211	99.7888	ALD6	BY_t30	1.8199
YKL107W6	0.165985	3.25792	YKL107W	BY_t30	-0.992536
PEX186	0.0353886	0.633484	PEX18	BY_t30	0.710864
PRX16	3.44916	47.6018	PRX1	BY_t30	1.52168
AFR16	1.01768	17.0437	AFR1	BY_t30	1.76625
AGP26	0.275572	5.52036	AGP2	BY_t30	0.608618
COX5B6	2.05162	33.7858	COX5B	BY_t30	1.11199
YJR096W6	0.737331	12.9713	YJR096W	BY_t30	0.434487
YOR052C6	5.06555	61.0558	YOR052C	BY_t30	1.69352
SAF16	0.247656	4.91704	SAF1	BY_t30	0.266896
PIG26	1.20126	20	PIG2	BY_t30	2.08726
GCY16	0.464797	7.99397	GCY1	BY_t30	0.324203
UGA26	1.32538	16.8929	UGA2	BY_t30	1.18712
PDC66	0.0106571	0.211161	PDC6	BY_t30	0.891739
YLR164W6	0.653122	11.6139	YLR164W	BY_t30	1.1055
HSP316	2.02427	29.4721	HSP31	BY_t30	0.85495
GRX26	9.33198	79.6078	GRX2	BY_t30	1.51073
FUN196	1.28059	22.2021	FUN19	BY_t30	1.79896
GLG16	3.66288	51.644	GLG1	BY_t30	-0.626938
PIR36	0.21267	3.95173	PIR3	BY_t30	1.48924
YET26	1.17765	20.5732	YET2	BY_t30	2.14158
NRG16	0.864125	15.264	NRG1	BY_t30	1.14311
THI46	0.68297	11.9457	THI4	BY_t30	1.86331
CMK26	2.44184	37.2851	CMK2	BY_t30	1.67764
TPK26	0.813771	15.4148	TPK2	BY_t30	0.778935
GIS16	0.761957	14.8718	GIS1	BY_t30	1.76415
GPX16	0.286112	5.46003	GPX1	BY_t30	0.269228
YDR391C6	1.40592	23.5294	YDR391C	BY_t30	0.781775
STL17	0.136711	2.45033	STL1	hog1_t15	-0.544041
YNL194C7	0.0137869	0.463576	YNL194C	hog1_t15	-0.471531
YHR087W7	6.58459	68.6755	YHR087W	hog1_t15	-0.503601
ALD37	0.476978	11.9868	ALD3	hog1_t15	-0.49828
FMP487	0.585582	20.7285	FMP48	hog1_t15	-0.539613
CTT17	0.682494	16.6225	CTT1	hog1_t15	-0.541586
HXT57	0.0752904	2.71523	HXT5	hog1_t15	-0.520934
HSP127	9.80682	59.6689	HSP12	hog1_t15	-0.449301
NQM17	0.489085	13.9073	NQM1	hog1_t15	-0.442211
DDR27	1.15026	24.5033	DDR2	hog1_t15	-0.564671
FMP457	0.28999	10.1325	FMP45	hog1_t15	-0.524168
PHM77	0.105825	4.17219	PHM7	hog1_t15	-0.418713
SOL47	0.129617	4.90066	SOL4	hog1_t15	-0.559739
MSC17	0.652149	20	MSC1	hog1_t15	-0.470992
PUT47	0.22823	8.4106	PUT4	hog1_t15	-0.54591
SPI17	1.40254	31.3907	SPI1	hog1_t15	-0.534891
FMP167	0.378292	11.7881	FMP16	hog1_t15	-0.447288
HBT17	0.106077	3.97351	HBT1	hog1_t15	-0.45011
HOR27	2.46548	55.4305	HOR2	hog1_t15	-0.535752
BDH27	0.472002	16.8874	BDH2	hog1_t15	-0.488054
GPD17	7.2257	87.351	GPD1	hog1_t15	-0.458868
FMP437	0.261409	9.7351	FMP43	hog1_t15	-0.628465
PGM27	0.941666	25.6291	PGM2	hog1_t15	-0.398122
CYC77	0.475905	16.2914	CYC7	hog1_t15	-0.332635
TPS27	2.49589	58.543	TPS2	hog1_t15	-0.443696
HSP427	2.36972	51.2583	HSP42	hog1_t15	0.0259247
FMP127	0.877232	27.6821	FMP12	hog1_t15	-0.33343
TSL17	0.585349	19.2715	TSL1	hog1_t15	-0.487275
YNL195C7	0.0942	4.43709	YNL195C	hog1_t15	-0.624182
YHR033W7	0.39978	12.053	YHR033W	hog1_t15	-0.551312
DCS27	0.330643	11.2583	DCS2	hog1_t15	-0.307721
SIP187	0.115405	4.23841	SIP18	hog1_t15	-0.379891
PNS17	0.227311	7.74834	PNS1	hog1_t15	-0.643015
GAD17	0.925936	29.0066	GAD1	hog1_t15	-0.222881
SPS1007	0.0710884	2.71523	SPS100	hog1_t15	-0.438668
PNC17	7.68692	91.0596	PNC1	hog1_t15	-0.27602
YNR014W7	0.544605	19.0728	YNR014W	hog1_t15	-0.589268
ALD47	1.53896	42.053	ALD4	hog1_t15	-0.429236
YCL048W-A7	0.00821282	0.397351	YCL048W-A	hog1_t15	-0.238498
PRR27	0.0677366	3.11258	PRR2	hog1_t15	-0.43291
TMA107	0.32125	9.13907	TMA10	hog1_t15	-0.534971
GRE17	0.0431303	1.98675	GRE1	hog1_t15	-0.388721
YDR034W-B7	0.158285	5.89404	YDR034W-B	hog1_t15	-0.00247685
YLR149C7	0.247709	10.5298	YLR149C	hog1_t15	-0.185469
BAG77	0.0397597	1.5894	BAG7	hog1_t15	0.139561
IRC157	0.0194344	0.927152	IRC15	hog1_t15	-0.0715818
GSY17	1.50958	42.5166	GSY1	hog1_t15	0.0122335
YJL144W7	0.85056	25.5629	YJL144W	hog1_t15	-0.124452
YDR119W-A7	0.184301	6.09272	YDR119W-A	hog1_t15	0.105542
YER067W7	0.555467	18.9404	YER067W	hog1_t15	-0.512246
YGR066C7	0.022858	1.12583	YGR066C	hog1_t15	-0.457459
GRE27	1.11821	30.7947	GRE2	hog1_t15	-0.547377
GLC37	0.393565	14.106	GLC3	hog1_t15	-0.294511
TPS17	4.08221	77.0861	TPS1	hog1_t15	-0.305322
STF27	2.14261	51.1921	STF2	hog1_t15	-0.418226
YFR017C7	0.247943	9.93377	YFR017C	hog1_t15	-0.613912
PHM87	0.776711	25.894	PHM8	hog1_t15	0.386932
GRE37	0.996625	32.1854	GRE3	hog1_t15	-0.51074
YPL230W7	0.205459	9.00662	YPL230W	hog1_t15	-0.424208
OM457	0.782204	27.8808	OM45	hog1_t15	-0.0678842
TFS17	1.44292	43.1126	TFS1	hog1_t15	-0.104394
YNR034W-A7	0.266763	9.80132	YNR034W-A	hog1_t15	-0.31
YMR196W7	0.644118	23.5099	YMR196W	hog1_t15	-0.119655
GIP27	0.123657	5.36424	GIP2	hog1_t15	-0.371214
GDB17	0.471805	17.8808	GDB1	hog1_t15	-0.037773
SDS247	1.54844	47.0199	SDS24	hog1_t15	0.151061
HSP267	1.23	24.3046	HSP26	hog1_t15	0.570806
SDP17	0.251197	10.3974	SDP1	hog1_t15	-0.12644
ARO97	4.43845	74.6358	ARO9	hog1_t15	1.22091
GSY27	1.41651	40.6623	GSY2	hog1_t15	-0.288779
EMI27	2.51617	59.404	EMI2	hog1_t15	-0.0107981
SPG47	0.0605957	2.64901	SPG4	hog1_t15	-0.218254
CWP17	0.0214508	0.927152	CWP1	hog1_t15	-0.535454
GOR17	0.562985	20.5298	GOR1	hog1_t15	-0.0247423
OM147	1.51113	43.9073	OM14	hog1_t15	-0.415548
YKL151C7	0.236556	10.3974	YKL151C	hog1_t15	-0.62617
PAI37	0.233018	9.13907	PAI3	hog1_t15	-0.410603
YMR090W7	0.489765	18.0132	YMR090W	hog1_t15	-0.452674
HSP1047	4.63132	72.4503	HSP104	hog1_t15	0.200778
YER053C-A7	0.0509126	1.8543	YER053C-A	hog1_t15	-0.615207
FMP337	0.213484	8.74172	FMP33	hog1_t15	-0.128946
PIC27	0.58088	21.5894	PIC2	hog1_t15	-0.607001
QNQ17	0.0582403	2.58278	QNQ1	hog1_t15	0.0471978
GAC17	0.0288227	1.39073	GAC1	hog1_t15	-0.586339
CIN57	0.341877	12.7815	CIN5	hog1_t15	-0.55996
ATO27	0.0987237	4.03974	ATO2	hog1_t15	0.218689
MGA17	0.0550868	2.05298	MGA1	hog1_t15	-0.698793
POT17	0.0672019	2.31788	POT1	hog1_t15	1.87625
YPT537	0.0286574	1.45695	YPT53	hog1_t15	0.0940089
TPK17	0.805549	29.1391	TPK1	hog1_t15	-0.116038
YPL247C7	0.577075	22.8477	YPL247C	hog1_t15	-0.231721
YHR022C7	0.126568	5.03311	YHR022C	hog1_t15	-0.415792
SSE27	1.90197	51.1921	SSE2	hog1_t15	0.81174
YML131W7	0.738071	25.298	YML131W	hog1_t15	-0.507848
YKL091C7	0.432268	16.2914	YKL091C	hog1_t15	-0.221884
TMA177	1.57998	46.2252	TMA17	hog1_t15	-0.0714068
TPO47	2.60251	59.7351	TPO4	hog1_t15	0.114616
NDE27	0.0245178	0.860927	NDE2	hog1_t15	1.07941
DAK17	1.3183	42.3841	DAK1	hog1_t15	-0.401493
YOR062C7	0.449677	17.0199	YOR062C	hog1_t15	-0.529044
BOP27	0.26877	9.60265	BOP2	hog1_t15	1.3753
DCS17	1.47165	46.4238	DCS1	hog1_t15	-0.22303
SSA47	2.75924	42.2517	SSA4	hog1_t15	0.801969
YOR186W7	0.183988	8.07947	YOR186W	hog1_t15	0.787646
YPC17	0.637659	24.1722	YPC1	hog1_t15	-0.163849
NCE1037	1.55072	45.0331	NCE103	hog1_t15	-0.461685
UGP17	0.236923	9.2053	UGP1	hog1_t15	-0.107589
NTH17	3.5116	73.5762	NTH1	hog1_t15	0.257511
HXT17	0.945198	22.1192	HXT1	hog1_t15	-0.717064
YJR008W7	0.289559	12.3179	YJR008W	hog1_t15	0.0808132
HOR77	59.8759	99.404	HOR7	hog1_t15	0.299875
YBR085C-A7	2.18546	51.8543	YBR085C-A	hog1_t15	-0.468251
SPG17	0.1623	7.08609	SPG1	hog1_t15	1.3942
GLO17	3.65525	76.0265	GLO1	hog1_t15	-0.20239
YJL163C7	0.239605	10.3311	YJL163C	hog1_t15	0.726578
ATH17	0.765647	28.4106	ATH1	hog1_t15	0.677008
SOL17	0.3832	15.6954	SOL1	hog1_t15	-0.506376
YER079W7	1.58732	46.8874	YER079W	hog1_t15	0.477595
MCR17	3.22058	72.7152	MCR1	hog1_t15	0.299988
GGA17	0.831856	30.4636	GGA1	hog1_t15	0.421708
MBR17	0.0594125	2.51656	MBR1	hog1_t15	0.314242
HSP787	1.23036	36.5563	HSP78	hog1_t15	0.157165
UGX27	0.312365	11.7219	UGX2	hog1_t15	1.34669
OPI107	0.598853	23.5099	OPI10	hog1_t15	0.000339647
YDR018C7	0.0708224	2.98013	YDR018C	hog1_t15	-0.126579
YOR289W7	0.333349	13.3113	YOR289W	hog1_t15	0.538748
RCN27	3.2367	71.7881	RCN2	hog1_t15	1.10299
YHR097C7	0.598764	22.053	YHR097C	hog1_t15	-0.221806
UIP47	0.302066	12.1192	UIP4	hog1_t15	0.505473
ARO107	2.16054	49.0728	ARO10	hog1_t15	1.39781
YDL199C7	0.208858	8.87417	YDL199C	hog1_t15	0.626187
YBR285W7	0.0361059	1.72185	YBR285W	hog1_t15	0.0477524
ATG87	2.08457	57.8146	ATG8	hog1_t15	0.811658
YLR177W7	0.626481	22.9139	YLR177W	hog1_t15	-0.290717
YLL023C7	0.720551	25.3642	YLL023C	hog1_t15	-0.672642
PTK27	1.91494	54.106	PTK2	hog1_t15	-0.230972
LEE17	0.271719	11.3907	LEE1	hog1_t15	0.740975
XKS17	0.347164	14.7682	XKS1	hog1_t15	-0.0933317
YIL055C7	0.701943	26.0927	YIL055C	hog1_t15	0.236405
YJL133C-A7	0.571624	17.4834	YJL133C-A	hog1_t15	-0.847144
ISF17	0.021032	1.0596	ISF1	hog1_t15	-0.834332
YNL092W7	0.161851	7.41722	YNL092W	hog1_t15	0.506613
RNY17	0.282227	11.9205	RNY1	hog1_t15	0.473302
YOL048C7	0.577596	21.7881	YOL048C	hog1_t15	0.231541
YKR011C7	2.31211	60.7285	YKR011C	hog1_t15	1.29138
LSP17	6.1066	86.6225	LSP1	hog1_t15	-0.201176
YNL200C7	0.238599	10	YNL200C	hog1_t15	-0.303511
PIL17	8.21621	92.053	PIL1	hog1_t15	-0.441427
YLR345W7	0.691401	27.2848	YLR345W	hog1_t15	0.387578
YMR206W7	0.0868571	3.77483	YMR206W	hog1_t15	0.753627
YHR138C7	0.968346	32.053	YHR138C	hog1_t15	-0.11489
GSP27	1.51181	46.4901	GSP2	hog1_t15	0.51012
YGR127W7	0.373308	15.2318	YGR127W	hog1_t15	-0.107537
ATG297	0.256359	10.596	ATG29	hog1_t15	0.693283
LAP47	2.15774	55.7616	LAP4	hog1_t15	0.461515
YLR042C7	2.37862	55.1656	YLR042C	hog1_t15	0.282026
YDL124W7	9.42555	95.7616	YDL124W	hog1_t15	0.570223
YMR291W7	0.358665	13.9073	YMR291W	hog1_t15	-0.833086
FMP407	0.0993819	4.30464	FMP40	hog1_t15	-0.0843466
AMS17	0.145454	6.02649	AMS1	hog1_t15	-0.0757255
IKS17	0.666403	24.9669	IKS1	hog1_t15	0.604408
GUT27	0.191994	8.01325	GUT2	hog1_t15	0.181742
HSP827	20.1219	95.5629	HSP82	hog1_t15	0.916817
GAL27	0.499089	18.4768	GAL2	hog1_t15	0.457005
YER121W7	0.162163	6.82119	YER121W	hog1_t15	0.299531
GIP17	0.162116	7.28477	GIP1	hog1_t15	0.973031
YGP17	3.38759	41.5232	YGP1	hog1_t15	0.149729
FRT27	0.498479	18.6093	FRT2	hog1_t15	0.822584
UBI47	3.12635	64.3046	UBI4	hog1_t15	0.35464
YDL206W7	0.217874	9.4702	YDL206W	hog1_t15	-0.220944
CYB27	0.0351655	1.19205	CYB2	hog1_t15	-0.33681
TPS37	0.744347	27.6159	TPS3	hog1_t15	-0.421916
ALD67	8.62761	83.7748	ALD6	hog1_t15	-0.501608
YKL107W7	0.283289	12.5166	YKL107W	hog1_t15	2.18403
PEX187	0.0399482	1.92053	PEX18	hog1_t15	0.935667
PRX17	0.868304	30.596	PRX1	hog1_t15	-0.559836
AFR17	0.694129	22.2517	AFR1	hog1_t15	0.752066
AGP27	0.137901	6.49007	AGP2	hog1_t15	-0.191247
COX5B7	0.993209	32.7815	COX5B	hog1_t15	-0.228182
YJR096W7	0.604488	21.457	YJR096W	hog1_t15	-0.0263748
YOR052C7	2.90996	67.4172	YOR052C	hog1_t15	0.299679
SAF17	0.238032	9.86755	SAF1	hog1_t15	0.209954
PIG27	0.60925	22.9139	PIG2	hog1_t15	0.290211
GCY17	0.436651	15.6291	GCY1	hog1_t15	0.221564
UGA27	0.477695	18.2781	UGA2	hog1_t15	-0.256711
PDC67	0	0	PDC6	hog1_t15	-0.610044
YLR164W7	0.575678	22.053	YLR164W	hog1_t15	0.72761
HSP317	2.18359	54.9007	HSP31	hog1_t15	1.12126
GRX27	4.93653	82.3179	GRX2	hog1_t15	-0.0921664
FUN197	0.621444	24.0397	FUN19	hog1_t15	-0.104262
GLG17	3.85458	77.947	GLG1	hog1_t15	-0.38555
PIR37	0.0672948	2.71523	PIR3	hog1_t15	-0.605043
YET27	0.417254	16.5563	YET2	hog1_t15	-0.187151
NRG17	0.321521	12.053	NRG1	hog1_t15	-0.289554
THI47	0.128227	5.49669	THI4	hog1_t15	-0.390219
CMK27	1.29001	39.5364	CMK2	hog1_t15	0.23048
TPK27	0.562897	22.2517	TPK2	hog1_t15	0.0476469
GIS17	0.287657	12.649	GIS1	hog1_t15	-0.315821
GPX17	0.269881	11.2583	GPX1	hog1_t15	0.0828695
YDR391C7	1.12798	37.2848	YDR391C	hog1_t15	0.317237

## Sheet: percentage exp cells DOWNREG
avg.exp	pct.exp	features.plot	id	avg.exp.scaled
NOB1	2.50474	48.4206	NOB1	hog1_t0	1.07901
HGH1	1.76033	37.425	HGH1	hog1_t0	1.35125
SQT1	2.61295	49.3403	SQT1	hog1_t0	1.10523
RPA12	3.12896	55.7377	RPA12	hog1_t0	1.35593
SRO9	5.58959	73.8505	SRO9	hog1_t0	1.05436
NOP8	1.67337	35.5458	NOP8	hog1_t0	1.14931
LEU9	0.859636	21.1515	LEU9	hog1_t0	0.108598
TMA23	1.46847	32.8269	TMA23	hog1_t0	1.33595
NCS2	0.909446	21.8313	NCS2	hog1_t0	1.31461
GAR1	11.9729	93.8824	GAR1	hog1_t0	0.905271
KAP123	5.2735	72.451	KAP123	hog1_t0	1.04004
OGG1	0.447604	11.1955	OGG1	hog1_t0	0.750856
NOP16	2.8606	51.3794	NOP16	hog1_t0	1.2954
NOP9	1.48477	32.587	NOP9	hog1_t0	1.0685
UTP9	3.14648	56.2975	UTP9	hog1_t0	0.90139
NUC1	0.787968	19.2323	NUC1	hog1_t0	1.53575
MFA2	9.9571	60.096	MFA2	hog1_t0	1.16914
UTR2	7.62729	74.4102	UTR2	hog1_t0	1.51817
FUI1	2.57225	43.1028	FUI1	hog1_t0	1.39149
ESF2	1.41938	32.507	ESF2	hog1_t0	1.42658
URB1	2.02011	41.3435	URB1	hog1_t0	0.735523
IPI1	0.94064	22.8709	IPI1	hog1_t0	1.37837
TRF5	0.692342	17.0732	TRF5	hog1_t0	1.11637
YLR003C	2.31757	45.7017	YLR003C	hog1_t0	1.29348
NUG1	3.79751	61.7753	NUG1	hog1_t0	0.945931
TPO2	0.0817559	2.07917	TPO2	hog1_t0	-0.17208
DBP7	0.975263	23.9104	DBP7	hog1_t0	1.29323
BUD23	1.80747	38.1447	BUD23	hog1_t0	1.30044
FCY2	3.85163	58.7365	FCY2	hog1_t0	1.03677
SKG6	0.99478	22.8309	SKG6	hog1_t0	1.26295
YMR185W	0.786875	19.5122	YMR185W	hog1_t0	1.10292
KRR1	3.29603	57.617	KRR1	hog1_t0	1.20752
PLB2	1.66747	31.6673	PLB2	hog1_t0	1.0035
YEF3	62.3874	99.96	YEF3	hog1_t0	0.654245
RMT2	2.38216	46.7813	RMT2	hog1_t0	1.19436
LCP5	1.97148	41.1435	LCP5	hog1_t0	1.25817
TMA16	1.99083	40.5838	TMA16	hog1_t0	1.16846
YNL162W-A	1.06195	24.5102	YNL162W-A	hog1_t0	1.50811
DIM1	2.30793	46.6613	DIM1	hog1_t0	0.992771
RPC31	2.73496	51.8992	RPC31	hog1_t0	1.33934
RNR1	2.63538	30.5078	RNR1	hog1_t0	0.417885
ECM16	3.15436	54.898	ECM16	hog1_t0	1.23762
YPL183C	1.22965	28.4686	YPL183C	hog1_t0	1.31775
YLR413W	6.11287	73.7305	YLR413W	hog1_t0	1.25948
SIK1	14.7671	95.8017	SIK1	hog1_t0	0.564239
NMD3	2.91288	52.9388	NMD3	hog1_t0	0.994784
YBR141C	0.443909	11.3954	YBR141C	hog1_t0	1.28921
FRE7	1.11701	22.8309	FRE7	hog1_t0	1.56207
ECM1	2.56115	49.2603	ECM1	hog1_t0	1.31547
RRP14	2.74898	51.2595	RRP14	hog1_t0	1.29306
RPC19	3.40441	58.5766	RPC19	hog1_t0	1.29479
HAS1	4.81747	70.012	HAS1	hog1_t0	0.919072
RBG1	4.49044	67.413	RBG1	hog1_t0	1.01472
CNS1	1.86904	40.024	CNS1	hog1_t0	0.979238
TSR2	2.51084	48.8205	TSR2	hog1_t0	1.31038
RPC25	1.19135	28.6685	RPC25	hog1_t0	1.13373
PPM2	0.0335896	0.959616	PPM2	hog1_t0	1.25658
NHP2	12.0033	93.2027	NHP2	hog1_t0	1.08978
RNT1	1.39249	31.8673	RNT1	hog1_t0	1.37417
BUD20	4.84192	69.6122	BUD20	hog1_t0	1.48196
DIP2	2.64675	50.8597	DIP2	hog1_t0	1.18933
NOC4	1.70738	36.9052	NOC4	hog1_t0	1.28132
YGR283C	1.45404	32.9468	YGR283C	hog1_t0	1.26002
BMS1	2.8906	53.4986	BMS1	hog1_t0	0.84771
YMR310C	1.55988	33.7065	YMR310C	hog1_t0	1.45998
YBR238C	0.654282	16.4334	YBR238C	hog1_t0	1.67751
RSA3	2.65685	50.8197	RSA3	hog1_t0	1.30917
MAK5	2.6035	49.1403	MAK5	hog1_t0	1.03171
TRM82	2.10689	42.583	TRM82	hog1_t0	0.963365
AIR1	1.16461	27.9888	AIR1	hog1_t0	1.27249
YLR063W	0.133924	3.55858	YLR063W	hog1_t0	1.51545
UTP21	1.8747	39.1443	UTP21	hog1_t0	1.29325
YNL313C	1.35624	31.2675	YNL313C	hog1_t0	1.05834
CBF5	13.6123	95.6417	CBF5	hog1_t0	0.846043
REX4	1.34125	30.6277	REX4	hog1_t0	1.37527
UTP15	1.58133	34.1463	UTP15	hog1_t0	0.948401
NOC3	1.46584	32.387	NOC3	hog1_t0	1.13475
UTP11	1.94105	39.904	UTP11	hog1_t0	1.29935
IMP4	1.98714	41.5434	IMP4	hog1_t0	1.14844
FAL1	0.651797	16.1136	FAL1	hog1_t0	1.36739
CTR1	3.88525	59.4162	CTR1	hog1_t0	1.11339
NOP1	14.5066	96.6413	NOP1	hog1_t0	0.824079
MNN1	0.574956	12.475	MNN1	hog1_t0	0.51918
RCL1	1.46822	33.4266	RCL1	hog1_t0	1.19461
SAP185	0.916866	21.5114	SAP185	hog1_t0	1.2015
IMP3	1.83832	38.4246	IMP3	hog1_t0	1.31951
DUS3	1.18095	28.0288	DUS3	hog1_t0	1.06132
UTP13	2.16058	43.4226	UTP13	hog1_t0	1.18192
HMT1	4.20681	65.9336	HMT1	hog1_t0	1.13631
ZEO1	20.4001	97.401	ZEO1	hog1_t0	1.08054
YOR287C	0.548267	14.3543	YOR287C	hog1_t0	0.631441
YLR363W-A	2.33632	46.1815	YLR363W-A	hog1_t0	1.30267
RSA4	1.69013	36.8253	RSA4	hog1_t0	1.23386
TSR1	2.06509	42.543	TSR1	hog1_t0	1.28112
PHO3	2.587	36.9452	PHO3	hog1_t0	1.0502
UTP18	1.42805	32.3071	UTP18	hog1_t0	1.2146
MAE1	1.64023	33.8665	MAE1	hog1_t0	1.18714
UTP10	2.92601	53.0988	UTP10	hog1_t0	0.893664
YIL127C	3.22745	56.7773	YIL127C	hog1_t0	1.47745
RIX7	1.74352	37.425	RIX7	hog1_t0	1.16608
UTP8	2.19276	43.6625	UTP8	hog1_t0	1.07599
RPA49	3.77777	63.0948	RPA49	hog1_t0	1.12437
YIL091C	1.63186	35.4258	YIL091C	hog1_t0	1.30788
GCD10	2.74769	51.6593	GCD10	hog1_t0	1.10442
YMC2	0.746813	18.7125	YMC2	hog1_t0	1.31868
LIA1	6.16439	77.1291	LIA1	hog1_t0	1.07223
DBP8	1.00434	23.7105	DBP8	hog1_t0	1.00519
MTR4	4.23807	65.6937	MTR4	hog1_t0	1.14923
YIL096C	1.13908	27.1891	YIL096C	hog1_t0	1.36352
FYV7	1.54851	34.946	FYV7	hog1_t0	1.56006
FAF1	1.40232	31.4674	FAF1	hog1_t0	1.22
CIC1	2.74041	50.7397	CIC1	hog1_t0	1.2193
RKI1	3.99822	63.7745	RKI1	hog1_t0	1.21987
BUD22	2.28495	45.1819	BUD22	hog1_t0	1.18817
SAS10	4.26846	65.7337	SAS10	hog1_t0	1.21226
SRP40	4.7444	68.8525	SRP40	hog1_t0	0.981113
PXR1	5.33619	73.1307	PXR1	hog1_t0	1.35748
MAK21	4.75201	69.0924	MAK21	hog1_t0	0.91576
UTP20	2.30838	44.5822	UTP20	hog1_t0	0.922496
RRB1	4.59151	69.0124	RRB1	hog1_t0	1.04456
NOP14	3.17065	55.4178	NOP14	hog1_t0	0.796078
RIX1	1.32032	30.2679	RIX1	hog1_t0	1.15899
RPA34	6.99858	81.2475	RPA34	hog1_t0	1.22184
LTV1	2.20932	45.022	LTV1	hog1_t0	1.08059
SDA1	3.56164	60.1359	SDA1	hog1_t0	1.30928
NIP7	5.79496	76.8493	NIP7	hog1_t0	1.2269
YGR079W	1.42791	31.3475	YGR079W	hog1_t0	0.543158
YCL058W-A	1.17601	27.509	YCL058W-A	hog1_t0	1.5834
CGR1	2.64513	49.3003	CGR1	hog1_t0	1.51883
PNO1	3.41293	58.3766	PNO1	hog1_t0	1.18396
BRX1	4.53212	69.1323	BRX1	hog1_t0	1.06947
DBP2	13.8066	94.2423	DBP2	hog1_t0	1.24015
HPT1	5.9337	73.9304	HPT1	hog1_t0	1.23416
RRN11	1.01352	23.6705	RRN11	hog1_t0	1.34081
UTP6	1.60343	35.2659	UTP6	hog1_t0	1.23831
NAN1	1.56411	34.4262	NAN1	hog1_t0	1.19234
NOP4	4.10025	64.6142	NOP4	hog1_t0	1.06817
RPA190	5.61113	75.6497	RPA190	hog1_t0	0.974455
RPA135	5.46841	74.6901	RPA135	hog1_t0	1.1284
REI1	3.00723	53.0188	REI1	hog1_t0	1.37506
FRE1	5.64613	68.4126	FRE1	hog1_t0	1.10104
UTP5	1.91784	39.7441	UTP5	hog1_t0	1.05505
KRI1	5.27187	72.411	KRI1	hog1_t0	0.979359
RRP8	1.97444	41.7433	RRP8	hog1_t0	1.26852
MAK16	3.6671	61.5354	MAK16	hog1_t0	1.40865
NOP2	2.51874	48.8605	NOP2	hog1_t0	1.21995
YBL028C	4.30785	65.4938	YBL028C	hog1_t0	1.41361
TRM1	3.65675	61.1755	TRM1	hog1_t0	1.26733
IPI3	1.55855	34.1064	IPI3	hog1_t0	1.26249
PWP1	3.76929	62.0152	PWP1	hog1_t0	1.0387
MRT4	1.73854	37.585	MRT4	hog1_t0	1.17096
PWP2	2.1285	43.9024	PWP2	hog1_t0	1.14052
NOP13	4.60429	67.9728	NOP13	hog1_t0	1.0566
ALB1	4.66625	69.1323	ALB1	hog1_t0	1.47681
DRS1	6.11388	77.609	DRS1	hog1_t0	0.974748
ERB1	4.81634	70.9716	ERB1	hog1_t0	0.917116
ARX1	2.62349	50.02	ARX1	hog1_t0	1.10403
UTP14	3.24864	57.2571	UTP14	hog1_t0	1.02892
ROK1	1.57233	34.1064	ROK1	hog1_t0	1.31327
DBP3	3.69974	60.6557	DBP3	hog1_t0	1.11919
AAH1	4.18375	65.014	AAH1	hog1_t0	1.21239
NOP7	8.87428	87.6849	NOP7	hog1_t0	0.947361
RLP7	4.6026	68.5726	RLP7	hog1_t0	1.19226
YTM1	2.61028	49.2203	YTM1	hog1_t0	0.925616
ENP2	2.83268	52.8988	ENP2	hog1_t0	0.975267
DBP9	3.18771	54.978	DBP9	hog1_t0	1.09302
UTP4	1.86191	38.9044	UTP4	hog1_t0	0.972744
NOP15	4.07707	64.5742	NOP15	hog1_t0	1.22267
TRM2	0.54244	14.1543	TRM2	hog1_t0	0.587636
NSA2	3.85247	62.6549	NSA2	hog1_t0	1.28095
ENP1	1.93309	40.2239	ENP1	hog1_t0	1.1002
RPA43	3.28874	56.5374	RPA43	hog1_t0	1.00614
JJJ3	0.783188	19.3123	JJJ3	hog1_t0	1.6193
NRP1	1.8291	39.4242	NRP1	hog1_t0	1.14734
RPF2	3.08466	55.5778	RPF2	hog1_t0	1.17471
RLP24	5.263	73.0908	RLP24	hog1_t0	1.22723
EBP2	5.0064	71.6913	EBP2	hog1_t0	1.12125
DHR2	0.350565	9.51619	DHR2	hog1_t0	0.626744
SSF1	2.23098	45.102	SSF1	hog1_t0	1.15048
RRP5	9.25602	88.1647	RRP5	hog1_t0	0.611509
HCA4	3.13493	55.3379	HCA4	hog1_t0	0.936555
PUF6	5.11376	71.3715	PUF6	hog1_t0	1.08155
GFD2	1.02567	24.1903	GFD2	hog1_t0	1.36779
SFG1	2.05228	36.1056	SFG1	hog1_t0	0.931835
YLR073C	1.48436	33.4266	YLR073C	hog1_t0	1.31478
BFR2	2.16074	44.5022	BFR2	hog1_t0	1.16115
KRE33	3.99607	64.4942	KRE33	hog1_t0	0.997341
SPB1	4.75766	69.6521	SPB1	hog1_t0	1.01649
NOC2	3.95014	63.5346	NOC2	hog1_t0	1.06739
TRM11	1.71908	36.4654	TRM11	hog1_t0	1.24791
MRD1	4.24818	65.3739	MRD1	hog1_t0	1.17763
NSR1	21.4472	98.3607	NSR1	hog1_t0	1.03465
RRS1	4.16486	65.7337	RRS1	hog1_t0	1.43708
NOG1	5.67571	73.6905	NOG1	hog1_t0	1.16189
RRP12	2.16966	42.7029	RRP12	hog1_t0	0.91492
UTP23	3.16271	55.8177	UTP23	hog1_t0	1.23389
YDL063C	1.66202	36.6253	YDL063C	hog1_t0	1.39047
NOB11	2.46258	43.8301	NOB1	BY_t0	1.01463
HGH11	1.60299	30.7822	HGH1	BY_t0	1.03894
SQT11	2.51968	43.1895	SQT1	BY_t0	0.954674
RPA121	2.92726	48.6177	RPA12	BY_t0	1.13283
SRO91	5.75597	72.3196	SRO9	BY_t0	1.18693
NOP81	1.64798	31.9622	NOP8	BY_t0	1.09692
LEU91	0.875618	18.3749	LEU9	BY_t0	0.153598
TMA231	1.31973	26.9386	TMA23	BY_t0	0.944238
NCS21	0.838909	17.8355	NCS2	BY_t0	1.03638
GAR11	12.1912	90.8968	GAR1	BY_t0	0.979964
KAP1231	5.31355	68.4086	KAP123	BY_t0	1.0845
OGG11	0.486964	10.5866	OGG1	BY_t0	1.04263
NOP161	2.66549	44.9427	NOP16	BY_t0	1.02466
NOP91	1.43438	27.9164	NOP9	BY_t0	0.935887
UTP91	3.29035	51.18	UTP9	BY_t0	1.06994
NUC11	0.760335	16.7566	NUC1	BY_t0	1.41692
MFA21	7.72198	49.2583	MFA2	BY_t0	0.436267
UTR21	6.33532	63.9245	UTR2	BY_t0	0.895068
FUI11	2.35359	36.9184	FUI1	BY_t0	1.09833
ESF21	1.30276	25.59	ESF2	BY_t0	1.11251
URB11	2.11	38.8739	URB1	BY_t0	0.915669
IPI11	0.906166	19.2178	IPI1	BY_t0	1.25608
TRF51	0.616267	13.621	TRF5	BY_t0	0.760491
YLR003C1	2.1493	38.7728	YLR003C	BY_t0	1.04328
NUG11	4.01018	57.9906	NUG1	BY_t0	1.16931
TPO21	0.100387	2.05664	TPO2	BY_t0	-0.0313157
DBP71	0.862611	18.3075	DBP7	BY_t0	0.908924
BUD231	1.5781	31.0856	BUD23	BY_t0	0.836894
FCY21	4.04565	56.2036	FCY2	BY_t0	1.19033
SKG61	0.890815	18.3749	SKG6	BY_t0	0.874385
YMR185W1	0.741462	15.5765	YMR185W	BY_t0	0.900871
KRR11	2.96971	48.3142	KRR1	BY_t0	0.776487
PLB21	1.87633	31.1531	PLB2	BY_t0	1.38631
YEF31	66.6001	99.8989	YEF3	BY_t0	1.07061
RMT21	2.19658	39.0762	RMT2	BY_t0	0.894131
LCP51	1.87486	34.9292	LCP5	BY_t0	1.10033
TMA161	1.90831	35.3338	TMA16	BY_t0	1.02914
YNL162W-A1	0.942766	20.1618	YNL162W-A	BY_t0	1.19074
DIM11	2.35316	41.7397	DIM1	BY_t0	1.05568
RPC311	2.61614	45.3136	RPC31	BY_t0	1.19304
RNR11	3.09965	30.1416	RNR1	BY_t0	0.986301
ECM161	2.89854	47.6062	ECM16	BY_t0	0.926785
YPL183C1	1.15761	23.6345	YPL183C	BY_t0	1.12536
YLR413W1	6.27679	70.0944	YLR413W	BY_t0	1.34098
SIK11	15.785	95.2798	SIK1	BY_t0	0.877309
NMD31	2.97762	48.6851	NMD3	BY_t0	1.0911
YBR141C1	0.466539	10.3844	YBR141C	BY_t0	1.4372
FRE71	0.809189	15.4754	FRE7	BY_t0	0.792545
ECM11	2.45928	42.2454	ECM1	BY_t0	1.19419
RRP141	2.50594	43.0209	RRP14	BY_t0	0.926423
RPC191	3.29741	53.0681	RPC19	BY_t0	1.19765
HAS11	5.20397	68.1052	HAS1	BY_t0	1.20467
RBG11	4.34968	60.9912	RBG1	BY_t0	0.889697
CNS11	1.9406	34.9629	CNS1	BY_t0	1.11277
TSR21	2.1457	39.2448	TSR2	BY_t0	0.814496
RPC251	1.04801	22.2859	RPC25	BY_t0	0.741416
PPM21	0.0231051	0.505732	PPM2	BY_t0	0.0671427
NHP21	12.054	91.8746	NHP2	BY_t0	1.1056
RNT11	1.31879	26.298	RNT1	BY_t0	1.19553
BUD201	4.41421	62.5084	BUD20	BY_t0	1.1761
DIP21	2.56209	43.4255	DIP2	BY_t0	1.07483
NOC41	1.62476	31.5914	NOC4	BY_t0	1.09933
YGR283C1	1.31565	25.826	YGR283C	BY_t0	0.920541
BMS11	2.95537	47.269	BMS1	BY_t0	0.930357
YMR310C1	1.45007	28.7256	YMR310C	BY_t0	1.23443
YBR238C1	0.482926	10.6204	YBR238C	BY_t0	0.764877
RSA31	2.53499	43.7964	RSA3	BY_t0	1.15374
MAK51	2.62322	44.909	MAK5	BY_t0	1.05891
TRM821	2.26929	39.3796	TRM82	BY_t0	1.2136
AIR11	1.1673	23.2637	AIR1	BY_t0	1.28017
YLR063W1	0.0977691	2.46123	YLR063W	BY_t0	0.455527
UTP211	1.84493	35.0303	UTP21	BY_t0	1.23712
YNL313C1	1.30528	26.1295	YNL313C	BY_t0	0.929329
CBF51	14.1654	93.9312	CBF5	BY_t0	0.996758
REX41	1.28064	25.8597	REX4	BY_t0	1.23717
UTP151	1.64349	32.232	UTP15	BY_t0	1.08714
NOC31	1.42	27.4781	NOC3	BY_t0	1.01008
UTP111	1.8069	34.6258	UTP11	BY_t0	1.02787
IMP41	1.98075	36.9184	IMP4	BY_t0	1.13806
FAL11	0.576741	12.6433	FAL1	BY_t0	0.971164
CTR11	4.57684	58.4626	CTR1	BY_t0	1.50549
NOP11	14.628	94.5718	NOP1	BY_t0	0.857025
MNN11	0.84906	15.1719	MNN1	BY_t0	1.59256
RCL11	1.42929	28.2535	RCL1	BY_t0	1.10417
SAP1851	0.910356	19.1167	SAP185	BY_t0	1.17862
IMP31	1.67623	32.232	IMP3	BY_t0	1.04129
DUS31	1.32539	25.9609	DUS3	BY_t0	1.5358
UTP131	2.05006	37.0533	UTP13	BY_t0	0.988742
HMT11	4.42673	61.1935	HMT1	BY_t0	1.29965
ZEO11	19.6655	96.089	ZEO1	BY_t0	0.973326
YOR287C1	0.495303	11.1935	YOR287C	BY_t0	0.346192
YLR363W-A1	2.21586	38.9413	YLR363W-A	BY_t0	1.13873
RSA41	1.55888	30.1416	RSA4	BY_t0	0.937187
TSR11	2.02907	36.7835	TSR1	BY_t0	1.22624
PHO31	2.17507	29.9056	PHO3	BY_t0	0.441454
UTP181	1.46023	28.2535	UTP18	BY_t0	1.28538
MAE11	1.51356	28.3547	MAE1	BY_t0	0.910466
UTP101	3.07171	49.5617	UTP10	BY_t0	1.06245
YIL127C1	2.96428	48.1119	YIL127C	BY_t0	1.2236
RIX71	1.60645	30.7148	RIX7	BY_t0	0.867434
UTP81	2.14843	37.7613	UTP8	BY_t0	1.00214
RPA491	3.64787	56.2711	RPA49	BY_t0	0.99824
YIL091C1	1.55671	30.2428	YIL091C	BY_t0	1.15485
GCD101	2.5846	44.5381	GCD10	BY_t0	0.882863
YMC21	0.714168	15.3068	YMC2	BY_t0	1.18322
LIA11	5.66096	69.2178	LIA1	BY_t0	0.765062
DBP81	1.14846	23.0276	DBP8	BY_t0	1.42682
MTR41	4.09549	58.9346	MTR4	BY_t0	1.0124
YIL096C1	0.98808	20.8699	YIL096C	BY_t0	0.940448
FYV71	1.39971	27.2758	FYV7	BY_t0	1.26117
FAF11	1.40193	27.9501	FAF1	BY_t0	1.21918
CIC11	2.74031	46.4262	CIC1	BY_t0	1.21919
RKI11	3.59336	54.5853	RKI1	BY_t0	0.850038
BUD221	2.19921	39.2111	BUD22	BY_t0	1.06138
SAS101	4.12493	59.8449	SAS10	BY_t0	1.08993
SRP401	4.79906	65.5091	SRP40	BY_t0	1.02031
PXR11	4.77816	64.3628	PXR1	BY_t0	1.01072
MAK211	4.97572	65.7788	MAK21	BY_t0	1.0779
UTP201	2.19117	38.9413	UTP20	BY_t0	0.748485
RRB11	4.46044	62.3061	RRB1	BY_t0	0.944041
NOP141	3.15855	50.6743	NOP14	BY_t0	0.781709
RIX11	1.3141	26.1295	RIX1	BY_t0	1.14275
RPA341	6.63172	73.8705	RPA34	BY_t0	1.04506
LTV11	2.10196	37.6601	LTV1	BY_t0	0.917556
SDA11	3.28731	52.1241	SDA1	BY_t0	1.00997
NIP71	5.61042	70.499	NIP7	BY_t0	1.121
YGR079W1	1.36081	26.7701	YGR079W	BY_t0	0.430747
YCL058W-A1	1.04742	21.3756	YCL058W-A	BY_t0	1.2437
CGR11	2.28851	40.0877	CGR1	BY_t0	1.09998
PNO11	3.36224	52.7647	PNO1	BY_t0	1.13626
BRX11	4.34966	62.0701	BRX1	BY_t0	0.931131
DBP21	13.4588	90.8968	DBP2	BY_t0	1.14236
HPT11	5.88842	68.0378	HPT1	BY_t0	1.21408
RRN111	0.974368	20.2967	RRN11	BY_t0	1.22181
UTP61	1.55599	29.973	UTP6	BY_t0	1.14142
NAN11	1.45583	28.1861	NAN1	BY_t0	0.943014
NOP41	4.15914	60.8564	NOP4	BY_t0	1.11446
RPA1901	5.41191	68.3749	RPA190	BY_t0	0.835893
RPA1351	5.42335	69.1167	RPA135	BY_t0	1.09738
REI11	2.76118	45.7519	REI1	BY_t0	1.12788
FRE11	6.26181	69.1167	FRE1	BY_t0	1.35499
UTP51	2.01405	36.5475	UTP5	BY_t0	1.22475
KRI11	5.36216	68.9481	KRI1	BY_t0	1.03802
RRP81	1.91627	35.7047	RRP8	BY_t0	1.17062
MAK161	3.38879	52.8321	MAK16	BY_t0	1.16422
NOP21	2.43357	43.1558	NOP2	BY_t0	1.09866
YBL028C1	3.81405	56.9791	YBL028C	BY_t0	1.05544
TRM12	3.29555	51.8543	TRM1	BY_t0	0.952291
IPI31	1.51784	29.501	IPI3	BY_t0	1.18338
PWP11	3.58699	55.327	PWP1	BY_t0	0.860224
MRT41	1.68828	31.8948	MRT4	BY_t0	1.08544
PWP21	2.11133	37.9636	PWP2	BY_t0	1.11122
NOP131	4.58744	63.7559	NOP13	BY_t0	1.04379
ALB11	4.30592	60.8564	ALB1	BY_t0	1.25085
DRS11	6.22496	72.5893	DRS1	BY_t0	1.04732
ERB11	4.63824	64.3965	ERB1	BY_t0	0.791773
ARX11	2.57886	45.1787	ARX1	BY_t0	1.05143
UTP141	3.11983	50.1349	UTP14	BY_t0	0.899237
ROK11	1.53229	30.4113	ROK1	BY_t0	1.22814
DBP31	3.56552	54.3156	DBP3	BY_t0	1.00238
AAH11	3.67503	54.7539	AAH1	BY_t0	0.785422
NOP71	8.97932	84.0526	NOP7	BY_t0	0.995561
RLP71	4.41073	62.0027	RLP7	BY_t0	1.06035
YTM11	2.59711	45.4484	YTM1	BY_t0	0.908209
ENP21	2.85486	47.7411	ENP2	BY_t0	1.00476
DBP91	3.15261	50	DBP9	BY_t0	1.05656
UTP41	2.05783	37.323	UTP4	BY_t0	1.26064
NOP151	3.85212	57.3163	NOP15	BY_t0	1.04912
TRM21	0.550606	12.1713	TRM2	BY_t0	0.66121
NSA21	3.80011	57.1477	NSA2	BY_t0	1.23031
ENP11	1.97393	35.8732	ENP1	BY_t0	1.16164
RPA431	3.14856	50.944	RPA43	BY_t0	0.862124
JJJ31	0.604931	12.9467	JJJ3	BY_t0	0.869338
NRP11	1.88486	34.3898	NRP1	BY_t0	1.24193
RPF21	3.05447	50.0674	RPF2	BY_t0	1.14416
RLP241	5.2646	68.1389	RLP24	BY_t0	1.22818
EBP21	4.82561	64.8011	EBP2	BY_t0	1.00319
DHR21	0.335811	7.58597	DHR2	BY_t0	0.440615
SSF11	2.24829	40.1888	SSF1	BY_t0	1.17659
RRP51	9.65738	84.4572	RRP5	BY_t0	0.757794
HCA41	3.22865	51.8881	HCA4	BY_t0	1.03678
PUF61	5.01714	65.5428	PUF6	BY_t0	1.02042
GFD21	0.993068	20.0944	GFD2	BY_t0	1.27091
SFG11	1.50883	24.9831	SFG1	BY_t0	0.270217
YLR073C1	1.56898	30.0067	YLR073C	BY_t0	1.50362
BFR21	2.21944	39.2785	BFR2	BY_t0	1.24653
KRE331	3.96194	58.058	KRE33	BY_t0	0.967329
SPB11	4.60118	63.4187	SPB1	BY_t0	0.914027
NOC21	3.8476	56.878	NOC2	BY_t0	0.98201
TRM111	1.58089	29.9393	TRM11	BY_t0	0.991735
MRD11	3.97249	57.6197	MRD1	BY_t0	0.949111
NSR11	23.1149	98.1119	NSR1	BY_t0	1.27125
RRS11	3.82741	57.5523	RRS1	BY_t0	1.19548
NOG11	5.92917	71.0047	NOG1	BY_t0	1.29196
RRP121	2.15107	39.1099	RRP12	BY_t0	0.887317
UTP231	3.0252	49.2245	UTP23	BY_t0	1.10364
YDL063C1	1.52086	29.029	YDL063C	BY_t0	1.14121
NOB12	1.77302	32.6841	NOB1	hog1_t30	-0.0382866
HGH12	0.875466	18.3093	HGH1	hog1_t30	-0.405096
SQT12	1.89814	34.554	SQT1	hog1_t30	-0.0486262
RPA122	1.38755	27.464	RPA12	hog1_t30	-0.570279
SRO92	4.03291	57.0705	SRO9	hog1_t30	-0.185879
NOP82	0.877696	18.3872	NOP8	hog1_t30	-0.492211
LEU92	0.874921	18.3093	LEU9	hog1_t30	0.151636
TMA232	0.830747	17.4523	TMA23	hog1_t30	-0.343565
NCS22	0.430545	9.42735	NCS2	hog1_t30	-0.574422
GAR12	9.4927	83.4048	GAR1	hog1_t30	0.0567994
KAP1232	4.47375	61.3946	KAP123	hog1_t30	0.152099
OGG12	0.320742	7.05103	OGG1	hog1_t30	-0.189539
NOP162	1.89216	34.1644	NOP16	hog1_t30	-0.0484129
NOP92	1.1104	22.0491	NOP9	hog1_t30	0.0832723
UTP92	2.10272	36.8913	UTP9	hog1_t30	-0.321421
NUC12	0.307021	6.89521	NUC1	hog1_t30	-0.53258
MFA22	7.15767	59.6416	MFA2	hog1_t30	0.251237
UTR22	4.20922	56.2914	UTR2	hog1_t30	-0.130339
FUI12	1.36896	24.6202	FUI1	hog1_t30	-0.221776
ESF22	0.816367	17.2185	ESF2	hog1_t30	-0.197516
URB12	1.59017	29.1001	URB1	hog1_t30	-0.126107
IPI12	0.418855	9.34944	IPI1	hog1_t30	-0.472589
TRF52	0.251061	5.68757	TRF5	hog1_t30	-0.947946
YLR003C2	1.20218	23.7631	YLR003C	hog1_t30	-0.365027
NUG12	2.72349	45.2668	NUG1	hog1_t30	-0.182177
TPO22	0.0940634	1.86989	TPO2	hog1_t30	-0.0790907
DBP72	0.470714	9.73899	DBP7	hog1_t30	-0.428028
BUD232	0.986751	20.2961	BUD23	hog1_t30	-0.358164
FCY22	1.5934	29.5286	FCY2	hog1_t30	-0.750612
SKG62	0.67737	14.4916	SKG6	hog1_t30	0.0766487
YMR185W2	0.44997	9.62213	YMR185W	hog1_t30	-0.39596
KRR12	2.4851	41.5271	KRR1	hog1_t30	0.136359
PLB22	0.995146	19.2832	PLB2	hog1_t30	-0.22885
YEF32	59.2091	100	YEF3	hog1_t30	0.340111
RMT22	1.6741	30.6973	RMT2	hog1_t30	0.0488709
LCP52	0.898186	18.1535	LCP5	hog1_t30	-0.495299
TMA162	1.28265	23.7631	TMA16	hog1_t30	-0.0273246
YNL162W-A2	0.208241	5.10323	YNL162W-A	hog1_t30	-0.765144
DIM12	1.54002	28.36	DIM1	hog1_t30	-0.0752518
RPC312	1.40583	26.7238	RPC31	hog1_t30	-0.297231
RNR12	2.14057	26.568	RNR1	hog1_t30	-0.187935
ECM162	2.18097	37.4367	ECM16	hog1_t30	0.054884
YPL183C2	0.52876	11.4531	YPL183C	hog1_t30	-0.553833
YLR413W2	2.47926	39.852	YLR413W	hog1_t30	-0.547256
SIK12	13.9084	92.7152	SIK1	hog1_t30	0.300126
NMD32	2.11551	37.8652	NMD3	hog1_t30	-0.191526
YBR141C2	0.146043	3.2723	YBR141C	hog1_t30	-0.658664
FRE72	0.301415	5.99922	FRE7	hog1_t30	-0.476852
ECM12	1.26339	24.6591	ECM1	hog1_t30	-0.229695
RRP142	1.6804	30.6973	RRP14	hog1_t30	-0.318903
RPC192	1.24392	24.0748	RPC19	hog1_t30	-0.666615
HAS12	3.06447	48.2665	HAS1	hog1_t30	-0.376299
RBG12	3.23367	50.2143	RBG1	hog1_t30	-0.101475
CNS12	1.28603	25.9447	CNS1	hog1_t30	-0.108569
TSR22	1.31641	26.1784	TSR2	hog1_t30	-0.311741
RPC252	0.645321	14.141	RPC25	hog1_t30	-0.360754
PPM22	0.0198261	0.58434	PPM2	hog1_t30	-0.304854
NHP22	8.41085	81.0674	NHP2	hog1_t30	-0.0298094
RNT12	0.623708	13.3619	RNT1	hog1_t30	-0.489271
BUD202	1.86639	33.658	BUD20	hog1_t30	-0.645826
DIP22	1.45371	27.3861	DIP2	hog1_t30	-0.424281
NOC42	0.949457	19.5949	NOC4	hog1_t30	-0.38832
YGR283C2	0.763631	16.4005	YGR283C	hog1_t30	-0.433581
BMS12	2.37363	39.1508	BMS1	hog1_t30	0.188042
YMR310C2	0.525881	11.4531	YMR310C	hog1_t30	-0.664001
YBR238C2	0.232313	5.25906	YBR238C	hog1_t30	-0.569882
RSA32	1.24699	24.8929	RSA3	hog1_t30	-0.488957
MAK52	1.86866	33.1515	MAK5	hog1_t30	0.0180515
TRM822	1.23072	24.2696	TRM82	hog1_t30	-0.386679
AIR12	0.476069	10.7908	AIR1	hog1_t30	-0.693065
YLR063W2	0.0716161	1.51928	YLR063W	hog1_t30	-0.31118
UTP212	0.913156	19.478	UTP21	hog1_t30	-0.519881
YNL313C2	0.864294	17.7639	YNL313C	hog1_t30	-0.187141
CBF52	11.0585	87.8847	CBF5	hog1_t30	0.150109
REX42	0.451596	10.0506	REX4	hog1_t30	-0.651743
UTP152	0.970982	20.0623	UTP15	hog1_t30	-0.414054
NOC32	0.966997	19.7117	NOC3	hog1_t30	-0.222048
UTP112	1.16639	23.4125	UTP11	hog1_t30	-0.268322
IMP42	1.00586	20.1402	IMP4	hog1_t30	-0.444651
FAL12	0.339428	7.32372	FAL1	hog1_t30	-0.28161
CTR12	0.685961	13.9073	CTR1	hog1_t30	-0.700425
NOP12	12.4381	91.0012	NOP1	hog1_t30	0.262949
MNN12	0.296333	6.5446	MNN1	hog1_t30	-0.571896
RCL12	0.718235	15.4266	RCL1	hog1_t30	-0.547624
SAP1852	0.446751	9.50526	SAP185	hog1_t30	-0.451289
IMP32	0.807506	16.7511	IMP3	hog1_t30	-0.449803
DUS32	0.737612	15.1149	DUS3	hog1_t30	-0.395039
UTP132	1.24349	24.4644	UTP13	hog1_t30	-0.421045
HMT12	2.36384	40.9038	HMT1	hog1_t30	-0.232534
ZEO12	13.964	90.5727	ZEO1	hog1_t30	0.141268
YOR287C2	0.484423	10.5571	YOR287C	hog1_t30	0.287594
YLR363W-A2	1.12201	22.0491	YLR363W-A	hog1_t30	-0.350023
RSA42	0.974879	19.3222	RSA4	hog1_t30	-0.382872
TSR12	0.991078	20.1013	TSR1	hog1_t30	-0.355478
PHO32	2.19178	29.7234	PHO3	hog1_t30	0.466146
UTP182	0.606741	12.7776	UTP18	hog1_t30	-0.591844
MAE12	0.956702	18.6989	MAE1	hog1_t30	-0.305888
UTP102	2.05521	36.6186	UTP10	hog1_t30	-0.115113
YIL127C2	1.18692	23.2178	YIL127C	hog1_t30	-0.490803
RIX72	1.14212	23.6073	RIX7	hog1_t30	-0.144201
UTP82	1.38321	26.568	UTP8	hog1_t30	-0.272615
RPA492	2.47726	42.1893	RPA49	hog1_t30	-0.138365
YIL091C2	0.702244	14.7254	YIL091C	hog1_t30	-0.585046
GCD102	1.90825	34.0086	GCD10	hog1_t30	-0.0359712
YMC22	0.282532	6.27191	YMC2	hog1_t30	-0.60783
LIA12	4.915	63.8099	LIA1	hog1_t30	0.309911
DBP82	0.513358	11.3362	DBP8	hog1_t30	-0.431163
MTR42	3.01809	47.8769	MTR4	hog1_t30	-0.0215546
YIL096C2	0.488773	11.0245	YIL096C	hog1_t30	-0.458489
FYV72	0.470969	10.4402	FYV7	hog1_t30	-0.604422
FAF12	0.55101	12.1543	FAF1	hog1_t30	-0.548938
CIC12	1.44272	27.6587	CIC1	hog1_t30	-0.27844
RKI12	2.63858	43.5528	RKI1	hog1_t30	-0.0221372
BUD222	1.2315	24.3475	BUD22	hog1_t30	-0.369421
SAS102	2.49548	42.0335	SAS10	hog1_t30	-0.298778
SRP402	3.52097	52.0452	SRP40	hog1_t30	0.103936
PXR12	2.80811	44.9162	PXR1	hog1_t30	-0.213494
MAK212	3.65445	54.2657	MAK21	hog1_t30	0.120282
UTP202	1.54789	28.9053	UTP20	hog1_t30	-0.206545
RRB12	3.04189	48.695	RRB1	hog1_t30	-0.143858
NOP142	2.41172	40.5532	NOP14	hog1_t30	-0.105365
RIX12	0.784163	16.4394	RIX1	hog1_t30	-0.241942
RPA342	3.70416	54.1099	RPA34	hog1_t30	-0.365634
LTV12	1.29783	25.3214	LTV1	hog1_t30	-0.303665
SDA12	2.34335	39.3066	SDA1	hog1_t30	-0.0199648
NIP72	3.16034	49.3572	NIP7	hog1_t30	-0.285039
YGR079W2	1.38353	26.1005	YGR079W	hog1_t30	0.468811
YCL058W-A2	0.290864	6.89521	YCL058W-A	hog1_t30	-0.754863
CGR12	0.952708	19.2832	CGR1	hog1_t30	-0.468928
PNO12	1.59237	30.1909	PNO1	hog1_t30	-0.529427
BRX12	2.96588	47.3705	BRX1	hog1_t30	-0.118047
DBP22	8.43157	79.3533	DBP2	hog1_t30	-0.271174
HPT12	1.54962	28.7106	HPT1	hog1_t30	-0.710011
RRN112	0.302842	6.89521	RRN11	hog1_t30	-0.819484
UTP62	0.760481	15.5434	UTP6	hog1_t30	-0.483414
NAN12	0.876857	18.3872	NAN1	hog1_t30	-0.39003
NOP42	2.57999	42.6958	NOP4	hog1_t30	-0.126851
RPA1902	4.05274	58.0834	RPA190	hog1_t30	-0.10943
RPA1352	3.37196	51.9673	RPA135	hog1_t30	-0.31511
REI12	1.04825	21.1921	REI1	hog1_t30	-0.592886
FRE12	1.411	26.4901	FRE1	hog1_t30	-0.645839
UTP52	1.07458	22.2049	UTP5	hog1_t30	-0.432506
KRI12	3.36416	50.8765	KRI1	hog1_t30	-0.259927
RRP82	1.07237	21.5427	RRP8	hog1_t30	-0.249741
MAK162	1.55484	28.2431	MAK16	hog1_t30	-0.44647
NOP22	1.38539	26.529	NOP2	hog1_t30	-0.394131
YBL028C2	1.95103	34.9046	YBL028C	hog1_t30	-0.29589
TRM13	1.97463	35.411	TRM1	hog1_t30	-0.199813
IPI32	0.685854	14.6085	IPI3	hog1_t30	-0.433451
PWP12	2.84496	46.5914	PWP1	hog1_t30	0.133762
MRT42	0.882966	18.1924	MRT4	hog1_t30	-0.284906
PWP22	1.24095	23.9579	PWP2	hog1_t30	-0.374599
NOP132	3.21249	50.3701	NOP13	hog1_t30	-0.00218957
ALB12	1.35662	26.529	ALB1	hog1_t30	-0.59862
DRS12	4.63533	61.3167	DRS1	hog1_t30	0.00867781
ERB12	3.74816	55.5123	ERB1	hog1_t30	0.165364
ARX12	1.44781	27.425	ARX1	hog1_t30	-0.281518
UTP142	1.92828	34.4371	UTP14	hog1_t30	-0.300362
ROK12	0.661689	14.0242	ROK1	hog1_t30	-0.62277
DBP32	2.63265	43.358	DBP3	hog1_t30	0.190569
AAH12	3.02112	47.2146	AAH1	hog1_t30	0.236604
NOP72	6.93478	74.1332	NOP7	hog1_t30	0.0573626
RLP72	2.61077	43.5138	RLP7	hog1_t30	-0.177187
YTM12	1.95503	35.5668	YTM1	hog1_t30	0.0589888
ENP22	2.10327	36.3849	ENP2	hog1_t30	0.00550941
DBP92	1.84902	33.619	DBP9	hog1_t30	-0.297125
UTP42	1.01553	20.6077	UTP4	hog1_t30	-0.270991
NOP152	2.15434	37.2419	NOP15	hog1_t30	-0.260667
TRM22	0.423984	9.42735	TRM2	hog1_t30	-0.479647
NSA22	2.11863	37.0861	NSA2	hog1_t30	-0.395756
ENP12	0.913532	19.2832	ENP1	hog1_t30	-0.43405
RPA432	2.46386	42.0335	RPA43	hog1_t30	0.158701
JJJ32	0.284823	6.5446	JJJ3	hog1_t30	-0.47742
NRP12	0.752782	16.3226	NRP1	hog1_t30	-0.678581
RPF22	1.6723	30.2298	RPF2	hog1_t30	-0.254665
RLP242	2.6142	43.6697	RLP24	hog1_t30	-0.33321
EBP22	2.85263	46.0849	EBP2	hog1_t30	-0.285133
DHR22	0.235291	5.53175	DHR2	hog1_t30	-0.827506
SSF12	1.28311	24.5423	SSF1	hog1_t30	-0.279343
RRP52	8.09952	78.5742	RRP5	hog1_t30	0.189994
HCA42	2.12324	38.1769	HCA4	hog1_t30	-0.145272
PUF62	3.35286	50.3701	PUF6	hog1_t30	-0.0326702
GFD22	0.345207	7.63537	GFD2	hog1_t30	-0.654341
SFG12	1.67325	27.9314	SFG1	hog1_t30	0.470384
YLR073C2	0.534043	11.8037	YLR073C	hog1_t30	-0.806116
BFR22	1.12398	21.9322	BFR2	hog1_t30	-0.347047
KRE332	2.80635	45.9681	KRE33	hog1_t30	-0.0490314
SPB12	3.31504	50.0195	SPB1	hog1_t30	0.0718304
NOC22	2.52834	41.3713	NOC2	hog1_t30	-0.116461
TRM112	0.997327	20.1792	TRM11	hog1_t30	-0.0900667
MRD12	2.51837	41.1765	MRD1	hog1_t30	-0.256208
NSR12	13.577	89.5988	NSR1	hog1_t30	-0.0818512
RRS12	1.44769	27.8146	RRS1	hog1_t30	-0.508279
NOG12	2.47276	41.4881	NOG1	hog1_t30	-0.481719
RRP122	1.54777	28.8274	RRP12	hog1_t30	-0.00832222
UTP232	1.44549	27.5029	UTP23	hog1_t30	-0.392691
YDL063C2	0.493981	10.596	YDL063C	hog1_t30	-0.672075
NOB13	2.25213	53.7826	NOB1	hog1_t05	0.693293
HGH13	1.40632	38.3478	HGH1	hog1_t05	0.648579
SQT13	2.34979	55.9565	SQT1	hog1_t05	0.680442
RPA123	2.45554	57.087	RPA12	hog1_t05	0.611045
SRO93	5.09275	78.9565	SRO9	hog1_t05	0.658523
NOP83	1.46982	39.4783	NOP8	hog1_t05	0.72938
LEU93	1.35365	37.4348	LEU9	hog1_t05	1.49952
TMA233	1.27254	34.7391	TMA23	hog1_t05	0.819955
NCS23	0.651542	20.6522	NCS2	hog1_t05	0.297307
GAR13	11.2393	95.2174	GAR1	hog1_t05	0.654313
KAP1233	4.91942	78.7391	KAP123	hog1_t05	0.646911
OGG13	0.450139	14.4348	OGG1	hog1_t05	0.769645
NOP163	2.34447	52.913	NOP16	hog1_t05	0.579213
NOP93	1.37422	38.3478	NOP9	hog1_t05	0.777555
UTP93	3.00295	62.087	UTP9	hog1_t05	0.733234
NUC13	0.483359	16.1739	NUC1	hog1_t05	0.22577
MFA23	7.20218	58.6522	MFA2	hog1_t05	0.265831
UTR23	5.86773	73.3043	UTR2	hog1_t05	0.669552
FUI13	1.97265	42.6087	FUI1	hog1_t05	0.587593
ESF23	1.03466	29.8696	ESF2	hog1_t05	0.390413
URB13	2.09514	51.6522	URB1	hog1_t05	0.88589
IPI13	0.684065	22.087	IPI1	hog1_t05	0.468206
TRF53	0.556783	18.1304	TRF5	hog1_t05	0.482222
YLR003C3	1.9643	49.7826	YLR003C	hog1_t05	0.768198
NUG13	3.46239	69.0435	NUG1	hog1_t05	0.593936
TPO23	0.0435928	1.34783	TPO2	hog1_t05	-0.46042
DBP73	0.793684	24.4348	DBP7	hog1_t05	0.67378
BUD233	1.56494	41.3478	BUD23	hog1_t05	0.810293
FCY23	3.2591	62.3478	FCY2	hog1_t05	0.567782
SKG63	0.721857	22.6522	SKG6	hog1_t05	0.242916
YMR185W3	0.684358	21.6087	YMR185W	hog1_t05	0.646819
KRR13	2.94245	60.8261	KRR1	hog1_t05	0.740476
PLB23	1.25544	31.913	PLB2	hog1_t05	0.248259
YEF33	59.7054	100	YEF3	hog1_t05	0.389165
RMT23	2.07344	50.5652	RMT2	hog1_t05	0.69491
LCP53	1.64574	43.3043	LCP5	hog1_t05	0.726006
TMA163	1.73483	44.2174	TMA16	hog1_t05	0.736198
YNL162W-A3	0.711028	23.3043	YNL162W-A	hog1_t05	0.573672
DIM13	2.23306	53.8696	DIM1	hog1_t05	0.888649
RPC313	2.15703	52.1304	RPC31	hog1_t05	0.627739
RNR13	2.57207	32.3913	RNR1	hog1_t05	0.340373
ECM163	2.69267	58.6522	ECM16	hog1_t05	0.676635
YPL183C3	0.988892	29.0435	YPL183C	hog1_t05	0.674846
YLR413W3	4.67671	73.8696	YLR413W	hog1_t05	0.54538
SIK13	14.8213	98	SIK1	hog1_t05	0.580907
NMD33	2.70154	60.3478	NMD3	hog1_t05	0.680355
YBR141C3	0.326782	11.3913	YBR141C	hog1_t05	0.523269
FRE73	0.844832	23.7826	FRE7	hog1_t05	0.88165
ECM13	1.97028	48.913	ECM1	hog1_t05	0.611954
RRP143	2.28448	52.6957	RRP14	hog1_t05	0.592352
RPC193	2.77056	61.1739	RPC19	hog1_t05	0.719349
HAS13	4.46661	75.5652	HAS1	hog1_t05	0.659803
RBG13	4.32766	74.8696	RBG1	hog1_t05	0.870145
CNS13	1.755	44.3913	CNS1	hog1_t05	0.766457
TSR23	2.1684	51.5652	TSR2	hog1_t05	0.84533
RPC253	1.17877	33.913	RPC25	hog1_t05	1.0993
PPM23	0.0262196	0.869565	PPM2	hog1_t05	0.420472
NHP23	10.5341	95.1304	NHP2	hog1_t05	0.631909
RNT13	1.07887	31.9565	RNT1	hog1_t05	0.613992
BUD203	3.4269	65.7826	BUD20	hog1_t05	0.470083
DIP23	2.26563	54.4348	DIP2	hog1_t05	0.673859
NOC43	1.43205	39.5217	NOC4	hog1_t05	0.674787
YGR283C3	1.17997	34.4348	YGR283C	hog1_t05	0.587696
BMS13	2.85744	59.7391	BMS1	hog1_t05	0.805399
YMR310C3	1.06743	31.7826	YMR310C	hog1_t05	0.448419
YBR238C3	0.36564	12.9565	YBR238C	hog1_t05	0.140213
RSA33	2.15961	52.7826	RSA3	hog1_t05	0.674991
MAK53	2.31248	53.6087	MAK5	hog1_t05	0.630272
TRM823	1.98344	48.7826	TRM82	hog1_t05	0.773144
AIR13	0.886161	27.1304	AIR1	hog1_t05	0.477615
YLR063W3	0.102321	3.82609	YLR063W	hog1_t05	0.588969
UTP213	1.41452	38.8696	UTP21	hog1_t05	0.425511
YNL313C3	1.26434	36.3913	YNL313C	hog1_t05	0.825659
CBF53	13.1004	96.7826	CBF5	hog1_t05	0.706529
REX43	1.01532	29.9565	REX4	hog1_t05	0.632665
UTP153	1.41959	39.5217	UTP15	hog1_t05	0.587354
NOC33	1.32837	37	NOC3	hog1_t05	0.760851
UTP113	1.63092	43.5217	UTP11	hog1_t05	0.671728
IMP43	1.68967	44.1739	IMP4	hog1_t05	0.665504
FAL13	0.507113	16.913	FAL1	hog1_t05	0.6036
CTR13	2.72865	55.8696	CTR1	hog1_t05	0.457669
NOP17	14.1153	97.7826	NOP1	hog1_t05	0.717939
MNN13	0.578771	16.9565	MNN1	hog1_t05	0.53412
RCL13	1.21599	34.5217	RCL1	hog1_t05	0.608666
SAP1853	0.786785	24.087	SAP185	hog1_t05	0.744174
IMP33	1.52041	41.1304	IMP3	hog1_t05	0.773846
DUS33	0.941761	28	DUS3	hog1_t05	0.275586
UTP133	1.79367	47.3478	UTP13	hog1_t05	0.540611
HMT13	3.51508	67.4783	HMT1	hog1_t05	0.622534
ZEO13	18.2923	98.087	ZEO1	hog1_t05	0.772932
YOR287C3	0.623241	20.3043	YOR287C	hog1_t05	1.03523
YLR363W-A3	1.79954	46.4348	YLR363W-A	hog1_t05	0.572108
RSA43	1.35712	38.2609	RSA4	hog1_t05	0.481135
TSR13	1.61905	43.3913	TSR1	hog1_t05	0.601442
PHO33	2.40927	39.8696	PHO3	hog1_t05	0.78754
UTP183	1.08854	32.2174	UTP18	hog1_t05	0.467856
MAE13	1.53672	40.2609	MAE1	hog1_t05	0.961062
UTP103	2.8652	61.7826	UTP10	hog1_t05	0.823223
YIL127C3	2.14251	52	YIL127C	hog1_t05	0.430944
RIX73	1.59593	42.6522	RIX7	hog1_t05	0.84453
UTP83	2.03227	49.5652	UTP8	hog1_t05	0.808634
RPA493	3.42739	67.6522	RPA49	hog1_t05	0.78417
YIL091C3	1.28612	36.8696	YIL091C	hog1_t05	0.603854
GCD103	2.53656	58.3043	GCD10	hog1_t05	0.817593
YMC23	0.622079	20.2174	YMC2	hog1_t05	0.801099
LIA13	5.53876	81.3043	LIA1	hog1_t05	0.690499
DBP83	0.878449	26.4783	DBP8	hog1_t05	0.636908
MTR43	3.66147	70.1739	MTR4	hog1_t05	0.595882
YIL096C3	0.926295	28.3043	YIL096C	hog1_t05	0.767342
FYV73	0.911852	27.7391	FYV7	hog1_t05	0.28119
FAF13	1.11481	33.1739	FAF1	hog1_t05	0.622589
CIC13	2.21552	52.4783	CIC1	hog1_t05	0.613498
RKI13	3.56178	68.3913	RKI1	hog1_t05	0.821183
BUD223	1.96321	48.4783	BUD22	hog1_t05	0.712447
SAS103	3.54522	68.3043	SAS10	hog1_t05	0.595868
SRP403	4.29328	74.4348	SRP40	hog1_t05	0.657674
PXR13	4.17759	72.4348	PXR1	hog1_t05	0.637518
MAK213	4.32876	72.7826	MAK21	hog1_t05	0.609
UTP203	2.3916	55.3913	UTP20	hog1_t05	1.04605
RRB13	4.24006	75.2609	RRB1	hog1_t05	0.775033
NOP143	3.27319	66	NOP14	hog1_t05	0.917873
RIX13	1.13318	33	RIX1	hog1_t05	0.67
RPA343	5.98209	84.3043	RPA34	hog1_t05	0.732022
LTV13	1.9842	48.5217	LTV1	hog1_t05	0.738707
SDA13	2.87638	61.3478	SDA1	hog1_t05	0.561616
NIP73	4.67571	77.3478	NIP7	hog1_t05	0.584595
YGR079W3	1.24228	35.1304	YGR079W	hog1_t05	0.232201
YCL058W-A3	0.716095	22.4783	YCL058W-A	hog1_t05	0.368458
CGR13	1.81613	45.4783	CGR1	hog1_t05	0.545161
PNO13	2.97505	62.5217	PNO1	hog1_t05	0.771857
BRX13	4.31864	75.5217	BRX1	hog1_t05	0.907615
DBP23	11.1834	94.6087	DBP2	hog1_t05	0.502576
HPT13	4.61585	74.6522	HPT1	hog1_t05	0.649748
RRN113	0.5434	18.5652	RRN11	hog1_t05	-0.088242
UTP63	1.24426	35.3043	UTP6	hog1_t05	0.504697
NAN13	1.32949	37.4348	NAN1	hog1_t05	0.652143
NOP43	3.66081	69.1304	NOP4	hog1_t05	0.722745
RPA1903	5.4103	80.8696	RPA190	hog1_t05	0.834775
RPA1353	4.89542	79.0435	RPA135	hog1_t05	0.733867
REI13	2.24058	52.3913	REI1	hog1_t05	0.6049
FRE13	4.6591	71.1304	FRE1	hog1_t05	0.693917
UTP53	1.67957	44.3043	UTP5	hog1_t05	0.634733
KRI13	4.72175	77.9565	KRI1	hog1_t05	0.621993
RRP83	1.58449	41.9565	RRP8	hog1_t05	0.612195
MAK163	2.61387	57.3043	MAK16	hog1_t05	0.483633
NOP23	2.04772	49.7391	NOP2	hog1_t05	0.549141
YBL028C3	3.26601	66.3478	YBL028C	hog1_t05	0.65792
TRM14	3.08492	65.2174	TRM1	hog1_t05	0.768577
IPI33	1.2728	36.4348	IPI3	hog1_t05	0.707173
PWP13	3.50167	67.913	PWP1	hog1_t05	0.77669
MRT43	1.48003	40.3913	MRT4	hog1_t05	0.731073
PWP23	1.85633	46.2609	PWP2	hog1_t05	0.675911
NOP133	4.02278	72.4348	NOP13	hog1_t05	0.614225
ALB13	3.10076	65.2174	ALB1	hog1_t05	0.49511
DRS13	5.34292	79.4348	DRS1	hog1_t05	0.471006
ERB13	4.72539	77.1739	ERB1	hog1_t05	0.853108
ARX13	2.28434	53.4348	ARX1	hog1_t05	0.704335
UTP143	3.05739	63.1739	UTP14	hog1_t05	0.836375
ROK13	1.20707	34.3043	ROK1	hog1_t05	0.536719
DBP33	3.13223	65.3478	DBP3	hog1_t05	0.62532
AAH13	3.50412	68.2174	AAH1	hog1_t05	0.641977
NOP73	8.23946	90.8696	NOP7	hog1_t05	0.656052
RLP73	3.92955	72.5652	RLP7	hog1_t05	0.729516
YTM13	2.50084	55.913	YTM1	hog1_t05	0.780878
ENP23	2.5946	58.6957	ENP2	hog1_t05	0.658744
DBP93	2.87561	62.2174	DBP9	hog1_t05	0.768924
UTP43	1.67522	43.913	UTP4	hog1_t05	0.698408
NOP153	3.50909	68.1304	NOP15	hog1_t05	0.784487
TRM23	0.609813	19.5652	TRM2	hog1_t05	1.19466
NSA23	3.0684	64.2609	NSA2	hog1_t05	0.522715
ENP13	1.6955	44.3478	ENP1	hog1_t05	0.742661
RPA433	3.13185	64.6522	RPA43	hog1_t05	0.844958
JJJ33	0.547487	18	JJJ3	hog1_t05	0.62766
NRP13	1.60391	42.3913	NRP1	hog1_t05	0.765312
RPF23	2.54232	57.7391	RPF2	hog1_t05	0.625835
RLP243	4.21467	74.2609	RLP24	hog1_t05	0.609648
EBP23	4.33128	73.8696	EBP2	hog1_t05	0.680404
DHR23	0.276511	9.95652	DHR2	hog1_t05	-0.30749
SSF13	1.8861	47.913	SSF1	hog1_t05	0.630243
RRP53	9.77374	92.8696	RRP5	hog1_t05	0.800205
HCA43	2.99938	62.913	HCA4	hog1_t05	0.791607
PUF63	4.55836	75.6522	PUF6	hog1_t05	0.730119
GFD23	0.751613	23.1304	GFD2	hog1_t05	0.553379
SFG13	1.52467	34.2609	SFG1	hog1_t05	0.289498
YLR073C3	1.00224	29.5217	YLR073C	hog1_t05	0.238786
BFR23	1.74294	45.4783	BFR2	hog1_t05	0.55336
KRE333	3.63575	70	KRE33	hog1_t05	0.680441
SPB13	4.36933	75.1739	SPB1	hog1_t05	0.762207
NOC23	3.59523	69.8696	NOC2	hog1_t05	0.771877
TRM113	1.47519	40.5217	TRM11	hog1_t05	0.795789
MRD13	3.75461	68.7826	MRD1	hog1_t05	0.768509
NSR13	17.3478	98.3913	NSR1	hog1_t05	0.453085
RRS13	2.84528	61.1739	RRS1	hog1_t05	0.492331
NOG13	4.4077	75.2174	NOG1	hog1_t05	0.511204
RRP123	2.11753	50.5217	RRP12	hog1_t05	0.837522
UTP233	2.55549	57.087	UTP23	hog1_t05	0.658718
YDL063C3	1.19766	34.1739	YDL063C	hog1_t05	0.570488
NOB14	2.02779	45.3648	NOB1	BY_t05	0.350741
HGH14	1.17382	30.1022	HGH1	BY_t05	0.187105
SQT14	2.22796	47.8322	SQT1	BY_t05	0.483783
RPA124	1.83807	42.8269	RPA12	BY_t05	-0.0719487
SRO94	4.87546	74.3743	SRO9	BY_t05	0.4854
NOP84	1.20498	30.1727	NOP8	BY_t05	0.183002
LEU94	1.20782	30.8424	LEU9	BY_t05	1.08892
TMA234	0.968376	24.8149	TMA23	BY_t05	0.0188955
NCS24	0.61214	17.4128	NCS2	BY_t05	0.141885
GAR14	11.0871	94.043	GAR1	BY_t05	0.602253
KAP1234	4.43265	71.5192	KAP123	BY_t05	0.106468
OGG14	0.408203	11.3148	OGG1	BY_t05	0.458789
NOP164	2.01746	43.8844	NOP16	BY_t05	0.125457
NOP94	1.18993	30.349	NOP9	BY_t05	0.292591
UTP94	2.65598	53.9302	UTP9	BY_t05	0.326749
NUC14	0.371279	11.35	NUC1	BY_t05	-0.256236
MFA24	4.84676	47.0215	MFA2	BY_t05	-0.506485
UTR24	3.85044	58.4773	UTR2	BY_t05	-0.303378
FUI14	1.72223	35.742	FUI1	BY_t05	0.251853
ESF24	0.953297	25.0969	ESF2	BY_t05	0.17128
URB14	2.02773	44.2369	URB1	BY_t05	0.750797
IPI14	0.590579	16.4963	IPI1	BY_t05	0.136578
TRF54	0.483742	13.9584	TRF5	BY_t05	0.140539
YLR003C4	1.64277	39.6193	YLR003C	BY_t05	0.290102
NUG14	3.48244	63.7998	NUG1	BY_t05	0.614992
TPO24	0.0381148	1.19845	TPO2	BY_t05	-0.501808
DBP74	0.590546	16.6373	DBP7	BY_t05	-0.0192221
BUD234	1.27127	32.2876	BUD23	BY_t05	0.216815
FCY24	3.62287	62.3898	FCY2	BY_t05	0.855702
SKG64	0.660772	17.871	SKG6	BY_t05	0.0146154
YMR185W4	0.564216	15.6856	YMR185W	BY_t05	0.112314
KRR14	2.59434	53.2957	KRR1	BY_t05	0.280658
PLB24	1.45778	31.7941	PLB2	BY_t05	0.619136
YEF34	60.4515	99.8238	YEF3	BY_t05	0.462908
RMT24	1.92748	44.0959	RMT2	BY_t05	0.458785
LCP54	1.24484	32.0056	LCP5	BY_t05	0.0710337
TMA164	1.45835	35.1428	TMA16	BY_t05	0.26935
YNL162W-A4	0.511291	14.6281	YNL162W-A	BY_t05	0.041815
DIM14	1.91603	44.2721	DIM1	BY_t05	0.44771
RPC314	1.82999	41.7342	RPC31	BY_t05	0.225052
RNR14	2.75404	30.7719	RNR1	BY_t05	0.563166
ECM164	2.34178	49.3832	ECM16	BY_t05	0.250281
YPL183C4	0.881874	23.4403	YPL183C	BY_t05	0.38908
YLR413W4	4.23084	66.3729	YLR413W	BY_t05	0.32368
SIK14	14.8105	97.1801	SIK1	BY_t05	0.577582
NMD34	2.60107	53.7187	NMD3	BY_t05	0.530874
YBR141C4	0.247674	7.36694	YBR141C	BY_t05	0.00594758
FRE74	0.559855	14.0289	FRE7	BY_t05	0.169228
ECM14	1.59952	39.1258	ECM1	BY_t05	0.170517
RRP144	1.8219	41.7342	RRP14	BY_t05	-0.105441
RPC194	2.07634	46.4575	RPC19	BY_t05	0.0890942
HAS14	4.47334	71.5192	HAS1	BY_t05	0.664778
RBG14	3.89039	66.0557	RBG1	BY_t05	0.481784
CNS14	1.58232	37.6102	CNS1	BY_t05	0.444267
TSR24	1.57578	38.2799	TSR2	BY_t05	0.0405037
RPC254	0.878623	24.0395	RPC25	BY_t05	0.277792
PPM24	0.0296259	1.02221	PPM2	BY_t05	0.806915
NHP24	9.83268	92.1043	NHP2	BY_t05	0.413312
RNT14	0.858562	23.4403	RNT1	BY_t05	0.0799888
BUD204	3.15792	59.852	BUD20	BY_t05	0.27774
DIP24	2.06747	46.387	DIP2	BY_t05	0.405846
NOC44	1.26477	32.2524	NOC4	BY_t05	0.306296
YGR283C4	1.08859	28.0226	YGR283C	BY_t05	0.363548
BMS14	2.61972	51.6038	BMS1	BY_t05	0.502055
YMR310C4	0.933282	24.8502	YMR310C	BY_t05	0.172861
YBR238C4	0.249014	7.33169	YBR238C	BY_t05	-0.480931
RSA34	1.82983	41.4522	RSA3	BY_t05	0.254387
MAK54	2.20649	46.387	MAK5	BY_t05	0.484073
TRM824	1.85496	42.4744	TRM82	BY_t05	0.575177
AIR14	0.775499	20.7966	AIR1	BY_t05	0.161713
YLR063W4	0.083243	2.57314	YLR063W	BY_t05	0.0296773
UTP214	1.42192	34.2263	UTP21	BY_t05	0.439474
YNL313C4	1.07909	28.1283	YNL313C	BY_t05	0.356677
CBF54	12.4651	95.1357	CBF5	BY_t05	0.533403
REX44	0.737271	20.9729	REX4	BY_t05	-0.000852877
UTP154	1.3147	33.8386	UTP15	BY_t05	0.353215
NOC34	1.17358	29.5382	NOC3	BY_t05	0.339852
UTP114	1.42063	35.1075	UTP11	BY_t05	0.246173
IMP44	1.48724	35.9887	IMP4	BY_t05	0.336859
FAL14	0.390325	11.491	FAL1	BY_t05	-0.0129264
CTR14	2.66759	50.1586	CTR1	BY_t05	0.423049
NOP18	13.2831	95.9464	NOP1	BY_t05	0.492187
MNN14	0.656671	15.8971	MNN1	BY_t05	0.839172
RCL14	1.07575	28.0578	RCL1	BY_t05	0.28288
SAP1854	0.64403	17.6595	SAP185	BY_t05	0.242288
IMP34	1.219	31.6532	IMP3	BY_t05	0.2565
DUS34	0.930251	24.4977	DUS3	BY_t05	0.237777
UTP134	1.69691	40.1128	UTP13	BY_t05	0.37147
HMT14	3.00045	57.0321	HMT1	BY_t05	0.240298
ZEO14	14.7685	94.1135	ZEO1	BY_t05	0.258674
YOR287C4	0.437199	12.4427	YOR287C	BY_t05	0.033262
YLR363W-A4	1.56682	38.0684	YLR363W-A	BY_t05	0.255373
RSA44	1.21594	30.7367	RSA4	BY_t05	0.162018
TSR14	1.35553	33.5918	TSR1	BY_t05	0.199875
PHO34	2.07882	32.6401	PHO3	BY_t05	0.299214
UTP184	0.970016	26.2954	UTP18	BY_t05	0.207173
MAE14	1.28186	30.4195	MAE1	BY_t05	0.40435
UTP104	2.63751	53.1195	UTP10	BY_t05	0.559457
YIL127C4	1.83295	41.5227	YIL127C	BY_t05	0.132345
RIX74	1.35166	33.1688	RIX7	BY_t05	0.312333
UTP84	1.84508	42.4039	UTP8	BY_t05	0.496805
RPA494	3.05124	58.3715	RPA49	BY_t05	0.418947
YIL091C4	1.08824	28.0931	YIL091C	BY_t05	0.200928
GCD104	2.13112	46.8453	GCD10	BY_t05	0.266794
YMC24	0.454082	13.2182	YMC2	BY_t05	0.104007
LIA14	5.01094	74.1276	LIA1	BY_t05	0.368448
DBP84	0.750508	21.0786	DBP8	BY_t05	0.262617
MTR44	3.42324	62.1784	MTR4	BY_t05	0.367262
YIL096C4	0.706586	19.4924	YIL096C	BY_t05	0.151769
FYV74	0.735497	20.0916	FYV7	BY_t05	-0.0730571
FAF14	1.04166	27.3176	FAF1	BY_t05	0.470574
CIC14	1.89665	43.5671	CIC1	BY_t05	0.245472
RKI14	3.00908	58.2305	RKI1	BY_t05	0.316302
BUD224	1.62979	37.5749	BUD22	BY_t05	0.21947
SAS104	3.35853	60.1692	SAS10	BY_t05	0.436761
SRP404	4.15635	68.6641	SRP40	BY_t05	0.559496
PXR14	3.72865	64.6458	PXR1	BY_t05	0.35854
MAK214	4.13233	67.6066	MAK21	BY_t05	0.466635
UTP204	2.13068	46.2813	UTP20	BY_t05	0.65868
RRB14	4.04591	68.3468	RRB1	BY_t05	0.626131
NOP144	2.79575	55.2697	NOP14	BY_t05	0.350786
RIX14	0.939846	25.7314	RIX1	BY_t05	0.164845
RPA344	5.37658	76.2778	RPA34	BY_t05	0.440248
LTV14	1.86605	42.0515	LTV1	BY_t05	0.559284
SDA14	2.63229	53.0842	SDA1	BY_t05	0.295289
NIP74	4.40266	72.0479	NIP7	BY_t05	0.4279
YGR079W4	0.759009	20.6909	YGR079W	BY_t05	-0.577372
YCL058W-A4	0.540805	15.1216	YCL058W-A	BY_t05	-0.0946014
CGR14	1.43466	33.7681	CGR1	BY_t05	0.0971238
PNO14	2.44795	51.8858	PNO1	BY_t05	0.27579
BRX14	3.57749	63.9055	BRX1	BY_t05	0.345678
DBP24	10.7989	92.5978	DBP2	BY_t05	0.394457
HPT14	4.28722	67.4304	HPT1	BY_t05	0.504013
RRN114	0.47354	13.3592	RRN11	BY_t05	-0.300599
UTP64	1.11326	28.5865	UTP6	BY_t05	0.237132
NAN14	1.32255	33.0631	NAN1	BY_t05	0.636162
NOP44	3.17538	59.7815	NOP4	BY_t05	0.341166
RPA1904	5.21681	75.8195	RPA190	BY_t05	0.700203
RPA1354	4.46293	70.9905	RPA135	BY_t05	0.43608
REI14	1.7244	40.1833	REI1	BY_t05	0.0863596
FRE14	3.99832	62.4956	FRE1	BY_t05	0.421361
UTP54	1.54069	36.9052	UTP5	BY_t05	0.389737
KRI14	4.37617	71.0257	KRI1	BY_t05	0.397498
RRP84	1.35565	33.8033	RRP8	BY_t05	0.227052
MAK164	2.17655	46.7395	MAK16	BY_t05	0.0995527
NOP24	1.97563	44.4484	NOP2	BY_t05	0.446478
YBL028C4	2.72067	55.3754	YBL028C	BY_t05	0.262362
TRM15	2.50664	52.6965	TRM1	BY_t05	0.264202
IPI34	1.05718	27.7406	IPI3	BY_t05	0.288155
PWP14	3.03759	58.301	PWP1	BY_t05	0.322354
MRT44	1.33961	33.6976	MRT4	BY_t05	0.492136
PWP24	1.62009	37.9979	PWP2	BY_t05	0.27262
NOP134	3.90043	67.1484	NOP13	BY_t05	0.521155
ALB14	2.36208	49.9824	ALB1	BY_t05	0.0318943
DRS14	5.39214	76.0663	DRS1	BY_t05	0.503167
ERB14	4.17147	69.4748	ERB1	BY_t05	0.463278
ARX14	2.13021	47.1625	ARX1	BY_t05	0.522699
UTP144	2.80668	55.0934	UTP14	BY_t05	0.58397
ROK14	1.13991	29.7145	ROK1	BY_t05	0.393941
DBP34	2.83969	54.8819	DBP3	BY_t05	0.370745
AAH14	3.08767	57.2083	AAH1	BY_t05	0.292458
NOP74	8.00472	87.5573	NOP7	BY_t05	0.548338
RLP74	3.37721	61.5791	RLP7	BY_t05	0.349767
YTM14	2.20584	47.3387	YTM1	BY_t05	0.390711
ENP24	2.42958	50.5111	ENP2	BY_t05	0.439339
DBP94	2.60029	53.6835	DBP9	BY_t05	0.483021
UTP44	1.5631	37.8921	UTP4	BY_t05	0.533658
NOP154	2.85973	55.6574	NOP15	BY_t05	0.283523
TRM24	0.481348	14.2756	TRM2	BY_t05	0.0371977
NSA24	2.76749	56.0451	NSA2	BY_t05	0.231715
ENP14	1.53835	37.1872	ENP1	BY_t05	0.506188
RPA434	2.69188	53.2252	RPA43	BY_t05	0.392951
JJJ34	0.379488	10.645	JJJ3	BY_t05	-0.0791464
NRP14	1.28488	32.1114	NRP1	BY_t05	0.224096
RPF24	2.33883	49.5946	RPF2	BY_t05	0.419894
RLP244	3.69253	64.4695	RLP24	BY_t05	0.302051
EBP24	3.85458	65.7385	EBP2	BY_t05	0.369124
DHR24	0.210227	6.59147	DHR2	BY_t05	-1.1437
SSF14	1.61033	38.1741	SSF1	BY_t05	0.214248
RRP54	9.43562	90.4829	RRP5	BY_t05	0.676968
HCA44	2.7319	54.5999	HCA4	BY_t05	0.505582
PUF64	4.0271	66.6902	PUF6	BY_t05	0.393959
GFD24	0.606728	16.6373	GFD2	BY_t05	0.122824
SFG14	0.865353	20.9729	SFG1	BY_t05	-0.513189
YLR073C4	1.01465	26.2601	YLR073C	BY_t05	0.266497
BFR24	1.45378	35.319	BFR2	BY_t05	0.132725
KRE334	3.36202	61.0504	KRE33	BY_t05	0.439687
SPB14	3.60349	63.835	SPB1	BY_t05	0.260713
NOC24	3.13038	59.993	NOC2	BY_t05	0.384826
TRM114	1.17501	29.8202	TRM11	BY_t05	0.239331
MRD14	3.19357	60.1339	MRD1	BY_t05	0.303462
NSR14	17.6927	97.0744	NSR1	BY_t05	0.50202
RRS14	2.47029	51.4628	RRS1	BY_t05	0.223858
NOG14	4.3232	70.7437	NOG1	BY_t05	0.467845
RRP124	1.9049	42.7212	RRP12	BY_t05	0.521852
UTP234	2.32012	49.2774	UTP23	BY_t05	0.43577
YDL063C4	1.07988	27.3528	YDL063C	BY_t05	0.362512
NOB15	0.660211	23.6587	NOB1	BY_t15	-1.73749
HGH15	0.467826	18.2422	HGH1	BY_t15	-1.21421
SQT15	0.818468	29.535	SQT1	BY_t15	-1.79145
RPA125	0.829345	29.3306	RPA12	BY_t15	-1.18773
SRO95	2.37852	61.3694	SRO9	BY_t15	-1.50398
NOP85	0.486922	18.3444	NOP8	BY_t15	-1.2984
LEU95	0.287519	11.5483	LEU9	BY_t15	-1.50223
TMA235	0.470725	17.3735	TMA23	BY_t15	-1.29173
NCS25	0.309961	11.5483	NCS2	BY_t15	-1.05007
GAR15	3.86588	76.3413	GAR1	BY_t15	-1.86815
KAP1235	2.65256	65.2018	KAP123	BY_t15	-1.86991
OGG15	0.108005	4.59888	OGG1	BY_t15	-1.76651
NOP165	0.771751	29.1773	NOP16	BY_t15	-1.60309
NOP95	0.453017	17.118	NOP9	BY_t15	-1.64671
UTP95	1.28758	40.1124	UTP9	BY_t15	-1.27638
NUC15	0.272959	10.2197	NUC1	BY_t15	-0.679064
MFA25	2.17666	40.7767	MFA2	BY_t15	-1.38198
UTR25	2.50913	57.8436	UTR2	BY_t15	-0.950281
FUI15	0.762956	24.6295	FUI1	BY_t15	-1.03425
ESF25	0.359511	13.8988	ESF2	BY_t15	-1.42798
URB15	0.759829	27.6955	URB1	BY_t15	-1.79019
IPI15	0.244742	9.60654	IPI1	BY_t15	-1.09023
TRF55	0.291822	10.4752	TRF5	BY_t15	-0.757262
YLR003C5	0.497224	18.5488	YLR003C	BY_t15	-1.41325
NUG15	1.2622	41.1855	NUG1	BY_t15	-1.71704
TPO25	0.42333	12.1104	TPO2	BY_t15	2.40867
DBP75	0.245486	10.0664	DBP7	BY_t15	-1.19639
BUD235	0.425364	16.2494	BUD23	BY_t15	-1.49267
FCY25	1.61115	42.1053	FCY2	BY_t15	-0.736565
SKG65	0.269032	10.9351	SKG6	BY_t15	-1.44948
YMR185W5	0.190918	7.97138	YMR185W	BY_t15	-1.54847
KRR15	0.972663	33.5718	KRR1	BY_t15	-1.86142
PLB25	0.252267	10.373	PLB2	BY_t15	-1.59051
YEF35	34.4344	99.6934	YEF3	BY_t15	-2.10852
RMT25	0.620824	22.79	RMT2	BY_t15	-1.65508
LCP55	0.552217	20.0818	LCP5	BY_t15	-1.06052
TMA165	0.409075	15.4318	TMA16	BY_t15	-1.50239
YNL162W-A5	0.194698	7.5626	YNL162W-A	BY_t15	-0.801206
DIM15	0.515242	19.5708	DIM1	BY_t15	-1.50054
RPC315	0.666139	24.7317	RPC31	BY_t15	-1.20802
RNR15	0.900168	22.0746	RNR1	BY_t15	-1.7066
ECM165	0.725616	25.2938	ECM16	BY_t15	-1.71348
YPL183C5	0.316748	12.3659	YPL183C	BY_t15	-1.11996
YLR413W5	1.27425	35.769	YLR413W	BY_t15	-1.14642
SIK15	6.00336	86.1523	SIK1	BY_t15	-2.13121
NMD35	1.0537	35.6157	NMD3	BY_t15	-1.77126
YBR141C5	0.0955012	3.628	YBR141C	BY_t15	-0.989177
FRE75	0.0377087	1.58406	FRE7	BY_t15	-1.1361
ECM15	0.3234	13.1834	ECM1	BY_t15	-1.34889
RRP145	1.06626	35.1048	RRP14	BY_t15	-1.24534
RPC195	0.871715	29.4839	RPC19	BY_t15	-1.00453
HAS15	1.41538	42.8206	HAS1	BY_t15	-1.59489
RBG15	1.40505	43.025	RBG1	BY_t15	-1.72554
CNS15	0.528375	19.3153	CNS1	BY_t15	-1.52224
TSR25	0.593289	22.6878	TSR2	BY_t15	-1.29379
RPC255	0.258642	10.1175	RPC25	BY_t15	-1.41909
PPM25	0.012756	0.459888	PPM2	BY_t15	-1.10694
NHP25	3.54307	73.7353	NHP2	BY_t15	-1.54688
RNT15	0.364863	13.8988	RNT1	BY_t15	-1.11668
BUD205	1.2514	37.1998	BUD20	BY_t15	-1.0856
DIP25	0.782778	26.3669	DIP2	BY_t15	-1.33174
NOC45	0.486969	18.5488	NOC4	BY_t15	-1.40715
YGR283C5	0.490113	18.7021	YGR283C	BY_t15	-1.10453
BMS15	0.823635	28.6663	BMS1	BY_t15	-1.78976
YMR310C5	0.408117	15.5851	YMR310C	BY_t15	-0.905904
YBR238C5	0.184916	7.3582	YBR238C	BY_t15	-0.822314
RSA35	0.643542	23.2499	RSA3	BY_t15	-1.25859
MAK55	0.590865	21.4614	MAK5	BY_t15	-1.74457
TRM825	0.546802	21.1037	TRM82	BY_t15	-1.44049
AIR15	0.442877	15.6873	AIR1	BY_t15	-0.787818
YLR063W5	0.0521266	1.99285	YLR063W	BY_t15	-0.882538
UTP215	0.472018	17.1691	UTP21	BY_t15	-1.35171
YNL313C5	0.300252	11.9571	YNL313C	BY_t15	-1.61515
CBF55	3.67715	74.604	CBF5	BY_t15	-1.86135
REX45	0.279534	11.0373	REX4	BY_t15	-1.04378
UTP155	0.628342	22.0235	UTP15	BY_t15	-1.17891
NOC35	0.489432	17.5268	NOC3	BY_t15	-1.52099
UTP115	0.602325	22.5856	UTP11	BY_t15	-1.40983
IMP45	0.42124	16.045	IMP4	BY_t15	-1.39377
FAL15	0.125267	4.75217	FAL1	BY_t15	-1.41217
CTR15	0.213986	7.81809	CTR1	BY_t15	-0.968009
NOP19	4.04281	76.3413	NOP1	BY_t15	-2.01446
MNN15	0.183657	7.05161	MNN1	BY_t15	-1.01313
RCL15	0.427299	16.1472	RCL1	BY_t15	-1.22348
SAP1855	0.212164	8.22688	SAP185	BY_t15	-1.27603
IMP35	0.3248	13.1834	IMP3	BY_t15	-1.27833
DUS35	0.479315	18.2422	DUS3	BY_t15	-1.24354
UTP135	0.665279	24.6295	UTP13	BY_t15	-1.43169
HMT15	0.969787	31.4257	HMT1	BY_t15	-1.26794
ZEO15	1.64507	44.8646	ZEO1	BY_t15	-1.65651
YOR287C5	0.124198	5.46755	YOR287C	BY_t15	-1.65247
YLR363W-A5	0.448173	17.6801	YLR363W-A	BY_t15	-1.26712
RSA45	0.464444	17.629	RSA4	BY_t15	-1.53665
TSR15	0.386782	14.6653	TSR1	BY_t15	-1.27632
PHO35	0.534603	17.7823	PHO3	BY_t15	-1.98281
UTP185	0.4067	15.534	UTP18	BY_t15	-1.03183
MAE15	0.516002	18.7532	MAE1	BY_t15	-1.26852
UTP105	0.683384	24.2718	UTP10	BY_t15	-1.70429
YIL127C5	0.541767	19.8774	YIL127C	BY_t15	-1.1131
RIX75	0.425312	15.8917	RIX7	BY_t15	-1.7059
UTP85	0.60075	21.3081	UTP8	BY_t15	-1.57611
RPA495	0.959829	32.9586	RPA49	BY_t15	-1.61172
YIL091C5	0.43508	16.6071	YIL091C	BY_t15	-1.12906
GCD105	0.668662	23.6587	GCD10	BY_t15	-1.71998
YMC25	0.173592	7.4604	YMC2	BY_t15	-1.05987
LIA15	1.23458	40.1124	LIA1	BY_t15	-1.93569
DBP85	0.231156	9.55544	DBP8	BY_t15	-1.25675
MTR45	1.16392	37.1998	MTR4	BY_t15	-1.80095
YIL096C5	0.135815	5.62085	YIL096C	BY_t15	-1.44739
FYV75	0.291289	11.5994	FYV7	BY_t15	-0.965348
FAF15	0.186162	7.5115	FAF1	BY_t15	-1.30705
CIC15	0.529904	20.0818	CIC1	BY_t15	-1.33197
RKI15	0.792179	28.7174	RKI1	BY_t15	-1.7088
BUD225	0.645969	23.7098	BUD22	BY_t15	-1.23517
SAS105	0.947103	31.8855	SAS10	BY_t15	-1.61839
SRP405	0.980576	32.8564	SRP40	BY_t15	-1.71748
PXR15	0.839923	27.7466	PXR1	BY_t15	-1.43655
MAK215	0.970114	31.7833	MAK21	BY_t15	-1.82526
UTP205	0.526444	20.2862	UTP20	BY_t15	-1.723
RRB15	1.09204	36.3311	RRB1	BY_t15	-1.63921
NOP145	0.990557	33.0097	NOP14	BY_t15	-1.79339
RIX15	0.24295	9.60654	RIX1	BY_t15	-1.65609
RPA345	1.51063	42.6162	RPA34	BY_t15	-1.42263
LTV15	0.345864	13.6944	LTV1	BY_t15	-1.7494
SDA15	0.846353	28.8707	SDA1	BY_t15	-1.6533
NIP75	0.947386	31.068	NIP7	BY_t15	-1.555
YGR079W5	0.542167	18.651	YGR079W	BY_t15	-0.940621
YCL058W-A5	0.245264	10.3219	YCL058W-A	BY_t15	-0.875325
CGR15	0.373383	13.9499	CGR1	BY_t15	-1.14935
PNO15	0.796359	26.7757	PNO1	BY_t15	-1.27858
BRX15	0.908618	31.3235	BRX1	BY_t15	-1.67786
DBP25	3.49063	70.4139	DBP2	BY_t15	-1.66045
HPT15	1.29801	36.0756	HPT1	BY_t15	-0.821588
RRN115	0.418186	15.8917	RRN11	BY_t15	-0.468864
UTP65	0.487012	18.9065	UTP6	BY_t15	-1.04197
NAN15	0.34147	13.2345	NAN1	BY_t15	-1.62273
NOP45	0.954598	30.8125	NOP4	BY_t15	-1.40451
RPA1905	1.70636	50.5365	RPA190	BY_t15	-1.74138
RPA1355	1.50141	45.4778	RPA135	BY_t15	-1.60307
REI15	0.616231	21.1548	REI1	BY_t15	-1.02689
FRE15	0.316732	12.6214	FRE1	BY_t15	-1.0972
UTP55	0.516026	19.2642	UTP5	BY_t15	-1.41781
KRI15	1.35569	40.4701	KRI1	BY_t15	-1.56467
RRP85	0.344517	13.0812	RRP8	BY_t15	-1.47478
MAK165	0.741944	25.8559	MAK16	BY_t15	-1.1604
NOP25	0.573626	21.2059	NOP2	BY_t15	-1.55021
YBL028C5	0.624678	22.0235	YBL028C	BY_t15	-1.25795
TRM16	0.508951	18.9065	TRM1	BY_t15	-1.47818
IPI35	0.257052	9.45324	IPI3	BY_t15	-1.26675
PWP15	0.885998	29.3817	PWP1	BY_t15	-1.78409
MRT45	0.273468	10.9862	MRT4	BY_t15	-1.32205
PWP25	0.531701	19.162	PWP2	BY_t15	-1.58536
NOP135	0.927265	31.1702	NOP13	BY_t15	-1.74064
ALB15	0.680778	23.7609	ALB1	BY_t15	-1.02243
DRS15	1.6125	46.7041	DRS1	BY_t15	-1.96641
ERB15	0.919083	30.6592	ERB1	BY_t15	-1.82564
ARX15	0.352662	14.001	ARX1	BY_t15	-1.57215
UTP145	0.782179	27.2356	UTP14	BY_t15	-1.45421
ROK15	0.334026	13.2856	ROK1	BY_t15	-1.31939
DBP35	0.488084	18.14	DBP3	BY_t15	-1.6757
AAH15	0.508025	19.9796	AAH1	BY_t15	-1.87262
NOP75	2.76432	64.4354	NOP7	BY_t15	-1.85638
RLP75	0.775359	25.6515	RLP7	BY_t15	-1.4391
YTM15	0.47948	17.629	YTM1	BY_t15	-1.89259
ENP25	0.685043	24.5273	ENP2	BY_t15	-1.88004
DBP95	0.711246	24.5784	DBP9	BY_t15	-1.47862
UTP45	0.298053	11.8549	UTP4	BY_t15	-1.3253
NOP155	0.717051	24.885	NOP15	BY_t15	-1.3695
TRM25	0.309541	12.3659	TRM2	BY_t15	-1.51077
NSA25	1.05654	35.258	NSA2	BY_t15	-1.42285
ENP15	0.356115	13.3367	ENP1	BY_t15	-1.27286
RPA435	0.546559	20.2862	RPA43	BY_t15	-1.81104
JJJ35	0.138718	5.87634	JJJ3	BY_t15	-1.09211
NRP15	0.529544	18.3955	NRP1	BY_t15	-1.05729
RPF25	0.451241	16.1472	RPF2	BY_t15	-1.49044
RLP245	0.963525	31.3235	RLP24	BY_t15	-1.30564
EBP25	1.0237	32.7542	EBP2	BY_t15	-1.4794
DHR25	0.41995	15.9939	DHR2	BY_t15	1.50207
SSF15	0.486468	17.9356	SSF1	BY_t15	-1.48106
RRP55	1.98568	51.6607	RRP5	BY_t15	-2.03834
HCA45	0.583637	20.0818	HCA4	BY_t15	-1.79162
PUF65	0.899734	29.3817	PUF6	BY_t15	-1.58491
GFD25	0.186713	7.15381	GFD2	BY_t15	-1.12534
SFG15	0.152349	5.92744	SFG1	BY_t15	-1.38124
YLR073C5	0.468353	17.7312	YLR073C	BY_t15	-0.952719
BFR25	0.446086	16.4538	BFR2	BY_t15	-1.33319
KRE335	0.728499	27.1845	KRE33	BY_t15	-1.87654
SPB15	0.902744	27.9509	SPB1	BY_t15	-1.5078
NOC25	0.70295	23.7098	NOC2	BY_t15	-1.63635
TRM115	0.224508	9.45324	TRM11	BY_t15	-1.52272
MRD15	0.772208	24.6806	MRD1	BY_t15	-1.70361
NSR15	2.72899	55.5953	NSR1	BY_t15	-1.62082
RRS15	0.371477	14.6653	RRS1	BY_t15	-1.27879
NOG15	0.775831	25.2938	NOG1	BY_t15	-1.35251
RRP125	0.322774	12.0593	RRP12	BY_t15	-1.82694
UTP235	0.35197	12.7747	UTP23	BY_t15	-1.4285
YDL063C5	0.171159	6.33623	YDL063C	BY_t15	-1.24212
NOB16	1.11835	20.4525	NOB1	BY_t30	-1.03792
HGH16	0.374651	7.84314	HGH1	BY_t30	-1.39915
SQT16	1.48926	26.7572	SQT1	BY_t30	-0.708651
RPA126	0.7036	13.6953	RPA12	BY_t30	-1.32681
SRO96	2.95658	44.8567	SRO9	BY_t30	-1.04342
NOP86	0.434103	8.47662	NOP8	BY_t30	-1.40737
LEU96	0.465698	9.41176	LEU9	BY_t30	-1.00056
TMA236	0.444882	8.92911	TMA23	BY_t30	-1.35979
NCS26	0.176345	3.86124	NCS2	BY_t30	-1.57712
GAR16	6.91503	71.9759	GAR1	BY_t30	-0.825026
KAP1236	3.59393	50.7692	KAP123	BY_t30	-0.82474
OGG16	0.187945	3.52941	OGG1	BY_t30	-1.17394
NOP166	1.10767	20.0603	NOP16	BY_t30	-1.13697
NOP96	0.615061	12.368	NOP9	BY_t30	-1.22027
UTP96	0.992697	18.6124	UTP9	BY_t30	-1.62185
NUC16	0.140525	2.86576	NUC1	BY_t30	-1.2486
MFA26	2.22832	29.5626	MFA2	BY_t30	-1.36504
UTR26	1.25901	21.5686	UTR2	BY_t30	-1.5532
FUI16	0.536975	10.0151	FUI1	BY_t30	-1.33722
ESF26	0.45419	9.2006	ESF2	BY_t30	-1.17298
URB16	1.19348	21.5686	URB1	BY_t30	-0.92111
IPI16	0.179514	3.74057	IPI1	BY_t30	-1.32162
TRF56	0.101134	2.17195	TRF5	BY_t30	-1.6493
YLR003C6	0.734747	14.2383	YLR003C	BY_t30	-1.06007
NUG16	2.15027	35.7768	NUG1	BY_t30	-0.784256
TPO26	0.0141889	0.271493	TPO2	BY_t30	-0.68258
DBP76	0.147457	3.13725	DBP7	BY_t30	-1.53081
BUD236	0.549227	10.5581	BUD23	BY_t30	-1.24236
FCY26	1.09778	19.4872	FCY2	BY_t30	-1.1429
SKG66	0.255795	5.06787	SKG6	BY_t30	-1.49895
YMR185W6	0.242732	4.97738	YMR185W	BY_t30	-1.31796
KRR16	1.84618	31.6742	KRR1	BY_t30	-0.707586
PLB26	0.767073	14.178	PLB2	BY_t30	-0.646897
YEF36	48.7135	99.6682	YEF3	BY_t30	-0.69723
RMT26	1.15047	21.4781	RMT2	BY_t30	-0.798237
LCP56	0.273663	5.97285	LCP5	BY_t30	-1.5156
TMA166	0.572824	10.9201	TMA16	BY_t30	-1.22589
YNL162W-A6	0.0423103	0.965309	YNL162W-A	BY_t30	-1.20698
DIM16	1.00857	19.1855	DIM1	BY_t30	-0.814412
RPC316	0.79597	15.1433	RPC31	BY_t30	-1.04816
RNR16	1.23313	16.6516	RNR1	BY_t30	-1.29894
ECM166	1.34173	23.7104	ECM16	BY_t30	-0.964861
YPL183C6	0.290722	6.00302	YPL183C	BY_t30	-1.18946
YLR413W6	1.57978	27.0588	YLR413W	BY_t30	-0.994497
SIK16	10.396	85.0377	SIK1	BY_t30	-0.780175
NMD36	1.74607	29.5324	NMD3	BY_t30	-0.741164
YBR141C6	0.0652292	1.35747	YBR141C	BY_t30	-1.18714
FRE76	0.123952	2.44344	FRE7	BY_t30	-0.920495
ECM17	0.549369	10.8597	ECM1	BY_t30	-1.07984
RRP146	0.88383	16.2896	RRP14	BY_t30	-1.52053
RPC196	0.486285	10.0754	RPC19	BY_t30	-1.35444
HAS16	2.35905	38.009	HAS1	BY_t30	-0.897566
RBG16	2.20523	35.8673	RBG1	BY_t30	-1.01487
CNS16	0.691624	13.6953	CNS1	BY_t30	-1.21764
TSR26	0.471485	9.59276	TSR2	BY_t30	-1.45921
RPC256	0.299633	6.15385	RPC25	BY_t30	-1.3069
PPM26	0.00740063	0.180995	PPM2	BY_t30	-1.7145
NHP26	4.72118	60.1207	NHP2	BY_t30	-1.17971
RNT16	0.290413	6.00302	RNT1	BY_t30	-1.29714
BUD206	1.2492	22.8658	BUD20	BY_t30	-1.08717
DIP26	0.776376	14.8718	DIP2	BY_t30	-1.3404
NOC46	0.611976	12.187	NOC4	BY_t30	-1.13177
YGR283C6	0.273312	5.82202	YGR283C	BY_t30	-1.63634
BMS16	1.41258	25.46	BMS1	BY_t30	-1.03826
YMR310C6	0.226968	4.76621	YMR310C	BY_t30	-1.27801
YBR238C6	0.0804342	1.80995	YBR238C	BY_t30	-1.37878
RSA36	0.70346	13.6048	RSA3	BY_t30	-1.18217
MAK56	1.2098	21.6591	MAK5	BY_t30	-0.890799
TRM826	0.900931	17.4359	TRM82	BY_t30	-0.894833
AIR16	0.18121	3.83107	AIR1	BY_t30	-1.53479
YLR063W6	0.0218578	0.452489	YLR063W	BY_t30	-1.76991
UTP216	0.632715	12.6395	UTP21	BY_t30	-1.04869
YNL313C6	0.446715	9.17044	YNL313C	BY_t30	-1.24434
CBF56	7.2604	74.1176	CBF5	BY_t30	-0.884898
REX46	0.186322	3.68024	REX4	BY_t30	-1.25615
UTP156	0.406464	7.81297	UTP15	BY_t30	-1.6742
NOC36	0.587463	11.644	NOC3	BY_t30	-1.25435
UTP116	0.675865	13.092	UTP11	BY_t30	-1.261
IMP46	0.485328	9.83409	IMP4	BY_t30	-1.28973
FAL16	0.142758	2.92609	FAL1	BY_t30	-1.31983
CTR16	0.349955	6.90799	CTR1	BY_t30	-0.890922
NOP110	8.7735	80.362	NOP1	BY_t30	-0.731155
MNN16	0.16096	3.13725	MNN1	BY_t30	-1.10201
RCL16	0.329351	6.87783	RCL1	BY_t30	-1.45101
SAP1856	0.218121	4.46456	SAP185	BY_t30	-1.25509
IMP36	0.362997	7.23982	IMP3	BY_t30	-1.21277
DUS36	0.467552	9.11011	DUS3	BY_t30	-1.28218
UTP136	0.687196	13.3032	UTP13	BY_t30	-1.39338
HMT16	0.948583	17.7979	HMT1	BY_t30	-1.28369
ZEO16	5.32317	60.6938	ZEO1	BY_t30	-1.11974
YOR287C6	0.165945	3.52941	YOR287C	BY_t30	-1.42764
YLR363W-A6	0.397154	8.26546	YLR363W-A	BY_t30	-1.33656
RSA46	0.571824	11.5234	RSA4	BY_t30	-1.29393
TSR16	0.423353	8.50679	TSR1	BY_t30	-1.22059
PHO36	1.26393	17.6772	PHO3	BY_t30	-0.90502
UTP186	0.202895	4.31373	UTP18	BY_t30	-1.4801
MAE16	0.523895	10.4072	MAE1	BY_t30	-1.25128
UTP106	1.55904	27.994	UTP10	BY_t30	-0.689892
YIL127C6	0.462462	9.2006	YIL127C	BY_t30	-1.18959
RIX76	0.739094	14.4193	RIX7	BY_t30	-1.02226
UTP86	0.895915	17.3756	UTP8	BY_t30	-1.08439
RPA496	1.58898	28.5671	RPA49	BY_t30	-1.00084
YIL091C6	0.311991	6.546	YIL091C	BY_t30	-1.37969
GCD106	1.1068	20.4223	GCD10	BY_t30	-1.12476
YMC26	0.142628	2.8356	YMC2	BY_t30	-1.18835
LIA16	3.42367	48.8989	LIA1	BY_t30	-0.600023
DBP86	0.23418	5.00754	DBP8	BY_t30	-1.2479
MTR46	2.16362	35.3544	MTR4	BY_t30	-0.841563
YIL096C6	0.243985	5.2187	YIL096C	BY_t30	-1.14433
FYV76	0.152564	3.28808	FYV7	BY_t30	-1.24401
FAF16	0.4243	8.53695	FAF1	BY_t30	-0.812229
CIC16	0.608989	12.1569	CIC1	BY_t30	-1.24069
RKI16	1.80258	31.4932	RKI1	BY_t30	-0.78581
BUD226	0.469724	9.77376	BUD22	BY_t30	-1.49575
SAS106	1.77483	30.5279	SAS10	BY_t30	-0.912954
SRP406	2.30292	37.0437	SRP40	BY_t30	-0.76938
PXR16	1.60289	27.6923	PXR1	BY_t30	-0.962429
MAK216	2.18993	35.7466	MAK21	BY_t30	-0.941166
UTP206	1.22853	22.1116	UTP20	BY_t30	-0.680676
RRB16	2.33211	37.9487	RRB1	BY_t30	-0.68819
NOP146	1.47336	26.0633	NOP14	BY_t30	-1.21992
RIX16	0.489907	9.53243	RIX1	BY_t30	-1.01081
RPA346	2.15387	34.4193	RPA34	BY_t30	-1.11267
LTV16	0.876838	16.8024	LTV1	BY_t30	-0.943017
SDA16	1.67169	29.3213	SDA1	BY_t30	-0.752802
NIP76	2.03509	33.5445	NIP7	BY_t30	-0.930789
YGR079W6	0.111529	2.29261	YGR079W	BY_t30	-1.66202
YCL058W-A6	0.132416	2.92609	YCL058W-A	BY_t30	-1.17343
CGR16	0.330488	7.23982	CGR1	BY_t30	-1.19973
PNO16	0.792962	15.3243	PNO1	BY_t30	-1.28177
BRX16	1.79416	31.2217	BRX1	BY_t30	-1.00644
DBP26	6.75054	70.2564	DBP2	BY_t30	-0.743841
HPT16	0.712672	13.9065	HPT1	BY_t30	-1.08117
RRN116	0.0718736	1.5083	RRN11	BY_t30	-1.52158
UTP66	0.217888	4.61538	UTP6	BY_t30	-1.59166
NAN16	0.653893	12.6998	NAN1	BY_t30	-0.903395
NOP46	1.00256	18.4012	NOP4	BY_t30	-1.3668
RPA1906	3.19516	46.6063	RPA190	BY_t30	-0.705892
RPA1356	2.94334	44.8567	RPA135	BY_t30	-0.610235
REI16	0.218079	4.34389	REI1	BY_t30	-1.42686
FRE16	0.795835	15.1433	FRE1	BY_t30	-0.899579
UTP56	0.60294	12.0664	UTP5	BY_t30	-1.26449
KRI16	1.65486	28.8084	KRI1	BY_t30	-1.37032
RRP86	0.596653	11.8854	RRP8	BY_t30	-1.05041
MAK166	0.521895	10.5279	MAK16	BY_t30	-1.35366
NOP26	0.906094	17.1644	NOP2	BY_t30	-1.07672
YBL028C6	0.920528	17.4962	YBL028C	BY_t30	-1.04336
TRM17	0.813262	15.8673	TRM1	BY_t30	-1.21276
IPI36	0.337807	7.20965	IPI3	BY_t30	-1.10982
PWP16	1.58369	27.6621	PWP1	BY_t30	-1.10104
MRT46	0.374378	7.57164	MRT4	BY_t30	-1.15034
PWP26	0.801192	15.8069	PWP2	BY_t30	-1.12531
NOP136	2.20515	36.5611	NOP13	BY_t30	-0.76851
ALB16	0.422523	8.47662	ALB1	BY_t30	-1.18438
DRS16	3.53723	49.6833	DRS1	BY_t30	-0.708814
ERB16	1.99525	33.816	ERB1	BY_t30	-1.06828
ARX16	0.778782	15.3846	ARX1	BY_t30	-1.06997
UTP146	0.883352	17.0136	UTP14	BY_t30	-1.35235
ROK16	0.647163	12.7602	ROK1	BY_t30	-0.653652
DBP36	1.31865	24.2534	DBP3	BY_t30	-0.952917
AAH16	1.87183	31.8552	AAH1	BY_t30	-0.727993
NOP76	5.11255	62.1116	NOP7	BY_t30	-0.77882
RLP76	1.13235	21.0256	RLP7	BY_t30	-1.19365
YTM16	1.18252	21.8703	YTM1	BY_t30	-0.96275
ENP26	1.43814	25.6712	ENP2	BY_t30	-0.87879
DBP96	0.999655	18.9744	DBP9	BY_t30	-1.17912
UTP46	0.400573	8.1448	UTP4	BY_t30	-1.17465
NOP156	0.879092	16.8929	NOP15	BY_t30	-1.24449
TRM26	0.334769	6.75716	TRM2	BY_t30	-1.28347
NSA26	1.38562	24.8265	NSA2	BY_t30	-1.10462
ENP16	0.394073	7.9638	ENP1	BY_t30	-1.21574
RPA436	1.51979	27.1192	RPA43	BY_t30	-0.811191
JJJ36	0.0808437	1.65913	JJJ3	BY_t30	-1.3356
NRP16	0.351822	7.42081	NRP1	BY_t30	-1.35879
RPF26	0.857494	16.5611	RPF2	BY_t30	-1.07929
RLP246	1.15846	21.7798	RLP24	BY_t30	-1.1908
EBP26	1.19768	21.4781	EBP2	BY_t30	-1.36579
DHR26	0.209557	4.34389	DHR2	BY_t30	-1.15215
SSF16	0.643038	12.4887	SSF1	BY_t30	-1.24488
RRP56	5.21189	62.4434	RRP5	BY_t30	-0.862471
HCA46	1.49462	26.6667	HCA4	BY_t30	-0.81748
PUF66	1.52743	26.8778	PUF6	BY_t30	-1.18773
GFD26	0.172571	3.52941	GFD2	BY_t30	-1.16736
SFG16	0.160189	3.31825	SFG1	BY_t30	-1.37169
YLR073C6	0.444192	8.74811	YLR073C	BY_t30	-1.00664
BFR26	0.421443	8.71795	BFR2	BY_t30	-1.36903
KRE336	1.82808	31.4027	KRE33	BY_t30	-0.909435
SPB16	0.938886	17.3756	SPB1	BY_t30	-1.48413
NOC26	1.25491	23.1976	NOC2	BY_t30	-1.17677
TRM116	0.503645	10.0754	TRM11	BY_t30	-1.00526
MRD16	1.61735	27.9336	MRD1	BY_t30	-1.00307
NSR16	9.11257	79.0347	NSR1	BY_t30	-0.715206
RRS16	0.754627	14.6908	RRS1	BY_t30	-1.00448
NOG16	1.30017	23.4389	NOG1	BY_t30	-1.08344
RRP126	0.902115	17.4057	RRP12	BY_t30	-0.966858
UTP236	0.726956	13.816	UTP23	BY_t30	-1.0733
YDL063C6	0.302248	6.36501	YDL063C	BY_t30	-1.01064
NOB17	1.58591	50.0662	NOB1	hog1_t15	-0.323984
HGH17	0.975055	34.6358	HGH1	hog1_t15	-0.207424
SQT17	1.50985	48.2781	SQT1	hog1_t15	-0.675407
RPA127	1.95461	56.3576	RPA12	hog1_t15	0.0569601
SRO97	3.44795	73.7086	SRO9	hog1_t15	-0.651937
NOP87	1.13536	38.0132	NOP8	hog1_t15	0.0393593
LEU97	0.643664	25.298	LEU9	hog1_t15	-0.499483
TMA237	0.914135	32.8477	TMA23	hog1_t15	-0.123954
NCS27	0.680473	25.2318	NCS2	hog1_t15	0.411425
GAR17	7.84925	93.245	GAR1	hog1_t15	-0.505429
KAP1237	4.03471	79.3377	KAP123	hog1_t15	-0.335355
OGG17	0.360891	14.8344	OGG1	hog1_t15	0.108074
NOP167	1.75679	51.8543	NOP16	hog1_t15	-0.236253
NOP97	0.968238	35.0993	NOP9	hog1_t15	-0.290834
UTP97	2.53784	63.245	UTP9	hog1_t15	0.188344
NUC17	0.323443	13.7748	NUC1	hog1_t15	-0.461958
MFA27	9.84089	71.7219	MFA2	hog1_t15	1.13104
UTR27	4.17759	74.6358	UTR2	hog1_t15	-0.145593
FUI17	0.985403	31.9868	FUI1	hog1_t15	-0.736013
ESF27	0.777459	29.0728	ESF2	hog1_t15	-0.30231
URB17	1.42832	45.5629	URB1	hog1_t15	-0.450469
IPI17	0.45206	17.8146	IPI1	hog1_t15	-0.354798
TRF57	0.636447	22.4503	TRF5	hog1_t15	0.85489
YLR003C7	1.07328	37.2848	YLR003C	hog1_t15	-0.5567
NUG17	2.28695	61.1921	NUG1	hog1_t15	-0.640694
TPO27	0.0408187	1.65563	TPO2	hog1_t15	-0.481379
DBP77	0.683683	25.6291	DBP7	hog1_t15	0.298514
BUD237	1.12873	38.7417	BUD23	hog1_t15	-0.0712416
FCY27	1.25239	39.4702	FCY2	hog1_t15	-1.02052
SKG67	0.784469	28.8742	SKG6	hog1_t15	0.476924
YMR185W7	0.651237	25.5629	YMR185W	hog1_t15	0.499466
KRR17	1.94845	55.894	KRR1	hog1_t15	-0.572497
PLB27	0.688483	24.9007	PLB2	hog1_t15	-0.790948
YEF37	54.6419	99.8013	YEF3	hog1_t15	-0.11129
RMT27	1.12605	39.0066	RMT2	hog1_t15	-0.837738
LCP57	1.14987	38.2781	LCP5	hog1_t15	-0.0841219
TMA167	1.03379	35.8278	TMA16	hog1_t15	-0.447539
YNL162W-A7	0.292412	12.5166	YNL162W-A	hog1_t15	-0.541013
DIM17	0.879011	32.9801	DIM1	hog1_t15	-0.994604
RPC317	0.971708	35.6291	RPC31	hog1_t15	-0.831767
RNR17	3.01752	42.3179	RNR1	hog1_t15	0.885745
ECM167	1.75075	49.8675	ECM16	hog1_t15	-0.467869
YPL183C7	0.495077	19.8675	YPL183C	hog1_t15	-0.643776
YLR413W7	2.00846	51.1258	YLR413W	hog1_t15	-0.781347
SIK17	12.9691	97.2848	SIK1	hog1_t15	0.011217
NMD37	1.84555	54.7682	NMD3	hog1_t15	-0.59316
YBR141C7	0.18244	8.21192	YBR141C	hog1_t15	-0.420645
FRE77	0.143333	6.02649	FRE7	hog1_t15	-0.872045
ECM18	0.92407	33.245	ECM1	hog1_t15	-0.633704
RRP147	2.14263	58.543	RRP14	hog1_t15	0.378374
RPC197	1.67495	51.6556	RPC19	hog1_t15	-0.275303
HAS17	2.78939	67.2185	HAS1	hog1_t15	-0.579569
RBG17	2.88126	70.4636	RBG1	hog1_t15	-0.414457
CNS17	1.10074	38.8742	CNS1	hog1_t15	-0.454288
TSR27	1.58574	48.8079	TSR2	hog1_t15	0.054032
RPC257	0.716661	26.9536	RPC25	hog1_t15	-0.165495
PPM27	0.0275833	0.860927	PPM2	hog1_t15	0.575177
NHP27	6.95285	90.1325	NHP2	hog1_t15	-0.484202
RNT17	0.676799	25.1656	RNT1	hog1_t15	-0.360586
BUD207	1.94826	54.6358	BUD20	hog1_t15	-0.587282
DIP27	1.58446	49.6026	DIP2	hog1_t15	-0.247449
NOC47	0.928494	33.8411	NOC4	hog1_t15	-0.4345
YGR283C7	0.957773	34.5033	YGR283C	hog1_t15	0.0426515
BMS17	1.87709	55.4967	BMS1	hog1_t15	-0.445541
YMR310C7	0.621409	23.8411	YMR310C	hog1_t15	-0.467772
YBR238C7	0.464983	18.9404	YBR238C	hog1_t15	0.66931
RSA37	1.26768	42.7815	RSA3	hog1_t15	-0.46257
MAK57	1.42956	46.2252	MAK5	hog1_t15	-0.587648
TRM827	0.960348	34.0397	TRM82	hog1_t15	-0.803281
AIR17	0.657089	25.8278	AIR1	hog1_t15	-0.17631
YLR063W7	0.0949883	4.23841	YLR063W	hog1_t15	0.374002
UTP217	0.936923	34.106	UTP21	hog1_t15	-0.475066
YNL313C7	0.889481	33.3113	YNL313C	hog1_t15	-0.123375
CBF57	8.72204	94.3046	CBF5	hog1_t15	-0.486592
REX47	0.60923	23.9735	REX4	hog1_t15	-0.292587
UTP157	1.28685	43.245	UTP15	hog1_t15	0.291045
NOC37	0.957402	33.0464	NOC3	hog1_t15	-0.248145
UTP117	1.14779	40.1325	UTP11	hog1_t15	-0.305965
IMP47	1.18076	39.6026	IMP4	hog1_t15	-0.160702
FAL17	0.408759	17.2185	FAL1	hog1_t15	0.0843877
CTR17	0.262963	11.3907	CTR1	hog1_t15	-0.940242
NOP111	9.96268	96.2914	NOP1	hog1_t15	-0.40856
MNN17	0.238594	9.4702	MNN1	hog1_t15	-0.797997
RCL17	0.967656	34.3046	RCL1	hog1_t15	0.0317852
SAP1857	0.465842	18.6093	SAP185	hog1_t15	-0.38417
IMP37	0.807248	30.3311	IMP3	hog1_t15	-0.450246
DUS37	0.800114	29.0728	DUS3	hog1_t15	-0.189722
UTP137	1.57785	48.7417	UTP13	hog1_t15	0.163371
HMT17	1.98403	56.2252	HMT1	hog1_t15	-0.514626
ZEO17	9.90911	92.1854	ZEO1	hog1_t15	-0.450486
YOR287C7	0.569611	22.2517	YOR287C	hog1_t15	0.746393
YLR363W-A7	1.14761	39.0066	YLR363W-A	hog1_t15	-0.315176
RSA47	1.32089	44.4371	RSA4	hog1_t15	0.39925
TSR17	0.924917	34.106	TSR1	hog1_t15	-0.456296
PHO37	1.77029	39.6689	PHO3	hog1_t15	-0.156723
UTP187	0.843433	30.7285	UTP18	hog1_t15	-0.0712437
MAE17	0.804959	27.8146	MAE1	hog1_t15	-0.637343
UTP107	1.43854	46.6887	UTP10	hog1_t15	-0.829493
YIL127C7	1.20761	40.6623	YIL127C	hog1_t15	-0.470846
RIX77	1.06233	37.2848	RIX7	hog1_t15	-0.318019
UTP87	1.27646	42.3179	UTP8	hog1_t15	-0.450458
RPA497	2.02776	57.6821	RPA49	hog1_t15	-0.574805
YIL091C7	0.904253	32.8477	YIL091C	hog1_t15	-0.173709
GCD107	1.79417	54.2384	GCD10	hog1_t15	-0.190955
YMC27	0.296241	12.4503	YMC2	hog1_t15	-0.550946
LIA17	3.30827	73.1126	LIA1	hog1_t15	-0.670434
DBP87	0.525471	21.0596	DBP8	hog1_t15	-0.395728
MTR47	2.56048	64.702	MTR4	hog1_t15	-0.460707
YIL096C7	0.590716	23.4437	YIL096C	hog1_t15	-0.172871
FYV77	0.664543	25.1656	FYV7	hog1_t15	-0.215586
FAF17	0.399327	16.4238	FAF1	hog1_t15	-0.86412
CIC17	1.29722	42.4503	CIC1	hog1_t15	-0.446359
RKI17	1.90676	54.5033	RKI1	hog1_t15	-0.690647
BUD227	1.42648	45.5629	BUD22	hog1_t15	-0.0811287
SAS107	2.25387	58.9404	SAS10	hog1_t15	-0.504694
SRP407	2.21047	59.2715	SRP40	hog1_t15	-0.835666
PXR17	1.94187	53.7748	PXR1	hog1_t15	-0.751788
MAK217	2.90465	67.4172	MAK21	hog1_t15	-0.423155
UTP207	1.1714	40.0662	UTP20	hog1_t15	-0.765492
RRB17	2.0318	57.947	RRB1	hog1_t15	-0.918506
NOP147	2.72961	67.1523	NOP14	hog1_t15	0.272224
RIX17	0.7896	29.4702	RIX1	hog1_t15	-0.227736
RPA347	3.34598	70.7285	RPA34	hog1_t15	-0.538231
LTV17	1.3002	42.1854	LTV1	hog1_t15	-0.300062
SDA17	1.67418	51.5894	SDA1	hog1_t15	-0.750079
NIP77	2.62968	65.2318	NIP7	hog1_t15	-0.589571
YGR079W7	2.00214	55.4967	YGR079W	hog1_t15	1.50509
YCL058W-A7	0.464062	19.6689	YCL058W-A	hog1_t15	-0.297331
CGR17	0.974712	33.6424	CGR1	hog1_t15	-0.443085
PNO17	1.85942	55.298	PNO1	hog1_t15	-0.278092
BRX17	2.526	63.5099	BRX1	hog1_t15	-0.451559
DBP27	7.24758	89.3377	DBP2	hog1_t15	-0.604083
HPT17	0.919962	31.6556	HPT1	hog1_t15	-0.989241
RRN117	0.781703	29.0066	RRN11	hog1_t15	0.636146
UTP67	0.994951	35.0331	UTP6	hog1_t15	-0.00451002
NAN17	0.825838	30.6623	NAN1	hog1_t15	-0.507501
NOP47	2.29818	60.4636	NOP4	hog1_t15	-0.348373
RPA1907	3.07621	70.7947	RPA190	hog1_t15	-0.788625
RPA1357	2.56999	64.1722	RPA135	hog1_t15	-0.867306
REI17	1.49153	46.5563	REI1	hog1_t15	-0.147573
FRE17	0.725259	26.0927	FRE1	hog1_t15	-0.92869
UTP57	1.21235	40.2649	UTP5	hog1_t15	-0.189469
KRI17	4.00757	76.755	KRI1	hog1_t15	0.158048
RRP87	0.921622	34.0397	RRP8	hog1_t15	-0.503459
MAK167	1.84058	53.7086	MAK16	hog1_t15	-0.195514
NOP27	1.45629	46.8874	NOP2	hog1_t15	-0.293156
YBL028C7	1.2669	42.8477	YBL028C	hog1_t15	-0.792123
TRM18	1.78908	53.245	TRM1	hog1_t15	-0.361649
IPI37	0.584111	23.245	IPI3	hog1_t15	-0.631171
PWP17	2.45644	62.7815	PWP1	hog1_t15	-0.246603
MRT47	0.625914	25.9603	MRT4	hog1_t15	-0.722316
PWP27	1.39302	45.1656	PWP2	hog1_t15	-0.115003
NOP137	2.26309	60.7285	NOP13	hog1_t15	-0.72443
ALB17	1.59484	47.0861	ALB1	hog1_t15	-0.449231
DRS17	4.11745	76.6887	DRS1	hog1_t15	-0.329703
ERB17	3.09157	70.9272	ERB1	hog1_t15	-0.29672
ARX17	1.29733	42.649	ARX1	hog1_t15	-0.458858
UTP147	1.98667	55.9603	UTP14	hog1_t15	-0.241576
ROK17	0.542454	22.1192	ROK1	hog1_t15	-0.876266
DBP37	1.63275	50.596	DBP3	hog1_t15	-0.67958
AAH17	2.06218	56.1589	AAH1	hog1_t15	-0.568234
NOP77	5.56876	85.6291	NOP7	hog1_t15	-0.569479
RLP77	2.10931	57.0861	RLP7	hog1_t15	-0.52196
YTM17	1.75236	52.1854	YTM1	hog1_t15	-0.209064
ENP27	1.85483	53.1126	ENP2	hog1_t15	-0.324791
DBP97	1.70502	50.9272	DBP9	hog1_t15	-0.446659
UTP47	0.72731	28.8079	UTP4	hog1_t15	-0.694516
NOP157	1.8893	53.7086	NOP15	hog1_t15	-0.465139
TRM27	0.565253	22.2517	TRM2	hog1_t15	0.793179
NSA27	2.17374	59.404	NSA2	hog1_t15	-0.342468
ENP17	0.8112	29.6689	ENP1	hog1_t15	-0.588041
RPA437	1.68385	52.9139	RPA43	hog1_t15	-0.642643
JJJ37	0.366921	15.9603	JJJ3	hog1_t15	-0.132017
NRP17	0.985365	34.702	NRP1	hog1_t15	-0.284016
RPF27	1.39015	44.4371	RPF2	hog1_t15	-0.540212
RLP247	2.26752	60.1987	RLP24	hog1_t15	-0.537445
EBP27	3.22245	72.4503	EBP2	hog1_t15	-0.0436453
DHR27	0.369166	15.9603	DHR2	hog1_t15	0.861411
SSF17	1.35806	43.7748	SSF1	hog1_t15	-0.166285
RRP57	7.20603	88.6755	RRP5	hog1_t15	-0.135659
HCA47	1.77641	53.1788	HCA4	hog1_t15	-0.516149
PUF67	2.73955	65.4967	PUF6	hog1_t15	-0.420747
GFD27	0.441608	18.0795	GFD2	hog1_t15	-0.367865
SFG17	2.35812	48.2781	SFG1	hog1_t15	1.30418
YLR073C7	0.645122	25.6291	YLR073C	hog1_t15	-0.558213
BFR27	1.33195	43.3113	BFR2	hog1_t15	-0.0445038
KRE337	2.57808	62.9139	KRE33	hog1_t15	-0.249797
SPB17	3.15443	70.1325	SPB1	hog1_t15	-0.0333419
NOC27	2.33611	60.7285	NOC2	hog1_t15	-0.276519
TRM117	0.691655	25.7616	TRM11	hog1_t15	-0.656723
MRD17	2.54296	61.2583	MRD1	hog1_t15	-0.235832
NSR17	8.21087	91.1258	NSR1	hog1_t15	-0.843126
RRS17	1.37935	42.5828	RRS1	hog1_t15	-0.557208
NOG17	2.40745	61.7219	NOG1	hog1_t15	-0.515235
RRP127	1.31123	42.9801	RRP12	hog1_t15	-0.359494
UTP237	1.29259	41.8543	UTP23	hog1_t15	-0.537522
YDL063C7	0.568865	22.7152	YDL063C	hog1_t15	-0.539843
