# Supplementary material for: Transcriptional heterogeneity shapes stress-adaptive responses in yeast
Source: Nat Commun. 2025 Mar 17;16:2631. doi: 10.1038/s41467-025-57911-6 (PMC11914649; doi:10.1038/s41467-025-57911-6)
Supplement: Supplementary file 5 — Supplementary Dataset 3 [file 41467_2025_57911_MOESM5_ESM.xlsx]

## Sheet: Legend
Supplementary Data 3
Each sheet contains the GO enrichment for these genes obtained using Metascape (see Methods). Cluster markers were obtained using the FindAllMarkers from Seurat.
Cluster marker metrics
p_val	Raw p-value from the Wilcoxon rank sum test (default Seurat output). Two sided (default)
avg_log2FC	average log2FC
pct.1	percent cells where gene is detected in group 1
pct.2	percent cells where gene is detected in group 2
p_val_adj	Adjusted p-value using Bonferroni correction
cluster	cluster number
gene	gene name
GO enrichment
GroupID	group information GO
Category	Enrichment type
Term	Numerica reference enrichment
Description	Term description
LogP	Negative log10 of the p-value from the hypergeometric test. One sided
Log(q-value)	Negative log10 of the adjusted p-value (q-value). Benjamini-Hochberg false discovery rate correction
Genes	Gene names associated with enrichment
Symbols	Systematic names associated with enrichment

## Sheet: cluster 0
	p_val	avg_log2FC	pct.1	pct.2	p_val_adj	cluster	gene		GO enrichment
PUT4	1.29653e-15	0.353135	0.635	0.427	4.4471e-13	0	PUT4		Not found
YPR036W-A	4.36668e-13	0.285839	0.95	0.859	1.49777e-10	0	YPR036W-A
FMP45	1.7388e-12	0.301933	0.89	0.792	5.9641e-10	0	FMP45
YJL133C-A	1.18513e-10	0.317603	0.683	0.548	4.065e-08	0	YJL133C-A

## Sheet: cluster 1
	p_val	avg_log2FC	pct.1	pct.2	p_val_adj	cluster	gene		GO enrichment
ADE2	1.44026e-09	0.553554	0.688	0.635	4.94008e-07	1	ADE2		Not found
PYC1	1.27447e-07	0.469651	0.713	0.683	4.37145e-05	1	PYC1

## Sheet: cluster 2
	p_val	avg_log2FC	pct.1	pct.2	p_val_adj	cluster	gene		GO enrichment	GroupID	Category	Term	Description	LogP	Log(q-value)	Genes	Symbols
BTN2	9.79199e-148	2.06991	0.9	0.284	3.35865e-145	2	BTN2			1_Summary	GO Biological Processes	GO:0006457	protein folding	-16.2365	-12.4775	850530,850633,850914,851259,851751,851845,852467,853043,854192,855224,855725,855836,856281,856840	MDJ1,HSP104,CPR6,SSA1,HSP42,HSP78,SSE2,BTN2,STI1,HSC82,SIS1,HSP82,CUR1,SSA4
HSP82	8.96607e-98	1.00211	1	0.961	3.07536e-95	2	HSP82			1_Member	GO Biological Processes	GO:0006457	protein folding	-16.2365	-12.4775	850530,850633,850914,851259,851751,851845,852467,853043,854192,855224,855725,855836,856281,856840	MDJ1,HSP104,CPR6,SSA1,HSP42,HSP78,SSE2,BTN2,STI1,HSC82,SIS1,HSP82,CUR1,SSA4
HSC82	1.64038e-82	0.574923	1	0.997	5.62649e-80	2	HSC82			1_Member	GO Biological Processes	GO:0051604	protein maturation	-12.994	-9.53609	850530,850633,850914,851259,851751,851845,852467,853043,854192,855224,855725,855836,856281,856840	MDJ1,HSP104,CPR6,SSA1,HSP42,HSP78,SSE2,BTN2,STI1,HSC82,SIS1,HSP82,CUR1,SSA4
SSA4	2.55628e-60	1.56524	0.712	0.321	8.76804e-58	2	SSA4			1_Member	GO Biological Processes	GO:0042026	protein refolding	-12.3428	-9.06098	850530,850633,850914,851259,851845,852467,855836,856840	MDJ1,HSP104,CPR6,SSA1,HSP78,SSE2,HSP82,SSA4
STI1	4.00022e-54	0.727607	0.987	0.895	1.37208e-51	2	STI1			1_Member	GO Biological Processes	GO:0006458	'de novo' protein folding	-8.46132	-5.54744	850530,850633,851259,855725,855836,856840	MDJ1,HSP104,SSA1,SIS1,HSP82,SSA4
CPR6	1.54404e-52	0.795459	0.964	0.798	5.29604e-50	2	CPR6			1_Member	GO Biological Processes	GO:0051085	chaperone cofactor-dependent protein refolding	-8.16628	-5.31038	850530,850633,851259,855725,856840	MDJ1,HSP104,SSA1,SIS1,SSA4
SSA1	3.45752e-48	0.486647	1	0.997	1.18593e-45	2	SSA1			1_Member	GO Biological Processes	GO:0051084	'de novo' post-translational protein folding	-7.1894	-4.47181	850530,850633,851259,855725,856840	MDJ1,HSP104,SSA1,SIS1,SSA4
CUT866	4.46649e-36	0.811845	0.558	0.243	1.53201e-33	2	CUT866			1_Member	GO Biological Processes	GO:0061077	chaperone-mediated protein folding	-6.52511	-3.91225	850530,850633,851259,855725,856840	MDJ1,HSP104,SSA1,SIS1,SSA4
HRP1	1.2678e-33	0.63932	0.956	0.897	4.34854e-31	2	HRP1			1_Member	KEGG Pathway	sce04213	Longevity regulating pathway - multiple species - Saccharomyces cerevisiae (budding yeast)	-4.5787	-2.07498	850633,851259,851845,856840	HSP104,SSA1,HSP78,SSA4
HSP42	6.07898e-33	0.622264	0.933	0.777	2.08509e-30	2	HSP42			2_Summary	GO Biological Processes	GO:0009408	response to heat	-9.57234	-6.41542	850530,850633,851751,851845,855224,855725,855836,853297,854217,855692	MDJ1,HSP104,HSP42,HSP78,HSC82,SIS1,HSP82,ROQ1,TMC1,NCE103
YPR158W	9.47693e-33	0.7245	0.591	0.284	3.25059e-30	2	YPR158W			2_Member	GO Biological Processes	GO:0009408	response to heat	-9.57234	-6.41542	850530,850633,851751,851845,855224,855725,855836	MDJ1,HSP104,HSP42,HSP78,HSC82,SIS1,HSP82
HSP104	3.96357e-32	0.559505	0.992	0.916	1.3595e-29	2	HSP104			2_Member	GO Biological Processes	GO:0009266	response to temperature stimulus	-9.40559	-6.34558	850530,850633,851751,851845,855224,855725,855836	MDJ1,HSP104,HSP42,HSP78,HSC82,SIS1,HSP82
MDJ1	1.33237e-29	0.683326	0.799	0.574	4.57004e-27	2	MDJ1			2_Member	GO Biological Processes	GO:0009628	response to abiotic stimulus	-7.33296	-4.53046	850530,850633,851751,851845,853297,855224,855725,855836	MDJ1,HSP104,HSP42,HSP78,ROQ1,HSC82,SIS1,HSP82
SIS1	4.19096e-19	0.439106	0.949	0.844	1.4375e-16	2	SIS1			2_Member	GO Biological Processes	GO:0034605	cellular response to heat	-7.28945	-4.53046	850633,851845,855224,855725,855836	HSP104,HSP78,HSC82,SIS1,HSP82
YJL144W	3.76684e-18	0.600626	0.44	0.228	1.29203e-15	2	YJL144W			2_Member	GO Biological Processes	GO:0050821	protein stabilization	-4.47839	-1.99816	851845,855224,855836	HSP78,HSC82,HSP82
FSH1	5.8064e-13	0.414397	0.861	0.757	1.9916e-10	2	FSH1			2_Member	GO Biological Processes	GO:0031647	regulation of protein stability	-3.92527	-1.50871	851845,855224,855836	HSP78,HSC82,HSP82
FMP43	1.02087e-11	0.341094	0.74	0.536	3.50158e-09	2	FMP43			2_Member	GO Biological Processes	GO:0006950	response to stress	-2.87995	-0.583365	850530,850633,851751,851845,853297,854217,855224,855692,855725,855836	MDJ1,HSP104,HSP42,HSP78,ROQ1,TMC1,HSC82,NCE103,SIS1,HSP82
GNP1	1.97878e-11	0.358965	0.931	0.851	6.78721e-09	2	GNP1			3_Summary	Reactome Gene Sets	R-SCE-3371497	HSP90 chaperone cycle for steroid hormone receptors (SHR) in the presence of ligand	-8.9022	-5.92136	851259,854192,855224,855836,856840,852467,854125,851751,9164887,853043,856281,855725,850633	SSA1,STI1,HSC82,HSP82,SSA4,SSE2,OPI10,HSP42,SCR1,BTN2,CUR1,SIS1,HSP104
YOR052C	2.24133e-10	0.303832	0.877	0.721	7.68775e-08	2	YOR052C			3_Member	Reactome Gene Sets	R-SCE-3371497	HSP90 chaperone cycle for steroid hormone receptors (SHR) in the presence of ligand	-8.9022	-5.92136	851259,854192,855224,855836,856840	SSA1,STI1,HSC82,HSP82,SSA4
NCE103	4.22571e-10	0.45555	0.748	0.598	1.44942e-07	2	NCE103			3_Member	Reactome Gene Sets	R-SCE-3371556	Cellular response to heat stress	-6.80745	-4.12764	851259,852467,854125,855224,855836,856840	SSA1,SSE2,OPI10,HSC82,HSP82,SSA4
HSP78	1.77628e-09	0.384958	0.72	0.557	6.09264e-07	2	HSP78			3_Member	Reactome Gene Sets	R-SCE-3371571	HSF1-dependent transactivation	-6.71556	-4.07051	851259,855224,855836,856840	SSA1,HSC82,HSP82,SSA4
SCR1	2.11223e-09	0.420269	0.604	0.455	7.24497e-07	2	SCR1			3_Member	KEGG Pathway	sce04141	Protein processing in endoplasmic reticulum - Saccharomyces cerevisiae (budding yeast)	-5.46811	-2.88521	851259,851751,852467,855224,855836,856840	SSA1,HSP42,SSE2,HSC82,HSP82,SSA4
OPI10	6.2662e-09	0.36879	0.465	0.318	2.14931e-06	2	OPI10			3_Member	Reactome Gene Sets	R-SCE-2262752	Cellular responses to stress	-5.18912	-2.66058	851259,852467,854125,854192,855224,855836,856840	SSA1,SSE2,OPI10,STI1,HSC82,HSP82,SSA4
FMP48	1.81118e-08	0.332952	0.815	0.646	6.21233e-06	2	FMP48			3_Member	Reactome Gene Sets	R-SCE-8953897	Cellular responses to stimuli	-5.18912	-2.66058	851259,852467,854125,854192,855224,855836,856840	SSA1,SSE2,OPI10,STI1,HSC82,HSP82,SSA4
PRM10, YJL107C	5.32425e-08	0.413507	0.517	0.376	1.82622e-05	2	PRM10, YJL107C			3_Member	Reactome Gene Sets	R-SCE-3371453	Regulation of HSF1-mediated heat shock response	-4.32256	-1.8646	851259,852467,854125,856840	SSA1,SSE2,OPI10,SSA4
SSE2	2.3657e-07	0.325668	0.751	0.611	8.11435e-05	2	SSE2			3_Member	GO Biological Processes	GO:0006614	SRP-dependent cotranslational protein targeting to membrane	-3.99084	-1.55408	851259,856840,9164887	SSA1,SSA4,SCR1
SUT251	8.68933e-07	0.372636	0.568	0.455	0.000298044	2	SUT251			3_Member	GO Biological Processes	GO:0006613	cotranslational protein targeting to membrane	-3.80366	-1.4064	851259,856840,9164887	SSA1,SSA4,SCR1
ARO10	2.31567e-06	0.354599	0.602	0.503	0.000794273	2	ARO10			3_Member	GO Biological Processes	GO:0033365	protein localization to organelle	-3.13234	-0.771288	851259,853043,854125,854192,855836,856281,856840,9164887	SSA1,BTN2,OPI10,STI1,HSP82,CUR1,SSA4,SCR1
YLR042C	1.58335e-05	0.326335	0.602	0.482	0.00543088	2	YLR042C			3_Member	GO Biological Processes	GO:0045047	protein targeting to ER	-3.08048	-0.736463	851259,856840,9164887	SSA1,SSA4,SCR1
										3_Member	GO Biological Processes	GO:0072599	establishment of protein localization to endoplasmic reticulum	-2.988	-0.660379	851259,856840,9164887	SSA1,SSA4,SCR1
										3_Member	GO Biological Processes	GO:0045184	establishment of protein localization	-2.77386	-0.491993	851259,853043,854125,854192,855725,855836,856281,856840,9164887	SSA1,BTN2,OPI10,STI1,SIS1,HSP82,CUR1,SSA4,SCR1
										3_Member	GO Biological Processes	GO:0070972	protein localization to endoplasmic reticulum	-2.63229	-0.36466	851259,856840,9164887	SSA1,SSA4,SCR1
										3_Member	GO Biological Processes	GO:0006612	protein targeting to membrane	-2.56839	-0.327919	851259,856840,9164887	SSA1,SSA4,SCR1
										3_Member	GO Biological Processes	GO:0006626	protein targeting to mitochondrion	-2.45041	-0.2229	851259,854192,855836	SSA1,STI1,HSP82
										3_Member	GO Biological Processes	GO:0006605	protein targeting	-2.41537	-0.200452	851259,854192,855836,856840,9164887	SSA1,STI1,HSP82,SSA4,SCR1
										3_Member	GO Biological Processes	GO:0072594	establishment of protein localization to organelle	-2.3268	-0.16391	851259,854125,854192,855836,856840,9164887	SSA1,OPI10,STI1,HSP82,SSA4,SCR1
										3_Member	GO Biological Processes	GO:0070585	protein localization to mitochondrion	-2.31011	-0.16391	851259,854192,855836	SSA1,STI1,HSP82
										3_Member	GO Biological Processes	GO:0072655	establishment of protein localization to mitochondrion	-2.31011	-0.16391	851259,854192,855836	SSA1,STI1,HSP82
										3_Member	GO Biological Processes	GO:0008104	protein localization	-2.20557	-0.0800464	851259,853043,854125,854192,855725,855836,856281,856840,9164887	SSA1,BTN2,OPI10,STI1,SIS1,HSP82,CUR1,SSA4,SCR1
										3_Member	GO Biological Processes	GO:0070727	cellular macromolecule localization	-2.138	-0.0224622	851259,853043,854125,854192,855725,855836,856281,856840,9164887	SSA1,BTN2,OPI10,STI1,SIS1,HSP82,CUR1,SSA4,SCR1
										3_Member	Reactome Gene Sets	R-SCE-6798695	Neutrophil degranulation	-2.05448	0	851259,855224,855836,856840	SSA1,HSC82,HSP82,SSA4
										3_Member	GO Biological Processes	GO:0071826	protein-RNA complex organization	-2.01244	0	850633,851259,855224,855836	HSP104,SSA1,HSC82,HSP82
										4_Summary	GO Biological Processes	GO:0034504	protein localization to nucleus	-3.4143	-1.03552	851259,853043,854125,856281,855725,856840	SSA1,BTN2,OPI10,CUR1,SIS1,SSA4
										4_Member	GO Biological Processes	GO:0034504	protein localization to nucleus	-3.4143	-1.03552	851259,853043,854125,856281	SSA1,BTN2,OPI10,CUR1
										4_Member	GO Biological Processes	GO:0051170	import into nucleus	-2.36069	-0.16391	851259,854125,855725	SSA1,OPI10,SIS1
										4_Member	GO Biological Processes	GO:0006886	intracellular protein transport	-2.333	-0.16391	851259,853043,854125,855725,856281,856840	SSA1,BTN2,OPI10,SIS1,CUR1,SSA4
										5_Summary	GO Biological Processes	GO:0010035	response to inorganic substance	-2.95871	-0.646877	851751,853297,855692	HSP42,ROQ1,NCE103
										5_Member	GO Biological Processes	GO:0010035	response to inorganic substance	-2.95871	-0.646877	851751,853297,855692	HSP42,ROQ1,NCE103
										5_Member	GO Biological Processes	GO:1901700	response to oxygen-containing compound	-2.34357	-0.16391	851751,853297,855692	HSP42,ROQ1,NCE103
										6_Summary	GO Biological Processes	GO:0043161	proteasome-mediated ubiquitin-dependent protein catabolic process	-2.60871	-0.354868	851259,852467,853297,855725,850530	SSA1,SSE2,ROQ1,SIS1,MDJ1
										6_Member	GO Biological Processes	GO:0043161	proteasome-mediated ubiquitin-dependent protein catabolic process	-2.60871	-0.354868	851259,852467,853297,855725	SSA1,SSE2,ROQ1,SIS1
										6_Member	GO Biological Processes	GO:0051603	proteolysis involved in protein catabolic process	-2.25966	-0.123925	850530,851259,852467,853297,855725	MDJ1,SSA1,SSE2,ROQ1,SIS1
										6_Member	GO Biological Processes	GO:0010498	proteasomal protein catabolic process	-2.11574	-0.00996918	851259,852467,853297,855725	SSA1,SSE2,ROQ1,SIS1
										6_Member	GO Biological Processes	GO:0030163	protein catabolic process	-2.07847	0	850530,851259,852467,853297,855725	MDJ1,SSA1,SSE2,ROQ1,SIS1
										7_Summary	GO Biological Processes	GO:0046942	carboxylic acid transport	-2.02195	0	852121,853043,853158	GNP1,BTN2,MPC3
										7_Member	GO Biological Processes	GO:0046942	carboxylic acid transport	-2.02195	0	852121,853043,853158	GNP1,BTN2,MPC3
										7_Member	GO Biological Processes	GO:0015849	organic acid transport	-2.00938	0	852121,853043,853158	GNP1,BTN2,MPC3

## Sheet: cluster 3
	p_val	avg_log2FC	pct.1	pct.2	p_val_adj	cluster	gene		GO enrichment	GroupID	Category	Term	Description	LogP	Log(q-value)	Genes	Symbols
DDR2	1.42998e-71	1.25896	0.993	0.852	4.90482e-69	3	DDR2			1_Summary	GO Biological Processes	GO:0006091	generation of precursor metabolites and energy	-12.1845	-8.42549	850317,850569,850572,850962,851758,852128,852142,852934,853163,853273,853395,854231,854556,854695,854932,855131,855359,855732,855769,856314,856390,856672,856689,856705,856797,852624,855009,852149,852878,854070,856496,856779	GLK1,GSY1,IGD1,GSY2,SDH4,EMI2,QCR7,NQM1,SOL4,QCR8,TDH1,CYT1,ALD4,COX5B,DAK1,PGM2,GLC8,CIT1,SOL1,GDB1,QCR10,CYC7,RIP1,GLC3,RGI1,VID30,GLO1,STL1,PMC1,PHM7,HXT5,PIC2
CYC7	3.56345e-57	1.2646	0.72	0.298	1.22226e-54	3	CYC7			1_Member	GO Biological Processes	GO:0006091	generation of precursor metabolites and energy	-12.1845	-8.42549	850317,850569,850572,850962,851758,852128,852142,852934,853163,853273,853395,854231,854556,854695,854932,855131,855359,855732,855769,856314,856390,856672,856689,856705,856797	GLK1,GSY1,IGD1,GSY2,SDH4,EMI2,QCR7,NQM1,SOL4,QCR8,TDH1,CYT1,ALD4,COX5B,DAK1,PGM2,GLC8,CIT1,SOL1,GDB1,QCR10,CYC7,RIP1,GLC3,RGI1
STF2	3.37505e-56	0.81258	0.997	0.917	1.15764e-53	3	STF2			1_Member	GO Biological Processes	GO:0015980	energy derivation by oxidation of organic compounds	-8.5606	-5.88327	850569,850572,850962,851758,852142,853273,854231,854695,854932,855131,855359,855732,856314,856390,856672,856689,856705,856797	GSY1,IGD1,GSY2,SDH4,QCR7,QCR8,CYT1,COX5B,DAK1,PGM2,GLC8,CIT1,GDB1,QCR10,CYC7,RIP1,GLC3,RGI1
DCS2	2.56238e-54	1.14811	0.851	0.448	8.78895e-52	3	DCS2			1_Member	GO Biological Processes	GO:0006122	mitochondrial electron transport, ubiquinol to cytochrome c	-6.33414	-3.89737	852142,853273,854231,856390,856672,856689	QCR7,QCR8,CYT1,QCR10,CYC7,RIP1
YER067W	5.26359e-54	1.26138	0.851	0.458	1.80541e-51	3	YER067W			1_Member	GO Biological Processes	GO:0019646	aerobic electron transport chain	-5.8641	-3.53647	851758,852142,853273,854231,854695,856390,856672,856689	SDH4,QCR7,QCR8,CYT1,COX5B,QCR10,CYC7,RIP1
FMP16	8.58995e-53	1.44359	0.845	0.48	2.94635e-50	3	FMP16			1_Member	GO Biological Processes	GO:0042773	ATP synthesis coupled electron transport	-5.77253	-3.47595	851758,852142,853273,854231,854695,856390,856672,856689	SDH4,QCR7,QCR8,CYT1,COX5B,QCR10,CYC7,RIP1
PGM2	1.07905e-51	0.834361	0.99	0.877	3.70113e-49	3	PGM2			1_Member	GO Biological Processes	GO:0042775	mitochondrial ATP synthesis coupled electron transport	-5.77253	-3.47595	851758,852142,853273,854231,854695,856390,856672,856689	SDH4,QCR7,QCR8,CYT1,COX5B,QCR10,CYC7,RIP1
GAD1	2.57118e-50	0.937398	0.966	0.702	8.81916e-48	3	GAD1			1_Member	GO Biological Processes	GO:0006119	oxidative phosphorylation	-5.35373	-3.15609	851758,852142,853273,854231,854695,856390,856672,856689	SDH4,QCR7,QCR8,CYT1,COX5B,QCR10,CYC7,RIP1
MSC1	1.13433e-49	0.820102	0.993	0.907	3.89075e-47	3	MSC1			1_Member	GO Biological Processes	GO:0022904	respiratory electron transport chain	-5.27686	-3.09765	851758,852142,853273,854231,854695,856390,856672,856689	SDH4,QCR7,QCR8,CYT1,COX5B,QCR10,CYC7,RIP1
TSL1	1.05574e-48	0.836249	0.973	0.882	3.62117e-46	3	TSL1			1_Member	GO Biological Processes	GO:0022900	electron transport chain	-4.72787	-2.70925	851758,852142,853273,854231,854695,856390,856672,856689	SDH4,QCR7,QCR8,CYT1,COX5B,QCR10,CYC7,RIP1
CTT1	9.4311e-47	0.74891	0.993	0.944	3.23487e-44	3	CTT1			1_Member	Reactome Gene Sets	R-SCE-611105	Respiratory electron transport	-4.21987	-2.28043	852142,853273,854231,856672,856689	QCR7,QCR8,CYT1,CYC7,RIP1
SOL4	1.37948e-45	1.13221	0.841	0.513	4.73161e-43	3	SOL4			1_Member	Reactome Gene Sets	R-SCE-1428517	Aerobic respiration and respiratory electron transport	-3.75163	-1.90113	852142,852624,853273,854231,855009,855732,856672,856689	QCR7,VID30,QCR8,CYT1,GLO1,CIT1,CYC7,RIP1
TFS1	6.17087e-42	0.917388	0.946	0.709	2.11661e-39	3	TFS1			1_Member	GO Biological Processes	GO:0009060	aerobic respiration	-3.51871	-1.69422	851758,852142,853273,854231,854695,855732,856390,856672,856689	SDH4,QCR7,QCR8,CYT1,COX5B,CIT1,QCR10,CYC7,RIP1
ALD3	8.76117e-42	0.645117	0.993	0.955	3.00508e-39	3	ALD3			1_Member	KEGG Pathway	sce00190	Oxidative phosphorylation - Saccharomyces cerevisiae (budding yeast)	-3.46995	-1.65544	851758,852142,853273,854231,854695,856390,856672,856689	SDH4,QCR7,QCR8,CYT1,COX5B,QCR10,CYC7,RIP1
YNL195C	3.77994e-40	0.938865	0.686	0.32	1.29652e-37	3	YNL195C			1_Member	GO Biological Processes	GO:0045333	cellular respiration	-3.26441	-1.48315	851758,852142,853273,854231,854695,855732,856390,856672,856689	SDH4,QCR7,QCR8,CYT1,COX5B,CIT1,QCR10,CYC7,RIP1
FMP481	1.03288e-38	0.910832	0.916	0.638	3.54277e-36	3	FMP48			1_Member	Reactome Gene Sets	R-SCE-163200	Respiratory electron transport, ATP synthesis by chemiosmotic coupling, and heat production by uncoupling proteins.	-3.0746	-1.31124	852142,853273,854231,856672,856689	QCR7,QCR8,CYT1,CYC7,RIP1
OM45	2.39107e-38	1.0448	0.801	0.468	8.20136e-36	3	OM45			1_Member	GO Biological Processes	GO:0098655	monoatomic cation transmembrane transport	-2.31758	-0.684863	852142,852149,852878,854070,854231,854695,856390,856496,856689,856779	QCR7,STL1,PMC1,PHM7,CYT1,COX5B,QCR10,HXT5,RIP1,PIC2
GSY2	7.91302e-38	0.792111	0.953	0.752	2.71417e-35	3	GSY2			1_Member	GO Biological Processes	GO:0034220	monoatomic ion transmembrane transport	-2.18003	-0.582414	852142,852149,852878,854070,854231,854695,856390,856496,856689,856779	QCR7,STL1,PMC1,PHM7,CYT1,COX5B,QCR10,HXT5,RIP1,PIC2
TPS1	3.45943e-37	0.548191	0.993	0.973	1.18658e-34	3	TPS1			1_Member	GO Biological Processes	GO:1902600	proton transmembrane transport	-2.08493	-0.50492	852142,852149,854231,854695,856390,856496,856689	QCR7,STL1,CYT1,COX5B,QCR10,HXT5,RIP1
LSP1	1.70903e-36	0.499355	1	0.98	5.86197e-34	3	LSP1			2_Summary	GO Biological Processes	GO:0005975	carbohydrate metabolic process	-11.6623	-8.20437	850317,850569,850572,850633,850962,851564,851646,852128,852423,852446,852934,853108,853163,853395,853559,854287,854872,854932,855131,855236,855359,855732,855769,856314,856504,856705,854556,856797,852142,852624,853273,853536,853706,854231,854495,855009,855137,855521,855836,856018,856365,856672,856689	GLK1,GSY1,IGD1,HSP104,GSY2,NTH1,TPS2,EMI2,TPS1,ARA1,NQM1,XKS1,SOL4,TDH1,YJR096W,GCY1,TSL1,DAK1,PGM2,YMR196W,GLC8,CIT1,SOL1,GDB1,GRE3,GLC3,ALD4,RGI1,QCR7,VID30,QCR8,OPI3,NNR2,CYT1,FAA1,GLO1,HFD1,NNR1,HSP82,YDC1,AIM17,CYC7,RIP1
YNR034W-A	3.039e-36	1.00101	0.554	0.218	1.04238e-33	3	YNR034W-A			2_Member	GO Biological Processes	GO:0005975	carbohydrate metabolic process	-11.6623	-8.20437	850317,850569,850572,850633,850962,851564,851646,852128,852423,852446,852934,853108,853163,853395,853559,854287,854872,854932,855131,855236,855359,855732,855769,856314,856504,856705	GLK1,GSY1,IGD1,HSP104,GSY2,NTH1,TPS2,EMI2,TPS1,ARA1,NQM1,XKS1,SOL4,TDH1,YJR096W,GCY1,TSL1,DAK1,PGM2,YMR196W,GLC8,CIT1,SOL1,GDB1,GRE3,GLC3
HOR7	3.67338e-35	0.433075	1	0.997	1.25997e-32	3	HOR7			2_Member	KEGG Pathway	sce00500	Starch and sucrose metabolism - Saccharomyces cerevisiae (budding yeast)	-9.10231	-6.38471	850317,850569,850962,851564,851646,852128,852423,854872,855131,856314,856705	GLK1,GSY1,GSY2,NTH1,TPS2,EMI2,TPS1,TSL1,PGM2,GDB1,GLC3
YCL042W, GLK1	7.32117e-34	0.503323	1	0.981	2.51116e-31	3	YCL042W, GLK1			2_Member	Reactome Gene Sets	R-SCE-71387	Metabolism of carbohydrates	-8.52831	-5.88327	850317,850569,850962,852128,852446,853108,853395,853559,854556,854932,855131,856314,856705	GLK1,GSY1,GSY2,EMI2,ARA1,XKS1,TDH1,YJR096W,ALD4,DAK1,PGM2,GDB1,GLC3
RTN21	2.98381e-33	1.07612	0.723	0.415	1.02345e-30	3	RTN2			2_Member	GO Biological Processes	GO:0005978	glycogen biosynthetic process	-8.44759	-5.83473	850569,850572,850962,855131,855359,856314,856705	GSY1,IGD1,GSY2,PGM2,GLC8,GDB1,GLC3
FMP12	7.87615e-30	0.681423	0.936	0.77	2.70152e-27	3	FMP12			2_Member	GO Biological Processes	GO:0016051	carbohydrate biosynthetic process	-7.14519	-4.61665	850569,850572,850962,851646,852423,853395,854872,855131,855359,856314,856705	GSY1,IGD1,GSY2,TPS2,TPS1,TDH1,TSL1,PGM2,GLC8,GDB1,GLC3
PNC1	2.248e-29	0.37438	1	0.995	7.71064e-27	3	PNC1			2_Member	GO Biological Processes	GO:0006112	energy reserve metabolic process	-6.97947	-4.47576	850569,850572,850962,855131,855359,856314,856705,856797	GSY1,IGD1,GSY2,PGM2,GLC8,GDB1,GLC3,RGI1
TMA10	1.3302e-28	0.941815	0.747	0.448	4.56258e-26	3	TMA10			2_Member	Reactome Gene Sets	R-SCE-1430728	Metabolism	-6.20456	-3.8073	850317,850569,850962,852128,852142,852446,852624,853108,853273,853395,853536,853559,853706,854231,854495,854556,854932,855009,855131,855137,855521,855732,855836,856018,856314,856365,856672,856689,856705	GLK1,GSY1,GSY2,EMI2,QCR7,ARA1,VID30,XKS1,QCR8,TDH1,OPI3,YJR096W,NNR2,CYT1,FAA1,ALD4,DAK1,GLO1,PGM2,HFD1,NNR1,CIT1,HSP82,YDC1,GDB1,AIM17,CYC7,RIP1,GLC3
HSP12	4.12013e-28	0.297609	1	0.999	1.41321e-25	3	HSP12			2_Member	GO Biological Processes	GO:0005977	glycogen metabolic process	-5.96914	-3.60596	850569,850572,850962,855131,855359,856314,856705	GSY1,IGD1,GSY2,PGM2,GLC8,GDB1,GLC3
TPS2	4.69428e-28	0.404315	1	0.993	1.61014e-25	3	TPS2			2_Member	WikiPathways	WP260	Glucose 1 phosphate metabolism	-5.46699	-3.25207	850569,850962,855131,856705	GSY1,GSY2,PGM2,GLC3
BDH2	1.5095e-27	0.903043	0.764	0.449	5.17758e-25	3	BDH2			2_Member	GO Biological Processes	GO:0009250	glucan biosynthetic process	-5.12105	-2.99105	850569,850572,850962,855131,855359,856314,856705	GSY1,IGD1,GSY2,PGM2,GLC8,GDB1,GLC3
TMA17	3.48575e-27	0.714991	0.939	0.725	1.19561e-24	3	TMA17			2_Member	Reactome Gene Sets	R-SCE-8982491	Glycogen metabolism	-4.89377	-2.83375	850569,850962,855131,856314,856705	GSY1,GSY2,PGM2,GDB1,GLC3
YBR116C	7.36942e-26	0.655347	0.926	0.711	2.52771e-23	3	YBR116C			2_Member	GO Biological Processes	GO:0000271	polysaccharide biosynthetic process	-4.86335	-2.81193	850569,850572,850962,855131,855359,856314,856705	GSY1,IGD1,GSY2,PGM2,GLC8,GDB1,GLC3
GSY1	9.80774e-26	0.734939	0.75	0.472	3.36406e-23	3	GSY1			2_Member	GO Biological Processes	GO:0044042	glucan metabolic process	-3.92509	-2.04116	850569,850572,850962,855131,855359,856314,856705	GSY1,IGD1,GSY2,PGM2,GLC8,GDB1,GLC3
SPI1	5.73854e-25	0.762992	0.953	0.836	1.96832e-22	3	SPI1			2_Member	Reactome Gene Sets	R-SCE-3322077	Glycogen synthesis	-3.84165	-1.97476	850569,850962,855131,856705	GSY1,GSY2,PGM2,GLC3
NCE102	4.2138e-24	0.486958	0.993	0.978	1.44533e-21	3	NCE102			2_Member	GO Biological Processes	GO:0005976	polysaccharide metabolic process	-3.21768	-1.44096	850569,850572,850962,855131,855359,856314,856705	GSY1,IGD1,GSY2,PGM2,GLC8,GDB1,GLC3
YNR014W	5.55519e-24	0.807427	0.554	0.283	1.90543e-21	3	YNR014W			3_Summary	KEGG Pathway	sce01100	Metabolic pathways - Saccharomyces cerevisiae (budding yeast)	-10.7947	-7.51279	850317,850569,850962,851564,851596,851646,851758,852128,852142,852146,852215,852341,852423,852446,852481,852846,852934,852979,853108,853163,853273,853395,853536,854231,854287,854495,854556,854682,854695,854856,854872,854932,855009,855131,855137,855205,855291,855447,855732,855769,856018,856314,856390,856428,856504,856672,856689,856705,851238,851239	GLK1,GSY1,GSY2,NTH1,PST2,TPS2,SDH4,EMI2,QCR7,HSP31,PRX1,RFS1,TPS1,ARA1,YPC1,PNC1,NQM1,CTT1,XKS1,SOL4,QCR8,TDH1,OPI3,CYT1,GCY1,FAA1,ALD4,AYR1,COX5B,GTT1,TSL1,DAK1,GLO1,PGM2,HFD1,ALD3,GAD1,GOR1,CIT1,SOL1,YDC1,GDB1,QCR10,YHR033W,GRE3,CYC7,RIP1,GLC3,BDH2,BDH1
YPL247C	1.34783e-23	0.683794	0.693	0.432	4.62306e-21	3	YPL247C			3_Member	KEGG Pathway	sce01100	Metabolic pathways - Saccharomyces cerevisiae (budding yeast)	-10.7947	-7.51279	850317,850569,850962,851564,851596,851646,851758,852128,852142,852146,852215,852341,852423,852446,852481,852846,852934,852979,853108,853163,853273,853395,853536,854231,854287,854495,854556,854682,854695,854856,854872,854932,855009,855131,855137,855205,855291,855447,855732,855769,856018,856314,856390,856428,856504,856672,856689,856705	GLK1,GSY1,GSY2,NTH1,PST2,TPS2,SDH4,EMI2,QCR7,HSP31,PRX1,RFS1,TPS1,ARA1,YPC1,PNC1,NQM1,CTT1,XKS1,SOL4,QCR8,TDH1,OPI3,CYT1,GCY1,FAA1,ALD4,AYR1,COX5B,GTT1,TSL1,DAK1,GLO1,PGM2,HFD1,ALD3,GAD1,GOR1,CIT1,SOL1,YDC1,GDB1,QCR10,YHR033W,GRE3,CYC7,RIP1,GLC3
PHM7	1.47245e-23	0.806361	0.568	0.285	5.0505e-21	3	PHM7			3_Member	KEGG Pathway	sce01110	Biosynthesis of secondary metabolites - Saccharomyces cerevisiae (budding yeast)	-9.41256	-6.43172	850317,850569,850962,851238,851239,851564,851596,851646,851758,852128,852341,852423,852934,852979,853163,853395,853536,854556,854872,855131,855137,855205,855291,855447,855732,855769,856314,856428,856705	GLK1,GSY1,GSY2,BDH2,BDH1,NTH1,PST2,TPS2,SDH4,EMI2,RFS1,TPS1,NQM1,CTT1,SOL4,TDH1,OPI3,ALD4,TSL1,PGM2,HFD1,ALD3,GAD1,GOR1,CIT1,SOL1,GDB1,YHR033W,GLC3
HSP421	1.81169e-23	0.659611	0.936	0.785	6.2141e-21	3	HSP42			4_Summary	GO Biological Processes	GO:0006979	response to oxidative stress	-10.3202	-7.16323	850322,850532,850950,851751,852124,852146,852215,852335,852934,852979,853559,853707,854104,854287,855291,855336,856504,851564,852423,852891,853297,854217,854856,855725,850633,850974,851323,851646,851845,852200,852364,852515,853031,854072,854228,854344,854872,855836,856103	GRX1,HSP12,RCK2,HSP42,GRX2,HSP31,PRX1,ZTA1,NQM1,CTT1,YJR096W,MCR1,DDR2,GCY1,GAD1,TDA1,GRE3,NTH1,TPS1,STF2,ROQ1,TMC1,GTT1,SIS1,HSP104,DCS1,RTN2,TPS2,HSP78,ATG8,HSP26,SDS24,YGR130C,ATG19,YOR062C,DCS2,TSL1,HSP82,LSP1
ALD4	2.12378e-23	0.515679	0.997	0.939	7.28456e-21	3	ALD4			4_Member	GO Biological Processes	GO:0006979	response to oxidative stress	-10.3202	-7.16323	850322,850532,850950,851751,852124,852146,852215,852335,852934,852979,853559,853707,854104,854287,855291,855336,856504	GRX1,HSP12,RCK2,HSP42,GRX2,HSP31,PRX1,ZTA1,NQM1,CTT1,YJR096W,MCR1,DDR2,GCY1,GAD1,TDA1,GRE3
OM14	1.11905e-22	0.581703	0.973	0.89	3.83834e-20	3	OM14			4_Member	GO Biological Processes	GO:0034599	cellular response to oxidative stress	-9.15509	-6.3961	850322,850532,850950,852124,852146,852215,852335,852934,853559,853707,854104,854287,855291,855336,856504	GRX1,HSP12,RCK2,GRX2,HSP31,PRX1,ZTA1,NQM1,YJR096W,MCR1,DDR2,GCY1,GAD1,TDA1,GRE3
GRX2	5.3106e-22	0.46896	0.983	0.927	1.82154e-19	3	GRX2			4_Member	GO Biological Processes	GO:0062197	cellular response to chemical stress	-7.62255	-5.03966	850322,850532,850950,852124,852146,852215,852335,852934,853559,853707,854104,854287,855291,855336,856504	GRX1,HSP12,RCK2,GRX2,HSP31,PRX1,ZTA1,NQM1,YJR096W,MCR1,DDR2,GCY1,GAD1,TDA1,GRE3
HSP1041	7.30173e-22	0.520483	0.986	0.921	2.50449e-19	3	HSP104			4_Member	GO Biological Processes	GO:0070887	cellular response to chemical stimulus	-6.5804	-4.10016	850322,850532,850950,851564,852124,852146,852215,852335,852423,852891,852934,852979,853297,853559,853707,854104,854217,854287,854856,855291,855336,855725,856504	GRX1,HSP12,RCK2,NTH1,GRX2,HSP31,PRX1,ZTA1,TPS1,STF2,NQM1,CTT1,ROQ1,YJR096W,MCR1,DDR2,TMC1,GCY1,GTT1,GAD1,TDA1,SIS1,GRE3
RFS1	1.1473e-21	0.456138	0.973	0.886	3.93523e-19	3	RFS1			4_Member	GO Biological Processes	GO:0006950	response to stress	-6.52322	-4.06527	850322,850532,850633,850950,850974,851323,851564,851646,851751,851845,852124,852146,852200,852215,852335,852364,852423,852515,852891,852934,852979,853031,853297,853559,853707,854072,854104,854217,854228,854287,854344,854872,855291,855336,855725,855836,856103,856504	GRX1,HSP12,HSP104,RCK2,DCS1,RTN2,NTH1,TPS2,HSP42,HSP78,GRX2,HSP31,ATG8,PRX1,ZTA1,HSP26,TPS1,SDS24,STF2,NQM1,CTT1,YGR130C,ROQ1,YJR096W,MCR1,ATG19,DDR2,TMC1,YOR062C,GCY1,DCS2,TSL1,GAD1,TDA1,SIS1,HSP82,LSP1,GRE3
YFR017C	7.10798e-21	0.658385	0.608	0.341	2.43804e-18	3	YFR017C			4_Member	GO Biological Processes	GO:0033554	cellular response to stress	-5.96701	-3.60596	850322,850532,850633,850950,850974,851323,851564,851646,851845,852124,852146,852200,852215,852335,852364,852423,852515,852891,852934,853031,853297,853559,853707,854072,854104,854217,854228,854287,854344,854872,855291,855336,855725,855836,856504	GRX1,HSP12,HSP104,RCK2,DCS1,RTN2,NTH1,TPS2,HSP78,GRX2,HSP31,ATG8,PRX1,ZTA1,HSP26,TPS1,SDS24,STF2,NQM1,YGR130C,ROQ1,YJR096W,MCR1,ATG19,DDR2,TMC1,YOR062C,GCY1,DCS2,TSL1,GAD1,TDA1,SIS1,HSP82,GRE3
YOR052C1	7.21692e-20	0.574886	0.878	0.729	2.4754e-17	3	YOR052C			4_Member	GO Biological Processes	GO:0042221	response to chemical	-4.8475	-2.80451	850322,850532,850950,851564,851751,852124,852146,852215,852335,852423,852891,852934,852979,853297,853559,853707,854072,854104,854217,854287,854856,855291,855336,855725,856504	GRX1,HSP12,RCK2,NTH1,HSP42,GRX2,HSP31,PRX1,ZTA1,TPS1,STF2,NQM1,CTT1,ROQ1,YJR096W,MCR1,ATG19,DDR2,TMC1,GCY1,GTT1,GAD1,TDA1,SIS1,GRE3
PIC2	1.56212e-19	0.656576	0.764	0.545	5.35806e-17	3	PIC2			5_Summary	GO Biological Processes	GO:0009408	response to heat	-9.49686	-6.43684	850532,850633,851646,851751,851845,852364,852423,854104,855725,855836,856103,850950,851564,852891,853297,856504,856893,852146,852467,856840,852846,852979,855343	HSP12,HSP104,TPS2,HSP42,HSP78,HSP26,TPS1,DDR2,SIS1,HSP82,LSP1,RCK2,NTH1,STF2,ROQ1,GRE3,SPI1,HSP31,SSE2,SSA4,PNC1,CTT1,PRC1
YKL091C	2.22032e-19	0.661466	0.625	0.377	7.6157e-17	3	YKL091C			5_Member	GO Biological Processes	GO:0009408	response to heat	-9.49686	-6.43684	850532,850633,851646,851751,851845,852364,852423,854104,855725,855836,856103	HSP12,HSP104,TPS2,HSP42,HSP78,HSP26,TPS1,DDR2,SIS1,HSP82,LSP1
YMR090W	5.48225e-19	0.591368	0.841	0.647	1.88041e-16	3	YMR090W			5_Member	GO Biological Processes	GO:0009266	response to temperature stimulus	-9.22974	-6.3961	850532,850633,851646,851751,851845,852364,852423,854104,855725,855836,856103	HSP12,HSP104,TPS2,HSP42,HSP78,HSP26,TPS1,DDR2,SIS1,HSP82,LSP1
GLC3	7.76356e-19	0.56593	0.645	0.377	2.6629e-16	3	GLC3			5_Member	GO Biological Processes	GO:0034605	cellular response to heat	-9.18996	-6.3961	850532,850633,851646,851845,852364,852423,854104,855725,855836	HSP12,HSP104,TPS2,HSP78,HSP26,TPS1,DDR2,SIS1,HSP82
GRE3	2.66008e-18	0.412178	0.983	0.963	9.12408e-16	3	GRE3			5_Member	GO Biological Processes	GO:0009628	response to abiotic stimulus	-9.15717	-6.3961	850532,850633,850950,851564,851646,851751,851845,852364,852423,852891,853297,854104,855725,855836,856103,856504,856893	HSP12,HSP104,RCK2,NTH1,TPS2,HSP42,HSP78,HSP26,TPS1,STF2,ROQ1,DDR2,SIS1,HSP82,LSP1,GRE3,SPI1
PNS1	4.36712e-18	0.494482	0.939	0.826	1.49792e-15	3	PNS1			5_Member	GO Biological Processes	GO:0006457	protein folding	-3.33692	-1.54371	850532,850633,851751,851845,852146,852364,852467,855725,855836,856840	HSP12,HSP104,HSP42,HSP78,HSP31,HSP26,SSE2,SIS1,HSP82,SSA4
PUT41	7.78731e-18	0.759793	0.689	0.461	2.67105e-15	3	PUT4			5_Member	GO Biological Processes	GO:0042026	protein refolding	-3.33421	-1.54371	850633,851845,852467,855836,856840	HSP104,HSP78,SSE2,HSP82,SSA4
GOR1	4.01563e-17	0.683855	0.672	0.441	1.37736e-14	3	GOR1			5_Member	KEGG Pathway	sce04213	Longevity regulating pathway - multiple species - Saccharomyces cerevisiae (budding yeast)	-2.84933	-1.11972	850633,851845,852846,852979,856840	HSP104,HSP78,PNC1,CTT1,SSA4
TUL1	6.75404e-17	0.530872	0.699	0.453	2.31664e-14	3	TUL1			5_Member	GO Biological Processes	GO:0006458	'de novo' protein folding	-2.38556	-0.747144	850633,855725,855836,856840	HSP104,SIS1,HSP82,SSA4
GLO1	1.07889e-16	0.540859	0.959	0.898	3.70058e-14	3	GLO1			5_Member	GO Biological Processes	GO:0051085	chaperone cofactor-dependent protein refolding	-2.31031	-0.684863	850633,855725,856840	HSP104,SIS1,SSA4
STL1	2.39857e-16	0.536206	0.939	0.806	8.22709e-14	3	STL1			5_Member	GO Biological Processes	GO:0061077	chaperone-mediated protein folding	-2.28246	-0.66649	850633,852146,855725,856840	HSP104,HSP31,SIS1,SSA4
MCR1	2.9278e-16	0.511445	0.943	0.845	1.00424e-13	3	MCR1			5_Member	GO Biological Processes	GO:0051604	protein maturation	-2.11731	-0.525645	850532,850633,851751,851845,852146,852364,852467,855343,855725,855836,856840	HSP12,HSP104,HSP42,HSP78,HSP31,HSP26,SSE2,PRC1,SIS1,HSP82,SSA4
HXT5	3.33136e-16	0.758392	0.514	0.293	1.14266e-13	3	HXT5			6_Summary	GO Biological Processes	GO:0005991	trehalose metabolic process	-7.33696	-4.7821	850633,851564,851646,852423,854872,855131,855236,850317	HSP104,NTH1,TPS2,TPS1,TSL1,PGM2,YMR196W,GLK1
STF1	5.77649e-16	0.489069	0.889	0.725	1.98134e-13	3	STF1			6_Member	GO Biological Processes	GO:0005991	trehalose metabolic process	-7.33696	-4.7821	850633,851564,851646,852423,854872,855131	HSP104,NTH1,TPS2,TPS1,TSL1,PGM2
FMP451	6.90042e-16	0.484934	0.943	0.803	2.36684e-13	3	FMP45			6_Member	WikiPathways	WP398	Trehalose anabolism	-6.22407	-3.8075	851564,851646,852423,854872,855131	NTH1,TPS2,TPS1,TSL1,PGM2
GCY1	1.12157e-15	0.665341	0.419	0.211	3.84699e-13	3	GCY1			6_Member	GO Biological Processes	GO:0070413	trehalose metabolism in response to stress	-5.93654	-3.59253	850633,851646,852423,854872	HSP104,TPS2,TPS1,TSL1
FMP431	2.54249e-15	0.620046	0.736	0.548	8.72073e-13	3	FMP43			6_Member	GO Biological Processes	GO:0009311	oligosaccharide metabolic process	-5.51079	-3.25207	850633,851564,851646,852423,854872,855131,855236	HSP104,NTH1,TPS2,TPS1,TSL1,PGM2,YMR196W
YBR085C-A	3.02115e-15	0.428926	0.966	0.924	1.03625e-12	3	YBR085C-A			6_Member	GO Biological Processes	GO:0005992	trehalose biosynthetic process	-5.10658	-2.99105	851646,852423,854872,855131	TPS2,TPS1,TSL1,PGM2
YJR096W	2.07921e-14	0.551128	0.534	0.312	7.13168e-12	3	YJR096W			6_Member	GO Biological Processes	GO:0009312	oligosaccharide biosynthetic process	-4.81312	-2.78652	851646,852423,854872,855131	TPS2,TPS1,TSL1,PGM2
YPC1	2.96737e-14	0.549293	0.517	0.302	1.01781e-11	3	YPC1			6_Member	GO Biological Processes	GO:0046351	disaccharide biosynthetic process	-4.81312	-2.78652	851646,852423,854872,855131	TPS2,TPS1,TSL1,PGM2
YLL023C	1.54318e-13	0.494583	0.851	0.729	5.2931e-11	3	YLL023C			6_Member	GO Biological Processes	GO:0005984	disaccharide metabolic process	-4.65785	-2.64706	850633,851564,851646,852423,854872,855131	HSP104,NTH1,TPS2,TPS1,TSL1,PGM2
PTK2	2.09986e-13	0.390609	0.912	0.848	7.20253e-11	3	PTK2			6_Member	WikiPathways	WP70	Trehalose degradation low osmolarity	-3.98036	-2.08498	850317,851564,851646	GLK1,NTH1,TPS2
BDH1	3.3057e-13	0.494457	0.713	0.529	1.13386e-10	3	BDH1			7_Summary	GO Biological Processes	GO:0016052	carbohydrate catabolic process	-5.7395	-3.45764	850317,851564,852128,853108,853395,853559,854287,854932,855131,856314,856504,851758,852934,852979,853163,855732,855769,854556,855137,855205,851448,852146,854495,855009,855447,853707	GLK1,NTH1,EMI2,XKS1,TDH1,YJR096W,GCY1,DAK1,PGM2,GDB1,GRE3,SDH4,NQM1,CTT1,SOL4,CIT1,SOL1,ALD4,HFD1,ALD3,TMA17,HSP31,FAA1,GLO1,GOR1,MCR1
QCR8	3.68235e-13	0.446206	0.875	0.76	1.26305e-10	3	QCR8			7_Member	GO Biological Processes	GO:0016052	carbohydrate catabolic process	-5.7395	-3.45764	850317,851564,852128,853108,853395,853559,854287,854932,855131,856314,856504	GLK1,NTH1,EMI2,XKS1,TDH1,YJR096W,GCY1,DAK1,PGM2,GDB1,GRE3
YLR257W	9.8365e-13	0.363259	0.885	0.766	3.37392e-10	3	YLR257W			7_Member	GO Biological Processes	GO:0005996	monosaccharide metabolic process	-3.97474	-2.08498	850317,852128,853108,853395,853559,854287,855131,856504	GLK1,EMI2,XKS1,TDH1,YJR096W,GCY1,PGM2,GRE3
DAK1	1.71787e-12	0.414875	0.919	0.843	5.89228e-10	3	DAK1			7_Member	KEGG Pathway	sce01200	Carbon metabolism - Saccharomyces cerevisiae (budding yeast)	-3.75431	-1.90113	850317,851758,852128,852934,852979,853163,853395,854932,855732,855769	GLK1,SDH4,EMI2,NQM1,CTT1,SOL4,TDH1,DAK1,CIT1,SOL1
GDB1	1.9588e-12	0.542198	0.581	0.371	6.71867e-10	3	GDB1			7_Member	KEGG Pathway	sce00010	Glycolysis / Gluconeogenesis - Saccharomyces cerevisiae (budding yeast)	-3.71351	-1.86833	850317,852128,853395,854556,855131,855137,855205	GLK1,EMI2,TDH1,ALD4,PGM2,HFD1,ALD3
SSA41	8.7255e-12	0.760182	0.561	0.37	2.99284e-09	3	SSA4			7_Member	GO Biological Processes	GO:0032787	monocarboxylic acid metabolic process	-2.60287	-0.919432	850317,851448,852128,852146,853395,854495,854556,855009,855205,855447	GLK1,TMA17,EMI2,HSP31,TDH1,FAA1,ALD4,GLO1,ALD3,GOR1
YNL200C	1.09887e-11	0.4525	0.466	0.279	3.76913e-09	3	YNL200C			7_Member	GO Biological Processes	GO:0046835	carbohydrate phosphorylation	-2.39342	-0.751704	850317,852128,853108	GLK1,EMI2,XKS1
MRP8	1.28598e-11	0.343202	0.943	0.862	4.4109e-09	3	MRP8			7_Member	GO Biological Processes	GO:0009154	purine ribonucleotide catabolic process	-2.28246	-0.66649	850317,852128,853395,855732	GLK1,EMI2,TDH1,CIT1
GRX1	2.24132e-11	0.445919	0.811	0.68	7.68774e-09	3	GRX1			7_Member	GO Biological Processes	GO:0009261	ribonucleotide catabolic process	-2.23379	-0.627088	850317,852128,853395,855732	GLK1,EMI2,TDH1,CIT1
PRX1	3.47098e-11	0.410717	0.861	0.711	1.19055e-08	3	PRX1			7_Member	KEGG Pathway	sce00520	Amino sugar and nucleotide sugar metabolism - Saccharomyces cerevisiae (budding yeast)	-2.18686	-0.586239	850317,852128,853707,855131	GLK1,EMI2,MCR1,PGM2
SSE21	4.24382e-11	0.381892	0.791	0.612	1.45563e-08	3	SSE2			7_Member	GO Biological Processes	GO:0006195	purine nucleotide catabolic process	-2.14159	-0.546953	850317,852128,853395,855732	GLK1,EMI2,TDH1,CIT1
SDS24	4.8506e-11	0.391674	0.841	0.718	1.66376e-08	3	SDS24			7_Member	WikiPathways	WP112	Principal pathways of carbon metabolism	-2.09552	-0.510437	850317,851758,853163,853395,854556,855732	GLK1,SDH4,SOL4,TDH1,ALD4,CIT1
EMI2	5.48579e-11	0.381254	0.909	0.821	1.88163e-08	3	EMI2			7_Member	GO Biological Processes	GO:0019318	hexose metabolic process	-2.07424	-0.497094	850317,852128,853395,855131,856504	GLK1,EMI2,TDH1,PGM2,GRE3
YMR196W	5.69938e-11	0.49186	0.73	0.551	1.95489e-08	3	YMR196W			7_Member	GO Biological Processes	GO:0006090	pyruvate metabolic process	-2.05559	-0.481294	850317,852128,853395,854556	GLK1,EMI2,TDH1,ALD4
PST2	1.44112e-10	0.308138	0.953	0.884	4.94305e-08	3	PST2			8_Summary	GO Biological Processes	GO:0042732	D-xylose metabolic process	-5.46699	-3.25207	853108,853559,854287,856504,855131,852146,854932,855009,855291,855447	XKS1,YJR096W,GCY1,GRE3,PGM2,HSP31,DAK1,GLO1,GAD1,GOR1
XKS1	1.65651e-10	0.446987	0.507	0.323	5.68185e-08	3	XKS1			8_Member	GO Biological Processes	GO:0042732	D-xylose metabolic process	-5.46699	-3.25207	853108,853559,854287,856504	XKS1,YJR096W,GCY1,GRE3
TPO4	1.88932e-10	0.435256	0.639	0.46	6.48037e-08	3	TPO4			8_Member	GO Biological Processes	GO:0019323	pentose catabolic process	-5.10658	-2.99105	853108,853559,854287,856504	XKS1,YJR096W,GCY1,GRE3
YKL151C	3.12004e-10	0.454347	0.568	0.391	1.07017e-07	3	YKL151C			8_Member	GO Biological Processes	GO:0046365	monosaccharide catabolic process	-4.46185	-2.46629	853108,853559,854287,855131,856504	XKS1,YJR096W,GCY1,PGM2,GRE3
PEP4	4.40737e-10	0.252702	0.997	0.97	1.51173e-07	3	PEP4			8_Member	GO Biological Processes	GO:0042843	D-xylose catabolic process	-4.37115	-2.40455	853559,854287,856504	YJR096W,GCY1,GRE3
YDR391C	8.71913e-10	0.385576	0.682	0.523	2.99066e-07	3	YDR391C			8_Member	GO Biological Processes	GO:0019321	pentose metabolic process	-4.35111	-2.39615	853108,853559,854287,856504	XKS1,YJR096W,GCY1,GRE3
YMR291W	9.73964e-10	0.456669	0.608	0.441	3.3407e-07	3	YMR291W			8_Member	GO Biological Processes	GO:0019566	arabinose metabolic process	-3.98036	-2.08498	853559,854287,856504	YJR096W,GCY1,GRE3
YGP1	1.46781e-09	0.623701	0.709	0.592	5.03459e-07	3	YGP1			8_Member	GO Biological Processes	GO:0019568	arabinose catabolic process	-3.98036	-2.08498	853559,854287,856504	YJR096W,GCY1,GRE3
ARA1	1.96314e-09	0.310212	0.926	0.862	6.73358e-07	3	ARA1			8_Member	GO Biological Processes	GO:0044282	small molecule catabolic process	-2.93023	-1.19655	852146,853108,853559,854287,854932,855009,855131,855291,855447,856504	HSP31,XKS1,YJR096W,GCY1,DAK1,GLO1,PGM2,GAD1,GOR1,GRE3
HSP781	3.23228e-09	0.430479	0.713	0.568	1.10867e-06	3	HSP78			9_Summary	GO Biological Processes	GO:0009414	response to water deprivation	-5.46699	-3.25207	851564,852423,852891,853297,850532,850950,856504,851751,852979,854104	NTH1,TPS1,STF2,ROQ1,HSP12,RCK2,GRE3,HSP42,CTT1,DDR2
YJL133C-A1	3.32375e-09	0.399759	0.74	0.567	1.14005e-06	3	YJL133C-A			9_Member	GO Biological Processes	GO:0009414	response to water deprivation	-5.46699	-3.25207	851564,852423,852891,853297	NTH1,TPS1,STF2,ROQ1
NTH1	4.79757e-09	0.332402	0.963	0.899	1.64557e-06	3	NTH1			9_Member	GO Biological Processes	GO:0042631	cellular response to water deprivation	-5.46699	-3.25207	851564,852423,852891,853297	NTH1,TPS1,STF2,ROQ1
APE3	7.29897e-09	0.286941	0.963	0.917	2.50355e-06	3	APE3			9_Member	GO Biological Processes	GO:0009415	response to water	-5.10658	-2.99105	851564,852423,852891,853297	NTH1,TPS1,STF2,ROQ1
QCR10	7.39417e-09	0.377949	0.753	0.61	2.5362e-06	3	QCR10			9_Member	GO Biological Processes	GO:0071462	cellular response to water stimulus	-5.10658	-2.99105	851564,852423,852891,853297	NTH1,TPS1,STF2,ROQ1
COX5B	8.76427e-09	0.390098	0.757	0.599	3.00615e-06	3	COX5B			9_Member	GO Biological Processes	GO:0009269	response to desiccation	-4.96606	-2.89727	851564,852423,852891	NTH1,TPS1,STF2
DCS1	9.7465e-09	0.321355	0.929	0.862	3.34305e-06	3	DCS1			9_Member	GO Biological Processes	GO:0071465	cellular response to desiccation	-4.96606	-2.89727	851564,852423,852891	NTH1,TPS1,STF2
PRC1	1.08231e-08	0.283992	0.943	0.896	3.71231e-06	3	PRC1			9_Member	GO Biological Processes	GO:0071214	cellular response to abiotic stimulus	-4.41616	-2.4425	850532,850950,851564,852423,852891,853297,856504	HSP12,RCK2,NTH1,TPS1,STF2,ROQ1,GRE3
YMR031C	1.11902e-08	0.317689	0.838	0.716	3.83822e-06	3	YMR031C			9_Member	GO Biological Processes	GO:0104004	cellular response to environmental stimulus	-4.41616	-2.4425	850532,850950,851564,852423,852891,853297,856504	HSP12,RCK2,NTH1,TPS1,STF2,ROQ1,GRE3
ATG8	1.16522e-08	0.314112	0.828	0.681	3.99669e-06	3	ATG8			9_Member	GO Biological Processes	GO:0010035	response to inorganic substance	-4.34896	-2.39615	851564,851751,852423,852891,852979,853297,854104	NTH1,HSP42,TPS1,STF2,CTT1,ROQ1,DDR2
YHR097C	1.39744e-08	0.361285	0.662	0.513	4.79322e-06	3	YHR097C			9_Member	GO Biological Processes	GO:0071229	cellular response to acid chemical	-3.99381	-2.08498	851564,852423,852891,853297	NTH1,TPS1,STF2,ROQ1
FAA1	2.08616e-08	0.399296	0.787	0.659	7.15554e-06	3	FAA1			9_Member	GO Biological Processes	GO:0001101	response to acid chemical	-3.57589	-1.74632	851564,852423,852891,853297	NTH1,TPS1,STF2,ROQ1
YOL048C	3.20633e-08	0.404178	0.561	0.394	1.09977e-05	3	YOL048C			9_Member	GO Biological Processes	GO:1901700	response to oxygen-containing compound	-2.98891	-1.24695	851564,851751,852423,852891,852979,853297,854104	NTH1,HSP42,TPS1,STF2,CTT1,ROQ1,DDR2
YHR033W	3.40456e-08	0.262604	0.966	0.907	1.16776e-05	3	YHR033W			9_Member	GO Biological Processes	GO:1901701	cellular response to oxygen-containing compound	-2.65111	-0.964001	851564,852423,852891,853297,854104	NTH1,TPS1,STF2,ROQ1,DDR2
YER079W	3.62036e-08	0.352394	0.703	0.567	1.24178e-05	3	YER079W			10_Summary	GO Biological Processes	GO:0051156	glucose 6-phosphate metabolic process	-5.34688	-3.15609	850317,852128,852934,853163,855131,855769,852846,853395,853706,854556,855521,851238,851239,851448,852146,852446,853108,853559,853707,854287,854495,854932,855009,855137,855205,855291,855447,855732,856428,856504,850950,852943,853522,853536,854441,854682,855336	GLK1,EMI2,NQM1,SOL4,PGM2,SOL1,PNC1,TDH1,NNR2,ALD4,NNR1,BDH2,BDH1,TMA17,HSP31,ARA1,XKS1,YJR096W,MCR1,GCY1,FAA1,DAK1,GLO1,HFD1,ALD3,GAD1,GOR1,CIT1,YHR033W,GRE3,RCK2,FMP48,PTK2,OPI3,HRK1,AYR1,TDA1
YJL144W1	7.21936e-08	0.356142	0.392	0.248	2.47624e-05	3	YJL144W			10_Member	GO Biological Processes	GO:0051156	glucose 6-phosphate metabolic process	-5.34688	-3.15609	850317,852128,852934,853163,855131,855769	GLK1,EMI2,NQM1,SOL4,PGM2,SOL1
ICY1	8.79747e-08	0.328486	0.564	0.412	3.01753e-05	3	ICY1			10_Member	GO Biological Processes	GO:0019362	pyridine nucleotide metabolic process	-5.07791	-2.97213	850317,852128,852846,852934,853163,853395,853706,854556,855521,855769	GLK1,EMI2,PNC1,NQM1,SOL4,TDH1,NNR2,ALD4,NNR1,SOL1
SDH4	8.84765e-08	0.358358	0.645	0.498	3.03475e-05	3	SDH4			10_Member	GO Biological Processes	GO:0072524	pyridine-containing compound metabolic process	-4.44396	-2.45582	850317,852128,852846,852934,853163,853395,853706,854556,855521,855769	GLK1,EMI2,PNC1,NQM1,SOL4,TDH1,NNR2,ALD4,NNR1,SOL1
HBT1	8.97207e-08	0.358951	0.828	0.717	3.07742e-05	3	HBT1			10_Member	GO Biological Processes	GO:0046496	nicotinamide nucleotide metabolic process	-4.29149	-2.34542	850317,852128,852934,853163,853395,853706,854556,855521,855769	GLK1,EMI2,NQM1,SOL4,TDH1,NNR2,ALD4,NNR1,SOL1
CIT1	1.15334e-07	0.327231	0.848	0.748	3.95596e-05	3	CIT1			10_Member	GO Biological Processes	GO:0044281	small molecule metabolic process	-3.60815	-1.77344	850317,851238,851239,851448,852128,852146,852446,852846,852934,853108,853163,853395,853559,853706,853707,854287,854495,854556,854932,855009,855131,855137,855205,855291,855447,855521,855732,855769,856428,856504	GLK1,BDH2,BDH1,TMA17,EMI2,HSP31,ARA1,PNC1,NQM1,XKS1,SOL4,TDH1,YJR096W,NNR2,MCR1,GCY1,FAA1,ALD4,DAK1,GLO1,PGM2,HFD1,ALD3,GAD1,GOR1,NNR1,CIT1,SOL1,YHR033W,GRE3
GTT1	1.37114e-07	0.440232	0.659	0.537	4.70303e-05	3	GTT1			10_Member	GO Biological Processes	GO:0006740	NADPH regeneration	-3.45848	-1.65062	852934,853163,854556,855769	NQM1,SOL4,ALD4,SOL1
ATG19	1.41254e-07	0.369739	0.507	0.371	4.845e-05	3	ATG19			10_Member	GO Biological Processes	GO:0006739	NADP metabolic process	-2.8239	-1.10234	852934,853163,854556,855769	NQM1,SOL4,ALD4,SOL1
CYT1	1.82198e-07	0.327526	0.615	0.463	6.24939e-05	3	CYT1			10_Member	GO Biological Processes	GO:0006796	phosphate-containing compound metabolic process	-2.78217	-1.0685	850317,850950,852128,852846,852934,852943,853108,853163,853395,853522,853536,853706,854287,854441,854495,854556,854682,854932,855131,855336,855521,855732,855769,856428	GLK1,RCK2,EMI2,PNC1,NQM1,FMP48,XKS1,SOL4,TDH1,PTK2,OPI3,NNR2,GCY1,HRK1,FAA1,ALD4,AYR1,DAK1,PGM2,TDA1,NNR1,CIT1,SOL1,YHR033W
AYR1	1.83265e-07	0.394561	0.686	0.533	6.286e-05	3	AYR1			10_Member	GO Biological Processes	GO:0009117	nucleotide metabolic process	-2.66086	-0.966326	850317,852128,852846,852934,853163,853395,853706,854495,854556,855521,855732,855769	GLK1,EMI2,PNC1,NQM1,SOL4,TDH1,NNR2,FAA1,ALD4,NNR1,CIT1,SOL1
OPI3	2.08667e-07	0.391755	0.706	0.574	7.15728e-05	3	OPI3			10_Member	GO Biological Processes	GO:0006793	phosphorus metabolic process	-2.59139	-0.911827	850317,850950,852128,852846,852934,852943,853108,853163,853395,853522,853536,853706,854287,854441,854495,854556,854682,854932,855131,855336,855521,855732,855769,856428	GLK1,RCK2,EMI2,PNC1,NQM1,FMP48,XKS1,SOL4,TDH1,PTK2,OPI3,NNR2,GCY1,HRK1,FAA1,ALD4,AYR1,DAK1,PGM2,TDA1,NNR1,CIT1,SOL1,YHR033W
SIS11	2.25153e-07	0.260391	0.926	0.854	7.72274e-05	3	SIS1			10_Member	GO Biological Processes	GO:0006098	pentose-phosphate shunt	-2.58091	-0.911827	852934,853163,855769	NQM1,SOL4,SOL1
HSP821	2.50315e-07	0.256912	0.997	0.964	8.58579e-05	3	HSP82			10_Member	GO Biological Processes	GO:0006753	nucleoside phosphate metabolic process	-2.5246	-0.862947	850317,852128,852846,852934,853163,853395,853706,854495,854556,855521,855732,855769	GLK1,EMI2,PNC1,NQM1,SOL4,TDH1,NNR2,FAA1,ALD4,NNR1,CIT1,SOL1
PRB1	3.38097e-07	0.318048	0.764	0.633	0.000115967	3	PRB1			10_Member	GO Biological Processes	GO:0055086	nucleobase-containing small molecule metabolic process	-2.52156	-0.862947	850317,852128,852846,852934,853163,853395,853706,854495,854556,855131,855521,855732,855769	GLK1,EMI2,PNC1,NQM1,SOL4,TDH1,NNR2,FAA1,ALD4,PGM2,NNR1,CIT1,SOL1
YLR149C	3.53682e-07	0.376021	0.524	0.363	0.000121313	3	YLR149C			10_Member	KEGG Pathway	sce00030	Pentose phosphate pathway - Saccharomyces cerevisiae (budding yeast)	-2.49725	-0.842063	852934,853163,855131,855769	NQM1,SOL4,PGM2,SOL1
TDH1	6.30218e-07	0.493105	0.625	0.479	0.000216165	3	TDH1			10_Member	GO Biological Processes	GO:0019637	organophosphate metabolic process	-2.28566	-0.66649	850317,852128,852846,852934,853163,853395,853536,853706,854287,854495,854556,854682,854932,855131,855521,855732,855769	GLK1,EMI2,PNC1,NQM1,SOL4,TDH1,OPI3,NNR2,GCY1,FAA1,ALD4,AYR1,DAK1,PGM2,NNR1,CIT1,SOL1
QCR7	7.2144e-07	0.290197	0.892	0.79	0.000247454	3	QCR7			10_Member	GO Biological Processes	GO:0006163	purine nucleotide metabolic process	-2.00743	-0.441568	850317,852128,852934,853163,853395,854495,854556,855732,855769	GLK1,EMI2,NQM1,SOL4,TDH1,FAA1,ALD4,CIT1,SOL1
YET3	7.45378e-07	0.252286	0.919	0.848	0.000255665	3	YET3			11_Summary	GO Biological Processes	GO:1901575	organic substance catabolic process	-5.24813	-3.08021	850317,850974,851564,851960,852128,852146,852467,852481,852589,852624,853108,853297,853395,853559,853832,854072,854228,854287,854344,854682,854932,855009,855131,855137,855205,855291,855447,855725,855732,855949,856018,856314,856504,856649	GLK1,DCS1,NTH1,GGA1,EMI2,HSP31,SSE2,YPC1,APE3,VID30,XKS1,ROQ1,TDH1,YJR096W,TUL1,ATG19,YOR062C,GCY1,DCS2,AYR1,DAK1,GLO1,PGM2,HFD1,ALD3,GAD1,GOR1,SIS1,CIT1,PEP4,YDC1,GDB1,GRE3,PRB1
YHR138C	9.18572e-07	0.331195	0.73	0.605	0.00031507	3	YHR138C			11_Member	GO Biological Processes	GO:1901575	organic substance catabolic process	-5.24813	-3.08021	850317,850974,851564,851960,852128,852146,852467,852481,852589,852624,853108,853297,853395,853559,853832,854072,854228,854287,854344,854682,854932,855009,855131,855137,855205,855291,855447,855725,855732,855949,856018,856314,856504,856649	GLK1,DCS1,NTH1,GGA1,EMI2,HSP31,SSE2,YPC1,APE3,VID30,XKS1,ROQ1,TDH1,YJR096W,TUL1,ATG19,YOR062C,GCY1,DCS2,AYR1,DAK1,GLO1,PGM2,HFD1,ALD3,GAD1,GOR1,SIS1,CIT1,PEP4,YDC1,GDB1,GRE3,PRB1
YGR130C	9.26374e-07	0.272352	0.922	0.813	0.000317746	3	YGR130C			11_Member	GO Biological Processes	GO:1901565	organonitrogen compound catabolic process	-2.72264	-1.01287	850317,851960,852128,852467,852481,852589,852624,853297,853395,853832,854072,854228,855205,855291,855725,855732,855949,856018,856649	GLK1,GGA1,EMI2,SSE2,YPC1,APE3,VID30,ROQ1,TDH1,TUL1,ATG19,YOR062C,ALD3,GAD1,SIS1,CIT1,PEP4,YDC1,PRB1
HSP31	9.89251e-07	0.419892	0.581	0.449	0.000339313	3	HSP31			12_Summary	GO Biological Processes	GO:0031668	cellular response to extracellular stimulus	-5.02357	-2.93668	850974,851564,852146,852200,852423,852515,852891,853031,853297,854104,854228,854344	DCS1,NTH1,HSP31,ATG8,TPS1,SDS24,STF2,YGR130C,ROQ1,DDR2,YOR062C,DCS2
GLC8	1.40705e-06	0.279361	0.791	0.679	0.000482619	3	GLC8			12_Member	GO Biological Processes	GO:0031668	cellular response to extracellular stimulus	-5.02357	-2.93668	850974,851564,852146,852200,852423,852515,852891,853031,853297,854104,854228,854344	DCS1,NTH1,HSP31,ATG8,TPS1,SDS24,STF2,YGR130C,ROQ1,DDR2,YOR062C,DCS2
INH1	2.18225e-06	0.3229	0.639	0.497	0.000748512	3	INH1			12_Member	GO Biological Processes	GO:0071496	cellular response to external stimulus	-5.02357	-2.93668	850974,851564,852146,852200,852423,852515,852891,853031,853297,854104,854228,854344	DCS1,NTH1,HSP31,ATG8,TPS1,SDS24,STF2,YGR130C,ROQ1,DDR2,YOR062C,DCS2
SOL1	2.25733e-06	0.250167	0.757	0.626	0.000774265	3	SOL1			12_Member	GO Biological Processes	GO:0009991	response to extracellular stimulus	-4.48874	-2.48562	850974,851564,852146,852200,852423,852515,852891,853031,853297,854104,854228,854344	DCS1,NTH1,HSP31,ATG8,TPS1,SDS24,STF2,YGR130C,ROQ1,DDR2,YOR062C,DCS2
YGL006W-A, PMC1	3.22115e-06	0.314466	0.709	0.597	0.00110485	3	YGL006W-A, PMC1			12_Member	GO Biological Processes	GO:0009605	response to external stimulus	-4.17429	-2.24222	850974,851564,852146,852200,852423,852515,852891,853031,853297,854104,854228,854344	DCS1,NTH1,HSP31,ATG8,TPS1,SDS24,STF2,YGR130C,ROQ1,DDR2,YOR062C,DCS2
ZTA1	3.39592e-06	0.282163	0.527	0.382	0.0011648	3	ZTA1			12_Member	GO Biological Processes	GO:0009267	cellular response to starvation	-3.76459	-1.90323	850974,852200,852515,853031,854104,854228,854344	DCS1,ATG8,SDS24,YGR130C,DDR2,YOR062C,DCS2
YOR062C	3.39679e-06	0.276846	0.422	0.288	0.0011651	3	YOR062C			12_Member	GO Biological Processes	GO:0042594	response to starvation	-3.47417	-1.65544	850974,852200,852515,853031,854104,854228,854344	DCS1,ATG8,SDS24,YGR130C,DDR2,YOR062C,DCS2
YOR215C	3.90522e-06	0.331855	0.662	0.53	0.00133949	3	YOR215C			12_Member	GO Biological Processes	GO:0042149	cellular response to glucose starvation	-2.68776	-0.98568	852515,853031,854228	SDS24,YGR130C,YOR062C
NQM1	5.59477e-06	0.318457	0.828	0.764	0.001919	3	NQM1			12_Member	GO Biological Processes	GO:0031669	cellular response to nutrient levels	-2.54902	-0.883457	850974,852146,852200,852515,853031,854104,854228,854344	DCS1,HSP31,ATG8,SDS24,YGR130C,DDR2,YOR062C,DCS2
HRK1	5.77751e-06	0.252919	0.807	0.677	0.00198168	3	HRK1			12_Member	GO Biological Processes	GO:0031667	response to nutrient levels	-2.20759	-0.603936	850974,852146,852200,852515,853031,854104,854228,854344	DCS1,HSP31,ATG8,SDS24,YGR130C,DDR2,YOR062C,DCS2
HSP26	5.96129e-06	0.55647	0.375	0.264	0.00204472	3	HSP26			13_Summary	GO Biological Processes	GO:0046185	aldehyde catabolic process	-4.16236	-2.24222	852146,855009,855137,855447,852446,854287,854932,852934	HSP31,GLO1,HFD1,GOR1,ARA1,GCY1,DAK1,NQM1
RCK2	1.38065e-05	0.259514	0.831	0.748	0.00473564	3	RCK2			13_Member	GO Biological Processes	GO:0046185	aldehyde catabolic process	-4.16236	-2.24222	852146,855009,855137,855447	HSP31,GLO1,HFD1,GOR1
RIP1	1.41292e-05	0.271102	0.537	0.394	0.00484633	3	RIP1			13_Member	GO Biological Processes	GO:0042180	cellular ketone metabolic process	-3.84222	-1.97476	852146,852446,854287,854932,855009,855137	HSP31,ARA1,GCY1,DAK1,GLO1,HFD1
GGA1	1.81831e-05	0.252561	0.554	0.426	0.0062368	3	GGA1			13_Member	GO Biological Processes	GO:0006081	cellular aldehyde metabolic process	-2.65111	-0.964001	852146,852934,855009,855137,855447	HSP31,NQM1,GLO1,HFD1,GOR1
YRO2	2.36635e-05	0.294124	0.591	0.453	0.00811658	3	YRO2			14_Summary	KEGG Pathway	sce00053	Ascorbate and aldarate metabolism - Saccharomyces cerevisiae (budding yeast)	-4.16236	-2.24222	852446,854556,855137,855205,855291,854287,854932,854495,852979,856428,852146,855009	ARA1,ALD4,HFD1,ALD3,GAD1,GCY1,DAK1,FAA1,CTT1,YHR033W,HSP31,GLO1
LAP4	4.21607e-05	0.254854	0.811	0.713	0.0144611	3	LAP4			14_Member	KEGG Pathway	sce00053	Ascorbate and aldarate metabolism - Saccharomyces cerevisiae (budding yeast)	-4.16236	-2.24222	852446,854556,855137,855205	ARA1,ALD4,HFD1,ALD3
YDC1	4.25348e-05	0.317044	0.541	0.431	0.0145894	3	YDC1			14_Member	KEGG Pathway	sce00410	beta-Alanine metabolism - Saccharomyces cerevisiae (budding yeast)	-3.84165	-1.97476	854556,855137,855205,855291	ALD4,HFD1,ALD3,GAD1
HFD1	9.1231e-05	0.302673	0.53	0.43	0.0312922	3	HFD1			14_Member	KEGG Pathway	sce00561	Glycerolipid metabolism - Saccharomyces cerevisiae (budding yeast)	-3.19954	-1.42733	854287,854556,854932,855137,855205	GCY1,ALD4,DAK1,HFD1,ALD3
YNL115C	9.9583e-05	0.252514	0.446	0.329	0.034157	3	YNL115C			14_Member	KEGG Pathway	sce00071	Fatty acid degradation - Saccharomyces cerevisiae (budding yeast)	-3.06331	-1.30864	854495,854556,855137,855205	FAA1,ALD4,HFD1,ALD3
VID30	0.000132982	0.251228	0.48	0.362	0.0456127	3	VID30			14_Member	KEGG Pathway	sce00380	Tryptophan metabolism - Saccharomyces cerevisiae (budding yeast)	-3.06331	-1.30864	852979,854556,855137,855205	CTT1,ALD4,HFD1,ALD3
										14_Member	KEGG Pathway	sce00330	Arginine and proline metabolism - Saccharomyces cerevisiae (budding yeast)	-2.8239	-1.10234	854556,855137,855205,856428	ALD4,HFD1,ALD3,YHR033W
										14_Member	KEGG Pathway	sce00280	Valine, leucine and isoleucine degradation - Saccharomyces cerevisiae (budding yeast)	-2.48326	-0.834858	854556,855137,855205	ALD4,HFD1,ALD3
										14_Member	KEGG Pathway	sce00340	Histidine metabolism - Saccharomyces cerevisiae (budding yeast)	-2.48326	-0.834858	854556,855137,855205	ALD4,HFD1,ALD3
										14_Member	KEGG Pathway	sce00310	Lysine degradation - Saccharomyces cerevisiae (budding yeast)	-2.31031	-0.684863	854556,855137,855205	ALD4,HFD1,ALD3
										14_Member	KEGG Pathway	sce00620	Pyruvate metabolism - Saccharomyces cerevisiae (budding yeast)	-2.24302	-0.633251	852146,854556,855009,855137,855205	HSP31,ALD4,GLO1,HFD1,ALD3
										15_Summary	Reactome Gene Sets	R-SCE-5661270	Formation of xylulose-5-phosphate	-3.68647	-1.84656	852446,853108,853559,854556,854932,855137	ARA1,XKS1,YJR096W,ALD4,DAK1,HFD1
										15_Member	Reactome Gene Sets	R-SCE-5661270	Formation of xylulose-5-phosphate	-3.68647	-1.84656	852446,853108,853559	ARA1,XKS1,YJR096W
										15_Member	Reactome Gene Sets	R-SCE-5652084	Fructose metabolism	-3.45056	-1.65062	852446,854556,854932	ARA1,ALD4,DAK1
										15_Member	Reactome Gene Sets	R-SCE-211859	Biological oxidations	-2.68397	-0.985677	852446,853559,854556,855137	ARA1,YJR096W,ALD4,HFD1
										15_Member	Reactome Gene Sets	R-SCE-5362517	Signaling by Retinoic Acid	-2.58091	-0.911827	852446,853559,854556	ARA1,YJR096W,ALD4
										15_Member	Reactome Gene Sets	R-SCE-5365859	RA biosynthesis pathway	-2.58091	-0.911827	852446,853559,854556	ARA1,YJR096W,ALD4
										16_Summary	GO Biological Processes	GO:0042542	response to hydrogen peroxide	-3.45056	-1.65062	851751,852979,854104	HSP42,CTT1,DDR2
										16_Member	GO Biological Processes	GO:0042542	response to hydrogen peroxide	-3.45056	-1.65062	851751,852979,854104	HSP42,CTT1,DDR2
										16_Member	GO Biological Processes	GO:0000302	response to reactive oxygen species	-2.09333	-0.510437	851751,852979,854104	HSP42,CTT1,DDR2
										17_Summary	GO Biological Processes	GO:0098869	cellular oxidant detoxification	-3.26558	-1.48315	850322,852124,852215,852979,854856,855009,855205,856365	GRX1,GRX2,PRX1,CTT1,GTT1,GLO1,ALD3,AIM17
										17_Member	GO Biological Processes	GO:0098869	cellular oxidant detoxification	-3.26558	-1.48315	850322,852124,852215,852979,854856	GRX1,GRX2,PRX1,CTT1,GTT1
										17_Member	GO Biological Processes	GO:0097237	cellular response to toxic substance	-3.01539	-1.26924	850322,852124,852215,852979,854856	GRX1,GRX2,PRX1,CTT1,GTT1
										17_Member	GO Biological Processes	GO:1990748	cellular detoxification	-3.01539	-1.26924	850322,852124,852215,852979,854856	GRX1,GRX2,PRX1,CTT1,GTT1
										17_Member	GO Biological Processes	GO:0098754	detoxification	-2.47473	-0.829689	850322,852124,852215,852979,854856	GRX1,GRX2,PRX1,CTT1,GTT1
										17_Member	GO Biological Processes	GO:0009636	response to toxic substance	-2.27925	-0.666387	850322,852124,852215,852979,854856	GRX1,GRX2,PRX1,CTT1,GTT1
										17_Member	GO Biological Processes	GO:0006749	glutathione metabolic process	-2.09333	-0.510437	852124,854856,855009	GRX2,GTT1,GLO1
										17_Member	GO Biological Processes	GO:0006575	cellular modified amino acid metabolic process	-2.01193	-0.443278	852124,854856,855009,855205,856365	GRX2,GTT1,GLO1,ALD3,AIM17
										18_Summary	KEGG Pathway	sce00650	Butanoate metabolism - Saccharomyces cerevisiae (budding yeast)	-3.08459	-1.31683	851238,851239,855291	BDH2,BDH1,GAD1
										18_Member	KEGG Pathway	sce00650	Butanoate metabolism - Saccharomyces cerevisiae (budding yeast)	-3.08459	-1.31683	851238,851239,855291	BDH2,BDH1,GAD1
										19_Summary	GO Biological Processes	GO:0007009	plasma membrane organization	-2.9368	-1.19901	850532,855293,856272,855047,856103	HSP12,HOR7,NCE102,EIS1,LSP1
										19_Member	GO Biological Processes	GO:0007009	plasma membrane organization	-2.9368	-1.19901	850532,855293,856272	HSP12,HOR7,NCE102
										19_Member	GO Biological Processes	GO:0070941	eisosome assembly	-2.8056	-1.08801	855047,856103,856272	EIS1,LSP1,NCE102
										20_Summary	GO Biological Processes	GO:0007039	protein catabolic process in the vacuole	-2.68776	-0.98568	852589,854228,856649	APE3,YOR062C,PRB1
										20_Member	GO Biological Processes	GO:0007039	protein catabolic process in the vacuole	-2.68776	-0.98568	852589,854228,856649	APE3,YOR062C,PRB1

## Sheet: cluster 4
	p_val	avg_log2FC	pct.1	pct.2	p_val_adj	cluster	gene		GO enrichment	GroupID	Category	Term	Description	LogP	Log(q-value)	Genes	Symbols	InTerm_InList
SIP18	1.67478e-243	3.34754	0.871	0.05	5.74451e-241	4	SIP18			1_Summary	KEGG Pathway	sce01110	Biosynthesis of secondary metabolites - Saccharomyces cerevisiae (budding yeast)	-9.13711	-5.37812	850317,850962,851238,851646,852341,852423,852934,852979,853163,853169,853395,854303,854872,855131,855205,855291,856314,854287,856672,851448,853706,853707	GLK1,GSY2,BDH2,TPS2,RFS1,TPS1,NQM1,CTT1,SOL4,ENO1,TDH1,IDH2,TSL1,PGM2,ALD3,GAD1,GDB1,GCY1,CYC7,TMA17,NNR2,MCR1	22/-
PAI3	1.8237e-178	2.83537	0.99	0.161	6.25528e-176	4	PAI3			1_Member	KEGG Pathway	sce01110	Biosynthesis of secondary metabolites - Saccharomyces cerevisiae (budding yeast)	-9.13711	-5.37812	850317,850962,851238,851646,852341,852423,852934,852979,853163,853169,853395,854303,854872,855131,855205,855291,856314	GLK1,GSY2,BDH2,TPS2,RFS1,TPS1,NQM1,CTT1,SOL4,ENO1,TDH1,IDH2,TSL1,PGM2,ALD3,GAD1,GDB1	17/351
MSC11	2.18111e-19	0.649455	1	0.912	7.4812e-17	4	MSC1			1_Member	GO Biological Processes	GO:0005975	carbohydrate metabolic process	-6.83478	-3.67785	850317,850962,851646,852423,852934,853163,853169,853395,854287,854872,855131,856314	GLK1,GSY2,TPS2,TPS1,NQM1,SOL4,ENO1,TDH1,GCY1,TSL1,PGM2,GDB1	12/226
ALD31	5.65846e-18	0.525098	0.995	0.957	1.94085e-15	4	ALD3			1_Member	KEGG Pathway	sce01100	Metabolic pathways - Saccharomyces cerevisiae (budding yeast)	-4.61433	-2.23555	850317,850962,851646,852341,852423,852934,852979,853163,853169,853395,854287,854303,854872,855131,855205,855291,856314,856672	GLK1,GSY2,TPS2,RFS1,TPS1,NQM1,CTT1,SOL4,ENO1,TDH1,GCY1,IDH2,TSL1,PGM2,ALD3,GAD1,GDB1,CYC7	18/798
DDR21	2.5834e-17	0.776733	0.974	0.862	8.86105e-15	4	DDR2			1_Member	GO Biological Processes	GO:0044281	small molecule metabolic process	-3.04424	-0.975444	850317,851238,851448,852934,853163,853169,853395,853706,853707,854287,854303,855131,855205,855291	GLK1,BDH2,TMA17,NQM1,SOL4,ENO1,TDH1,NNR2,MCR1,GCY1,IDH2,PGM2,ALD3,GAD1	14/698
PGM21	4.98207e-14	0.543528	0.974	0.885	1.70885e-11	4	PGM2			2_Summary	KEGG Pathway	sce00500	Starch and sucrose metabolism - Saccharomyces cerevisiae (budding yeast)	-7.57583	-4.11787	850317,850962,851646,852423,854872,855131,856314,853395,852364,852891,854104,855213,856103,856893	GLK1,GSY2,TPS2,TPS1,TSL1,PGM2,GDB1,TDH1,HSP26,STF2,DDR2,SIP18,LSP1,SPI1	14/-
TFS11	1.08701e-13	0.676831	0.861	0.732	3.72844e-11	4	TFS1			2_Member	KEGG Pathway	sce00500	Starch and sucrose metabolism - Saccharomyces cerevisiae (budding yeast)	-7.57583	-4.11787	850317,850962,851646,852423,854872,855131,856314	GLK1,GSY2,TPS2,TPS1,TSL1,PGM2,GDB1	7/41
STF21	1.11097e-13	0.495725	0.974	0.924	3.81062e-11	4	STF2			2_Member	GO Biological Processes	GO:0005992	trehalose biosynthetic process	-6.8847	-3.67785	851646,852423,854872,855131	TPS2,TPS1,TSL1,PGM2	4/7
FMP161	1.63419e-13	0.870897	0.722	0.515	5.60526e-11	4	FMP16			2_Member	GO Biological Processes	GO:0009312	oligosaccharide biosynthetic process	-6.58626	-3.60543	851646,852423,854872,855131	TPS2,TPS1,TSL1,PGM2	4/8
DCS21	3.45172e-11	0.595965	0.706	0.487	1.18394e-08	4	DCS2			2_Member	GO Biological Processes	GO:0046351	disaccharide biosynthetic process	-6.58626	-3.60543	851646,852423,854872,855131	TPS2,TPS1,TSL1,PGM2	4/8
GAD11	6.91524e-11	0.517748	0.871	0.728	2.37193e-08	4	GAD1			2_Member	GO Biological Processes	GO:0016051	carbohydrate biosynthetic process	-6.34083	-3.52883	850962,851646,852423,853395,854872,855131,856314	GSY2,TPS2,TPS1,TDH1,TSL1,PGM2,GDB1	7/61
TPS11	8.3759e-11	0.344065	1	0.973	2.87293e-08	4	TPS1			2_Member	WikiPathways	WP398	Trehalose anabolism	-6.33358	-3.52883	851646,852423,854872,855131	TPS2,TPS1,TSL1,PGM2	4/9
YBR116C1	1.311e-10	0.572568	0.845	0.732	4.49674e-08	4	YBR116C			2_Member	GO Biological Processes	GO:0005991	trehalose metabolic process	-5.92061	-3.20302	851646,852423,854872,855131	TPS2,TPS1,TSL1,PGM2	4/11
TDH11	2.74334e-10	0.812136	0.68	0.481	9.40965e-08	4	TDH1			2_Member	GO Biological Processes	GO:0009628	response to abiotic stimulus	-5.39446	-2.71465	851646,852364,852423,852891,854104,855213,856103,856893	TPS2,HSP26,TPS1,STF2,DDR2,SIP18,LSP1,SPI1	8/119
TSL11	3.55271e-10	0.375903	0.933	0.892	1.21858e-07	4	TSL1			2_Member	GO Biological Processes	GO:0070413	trehalose metabolism in response to stress	-5.30671	-2.66167	851646,852423,854872	TPS2,TPS1,TSL1	3/5
YLL023C1	7.61338e-10	0.507643	0.845	0.737	2.61139e-07	4	YLL023C			2_Member	GO Biological Processes	GO:0009408	response to heat	-4.93626	-2.40772	851646,852364,852423,854104,856103	TPS2,HSP26,TPS1,DDR2,LSP1	5/38
YKL151C1	7.83369e-10	0.534208	0.593	0.399	2.68695e-07	4	YKL151C			2_Member	GO Biological Processes	GO:0009266	response to temperature stimulus	-4.82395	-2.32023	851646,852364,852423,854104,856103	TPS2,HSP26,TPS1,DDR2,LSP1	5/40
SPI11	1.11227e-09	0.528839	0.912	0.847	3.81509e-07	4	SPI1			2_Member	GO Biological Processes	GO:0034605	cellular response to heat	-4.52297	-2.19534	851646,852364,852423,854104	TPS2,HSP26,TPS1,DDR2	4/23
YCL042W, GLK11	1.57278e-09	0.279862	0.99	0.983	5.39463e-07	4	YCL042W, GLK1			2_Member	GO Biological Processes	GO:0005984	disaccharide metabolic process	-4.23621	-1.98238	851646,852423,854872,855131	TPS2,TPS1,TSL1,PGM2	4/27
YMR090W1	4.40543e-09	0.520719	0.814	0.661	1.51106e-06	4	YMR090W			2_Member	GO Biological Processes	GO:0009311	oligosaccharide metabolic process	-4.05041	-1.83549	851646,852423,854872,855131	TPS2,TPS1,TSL1,PGM2	4/30
HSP261	6.53217e-09	1.00425	0.448	0.262	2.24054e-06	4	HSP26			3_Summary	GO Biological Processes	GO:0006091	generation of precursor metabolites and energy	-6.49539	-3.5815	850317,850962,852934,853163,853169,853395,854303,855131,856314,856672,856797,850620,853706,855669,856365	GLK1,GSY2,NQM1,SOL4,ENO1,TDH1,IDH2,PGM2,GDB1,CYC7,RGI1,UBI4,NNR2,POR1,AIM17	15/-
SOL41	3.0317e-08	0.610097	0.686	0.549	1.03987e-05	4	SOL4			3_Member	GO Biological Processes	GO:0006091	generation of precursor metabolites and energy	-6.49539	-3.5815	850317,850962,852934,853163,853169,853395,854303,855131,856314,856672,856797	GLK1,GSY2,NQM1,SOL4,ENO1,TDH1,IDH2,PGM2,GDB1,CYC7,RGI1	11/197
YGP11	4.43636e-08	0.709859	0.742	0.596	1.52167e-05	4	YGP1			3_Member	GO Biological Processes	GO:0006112	energy reserve metabolic process	-4.17185	-1.93138	850962,855131,856314,856797	GSY2,PGM2,GDB1,RGI1	4/28
YER067W1	3.34845e-07	0.518034	0.655	0.502	0.000114852	4	YER067W			3_Member	GO Biological Processes	GO:0005978	glycogen biosynthetic process	-3.87018	-1.70225	850962,855131,856314	GSY2,PGM2,GDB1	3/13
TPS21	4.09542e-07	0.250717	1	0.993	0.000140473	4	TPS2			3_Member	Reactome Gene Sets	R-SCE-8982491	Glycogen metabolism	-3.67348	-1.52728	850962,855131,856314	GSY2,PGM2,GDB1	3/15
ENO1	7.40996e-07	0.276873	0.985	0.966	0.000254162	4	ENO1			3_Member	Reactome Gene Sets	R-SCE-1430728	Metabolism	-3.42952	-1.31398	850317,850620,850962,853169,853395,853706,854303,855131,855669,856314,856365,856672	GLK1,UBI4,GSY2,ENO1,TDH1,NNR2,IDH2,PGM2,POR1,GDB1,AIM17,CYC7	12/487
FMP121	1.24441e-06	0.411289	0.856	0.788	0.000426832	4	FMP12			3_Member	GO Biological Processes	GO:0015980	energy derivation by oxidation of organic compounds	-2.96095	-0.932906	850962,854303,855131,856314,856672,856797	GSY2,IDH2,PGM2,GDB1,CYC7,RGI1	6/147
NCE1021	3.00717e-06	0.313245	0.985	0.98	0.00103146	4	NCE102			3_Member	GO Biological Processes	GO:0005977	glycogen metabolic process	-2.94371	-0.932906	850962,855131,856314	GSY2,PGM2,GDB1	3/26
GDB11	4.44417e-06	0.50341	0.521	0.39	0.00152435	4	GDB1			3_Member	GO Biological Processes	GO:0009250	glucan biosynthetic process	-2.60141	-0.705745	850962,855131,856314	GSY2,PGM2,GDB1	3/34
CYC71	8.52537e-06	0.467451	0.485	0.348	0.0029242	4	CYC7			3_Member	GO Biological Processes	GO:0000271	polysaccharide biosynthetic process	-2.49536	-0.622868	850962,855131,856314	GSY2,PGM2,GDB1	3/37
GSY21	8.92018e-06	0.342919	0.871	0.773	0.00305962	4	GSY2			3_Member	GO Biological Processes	GO:0044042	glucan metabolic process	-2.10158	-0.301636	850962,855131,856314	GSY2,PGM2,GDB1	3/51
LSP11	9.30532e-06	0.283085	0.99	0.982	0.00319172	4	LSP1			4_Summary	GO Biological Processes	GO:0006979	response to oxidative stress	-5.93589	-3.20302	852124,852934,852979,853707,854104,854287,855291,855336,852423,852891,855213,851646,852364,854344,854872,856103	GRX2,NQM1,CTT1,MCR1,DDR2,GCY1,GAD1,TDA1,TPS1,STF2,SIP18,TPS2,HSP26,DCS2,TSL1,LSP1	16/-
CTT11	1.11111e-05	0.295351	0.933	0.953	0.0038111	4	CTT1			4_Member	GO Biological Processes	GO:0006979	response to oxidative stress	-5.93589	-3.20302	852124,852934,852979,853707,854104,854287,855291,855336	GRX2,NQM1,CTT1,MCR1,DDR2,GCY1,GAD1,TDA1	8/101
RFS11	1.28794e-05	0.280746	0.933	0.895	0.00441763	4	RFS1			4_Member	GO Biological Processes	GO:0034599	cellular response to oxidative stress	-5.21654	-2.60368	852124,852934,853707,854104,854287,855291,855336	GRX2,NQM1,MCR1,DDR2,GCY1,GAD1,TDA1	7/89
HXT51	1.33877e-05	0.706419	0.438	0.314	0.00459197	4	HXT5			4_Member	GO Biological Processes	GO:0070887	cellular response to chemical stimulus	-4.56093	-2.21272	852124,852423,852891,852934,852979,853707,854104,854287,855213,855291,855336	GRX2,TPS1,STF2,NQM1,CTT1,MCR1,DDR2,GCY1,SIP18,GAD1,TDA1	11/311
MCR11	1.43874e-05	0.292022	0.907	0.855	0.00493487	4	MCR1			4_Member	GO Biological Processes	GO:0062197	cellular response to chemical stress	-4.50674	-2.19491	852124,852934,853707,854104,854287,855291,855336	GRX2,NQM1,MCR1,DDR2,GCY1,GAD1,TDA1	7/114
FMP452	1.83406e-05	0.329163	0.902	0.816	0.00629083	4	FMP45			4_Member	GO Biological Processes	GO:0006950	response to stress	-3.8851	-1.7059	851646,852124,852364,852423,852891,852934,852979,853707,854104,854287,854344,854872,855213,855291,855336,856103	TPS2,GRX2,HSP26,TPS1,STF2,NQM1,CTT1,MCR1,DDR2,GCY1,DCS2,TSL1,SIP18,GAD1,TDA1,LSP1	16/736
YMR291W1	1.84974e-05	0.373112	0.603	0.451	0.00634462	4	YMR291W			4_Member	GO Biological Processes	GO:0033554	cellular response to stress	-3.16514	-1.06891	851646,852124,852364,852423,852891,852934,853707,854104,854287,854344,854872,855213,855291,855336	TPS2,GRX2,HSP26,TPS1,STF2,NQM1,MCR1,DDR2,GCY1,DCS2,TSL1,SIP18,GAD1,TDA1	14/679
PNS11	1.88244e-05	0.302445	0.892	0.838	0.00645678	4	PNS1			4_Member	GO Biological Processes	GO:0042221	response to chemical	-3.14126	-1.05437	852124,852423,852891,852934,852979,853707,854104,854287,855213,855291,855336	GRX2,TPS1,STF2,NQM1,CTT1,MCR1,DDR2,GCY1,SIP18,GAD1,TDA1	11/449
ICY11	2.02649e-05	0.464719	0.562	0.421	0.00695084	4	ICY1			5_Summary	GO Biological Processes	GO:0009414	response to water deprivation	-5.00816	-2.4533	852423,852891,855213,852979,854104,854344	TPS1,STF2,SIP18,CTT1,DDR2,DCS2	6/-
OM451	2.18339e-05	0.485247	0.634	0.505	0.00748904	4	OM45			5_Member	GO Biological Processes	GO:0009414	response to water deprivation	-5.00816	-2.4533	852423,852891,855213	TPS1,STF2,SIP18	3/6
NQM11	2.9299e-05	0.392012	0.809	0.77	0.0100496	4	NQM1			5_Member	GO Biological Processes	GO:0042631	cellular response to water deprivation	-5.00816	-2.4533	852423,852891,855213	TPS1,STF2,SIP18	3/6
GCY11	3.10394e-05	0.474348	0.351	0.23	0.0106465	4	GCY1			5_Member	GO Biological Processes	GO:0009415	response to water	-4.76761	-2.30965	852423,852891,855213	TPS1,STF2,SIP18	3/7
YBR085C-A1	3.17329e-05	0.292931	0.943	0.929	0.0108844	4	YBR085C-A			5_Member	GO Biological Processes	GO:0071462	cellular response to water stimulus	-4.76761	-2.30965	852423,852891,855213	TPS1,STF2,SIP18	3/7
BDH21	5.04428e-05	0.44067	0.608	0.484	0.0173019	4	BDH2			5_Member	GO Biological Processes	GO:0010035	response to inorganic substance	-4.61688	-2.23555	852423,852891,852979,854104,855213	TPS1,STF2,CTT1,DDR2,SIP18	5/44
POR1, tD(GUC)N	5.09272e-05	0.443912	0.701	0.598	0.017468	4	POR1, tD(GUC)N			5_Member	GO Biological Processes	GO:0071229	cellular response to acid chemical	-3.98164	-1.79086	852423,852891,855213	TPS1,STF2,SIP18	3/12
PHM71	5.33388e-05	0.452749	0.448	0.315	0.0182952	4	PHM7			5_Member	GO Biological Processes	GO:0001101	response to acid chemical	-3.67348	-1.52728	852423,852891,855213	TPS1,STF2,SIP18	3/15
UBI4	6.93409e-05	0.282318	0.933	0.901	0.0237839	4	UBI4			5_Member	GO Biological Processes	GO:1901700	response to oxygen-containing compound	-3.58053	-1.44479	852423,852891,852979,854104,855213	TPS1,STF2,CTT1,DDR2,SIP18	5/72
OM141	8.20116e-05	0.308698	0.928	0.9	0.02813	4	OM14			5_Member	GO Biological Processes	GO:1901701	cellular response to oxygen-containing compound	-3.47025	-1.34473	852423,852891,854104,855213	TPS1,STF2,DDR2,SIP18	4/42
GRX21	8.38451e-05	0.306082	0.943	0.934	0.0287589	4	GRX2			5_Member	GO Biological Processes	GO:0031668	cellular response to extracellular stimulus	-2.62044	-0.706554	852423,852891,854104,854344,855213	TPS1,STF2,DDR2,DCS2,SIP18	5/117
TMA171	9.00772e-05	0.25234	0.83	0.75	0.0308965	4	TMA17			5_Member	GO Biological Processes	GO:0071496	cellular response to external stimulus	-2.62044	-0.706554	852423,852891,854104,854344,855213	TPS1,STF2,DDR2,DCS2,SIP18	5/117
IDH2	0.000101804	0.333591	0.763	0.676	0.0349187	4	IDH2			5_Member	GO Biological Processes	GO:0009991	response to extracellular stimulus	-2.3935	-0.543	852423,852891,854104,854344,855213	TPS1,STF2,DDR2,DCS2,SIP18	5/132
YNR034W-A1	0.0001145	0.71647	0.366	0.258	0.0392734	4	YNR034W-A			5_Member	GO Biological Processes	GO:0071214	cellular response to abiotic stimulus	-2.30919	-0.484698	852423,852891,855213	TPS1,STF2,SIP18	3/43
										5_Member	GO Biological Processes	GO:0104004	cellular response to environmental stimulus	-2.30919	-0.484698	852423,852891,855213	TPS1,STF2,SIP18	3/43
										5_Member	GO Biological Processes	GO:0009605	response to external stimulus	-2.25875	-0.439284	852423,852891,854104,854344,855213	TPS1,STF2,DDR2,DCS2,SIP18	5/142
										6_Summary	Reactome Gene Sets	R-SCE-71387	Metabolism of carbohydrates	-4.7408	-2.30403	850317,850962,853169,853395,855131,856314,852934,852979,853163,854303,853706,854287,855205,851448	GLK1,GSY2,ENO1,TDH1,PGM2,GDB1,NQM1,CTT1,SOL4,IDH2,NNR2,GCY1,ALD3,TMA17	14/-
										6_Member	Reactome Gene Sets	R-SCE-71387	Metabolism of carbohydrates	-4.7408	-2.30403	850317,850962,853169,853395,855131,856314	GLK1,GSY2,ENO1,TDH1,PGM2,GDB1	6/70
										6_Member	KEGG Pathway	sce01200	Carbon metabolism - Saccharomyces cerevisiae (budding yeast)	-4.55673	-2.21272	850317,852934,852979,853163,853169,853395,854303	GLK1,NQM1,CTT1,SOL4,ENO1,TDH1,IDH2	7/112
										6_Member	GO Biological Processes	GO:0046496	nicotinamide nucleotide metabolic process	-4.46999	-2.1734	850317,852934,853163,853169,853395,853706	GLK1,NQM1,SOL4,ENO1,TDH1,NNR2	6/78
										6_Member	GO Biological Processes	GO:0019362	pyridine nucleotide metabolic process	-4.43833	-2.15647	850317,852934,853163,853169,853395,853706	GLK1,NQM1,SOL4,ENO1,TDH1,NNR2	6/79
										6_Member	GO Biological Processes	GO:0016052	carbohydrate catabolic process	-4.31607	-2.04845	850317,853169,853395,854287,855131,856314	GLK1,ENO1,TDH1,GCY1,PGM2,GDB1	6/83
										6_Member	KEGG Pathway	sce00010	Glycolysis / Gluconeogenesis - Saccharomyces cerevisiae (budding yeast)	-4.14025	-1.91274	850317,853169,853395,855131,855205	GLK1,ENO1,TDH1,PGM2,ALD3	5/55
										6_Member	GO Biological Processes	GO:0072524	pyridine-containing compound metabolic process	-4.03735	-1.83467	850317,852934,853163,853169,853395,853706	GLK1,NQM1,SOL4,ENO1,TDH1,NNR2	6/93
										6_Member	WikiPathways	WP112	Principal pathways of carbon metabolism	-3.3919	-1.28612	850317,853163,853169,853395,854303	GLK1,SOL4,ENO1,TDH1,IDH2	5/79
										6_Member	Reactome Gene Sets	R-SCE-70171	Glycolysis	-3.04753	-0.975444	850317,853169,853395	GLK1,ENO1,TDH1	3/24
										6_Member	GO Biological Processes	GO:0006096	glycolytic process	-2.94371	-0.932906	850317,853169,853395	GLK1,ENO1,TDH1	3/26
										6_Member	GO Biological Processes	GO:0009137	purine nucleoside diphosphate catabolic process	-2.94371	-0.932906	850317,853169,853395	GLK1,ENO1,TDH1	3/26
										6_Member	GO Biological Processes	GO:0009181	purine ribonucleoside diphosphate catabolic process	-2.94371	-0.932906	850317,853169,853395	GLK1,ENO1,TDH1	3/26
										6_Member	GO Biological Processes	GO:0046032	ADP catabolic process	-2.94371	-0.932906	850317,853169,853395	GLK1,ENO1,TDH1	3/26
										6_Member	Reactome Gene Sets	R-SCE-70326	Glucose metabolism	-2.94371	-0.932906	850317,853169,853395	GLK1,ENO1,TDH1	3/26
										6_Member	GO Biological Processes	GO:0009191	ribonucleoside diphosphate catabolic process	-2.89502	-0.891908	850317,853169,853395	GLK1,ENO1,TDH1	3/27
										6_Member	GO Biological Processes	GO:0009134	nucleoside diphosphate catabolic process	-2.84827	-0.874612	850317,853169,853395	GLK1,ENO1,TDH1	3/28
										6_Member	GO Biological Processes	GO:0019364	pyridine nucleotide catabolic process	-2.84827	-0.874612	850317,853169,853395	GLK1,ENO1,TDH1	3/28
										6_Member	GO Biological Processes	GO:0046031	ADP metabolic process	-2.84827	-0.874612	850317,853169,853395	GLK1,ENO1,TDH1	3/28
										6_Member	GO Biological Processes	GO:0009135	purine nucleoside diphosphate metabolic process	-2.80331	-0.843664	850317,853169,853395	GLK1,ENO1,TDH1	3/29
										6_Member	GO Biological Processes	GO:0009179	purine ribonucleoside diphosphate metabolic process	-2.80331	-0.843664	850317,853169,853395	GLK1,ENO1,TDH1	3/29
										6_Member	GO Biological Processes	GO:0072526	pyridine-containing compound catabolic process	-2.76002	-0.807212	850317,853169,853395	GLK1,ENO1,TDH1	3/30
										6_Member	GO Biological Processes	GO:0009185	ribonucleoside diphosphate metabolic process	-2.71828	-0.772206	850317,853169,853395	GLK1,ENO1,TDH1	3/31
										6_Member	GO Biological Processes	GO:0005996	monosaccharide metabolic process	-2.69905	-0.759602	850317,853395,854287,855131	GLK1,TDH1,GCY1,PGM2	4/67
										6_Member	GO Biological Processes	GO:0009154	purine ribonucleotide catabolic process	-2.67799	-0.74508	850317,853169,853395	GLK1,ENO1,TDH1	3/32
										6_Member	GO Biological Processes	GO:0009261	ribonucleotide catabolic process	-2.63906	-0.712585	850317,853169,853395	GLK1,ENO1,TDH1	3/33
										6_Member	GO Biological Processes	GO:0009132	nucleoside diphosphate metabolic process	-2.60141	-0.705745	850317,853169,853395	GLK1,ENO1,TDH1	3/34
										6_Member	GO Biological Processes	GO:0006195	purine nucleotide catabolic process	-2.56495	-0.681027	850317,853169,853395	GLK1,ENO1,TDH1	3/35
										6_Member	GO Biological Processes	GO:0006090	pyruvate metabolic process	-2.49536	-0.622868	850317,853169,853395	GLK1,ENO1,TDH1	3/37
										6_Member	GO Biological Processes	GO:0055086	nucleobase-containing small molecule metabolic process	-2.48519	-0.618299	850317,852934,853163,853169,853395,853706,855131	GLK1,NQM1,SOL4,ENO1,TDH1,NNR2,PGM2	7/245
										6_Member	GO Biological Processes	GO:0009166	nucleotide catabolic process	-2.42981	-0.568447	850317,853169,853395	GLK1,ENO1,TDH1	3/39
										6_Member	GO Biological Processes	GO:0006006	glucose metabolic process	-2.39841	-0.543	850317,853395,855131	GLK1,TDH1,PGM2	3/40
										6_Member	GO Biological Processes	GO:0072523	purine-containing compound catabolic process	-2.33814	-0.498229	850317,853169,853395	GLK1,ENO1,TDH1	3/42
										6_Member	GO Biological Processes	GO:1901292	nucleoside phosphate catabolic process	-2.30919	-0.484698	850317,853169,853395	GLK1,ENO1,TDH1	3/43
										6_Member	GO Biological Processes	GO:0009117	nucleotide metabolic process	-2.20484	-0.390332	850317,852934,853163,853169,853395,853706	GLK1,NQM1,SOL4,ENO1,TDH1,NNR2	6/208
										6_Member	GO Biological Processes	GO:0046034	ATP metabolic process	-2.17487	-0.365268	850317,853169,853395	GLK1,ENO1,TDH1	3/48
										6_Member	GO Biological Processes	GO:0006753	nucleoside phosphate metabolic process	-2.12649	-0.32175	850317,852934,853163,853169,853395,853706	GLK1,NQM1,SOL4,ENO1,TDH1,NNR2	6/216
										6_Member	GO Biological Processes	GO:0032787	monocarboxylic acid metabolic process	-2.07696	-0.281762	850317,851448,853169,853395,855205	GLK1,TMA17,ENO1,TDH1,ALD3	5/157
										6_Member	GO Biological Processes	GO:0009205	purine ribonucleoside triphosphate metabolic process	-2.05537	-0.264865	850317,853169,853395	GLK1,ENO1,TDH1	3/53
										6_Member	GO Biological Processes	GO:0006163	purine nucleotide metabolic process	-2.02109	-0.235227	850317,852934,853163,853169,853395	GLK1,NQM1,SOL4,ENO1,TDH1	5/162
										6_Member	GO Biological Processes	GO:0009144	purine nucleoside triphosphate metabolic process	-2.01108	-0.22982	850317,853169,853395	GLK1,ENO1,TDH1	3/55
										7_Summary	GO Biological Processes	GO:0051156	glucose 6-phosphate metabolic process	-4.68792	-2.27136	850317,852934,853163,855131,853707	GLK1,NQM1,SOL4,PGM2,MCR1	5/-
										7_Member	GO Biological Processes	GO:0051156	glucose 6-phosphate metabolic process	-4.68792	-2.27136	850317,852934,853163,855131	GLK1,NQM1,SOL4,PGM2	4/21
										7_Member	KEGG Pathway	sce00030	Pentose phosphate pathway - Saccharomyces cerevisiae (budding yeast)	-2.84827	-0.874612	852934,853163,855131	NQM1,SOL4,PGM2	3/28
										7_Member	KEGG Pathway	sce00520	Amino sugar and nucleotide sugar metabolism - Saccharomyces cerevisiae (budding yeast)	-2.60141	-0.705745	850317,853707,855131	GLK1,MCR1,PGM2	3/34
										8_Summary	Reactome Gene Sets	R-SCE-1428517	Aerobic respiration and respiratory electron transport	-2.58406	-0.694308	850620,854303,855669,856672	UBI4,IDH2,POR1,CYC7	4/-
										8_Member	Reactome Gene Sets	R-SCE-1428517	Aerobic respiration and respiratory electron transport	-2.58406	-0.694308	850620,854303,855669,856672	UBI4,IDH2,POR1,CYC7	4/72
										9_Summary	GO Biological Processes	GO:1902652	secondary alcohol metabolic process	-2.36787	-0.522692	851238,853707,854303	BDH2,MCR1,IDH2	3/-
										9_Member	GO Biological Processes	GO:1902652	secondary alcohol metabolic process	-2.36787	-0.522692	851238,853707,854303	BDH2,MCR1,IDH2	3/41
