# Supplementary material for: Transcriptional heterogeneity shapes stress-adaptive responses in yeast
Source: Nat Commun. 2025 Mar 17;16:2631. doi: 10.1038/s41467-025-57911-6 (PMC11914649; doi:10.1038/s41467-025-57911-6)
Supplement: Supplementary file 6 — supplementary Dataset 4 [file 41467_2025_57911_MOESM6_ESM.xlsx]

## Sheet: Legend
Supplementary Data 4
Each sheet contains the GO enrichment for these genes obtained using Metascape (see Methods). Cluster markers were obtained using the FindAllMarkers from Seurat.
Cluster marker metrics
p_val	Raw p-value from the Wilcoxon rank sum test (default Seurat output). Two sided (default)
avg_log2FC	average log2FC
pct.1	percent cells where gene is detected in group 1
pct.2	percent cells where gene is detected in group 2
p_val_adj	Adjusted p-value using Bonferroni correction
cluster	cluster number
gene	gene name
GO enrichment
GroupID	group information GO
Category	Enrichment type
Term	Numerica reference enrichment
Description	Term description
LogP	Negative log10 of the p-value from the hypergeometric test. One sided
Log(q-value)	Negative log10 of the adjusted p-value (q-value). Benjamini-Hochberg false discovery rate correction
Genes	Gene names associated with enrichment
Symbols	Systematic names associated with enrichment

## Sheet: cluster_0
	p_val	avg_log2FC	pct.1	pct.2	p_val_adj	cluster	gene		GO enrishment	GroupID	Category	Term	Description	LogP	Log(q-value)	Genes	Symbols
DDR2	1.12114e-85	1.42261	0.974	0.852	9.01955e-82	0	DDR2			1_Summary	GO Biological Processes	GO:0006091	generation of precursor metabolites and energy	-14.1005	-10.3415	850317,850569,850572,850962,851758,852128,852142,852934,853095,853163,853273,853395,853994,854556,854695,854919,854932,855131,855363,855732,856289,856314,856390,856672,856689,856705,856797,855009,851943,856496	GLK1,GSY1,IGD1,GSY2,SDH4,EMI2,QCR7,NQM1,QCR9,SOL4,QCR8,TDH1,MDH2,ALD4,COX5B,NDI1,DAK1,PGM2,YMR315W,CIT1,GPH1,GDB1,QCR10,CYC7,RIP1,GLC3,RGI1,GLO1,HXT7,HXT5
MSC1	5.24663e-68	0.972717	0.997	0.904	4.22091e-64	0	MSC1			1_Member	GO Biological Processes	GO:0006091	generation of precursor metabolites and energy	-14.1005	-10.3415	850317,850569,850572,850962,851758,852128,852142,852934,853095,853163,853273,853395,853994,854556,854695,854919,854932,855131,855363,855732,856289,856314,856390,856672,856689,856705,856797	GLK1,GSY1,IGD1,GSY2,SDH4,EMI2,QCR7,NQM1,QCR9,SOL4,QCR8,TDH1,MDH2,ALD4,COX5B,NDI1,DAK1,PGM2,YMR315W,CIT1,GPH1,GDB1,QCR10,CYC7,RIP1,GLC3,RGI1
STF2	1.475e-67	0.8952	0.991	0.916	1.18664e-63	0	STF2			1_Member	GO Biological Processes	GO:0015980	energy derivation by oxidation of organic compounds	-10.3896	-7.53375	850569,850572,850962,851758,852142,853095,853273,853994,854695,854919,854932,855131,855732,856289,856314,856390,856672,856689,856705,856797	GSY1,IGD1,GSY2,SDH4,QCR7,QCR9,QCR8,MDH2,COX5B,NDI1,DAK1,PGM2,CIT1,GPH1,GDB1,QCR10,CYC7,RIP1,GLC3,RGI1
PGM2	3.80136e-66	0.935253	0.985	0.875	3.0582e-62	0	PGM2			1_Member	GO Biological Processes	GO:0019646	aerobic electron transport chain	-7.04171	-4.42886	851758,852142,853095,853273,854695,854919,856390,856672,856689	SDH4,QCR7,QCR9,QCR8,COX5B,NDI1,QCR10,CYC7,RIP1
TSL1	2.06941e-58	0.871631	0.971	0.88	1.66484e-54	0	TSL1			1_Member	GO Biological Processes	GO:0042773	ATP synthesis coupled electron transport	-6.9359	-4.40736	851758,852142,853095,853273,854695,854919,856390,856672,856689	SDH4,QCR7,QCR9,QCR8,COX5B,NDI1,QCR10,CYC7,RIP1
CTT1	1.28728e-52	0.793601	0.988	0.944	1.03562e-48	0	CTT1			1_Member	GO Biological Processes	GO:0042775	mitochondrial ATP synthesis coupled electron transport	-6.9359	-4.40736	851758,852142,853095,853273,854695,854919,856390,856672,856689	SDH4,QCR7,QCR9,QCR8,COX5B,NDI1,QCR10,CYC7,RIP1
DCS2	1.69424e-50	1.15786	0.79	0.449	1.36302e-46	0	DCS2			1_Member	GO Biological Processes	GO:0006119	oxidative phosphorylation	-6.45207	-4.0153	851758,852142,853095,853273,854695,854919,856390,856672,856689	SDH4,QCR7,QCR9,QCR8,COX5B,NDI1,QCR10,CYC7,RIP1
ALD3	2.10116e-50	0.696619	0.997	0.953	1.69038e-46	0	ALD3			1_Member	GO Biological Processes	GO:0022904	respiratory electron transport chain	-6.36328	-3.97499	851758,852142,853095,853273,854695,854919,856390,856672,856689	SDH4,QCR7,QCR9,QCR8,COX5B,NDI1,QCR10,CYC7,RIP1
FMP16	6.36922e-48	1.47115	0.776	0.485	5.12404e-44	0	FMP16			1_Member	GO Biological Processes	GO:0006122	mitochondrial electron transport, ubiquinol to cytochrome c	-6.35377	-3.97499	852142,853095,853273,856390,856672,856689	QCR7,QCR9,QCR8,QCR10,CYC7,RIP1
YCL042W, GLK1	1.66037e-47	0.580967	0.997	0.981	1.33577e-43	0	YCL042W, GLK1			1_Member	GO Biological Processes	GO:0022900	electron transport chain	-5.72919	-3.44733	851758,852142,853095,853273,854695,854919,856390,856672,856689	SDH4,QCR7,QCR9,QCR8,COX5B,NDI1,QCR10,CYC7,RIP1
TFS1	1.65732e-43	0.939349	0.915	0.709	1.33331e-39	0	TFS1			1_Member	Reactome Gene Sets	R-SCE-611105	Respiratory electron transport	-5.50435	-3.26532	852142,853095,853273,853994,856672,856689	QCR7,QCR9,QCR8,MDH2,CYC7,RIP1
LSP1	3.747e-40	0.553311	0.994	0.981	3.01446e-36	0	LSP1			1_Member	GO Biological Processes	GO:0009060	aerobic respiration	-5.05331	-2.90711	851758,852142,853095,853273,853994,854695,854919,855732,856390,856672,856689	SDH4,QCR7,QCR9,QCR8,MDH2,COX5B,NDI1,CIT1,QCR10,CYC7,RIP1
GAD1	3.36725e-38	0.867363	0.886	0.711	2.70895e-34	0	GAD1			1_Member	GO Biological Processes	GO:0045333	cellular respiration	-4.72392	-2.6639	851758,852142,853095,853273,853994,854695,854919,855732,856390,856672,856689	SDH4,QCR7,QCR9,QCR8,MDH2,COX5B,NDI1,CIT1,QCR10,CYC7,RIP1
TPS1	2.22064e-36	0.546775	0.997	0.971	1.78651e-32	0	TPS1			1_Member	KEGG Pathway	sce00190	Oxidative phosphorylation - Saccharomyces cerevisiae (budding yeast)	-4.27313	-2.285	851758,852142,853095,853273,854695,854919,856390,856672,856689	SDH4,QCR7,QCR9,QCR8,COX5B,NDI1,QCR10,CYC7,RIP1
HXT7	2.60139e-36	1.01117	0.321	0.084	2.09282e-32	0	HXT7			1_Member	Reactome Gene Sets	R-SCE-163200	Respiratory electron transport, ATP synthesis by chemiosmotic coupling, and heat production by uncoupling proteins.	-4.07453	-2.12845	852142,853095,853273,853994,856672,856689	QCR7,QCR9,QCR8,MDH2,CYC7,RIP1
GSY2	5.34877e-35	0.714335	0.927	0.752	4.30309e-31	0	GSY2			1_Member	Reactome Gene Sets	R-SCE-1428517	Aerobic respiration and respiratory electron transport	-3.77458	-1.92408	852142,853095,853273,853994,855009,855732,856672,856689	QCR7,QCR9,QCR8,MDH2,GLO1,CIT1,CYC7,RIP1
NCE102	8.50745e-35	0.553096	0.991	0.978	6.84424e-31	0	NCE102			1_Member	GO Biological Processes	GO:1902600	proton transmembrane transport	-2.10242	-0.513698	851943,852142,853095,854695,856390,856496,856689	HXT7,QCR7,QCR9,COX5B,QCR10,HXT5,RIP1
SOL4	1.12096e-33	1.10548	0.732	0.527	9.01809e-30	0	SOL4			2_Summary	KEGG Pathway	sce01100	Metabolic pathways - Saccharomyces cerevisiae (budding yeast)	-12.7867	-9.32872	850317,850569,850962,851564,851596,851646,851758,852128,852142,852146,852215,852341,852408,852423,852481,852846,852934,852979,853095,853108,853163,853273,853395,853536,853798,853994,854022,854287,854495,854556,854682,854695,854856,854872,854919,854932,855009,855131,855137,855205,855291,855447,855732,856289,856314,856390,856428,856504,856672,856689,856705,851238,851239	GLK1,GSY1,GSY2,NTH1,PST2,TPS2,SDH4,EMI2,QCR7,HSP31,PRX1,RFS1,YSA1,TPS1,YPC1,PNC1,NQM1,CTT1,QCR9,XKS1,SOL4,QCR8,TDH1,OPI3,YNK1,MDH2,RIB4,GCY1,FAA1,ALD4,AYR1,COX5B,GTT1,TSL1,NDI1,DAK1,GLO1,PGM2,HFD1,ALD3,GAD1,GOR1,CIT1,GPH1,GDB1,QCR10,YHR033W,GRE3,CYC7,RIP1,GLC3,BDH2,BDH1
HOR7	2.23127e-33	0.402089	1	0.997	1.79506e-29	0	HOR7			2_Member	KEGG Pathway	sce01100	Metabolic pathways - Saccharomyces cerevisiae (budding yeast)	-12.7867	-9.32872	850317,850569,850962,851564,851596,851646,851758,852128,852142,852146,852215,852341,852408,852423,852481,852846,852934,852979,853095,853108,853163,853273,853395,853536,853798,853994,854022,854287,854495,854556,854682,854695,854856,854872,854919,854932,855009,855131,855137,855205,855291,855447,855732,856289,856314,856390,856428,856504,856672,856689,856705	GLK1,GSY1,GSY2,NTH1,PST2,TPS2,SDH4,EMI2,QCR7,HSP31,PRX1,RFS1,YSA1,TPS1,YPC1,PNC1,NQM1,CTT1,QCR9,XKS1,SOL4,QCR8,TDH1,OPI3,YNK1,MDH2,RIB4,GCY1,FAA1,ALD4,AYR1,COX5B,GTT1,TSL1,NDI1,DAK1,GLO1,PGM2,HFD1,ALD3,GAD1,GOR1,CIT1,GPH1,GDB1,QCR10,YHR033W,GRE3,CYC7,RIP1,GLC3
FMP45	3.15357e-33	0.717398	0.93	0.802	2.53705e-29	0	FMP45			2_Member	KEGG Pathway	sce01110	Biosynthesis of secondary metabolites - Saccharomyces cerevisiae (budding yeast)	-11.6658	-8.38391	850317,850569,850962,851238,851239,851564,851596,851646,851758,852128,852341,852423,852934,852979,853163,853395,853536,853798,853994,854022,854556,854872,855131,855137,855205,855291,855447,855732,856289,856314,856428,856705	GLK1,GSY1,GSY2,BDH2,BDH1,NTH1,PST2,TPS2,SDH4,EMI2,RFS1,TPS1,NQM1,CTT1,SOL4,TDH1,OPI3,YNK1,MDH2,RIB4,ALD4,TSL1,PGM2,HFD1,ALD3,GAD1,GOR1,CIT1,GPH1,GDB1,YHR033W,GLC3
OM45	1.00603e-32	1.08066	0.723	0.475	8.09353e-29	0	OM45			3_Summary	GO Biological Processes	GO:0006979	response to oxidative stress	-11.408	-8.25111	850322,850532,851433,851751,852064,852124,852146,852215,852335,852934,852979,853559,853707,854104,854287,855291,855336,856504,851564,852072,852423,852891,854856,855871,850633,850974,851323,851646,852200,852515,853031,853275,853798,854072,854344,854693,854872,856103,856140	GRX1,HSP12,YDL124W,HSP42,TSA2,GRX2,HSP31,PRX1,ZTA1,NQM1,CTT1,YJR096W,MCR1,DDR2,GCY1,GAD1,TDA1,GRE3,NTH1,MFA1,TPS1,STF2,GTT1,USV1,HSP104,DCS1,RTN2,TPS2,ATG8,SDS24,YGR130C,TPK1,YNK1,ATG19,DCS2,SDP1,TSL1,LSP1,YOP1
CYC7	1.70108e-32	1.04851	0.589	0.314	1.36852e-28	0	CYC7			3_Member	GO Biological Processes	GO:0006979	response to oxidative stress	-11.408	-8.25111	850322,850532,851433,851751,852064,852124,852146,852215,852335,852934,852979,853559,853707,854104,854287,855291,855336,856504	GRX1,HSP12,YDL124W,HSP42,TSA2,GRX2,HSP31,PRX1,ZTA1,NQM1,CTT1,YJR096W,MCR1,DDR2,GCY1,GAD1,TDA1,GRE3
YBR116C	8.56975e-31	0.752454	0.872	0.716	6.89437e-27	0	YBR116C			3_Member	GO Biological Processes	GO:0034599	cellular response to oxidative stress	-10.2337	-7.42894	850322,850532,851433,852064,852124,852146,852215,852335,852934,853559,853707,854104,854287,855291,855336,856504	GRX1,HSP12,YDL124W,TSA2,GRX2,HSP31,PRX1,ZTA1,NQM1,YJR096W,MCR1,DDR2,GCY1,GAD1,TDA1,GRE3
YER067W	1.5112e-30	0.908755	0.755	0.467	1.21576e-26	0	YER067W			3_Member	GO Biological Processes	GO:0062197	cellular response to chemical stress	-8.57223	-5.81324	850322,850532,851433,852064,852124,852146,852215,852335,852934,853559,853707,854104,854287,855291,855336,856504	GRX1,HSP12,YDL124W,TSA2,GRX2,HSP31,PRX1,ZTA1,NQM1,YJR096W,MCR1,DDR2,GCY1,GAD1,TDA1,GRE3
PAI3	2.20123e-29	1.2873	0.458	0.198	1.77089e-25	0	PAI3			3_Member	GO Biological Processes	GO:0070887	cellular response to chemical stimulus	-6.64262	-4.18466	850322,850532,851433,851564,852064,852072,852124,852146,852215,852335,852423,852891,852934,852979,853559,853707,854104,854287,854856,855291,855336,855871,856504	GRX1,HSP12,YDL124W,NTH1,TSA2,MFA1,GRX2,HSP31,PRX1,ZTA1,TPS1,STF2,NQM1,CTT1,YJR096W,MCR1,DDR2,GCY1,GTT1,GAD1,TDA1,USV1,GRE3
FMP12	3.01739e-29	0.700269	0.901	0.773	2.42749e-25	0	FMP12			3_Member	GO Biological Processes	GO:0006950	response to stress	-5.67896	-3.41133	850322,850532,850633,850974,851323,851433,851564,851646,851751,852064,852124,852146,852200,852215,852335,852423,852515,852891,852934,852979,853031,853275,853559,853707,853798,854072,854104,854287,854344,854693,854872,855291,855336,856103,856140,856504	GRX1,HSP12,HSP104,DCS1,RTN2,YDL124W,NTH1,TPS2,HSP42,TSA2,GRX2,HSP31,ATG8,PRX1,ZTA1,TPS1,SDS24,STF2,NQM1,CTT1,YGR130C,TPK1,YJR096W,MCR1,YNK1,ATG19,DDR2,GCY1,DCS2,SDP1,TSL1,GAD1,TDA1,LSP1,YOP1,GRE3
TPS2	8.98662e-28	0.419614	1	0.993	7.22973e-24	0	TPS2			3_Member	GO Biological Processes	GO:0033554	cellular response to stress	-5.13296	-2.96284	850322,850532,850633,850974,851323,851433,851564,851646,852064,852124,852146,852200,852215,852335,852423,852515,852891,852934,853031,853275,853559,853707,853798,854072,854104,854287,854344,854693,854872,855291,855336,856140,856504	GRX1,HSP12,HSP104,DCS1,RTN2,YDL124W,NTH1,TPS2,TSA2,GRX2,HSP31,ATG8,PRX1,ZTA1,TPS1,SDS24,STF2,NQM1,YGR130C,TPK1,YJR096W,MCR1,YNK1,ATG19,DDR2,GCY1,DCS2,SDP1,TSL1,GAD1,TDA1,YOP1,GRE3
OM14	5.81497e-27	0.614891	0.965	0.889	4.67814e-23	0	OM14			3_Member	GO Biological Processes	GO:0042221	response to chemical	-4.90756	-2.80179	850322,850532,851433,851564,851751,852064,852072,852124,852146,852215,852335,852423,852891,852934,852979,853559,853707,854072,854104,854287,854856,855291,855336,855871,856504	GRX1,HSP12,YDL124W,NTH1,HSP42,TSA2,MFA1,GRX2,HSP31,PRX1,ZTA1,TPS1,STF2,NQM1,CTT1,YJR096W,MCR1,ATG19,DDR2,GCY1,GTT1,GAD1,TDA1,USV1,GRE3
YNR034W-A	6.11631e-27	0.960656	0.484	0.223	4.92057e-23	0	YNR034W-A			4_Summary	GO Biological Processes	GO:0005975	carbohydrate metabolic process	-10.9051	-7.84509	850317,850569,850572,850633,850962,851564,851646,852128,852423,852934,853108,853163,853395,853559,853994,854287,854872,854932,855131,855236,855732,856289,856314,856504,856705,851433,852543,854556,852142,852408,853095,853273,853275,853536,853706,853798,854495,855009,855137,855521,856365,856672,856689	GLK1,GSY1,IGD1,HSP104,GSY2,NTH1,TPS2,EMI2,TPS1,NQM1,XKS1,SOL4,TDH1,YJR096W,MDH2,GCY1,TSL1,DAK1,PGM2,YMR196W,CIT1,GPH1,GDB1,GRE3,GLC3,YDL124W,VVS1,ALD4,QCR7,YSA1,QCR9,QCR8,TPK1,OPI3,NNR2,YNK1,FAA1,GLO1,HFD1,NNR1,AIM17,CYC7,RIP1
TMA17	6.31223e-27	0.673852	0.889	0.73	5.07819e-23	0	TMA17			4_Member	GO Biological Processes	GO:0005975	carbohydrate metabolic process	-10.9051	-7.84509	850317,850569,850572,850633,850962,851564,851646,852128,852423,852934,853108,853163,853395,853559,853994,854287,854872,854932,855131,855236,855732,856289,856314,856504,856705	GLK1,GSY1,IGD1,HSP104,GSY2,NTH1,TPS2,EMI2,TPS1,NQM1,XKS1,SOL4,TDH1,YJR096W,MDH2,GCY1,TSL1,DAK1,PGM2,YMR196W,CIT1,GPH1,GDB1,GRE3,GLC3
RFS1	2.92364e-26	0.508265	0.953	0.887	2.35207e-22	0	RFS1			4_Member	Reactome Gene Sets	R-SCE-71387	Metabolism of carbohydrates	-10.7717	-7.79082	850317,850569,850962,851433,852128,852543,853108,853395,853559,854556,854932,855131,856289,856314,856705	GLK1,GSY1,GSY2,YDL124W,EMI2,VVS1,XKS1,TDH1,YJR096W,ALD4,DAK1,PGM2,GPH1,GDB1,GLC3
PMP3	2.77373e-25	0.419758	0.98	0.974	2.23147e-21	0	PMP3			4_Member	Reactome Gene Sets	R-SCE-1430728	Metabolism	-7.96197	-5.24437	850317,850569,850962,851433,852128,852142,852408,852543,853095,853108,853273,853275,853395,853536,853559,853706,853798,853994,854495,854556,854932,855009,855131,855137,855521,855732,856289,856314,856365,856672,856689,856705	GLK1,GSY1,GSY2,YDL124W,EMI2,QCR7,YSA1,VVS1,QCR9,XKS1,QCR8,TPK1,TDH1,OPI3,YJR096W,NNR2,YNK1,MDH2,FAA1,ALD4,DAK1,GLO1,PGM2,HFD1,NNR1,CIT1,GPH1,GDB1,AIM17,CYC7,RIP1,GLC3
RTN2	5.31221e-25	1.05266	0.641	0.424	4.27367e-21	0	RTN2			4_Member	GO Biological Processes	GO:0016052	carbohydrate catabolic process	-6.67852	-4.19828	850317,851564,852128,853108,853395,853559,854287,854932,855131,856289,856314,856504	GLK1,NTH1,EMI2,XKS1,TDH1,YJR096W,GCY1,DAK1,PGM2,GPH1,GDB1,GRE3
TMA10	6.31519e-25	0.979492	0.676	0.454	5.08057e-21	0	TMA10			5_Summary	KEGG Pathway	sce00500	Starch and sucrose metabolism - Saccharomyces cerevisiae (budding yeast)	-10.4244	-7.53375	850317,850569,850962,851564,851646,852128,852423,854872,855131,856289,856314,856705,850572,853395,853994,856797	GLK1,GSY1,GSY2,NTH1,TPS2,EMI2,TPS1,TSL1,PGM2,GPH1,GDB1,GLC3,IGD1,TDH1,MDH2,RGI1
PNC1	2.47837e-23	0.356537	1	0.994	1.99385e-19	0	PNC1			5_Member	KEGG Pathway	sce00500	Starch and sucrose metabolism - Saccharomyces cerevisiae (budding yeast)	-10.4244	-7.53375	850317,850569,850962,851564,851646,852128,852423,854872,855131,856289,856314,856705	GLK1,GSY1,GSY2,NTH1,TPS2,EMI2,TPS1,TSL1,PGM2,GPH1,GDB1,GLC3
YFR017C	2.48664e-23	0.782463	0.569	0.341	2.0005e-19	0	YFR017C			5_Member	GO Biological Processes	GO:0016051	carbohydrate biosynthetic process	-7.17956	-4.53451	850569,850572,850962,851646,852423,853395,853994,854872,855131,856314,856705	GSY1,IGD1,GSY2,TPS2,TPS1,TDH1,MDH2,TSL1,PGM2,GDB1,GLC3
PHM7	4.93111e-23	0.832657	0.522	0.287	3.96708e-19	0	PHM7			5_Member	GO Biological Processes	GO:0006112	energy reserve metabolic process	-7.0053	-4.4224	850569,850572,850962,855131,856289,856314,856705,856797	GSY1,IGD1,GSY2,PGM2,GPH1,GDB1,GLC3,RGI1
SPI1	1.52288e-22	0.767069	0.915	0.841	1.22516e-18	0	SPI1			5_Member	GO Biological Processes	GO:0005978	glycogen biosynthetic process	-6.80282	-4.2991	850569,850572,850962,855131,856314,856705	GSY1,IGD1,GSY2,PGM2,GDB1,GLC3
HSP12	1.63599e-22	0.273255	1	0.999	1.31615e-18	0	HSP12			5_Member	Reactome Gene Sets	R-SCE-8982491	Glycogen metabolism	-6.35377	-3.97499	850569,850962,855131,856289,856314,856705	GSY1,GSY2,PGM2,GPH1,GDB1,GLC3
GRX2	2.98227e-22	0.472061	0.968	0.928	2.39924e-18	0	GRX2			5_Member	GO Biological Processes	GO:0005977	glycogen metabolic process	-5.99156	-3.66394	850569,850572,850962,855131,856289,856314,856705	GSY1,IGD1,GSY2,PGM2,GPH1,GDB1,GLC3
YPL247C	2.46608e-21	0.729397	0.638	0.436	1.98396e-17	0	YPL247C			5_Member	WikiPathways	WP260	Glucose 1 phosphate metabolism	-5.48024	-3.26532	850569,850962,855131,856705	GSY1,GSY2,PGM2,GLC3
GPH1, YPR160W-A	3.5267e-20	0.681599	0.335	0.143	2.83723e-16	0	GPH1, YPR160W-A			5_Member	GO Biological Processes	GO:0009250	glucan biosynthetic process	-4.07453	-2.12845	850569,850572,850962,855131,856314,856705	GSY1,IGD1,GSY2,PGM2,GDB1,GLC3
YGP1	4.7842e-20	0.992722	0.714	0.588	3.84889e-16	0	YGP1			5_Member	WikiPathways	WP478	Glycogen catabolism	-3.99023	-2.08857	855131,856289,856314	PGM2,GPH1,GDB1
PUT4	6.35373e-20	0.762384	0.662	0.46	5.11157e-16	0	PUT4			5_Member	GO Biological Processes	GO:0044042	glucan metabolic process	-3.9459	-2.05024	850569,850572,850962,855131,856289,856314,856705	GSY1,IGD1,GSY2,PGM2,GPH1,GDB1,GLC3
PIC2	6.7955e-20	0.707548	0.72	0.548	5.46698e-16	0	PIC2			5_Member	GO Biological Processes	GO:0000271	polysaccharide biosynthetic process	-3.86046	-1.98759	850569,850572,850962,855131,856314,856705	GSY1,IGD1,GSY2,PGM2,GDB1,GLC3
BDH2	3.99837e-19	0.749054	0.679	0.457	3.21669e-15	0	BDH2			5_Member	Reactome Gene Sets	R-SCE-3322077	Glycogen synthesis	-3.85448	-1.98759	850569,850962,855131,856705	GSY1,GSY2,PGM2,GLC3
GLO1	4.80786e-19	0.591976	0.939	0.901	3.86792e-15	0	GLO1			5_Member	Reactome Gene Sets	R-SCE-70221	Glycogen breakdown (glycogenolysis)	-3.46032	-1.68361	855131,856289,856314	PGM2,GPH1,GDB1
GDB1	4.93638e-19	0.700613	0.571	0.367	3.97131e-15	0	GDB1			5_Member	GO Biological Processes	GO:0005976	polysaccharide metabolic process	-3.23754	-1.47855	850569,850572,850962,855131,856289,856314,856705	GSY1,IGD1,GSY2,PGM2,GPH1,GDB1,GLC3
YMR090W	2.41911e-18	0.57186	0.796	0.651	1.94618e-14	0	YMR090W			6_Summary	GO Biological Processes	GO:0005991	trehalose metabolic process	-7.35685	-4.67704	850633,851564,851646,852423,854872,855131,855236,852891,850532,851751,854104,856103,856504,856893	HSP104,NTH1,TPS2,TPS1,TSL1,PGM2,YMR196W,STF2,HSP12,HSP42,DDR2,LSP1,GRE3,SPI1
YLL023C	3.2762e-18	0.652742	0.825	0.731	2.6357e-14	0	YLL023C			6_Member	GO Biological Processes	GO:0005991	trehalose metabolic process	-7.35685	-4.67704	850633,851564,851646,852423,854872,855131	HSP104,NTH1,TPS2,TPS1,TSL1,PGM2
GRE3	4.62717e-18	0.387518	0.983	0.962	3.72256e-14	0	GRE3			6_Member	WikiPathways	WP398	Trehalose anabolism	-6.24059	-3.87954	851564,851646,852423,854872,855131	NTH1,TPS2,TPS1,TSL1,PGM2
YKL091C	1.40363e-17	0.673356	0.566	0.383	1.12922e-13	0	YKL091C			6_Member	GO Biological Processes	GO:0070413	trehalose metabolism in response to stress	-5.94985	-3.63802	850633,851646,852423,854872	HSP104,TPS2,TPS1,TSL1
MFA1	2.98711e-17	1.11319	0.464	0.273	2.40313e-13	0	MFA1			6_Member	GO Biological Processes	GO:0009311	oligosaccharide metabolic process	-5.53296	-3.27912	850633,851564,851646,852423,854872,855131,855236	HSP104,NTH1,TPS2,TPS1,TSL1,PGM2,YMR196W
GRX1	1.82073e-16	0.56968	0.784	0.682	1.46478e-12	0	GRX1			6_Member	GO Biological Processes	GO:0005992	trehalose biosynthetic process	-5.11977	-2.96284	851646,852423,854872,855131	TPS2,TPS1,TSL1,PGM2
GOR1	1.96308e-16	0.726563	0.612	0.447	1.5793e-12	0	GOR1			6_Member	GO Biological Processes	GO:0009269	response to desiccation	-4.97604	-2.86051	851564,852423,852891	NTH1,TPS1,STF2
FMP33	3.32092e-16	0.650729	0.379	0.204	2.67168e-12	0	FMP33			6_Member	GO Biological Processes	GO:0071465	cellular response to desiccation	-4.97604	-2.86051	851564,852423,852891	NTH1,TPS1,STF2
ATG8	5.34361e-16	0.524751	0.813	0.68	4.29894e-12	0	ATG8			6_Member	GO Biological Processes	GO:0009312	oligosaccharide biosynthetic process	-4.82624	-2.7485	851646,852423,854872,855131	TPS2,TPS1,TSL1,PGM2
STF1	1.66903e-15	0.51563	0.831	0.732	1.34273e-11	0	STF1			6_Member	GO Biological Processes	GO:0046351	disaccharide biosynthetic process	-4.82624	-2.7485	851646,852423,854872,855131	TPS2,TPS1,TSL1,PGM2
ALD4	1.82261e-15	0.396724	0.977	0.942	1.46629e-11	0	ALD4			6_Member	GO Biological Processes	GO:0009408	response to heat	-4.80464	-2.73585	850532,850633,851646,851751,852423,854104,856103	HSP12,HSP104,TPS2,HSP42,TPS1,DDR2,LSP1
YDL124W	4.9379e-15	0.340331	0.994	0.977	3.97254e-11	0	YDL124W			6_Member	GO Biological Processes	GO:0005984	disaccharide metabolic process	-4.67672	-2.6253	850633,851564,851646,852423,854872,855131	HSP104,NTH1,TPS2,TPS1,TSL1,PGM2
FMP48	8.87379e-15	0.511981	0.778	0.659	7.13896e-11	0	FMP48			6_Member	GO Biological Processes	GO:0009266	response to temperature stimulus	-4.65117	-2.60818	850532,850633,851646,851751,852423,854104,856103	HSP12,HSP104,TPS2,HSP42,TPS1,DDR2,LSP1
YNL195C	1.22519e-14	0.584388	0.528	0.343	9.85668e-11	0	YNL195C			6_Member	GO Biological Processes	GO:0009628	response to abiotic stimulus	-4.251	-2.27017	850532,850633,851564,851646,851751,852423,852891,854104,856103,856504,856893	HSP12,HSP104,NTH1,TPS2,HSP42,TPS1,STF2,DDR2,LSP1,GRE3,SPI1
QCR10	2.99992e-14	0.514773	0.738	0.609	2.41344e-10	0	QCR10			6_Member	GO Biological Processes	GO:0034605	cellular response to heat	-3.92235	-2.0326	850532,850633,851646,852423,854104	HSP12,HSP104,TPS2,TPS1,DDR2
TDH1	3.52789e-14	0.756133	0.65	0.469	2.83819e-10	0	TDH1			6_Member	GO Biological Processes	GO:0009414	response to water deprivation	-3.69628	-1.87179	851564,852423,852891	NTH1,TPS1,STF2
YMR291W	1.00017e-13	0.601917	0.592	0.439	8.04636e-10	0	YMR291W			6_Member	GO Biological Processes	GO:0042631	cellular response to water deprivation	-3.69628	-1.87179	851564,852423,852891	NTH1,TPS1,STF2
GCY1	2.1598e-13	0.693685	0.376	0.214	1.73756e-09	0	GCY1			6_Member	GO Biological Processes	GO:0009415	response to water	-3.46032	-1.68361	851564,852423,852891	NTH1,TPS1,STF2
TSA2	2.45616e-13	0.581557	0.391	0.226	1.97598e-09	0	TSA2			6_Member	GO Biological Processes	GO:0071462	cellular response to water stimulus	-3.46032	-1.68361	851564,852423,852891	NTH1,TPS1,STF2
FAA1	3.95335e-13	0.518917	0.749	0.664	3.18047e-09	0	FAA1			6_Member	GO Biological Processes	GO:0071229	cellular response to acid chemical	-2.69725	-1.03053	851564,852423,852891	NTH1,TPS1,STF2
QCR8	4.3821e-13	0.460756	0.834	0.765	3.5254e-09	0	QCR8			6_Member	GO Biological Processes	GO:0071214	cellular response to abiotic stimulus	-2.61958	-0.967804	850532,851564,852423,852891,856504	HSP12,NTH1,TPS1,STF2,GRE3
UIP4	9.35116e-13	0.655163	0.297	0.154	7.52301e-09	0	UIP4			6_Member	GO Biological Processes	GO:0104004	cellular response to environmental stimulus	-2.61958	-0.967804	850532,851564,852423,852891,856504	HSP12,NTH1,TPS1,STF2,GRE3
APE3	1.70158e-12	0.373409	0.959	0.916	1.36892e-08	0	APE3			6_Member	GO Biological Processes	GO:0001101	response to acid chemical	-2.40274	-0.780475	851564,852423,852891	NTH1,TPS1,STF2
YNR014W	3.36113e-12	0.654541	0.452	0.297	2.70403e-08	0	YNR014W			7_Summary	GO Biological Processes	GO:0019362	pyridine nucleotide metabolic process	-5.99167	-3.66394	850317,852128,852846,852934,853163,853395,853706,854556,854919,855363,855521,851238,851239,851433,851448,852146,852408,853108,853559,853707,853798,853994,854022,854287,854495,854932,855009,855131,855137,855205,855291,855447,855732,856428,856504,852943,853275,853536,854682,854693,855336	GLK1,EMI2,PNC1,NQM1,SOL4,TDH1,NNR2,ALD4,NDI1,YMR315W,NNR1,BDH2,BDH1,YDL124W,TMA17,HSP31,YSA1,XKS1,YJR096W,MCR1,YNK1,MDH2,RIB4,GCY1,FAA1,DAK1,GLO1,PGM2,HFD1,ALD3,GAD1,GOR1,CIT1,YHR033W,GRE3,FMP48,TPK1,OPI3,AYR1,SDP1,TDA1
GLC3	3.97673e-12	0.507441	0.557	0.388	3.19928e-08	0	GLC3			7_Member	GO Biological Processes	GO:0019362	pyridine nucleotide metabolic process	-5.99167	-3.66394	850317,852128,852846,852934,853163,853395,853706,854556,854919,855363,855521	GLK1,EMI2,PNC1,NQM1,SOL4,TDH1,NNR2,ALD4,NDI1,YMR315W,NNR1
RIB4	4.53431e-12	0.643206	0.933	0.903	3.64785e-08	0	RIB4			7_Member	GO Biological Processes	GO:0044281	small molecule metabolic process	-5.76737	-3.47078	850317,851238,851239,851433,851448,852128,852146,852408,852846,852934,853108,853163,853395,853559,853706,853707,853798,853994,854022,854287,854495,854556,854919,854932,855009,855131,855137,855205,855291,855363,855447,855521,855732,856428,856504	GLK1,BDH2,BDH1,YDL124W,TMA17,EMI2,HSP31,YSA1,PNC1,NQM1,XKS1,SOL4,TDH1,YJR096W,NNR2,MCR1,YNK1,MDH2,RIB4,GCY1,FAA1,ALD4,NDI1,DAK1,GLO1,PGM2,HFD1,ALD3,GAD1,YMR315W,GOR1,NNR1,CIT1,YHR033W,GRE3
PEP4	5.02505e-12	0.285233	0.988	0.971	4.04265e-08	0	PEP4			7_Member	GO Biological Processes	GO:0072524	pyridine-containing compound metabolic process	-5.27685	-3.07416	850317,852128,852846,852934,853163,853395,853706,854556,854919,855363,855521	GLK1,EMI2,PNC1,NQM1,SOL4,TDH1,NNR2,ALD4,NDI1,YMR315W,NNR1
GSY1	7.34392e-12	0.543273	0.624	0.491	5.90818e-08	0	GSY1			7_Member	GO Biological Processes	GO:0046496	nicotinamide nucleotide metabolic process	-5.1581	-2.96731	850317,852128,852934,853163,853395,853706,854556,854919,855363,855521	GLK1,EMI2,NQM1,SOL4,TDH1,NNR2,ALD4,NDI1,YMR315W,NNR1
MCR1	7.56783e-12	0.43023	0.869	0.858	6.08832e-08	0	MCR1			7_Member	GO Biological Processes	GO:0006753	nucleoside phosphate metabolic process	-4.13407	-2.16748	850317,852128,852408,852846,852934,853163,853395,853706,853798,854495,854556,854919,855363,855521,855732	GLK1,EMI2,YSA1,PNC1,NQM1,SOL4,TDH1,NNR2,YNK1,FAA1,ALD4,NDI1,YMR315W,NNR1,CIT1
DAK1	8.1924e-12	0.399069	0.892	0.846	6.59079e-08	0	DAK1			7_Member	GO Biological Processes	GO:0055086	nucleobase-containing small molecule metabolic process	-4.05974	-2.1203	850317,852128,852408,852846,852934,853163,853395,853706,853798,854495,854556,854919,855131,855363,855521,855732	GLK1,EMI2,YSA1,PNC1,NQM1,SOL4,TDH1,NNR2,YNK1,FAA1,ALD4,NDI1,PGM2,YMR315W,NNR1,CIT1
YDR133C, YDR134C	1.31535e-11	0.553066	0.828	0.768	1.0582e-07	0	YDR133C, YDR134C			7_Member	GO Biological Processes	GO:0009117	nucleotide metabolic process	-3.74362	-1.89844	850317,852128,852846,852934,853163,853395,853706,853798,854495,854556,854919,855363,855521,855732	GLK1,EMI2,PNC1,NQM1,SOL4,TDH1,NNR2,YNK1,FAA1,ALD4,NDI1,YMR315W,NNR1,CIT1
TUL1	1.44245e-11	0.551203	0.598	0.467	1.16045e-07	0	TUL1			7_Member	GO Biological Processes	GO:0006796	phosphate-containing compound metabolic process	-3.57737	-1.76287	850317,852128,852408,852846,852934,852943,853108,853163,853275,853395,853536,853706,853798,854287,854495,854556,854682,854693,854919,854932,855131,855336,855363,855521,855732,856428	GLK1,EMI2,YSA1,PNC1,NQM1,FMP48,XKS1,SOL4,TPK1,TDH1,OPI3,NNR2,YNK1,GCY1,FAA1,ALD4,AYR1,SDP1,NDI1,DAK1,PGM2,TDA1,YMR315W,NNR1,CIT1,YHR033W
HXT5	1.56225e-11	0.790799	0.449	0.3	1.25683e-07	0	HXT5			7_Member	GO Biological Processes	GO:0019637	organophosphate metabolic process	-3.54493	-1.74018	850317,852128,852408,852846,852934,853163,853395,853536,853706,853798,854287,854495,854556,854682,854919,854932,855131,855363,855521,855732	GLK1,EMI2,YSA1,PNC1,NQM1,SOL4,TDH1,OPI3,NNR2,YNK1,GCY1,FAA1,ALD4,AYR1,NDI1,DAK1,PGM2,YMR315W,NNR1,CIT1
HSP104	2.15753e-11	0.32627	0.968	0.923	1.73573e-07	0	HSP104			7_Member	GO Biological Processes	GO:0006740	NADPH regeneration	-3.47113	-1.68361	852934,853163,854556,855363	NQM1,SOL4,ALD4,YMR315W
YBR085C-A	2.75736e-11	0.356883	0.956	0.925	2.21829e-07	0	YBR085C-A			7_Member	GO Biological Processes	GO:0006793	phosphorus metabolic process	-3.35413	-1.58637	850317,852128,852408,852846,852934,852943,853108,853163,853275,853395,853536,853706,853798,854287,854495,854556,854682,854693,854919,854932,855131,855336,855363,855521,855732,856428	GLK1,EMI2,YSA1,PNC1,NQM1,FMP48,XKS1,SOL4,TPK1,TDH1,OPI3,NNR2,YNK1,GCY1,FAA1,ALD4,AYR1,SDP1,NDI1,DAK1,PGM2,TDA1,YMR315W,NNR1,CIT1,YHR033W
AYR1	3.19883e-11	0.522265	0.653	0.536	2.57346e-07	0	AYR1			7_Member	GO Biological Processes	GO:0006163	purine nucleotide metabolic process	-3.07148	-1.3378	850317,852128,852934,853163,853395,853798,854495,854556,854919,855363,855732	GLK1,EMI2,NQM1,SOL4,TDH1,YNK1,FAA1,ALD4,NDI1,YMR315W,CIT1
MDH2	4.93764e-11	0.615205	0.571	0.445	3.97233e-07	0	MDH2			7_Member	GO Biological Processes	GO:0006739	NADP metabolic process	-2.83615	-1.12638	852934,853163,854556,855363	NQM1,SOL4,ALD4,YMR315W
OPI3	5.44382e-11	0.519012	0.691	0.574	4.37955e-07	0	OPI3			7_Member	GO Biological Processes	GO:0072521	purine-containing compound metabolic process	-2.79705	-1.09876	850317,852128,852934,853163,853395,853798,854495,854556,854919,855363,855732	GLK1,EMI2,NQM1,SOL4,TDH1,YNK1,FAA1,ALD4,NDI1,YMR315W,CIT1
CIT1	6.42882e-11	0.40552	0.84	0.747	5.17199e-07	0	CIT1			8_Summary	GO Biological Processes	GO:0042732	D-xylose metabolic process	-5.48024	-3.26532	853108,853559,854287,856504,855131,852146,854932,855009,855291,855447	XKS1,YJR096W,GCY1,GRE3,PGM2,HSP31,DAK1,GLO1,GAD1,GOR1
BDH1	1.32934e-10	0.555383	0.656	0.536	1.06946e-06	0	BDH1			8_Member	GO Biological Processes	GO:0042732	D-xylose metabolic process	-5.48024	-3.26532	853108,853559,854287,856504	XKS1,YJR096W,GCY1,GRE3
YPC1	1.87868e-10	0.539365	0.443	0.312	1.51139e-06	0	YPC1			8_Member	GO Biological Processes	GO:0019323	pentose catabolic process	-5.11977	-2.96284	853108,853559,854287,856504	XKS1,YJR096W,GCY1,GRE3
YMR196W	2.82638e-10	0.477299	0.679	0.557	2.27382e-06	0	YMR196W			8_Member	GO Biological Processes	GO:0046365	monosaccharide catabolic process	-4.47781	-2.4431	853108,853559,854287,855131,856504	XKS1,YJR096W,GCY1,PGM2,GRE3
YJL133C-A	3.16459e-10	0.483887	0.708	0.568	2.54592e-06	0	YJL133C-A			8_Member	GO Biological Processes	GO:0042843	D-xylose catabolic process	-4.38108	-2.35448	853559,854287,856504	YJR096W,GCY1,GRE3
INH1	5.93259e-10	0.496644	0.612	0.498	4.77277e-06	0	INH1			8_Member	GO Biological Processes	GO:0019321	pentose metabolic process	-4.36411	-2.34549	853108,853559,854287,856504	XKS1,YJR096W,GCY1,GRE3
ICY1	6.3333e-10	0.461048	0.539	0.413	5.09514e-06	0	ICY1			8_Member	GO Biological Processes	GO:0019566	arabinose metabolic process	-3.99023	-2.08857	853559,854287,856504	YJR096W,GCY1,GRE3
YOL048C	6.71407e-10	0.461351	0.522	0.397	5.40147e-06	0	YOL048C			8_Member	GO Biological Processes	GO:0019568	arabinose catabolic process	-3.99023	-2.08857	853559,854287,856504	YJR096W,GCY1,GRE3
PNS1	7.47629e-10	0.383228	0.889	0.833	6.01467e-06	0	PNS1			8_Member	GO Biological Processes	GO:0044282	small molecule catabolic process	-2.95561	-1.23005	852146,853108,853559,854287,854932,855009,855131,855291,855447,856504	HSP31,XKS1,YJR096W,GCY1,DAK1,GLO1,PGM2,GAD1,GOR1,GRE3
YHR033W	8.42321e-10	0.324375	0.95	0.909	6.77648e-06	0	YHR033W			9_Summary	PANTHER Pathway	P00044	Nicotinic acetylcholine receptor signaling pathway	-4.97604	-2.86051	851347,851426,855212,852402,852589	INH1,STF1,PAI3,VID24,APE3
ECM15	1.22991e-09	0.412339	0.831	0.75	9.89463e-06	0	ECM15			9_Member	PANTHER Pathway	P00044	Nicotinic acetylcholine receptor signaling pathway	-4.97604	-2.86051	851347,851426,855212	INH1,STF1,PAI3
RIP1	1.72306e-09	0.428509	0.528	0.392	1.3862e-05	0	RIP1			9_Member	GO Biological Processes	GO:0007039	protein catabolic process in the vacuole	-2.69725	-1.03053	852402,852589,855212	VID24,APE3,PAI3
SDP1	2.19131e-09	0.492207	0.327	0.199	1.76291e-05	0	SDP1			10_Summary	GO Biological Processes	GO:0005996	monosaccharide metabolic process	-4.85833	-2.7621	850317,852128,853108,853395,853559,853994,854287,855131,856504,852934,853163,851758,852979,854932,855732,854556,855137,855205,851448,852146,854495,855009,855447,853707,852408,853798	GLK1,EMI2,XKS1,TDH1,YJR096W,MDH2,GCY1,PGM2,GRE3,NQM1,SOL4,SDH4,CTT1,DAK1,CIT1,ALD4,HFD1,ALD3,TMA17,HSP31,FAA1,GLO1,GOR1,MCR1,YSA1,YNK1
YNL200C	2.46646e-09	0.522382	0.414	0.285	1.98427e-05	0	YNL200C			10_Member	GO Biological Processes	GO:0005996	monosaccharide metabolic process	-4.85833	-2.7621	850317,852128,853108,853395,853559,853994,854287,855131,856504	GLK1,EMI2,XKS1,TDH1,YJR096W,MDH2,GCY1,PGM2,GRE3
PST2	2.48744e-09	0.34262	0.892	0.895	2.00115e-05	0	PST2			10_Member	GO Biological Processes	GO:0051156	glucose 6-phosphate metabolic process	-4.12534	-2.16569	850317,852128,852934,853163,855131	GLK1,EMI2,NQM1,SOL4,PGM2
YPL230W	2.51186e-09	0.483614	0.303	0.181	2.02079e-05	0	YPL230W			10_Member	KEGG Pathway	sce01200	Carbon metabolism - Saccharomyces cerevisiae (budding yeast)	-3.78166	-1.92576	850317,851758,852128,852934,852979,853163,853395,853994,854932,855732	GLK1,SDH4,EMI2,NQM1,CTT1,SOL4,TDH1,MDH2,DAK1,CIT1
COX5B	2.79649e-09	0.453778	0.711	0.604	2.24978e-05	0	COX5B			10_Member	KEGG Pathway	sce00010	Glycolysis / Gluconeogenesis - Saccharomyces cerevisiae (budding yeast)	-3.73407	-1.89416	850317,852128,853395,854556,855131,855137,855205	GLK1,EMI2,TDH1,ALD4,PGM2,HFD1,ALD3
YBR241C	6.13019e-09	0.503462	0.274	0.157	4.93174e-05	0	YBR241C			10_Member	GO Biological Processes	GO:0019318	hexose metabolic process	-2.82399	-1.11808	850317,852128,853395,853994,855131,856504	GLK1,EMI2,TDH1,MDH2,PGM2,GRE3
YOP1	7.04898e-09	0.279856	0.948	0.937	5.67091e-05	0	YOP1			10_Member	WikiPathways	WP112	Principal pathways of carbon metabolism	-2.76994	-1.07914	850317,851758,853163,853395,853994,854556,855732	GLK1,SDH4,SOL4,TDH1,MDH2,ALD4,CIT1
SSE2	7.52976e-09	0.405373	0.717	0.622	6.05769e-05	0	SSE2			10_Member	GO Biological Processes	GO:0006006	glucose metabolic process	-2.76183	-1.07472	850317,852128,853395,853994,855131	GLK1,EMI2,TDH1,MDH2,PGM2
YJR096W	8.82006e-09	0.611504	0.443	0.325	7.09574e-05	0	YJR096W			10_Member	GO Biological Processes	GO:0032787	monocarboxylic acid metabolic process	-2.62727	-0.968657	850317,851448,852128,852146,853395,854495,854556,855009,855205,855447	GLK1,TMA17,EMI2,HSP31,TDH1,FAA1,ALD4,GLO1,ALD3,GOR1
TPK1	1.17694e-08	0.386759	0.697	0.618	9.46847e-05	0	TPK1			10_Member	GO Biological Processes	GO:0046835	carbohydrate phosphorylation	-2.40274	-0.780475	850317,852128,853108	GLK1,EMI2,XKS1
HFD1	1.49706e-08	0.455007	0.539	0.425	0.000120439	0	HFD1			10_Member	GO Biological Processes	GO:0009154	purine ribonucleotide catabolic process	-2.29419	-0.681328	850317,852128,853395,855732	GLK1,EMI2,TDH1,CIT1
QCR7	1.6017e-08	0.335144	0.843	0.798	0.000128856	0	QCR7			10_Member	GO Biological Processes	GO:0009261	ribonucleotide catabolic process	-2.24545	-0.635686	850317,852128,853395,855732	GLK1,EMI2,TDH1,CIT1
YDR391C	1.79698e-08	0.402757	0.627	0.53	0.000144567	0	YDR391C			10_Member	KEGG Pathway	sce00520	Amino sugar and nucleotide sugar metabolism - Saccharomyces cerevisiae (budding yeast)	-2.19847	-0.594823	850317,852128,853707,855131	GLK1,EMI2,MCR1,PGM2
HSP31	2.56049e-08	0.511979	0.566	0.448	0.000205992	0	HSP31			10_Member	GO Biological Processes	GO:0006195	purine nucleotide catabolic process	-2.15314	-0.552515	850317,852128,853395,855732	GLK1,EMI2,TDH1,CIT1
YGR182C, QCR9	2.88646e-08	0.409495	0.714	0.638	0.000232215	0	YGR182C, QCR9			10_Member	GO Biological Processes	GO:0019693	ribose phosphate metabolic process	-2.0675	-0.487019	850317,852128,852408,852934,853395,853798,854495,855732	GLK1,EMI2,YSA1,NQM1,TDH1,YNK1,FAA1,CIT1
MRP8	4.65411e-08	0.268659	0.898	0.869	0.000374423	0	MRP8			10_Member	GO Biological Processes	GO:0006090	pyruvate metabolic process	-2.06703	-0.487019	850317,852128,853395,854556	GLK1,EMI2,TDH1,ALD4
NTH1	5.25386e-08	0.297291	0.927	0.905	0.000422673	0	NTH1			11_Summary	GO Biological Processes	GO:0031668	cellular response to extracellular stimulus	-4.31932	-2.31698	850974,851564,852146,852200,852423,852515,852891,853031,854104,854344,855871	DCS1,NTH1,HSP31,ATG8,TPS1,SDS24,STF2,YGR130C,DDR2,DCS2,USV1
YLR257W	5.32176e-08	0.313092	0.816	0.777	0.000428136	0	YLR257W			11_Member	GO Biological Processes	GO:0031668	cellular response to extracellular stimulus	-4.31932	-2.31698	850974,851564,852146,852200,852423,852515,852891,853031,854104,854344,855871	DCS1,NTH1,HSP31,ATG8,TPS1,SDS24,STF2,YGR130C,DDR2,DCS2,USV1
YOR215C	5.79872e-08	0.405124	0.636	0.532	0.000466507	0	YOR215C			11_Member	GO Biological Processes	GO:0071496	cellular response to external stimulus	-4.31932	-2.31698	850974,851564,852146,852200,852423,852515,852891,853031,854104,854344,855871	DCS1,NTH1,HSP31,ATG8,TPS1,SDS24,STF2,YGR130C,DDR2,DCS2,USV1
PBI2	7.39314e-08	0.422787	0.458	0.337	0.000594778	0	PBI2			11_Member	GO Biological Processes	GO:0009991	response to extracellular stimulus	-3.84073	-1.97937	850974,851564,852146,852200,852423,852515,852891,853031,854104,854344,855871	DCS1,NTH1,HSP31,ATG8,TPS1,SDS24,STF2,YGR130C,DDR2,DCS2,USV1
SDS24	9.02479e-08	0.341597	0.799	0.724	0.000726045	0	SDS24			11_Member	GO Biological Processes	GO:0009605	response to external stimulus	-3.55991	-1.75031	850974,851564,852146,852200,852423,852515,852891,853031,854104,854344,855871	DCS1,NTH1,HSP31,ATG8,TPS1,SDS24,STF2,YGR130C,DDR2,DCS2,USV1
NQM1	1.14047e-07	0.393094	0.802	0.768	0.000917505	0	NQM1			11_Member	GO Biological Processes	GO:0009267	cellular response to starvation	-2.9482	-1.2288	850974,852200,852515,853031,854104,854344	DCS1,ATG8,SDS24,YGR130C,DDR2,DCS2
YMR181C	1.14322e-07	0.512423	0.405	0.292	0.000919723	0	YMR181C			11_Member	GO Biological Processes	GO:0042594	response to starvation	-2.70768	-1.03053	850974,852200,852515,853031,854104,854344	DCS1,ATG8,SDS24,YGR130C,DDR2,DCS2
YSA1	1.23655e-07	0.377594	0.72	0.681	0.000994806	0	YSA1			11_Member	GO Biological Processes	GO:0031669	cellular response to nutrient levels	-2.5696	-0.927887	850974,852146,852200,852515,853031,854104,854344,855871	DCS1,HSP31,ATG8,SDS24,YGR130C,DDR2,DCS2,USV1
YOR019W	1.47085e-07	0.415325	0.402	0.286	0.0011833	0	YOR019W			11_Member	GO Biological Processes	GO:0031667	response to nutrient levels	-2.22722	-0.620524	850974,852146,852200,852515,853031,854104,854344,855871	DCS1,HSP31,ATG8,SDS24,YGR130C,DDR2,DCS2,USV1
YKL151C	1.59651e-07	0.464475	0.504	0.4	0.00128439	0	YKL151C			12_Summary	GO Biological Processes	GO:0098869	cellular oxidant detoxification	-4.31254	-2.31698	850322,852064,852124,852215,852979,854856,855009,855205,856365	GRX1,TSA2,GRX2,PRX1,CTT1,GTT1,GLO1,ALD3,AIM17
YHR097C	2.13944e-07	0.377799	0.609	0.52	0.00172118	0	YHR097C			12_Member	GO Biological Processes	GO:0098869	cellular oxidant detoxification	-4.31254	-2.31698	850322,852064,852124,852215,852979,854856	GRX1,TSA2,GRX2,PRX1,CTT1,GTT1
DCS1	2.58497e-07	0.295328	0.892	0.867	0.00207961	0	DCS1			12_Member	GO Biological Processes	GO:0097237	cellular response to toxic substance	-4.00073	-2.08857	850322,852064,852124,852215,852979,854856	GRX1,TSA2,GRX2,PRX1,CTT1,GTT1
YMR315W	2.69943e-07	0.309307	0.875	0.853	0.00217169	0	YMR315W			12_Member	GO Biological Processes	GO:1990748	cellular detoxification	-4.00073	-2.08857	850322,852064,852124,852215,852979,854856	GRX1,TSA2,GRX2,PRX1,CTT1,GTT1
HSP42	2.94943e-07	0.307302	0.857	0.797	0.00237281	0	HSP42			12_Member	GO Biological Processes	GO:0098754	detoxification	-3.32598	-1.56263	850322,852064,852124,852215,852979,854856	GRX1,TSA2,GRX2,PRX1,CTT1,GTT1
PRX1	4.48026e-07	0.362052	0.781	0.724	0.00360437	0	PRX1			12_Member	GO Biological Processes	GO:0009636	response to toxic substance	-3.08128	-1.33793	850322,852064,852124,852215,852979,854856	GRX1,TSA2,GRX2,PRX1,CTT1,GTT1
HOT13, YKL083W	4.98207e-07	0.337874	0.659	0.584	0.00400808	0	HOT13, YKL083W			12_Member	GO Biological Processes	GO:0006749	glutathione metabolic process	-2.10244	-0.513698	852124,854856,855009	GRX2,GTT1,GLO1
XKS1	5.72389e-07	0.467935	0.431	0.334	0.00460487	0	XKS1			12_Member	GO Biological Processes	GO:0006575	cellular modified amino acid metabolic process	-2.02543	-0.453967	852124,854856,855009,855205,856365	GRX2,GTT1,GLO1,ALD3,AIM17
EMI2	7.78267e-07	0.290526	0.857	0.83	0.00626116	0	EMI2			13_Summary	GO Biological Processes	GO:0046185	aldehyde catabolic process	-4.17531	-2.20165	852146,855009,855137,855447,851433,854287,854932,852934	HSP31,GLO1,HFD1,GOR1,YDL124W,GCY1,DAK1,NQM1
NDI1	8.27119e-07	0.378866	0.376	0.267	0.00665417	0	NDI1			13_Member	GO Biological Processes	GO:0046185	aldehyde catabolic process	-4.17531	-2.20165	852146,855009,855137,855447	HSP31,GLO1,HFD1,GOR1
YGR130C	1.15176e-06	0.288911	0.875	0.82	0.00926593	0	YGR130C			13_Member	GO Biological Processes	GO:0042180	cellular ketone metabolic process	-3.86046	-1.98759	851433,852146,854287,854932,855009,855137	YDL124W,HSP31,GCY1,DAK1,GLO1,HFD1
GTT1	1.24168e-06	0.395026	0.612	0.543	0.00998934	0	GTT1			13_Member	GO Biological Processes	GO:0006081	cellular aldehyde metabolic process	-2.66561	-1.00354	852146,852934,855009,855137,855447	HSP31,NQM1,GLO1,HFD1,GOR1
ZTA1	1.42289e-06	0.369679	0.484	0.387	0.0114471	0	ZTA1			14_Summary	WikiPathways	WP70	Trehalose degradation low osmolarity	-3.99023	-2.08857	850317,851564,851646	GLK1,NTH1,TPS2
YNK1	1.52818e-06	0.395796	0.56	0.478	0.0122942	0	YNK1			14_Member	WikiPathways	WP70	Trehalose degradation low osmolarity	-3.99023	-2.08857	850317,851564,851646	GLK1,NTH1,TPS2
ATG19	2.18605e-06	0.388173	0.469	0.375	0.0175867	0	ATG19			15_Summary	KEGG Pathway	sce00410	beta-Alanine metabolism - Saccharomyces cerevisiae (budding yeast)	-3.85448	-1.98759	854556,855137,855205,855291,854287,854932,854495,852979,852146,853994,855009,856428,851596,852341,852846,853798,854022	ALD4,HFD1,ALD3,GAD1,GCY1,DAK1,FAA1,CTT1,HSP31,MDH2,GLO1,YHR033W,PST2,RFS1,PNC1,YNK1,RIB4
YRO2	2.98757e-06	0.561448	0.545	0.459	0.024035	0	YRO2			15_Member	KEGG Pathway	sce00410	beta-Alanine metabolism - Saccharomyces cerevisiae (budding yeast)	-3.85448	-1.98759	854556,855137,855205,855291	ALD4,HFD1,ALD3,GAD1
SDH4	4.4702e-06	0.345339	0.583	0.507	0.0359627	0	SDH4			15_Member	KEGG Pathway	sce00561	Glycerolipid metabolism - Saccharomyces cerevisiae (budding yeast)	-3.21465	-1.45999	854287,854556,854932,855137,855205	GCY1,ALD4,DAK1,HFD1,ALD3
SAP4	4.85944e-06	0.414153	0.399	0.309	0.0390942	0	SAP4			15_Member	KEGG Pathway	sce00071	Fatty acid degradation - Saccharomyces cerevisiae (budding yeast)	-3.07573	-1.33793	854495,854556,855137,855205	FAA1,ALD4,HFD1,ALD3
TCB1	5.53306e-06	0.2862	0.758	0.716	0.0445134	0	TCB1			15_Member	KEGG Pathway	sce00380	Tryptophan metabolism - Saccharomyces cerevisiae (budding yeast)	-3.07573	-1.33793	852979,854556,855137,855205	CTT1,ALD4,HFD1,ALD3
VID24	5.56773e-06	0.376229	0.353	0.26	0.0447924	0	VID24			15_Member	KEGG Pathway	sce00620	Pyruvate metabolism - Saccharomyces cerevisiae (budding yeast)	-3.03587	-1.30627	852146,853994,854556,855009,855137,855205	HSP31,MDH2,ALD4,GLO1,HFD1,ALD3
YBL029C-A	5.99383e-06	0.378743	0.373	0.284	0.0482204	0	YBL029C-A			15_Member	KEGG Pathway	sce00330	Arginine and proline metabolism - Saccharomyces cerevisiae (budding yeast)	-2.83615	-1.12638	854556,855137,855205,856428	ALD4,HFD1,ALD3,YHR033W
										15_Member	KEGG Pathway	sce00053	Ascorbate and aldarate metabolism - Saccharomyces cerevisiae (budding yeast)	-2.81515	-1.11306	854556,855137,855205	ALD4,HFD1,ALD3
										15_Member	KEGG Pathway	sce00280	Valine, leucine and isoleucine degradation - Saccharomyces cerevisiae (budding yeast)	-2.49263	-0.860749	854556,855137,855205	ALD4,HFD1,ALD3
										15_Member	KEGG Pathway	sce00340	Histidine metabolism - Saccharomyces cerevisiae (budding yeast)	-2.49263	-0.860749	854556,855137,855205	ALD4,HFD1,ALD3
										15_Member	KEGG Pathway	sce00310	Lysine degradation - Saccharomyces cerevisiae (budding yeast)	-2.31958	-0.70047	854556,855137,855205	ALD4,HFD1,ALD3
										15_Member	KEGG Pathway	sce01240	Biosynthesis of cofactors - Saccharomyces cerevisiae (budding yeast)	-2.0867	-0.500895	851596,852341,852846,853798,854022,854556,855137,855205	PST2,RFS1,PNC1,YNK1,RIB4,ALD4,HFD1,ALD3
										16_Summary	Reactome Gene Sets	R-SCE-5661270	Formation of xylulose-5-phosphate	-3.69628	-1.87179	851433,853108,853559,854556,855137	YDL124W,XKS1,YJR096W,ALD4,HFD1
										16_Member	Reactome Gene Sets	R-SCE-5661270	Formation of xylulose-5-phosphate	-3.69628	-1.87179	851433,853108,853559	YDL124W,XKS1,YJR096W
										16_Member	Reactome Gene Sets	R-SCE-211859	Biological oxidations	-2.69609	-1.03053	851433,853559,854556,855137	YDL124W,YJR096W,ALD4,HFD1
										16_Member	Reactome Gene Sets	R-SCE-5362517	Signaling by Retinoic Acid	-2.59034	-0.945295	851433,853559,854556	YDL124W,YJR096W,ALD4
										16_Member	Reactome Gene Sets	R-SCE-5365859	RA biosynthesis pathway	-2.59034	-0.945295	851433,853559,854556	YDL124W,YJR096W,ALD4
										17_Summary	GO Biological Processes	GO:1901575	organic substance catabolic process	-3.68101	-1.86154	850317,850974,851564,852128,852146,852402,852467,852481,852589,853108,853395,853559,853832,854072,854287,854344,854682,854932,855009,855131,855137,855205,855212,855291,855447,855732,855949,856289,856314,856504	GLK1,DCS1,NTH1,EMI2,HSP31,VID24,SSE2,YPC1,APE3,XKS1,TDH1,YJR096W,TUL1,ATG19,GCY1,DCS2,AYR1,DAK1,GLO1,PGM2,HFD1,ALD3,PAI3,GAD1,GOR1,CIT1,PEP4,GPH1,GDB1,GRE3
										17_Member	GO Biological Processes	GO:1901575	organic substance catabolic process	-3.68101	-1.86154	850317,850974,851564,852128,852146,852402,852467,852481,852589,853108,853395,853559,853832,854072,854287,854344,854682,854932,855009,855131,855137,855205,855212,855291,855447,855732,855949,856289,856314,856504	GLK1,DCS1,NTH1,EMI2,HSP31,VID24,SSE2,YPC1,APE3,XKS1,TDH1,YJR096W,TUL1,ATG19,GCY1,DCS2,AYR1,DAK1,GLO1,PGM2,HFD1,ALD3,PAI3,GAD1,GOR1,CIT1,PEP4,GPH1,GDB1,GRE3
										18_Summary	GO Biological Processes	GO:0071786	endoplasmic reticulum tubular network organization	-3.46032	-1.68361	850637,851323,856140,850532,854253,855293,855916,856272	POM33,RTN2,YOP1,HSP12,TCB1,HOR7,UIP4,NCE102
										18_Member	GO Biological Processes	GO:0071786	endoplasmic reticulum tubular network organization	-3.46032	-1.68361	850637,851323,856140	POM33,RTN2,YOP1
										18_Member	GO Biological Processes	GO:0010256	endomembrane system organization	-2.5203	-0.88189	850532,850637,851323,854253,855293,855916,856140,856272	HSP12,POM33,RTN2,TCB1,HOR7,UIP4,YOP1,NCE102
										18_Member	GO Biological Processes	GO:0007029	endoplasmic reticulum organization	-2.02608	-0.453967	850637,851323,854253,856140	POM33,RTN2,TCB1,YOP1
										19_Summary	GO Biological Processes	GO:0042542	response to hydrogen peroxide	-3.46032	-1.68361	851751,852979,854104,851564,852423,852891	HSP42,CTT1,DDR2,NTH1,TPS1,STF2
										19_Member	GO Biological Processes	GO:0042542	response to hydrogen peroxide	-3.46032	-1.68361	851751,852979,854104	HSP42,CTT1,DDR2
										19_Member	GO Biological Processes	GO:0010035	response to inorganic substance	-3.43312	-1.66091	851564,851751,852423,852891,852979,854104	NTH1,HSP42,TPS1,STF2,CTT1,DDR2
										19_Member	GO Biological Processes	GO:1901700	response to oxygen-containing compound	-2.30698	-0.691009	851564,851751,852423,852891,852979,854104	NTH1,HSP42,TPS1,STF2,CTT1,DDR2
										19_Member	GO Biological Processes	GO:0000302	response to reactive oxygen species	-2.10244	-0.513698	851751,852979,854104	HSP42,CTT1,DDR2
										20_Summary	KEGG Pathway	sce00650	Butanoate metabolism - Saccharomyces cerevisiae (budding yeast)	-3.09424	-1.34386	851238,851239,855291	BDH2,BDH1,GAD1
										20_Member	KEGG Pathway	sce00650	Butanoate metabolism - Saccharomyces cerevisiae (budding yeast)	-3.09424	-1.34386	851238,851239,855291	BDH2,BDH1,GAD1

## Sheet: cluster_1
	p_val	avg_log2FC	pct.1	pct.2	p_val_adj	cluster	gene		GO enrishment	GroupID	Category	Term	Description	LogP	Log(q-value)	Genes	Symbols
ADE1	1.88576e-41	0.97644	0.851	0.651	1.5171e-37	1	ADE1			1_Summary	GO Biological Processes	GO:0046040	IMP metabolic process	-15.6705	-11.9115	851073,851272,852008,852017,852952,854295,855149,855346,855501,856782,850992,850747,855020,851754,853293,852389,852876,856147	ADE13,ADE1,HPT1,ADE8,ADE6,ADE2,ADE17,ADE4,ADE12,HIS1,CTS1,SHM2,PLB1,HMO1,RPA34,PHO3,PMA1,GLN1
ADE17	3.4558e-38	1.09949	0.765	0.471	2.78019e-34	1	ADE17			1_Member	GO Biological Processes	GO:0046040	IMP metabolic process	-15.6705	-11.9115	851073,851272,852008,852017,852952,854295,855149,855346,855501	ADE13,ADE1,HPT1,ADE8,ADE6,ADE2,ADE17,ADE4,ADE12
ADE2	4.34715e-27	0.84975	0.792	0.616	3.49729e-23	1	ADE2			1_Member	GO Biological Processes	GO:0006188	IMP biosynthetic process	-13.7395	-10.2815	851073,851272,852008,852017,852952,854295,855149,855346	ADE13,ADE1,HPT1,ADE8,ADE6,ADE2,ADE17,ADE4
SHM2	2.6903e-25	0.886337	0.792	0.672	2.16435e-21	1	SHM2			1_Member	GO Biological Processes	GO:0009127	purine nucleoside monophosphate biosynthetic process	-12.8562	-9.72951	851073,851272,852008,852017,852952,854295,855149,855346,855501	ADE13,ADE1,HPT1,ADE8,ADE6,ADE2,ADE17,ADE4,ADE12
FCY2	8.12575e-25	0.928469	0.61	0.382	6.53716e-21	1	FCY2			1_Member	GO Biological Processes	GO:0009168	purine ribonucleoside monophosphate biosynthetic process	-12.8562	-9.72951	851073,851272,852008,852017,852952,854295,855149,855346,855501	ADE13,ADE1,HPT1,ADE8,ADE6,ADE2,ADE17,ADE4,ADE12
YRO21	1.81824e-24	0.820371	0.682	0.431	1.46277e-20	1	YRO2			1_Member	GO Biological Processes	GO:0006189	'de novo' IMP biosynthetic process	-12.7895	-9.72951	851073,851272,852017,852952,854295,855149,855346	ADE13,ADE1,ADE8,ADE6,ADE2,ADE17,ADE4
HSP150	1.3398e-23	0.322521	0.857	0.494	1.07787e-19	1	HSP150			1_Member	GO Biological Processes	GO:0009126	purine nucleoside monophosphate metabolic process	-12.252	-9.33809	851073,851272,852008,852017,852952,854295,855149,855346,855501	ADE13,ADE1,HPT1,ADE8,ADE6,ADE2,ADE17,ADE4,ADE12
ADE13	5.7973e-20	0.634145	0.866	0.795	4.66393e-16	1	ADE13			1_Member	GO Biological Processes	GO:0009167	purine ribonucleoside monophosphate metabolic process	-12.252	-9.33809	851073,851272,852008,852017,852952,854295,855149,855346,855501	ADE13,ADE1,HPT1,ADE8,ADE6,ADE2,ADE17,ADE4,ADE12
YLR285C-A, CTS1	9.17938e-20	0.783695	0.643	0.398	7.38481e-16	1	YLR285C-A, CTS1			1_Member	WikiPathways	WP203	De novo biosynthesis of purine nucleotides	-11.1538	-8.29793	851073,851272,852017,852952,854295,855149,855346,855501	ADE13,ADE1,ADE8,ADE6,ADE2,ADE17,ADE4,ADE12
MFA2	7.63534e-19	0.929056	0.562	0.376	6.14263e-15	1	MFA2			1_Member	GO Biological Processes	GO:0009156	ribonucleoside monophosphate biosynthetic process	-10.3906	-7.58587	851073,851272,852008,852017,852952,854295,855149,855346,855501	ADE13,ADE1,HPT1,ADE8,ADE6,ADE2,ADE17,ADE4,ADE12
YGP11	2.16006e-18	0.671983	0.759	0.579	1.73777e-14	1	YGP1			1_Member	GO Biological Processes	GO:0009124	nucleoside monophosphate biosynthetic process	-10.0677	-7.35011	851073,851272,852008,852017,852952,854295,855149,855346,855501	ADE13,ADE1,HPT1,ADE8,ADE6,ADE2,ADE17,ADE4,ADE12
YEF3	3.57318e-18	0.300117	1	0.996	2.87462e-14	1	YEF3			1_Member	GO Biological Processes	GO:0009161	ribonucleoside monophosphate metabolic process	-10.0677	-7.35011	851073,851272,852008,852017,852952,854295,855149,855346,855501	ADE13,ADE1,HPT1,ADE8,ADE6,ADE2,ADE17,ADE4,ADE12
SSB1	7.16485e-17	0.304143	0.994	0.983	5.76413e-13	1	SSB1			1_Member	GO Biological Processes	GO:0009123	nucleoside monophosphate metabolic process	-9.16025	-6.54739	851073,851272,852008,852017,852952,854295,855149,855346,855501	ADE13,ADE1,HPT1,ADE8,ADE6,ADE2,ADE17,ADE4,ADE12
MFA11	2.10007e-16	0.824514	0.467	0.273	1.68951e-12	1	MFA1			1_Member	WikiPathways	WP416	Histidine purine and pyrimidine superpathway	-8.82653	-6.24363	851073,851272,852017,852952,854295,855149,855346,856782	ADE13,ADE1,ADE8,ADE6,ADE2,ADE17,ADE4,HIS1
PMA1	2.69773e-16	0.445489	0.982	0.961	2.17032e-12	1	PMA1			1_Member	KEGG Pathway	sce00230	Purine metabolism - Saccharomyces cerevisiae (budding yeast)	-8.70815	-6.15328	851073,851272,852008,852017,852952,854295,855149,855346,855501	ADE13,ADE1,HPT1,ADE8,ADE6,ADE2,ADE17,ADE4,ADE12
MRH1	2.5125e-15	0.64518	0.798	0.661	2.02131e-11	1	MRH1			1_Member	GO Biological Processes	GO:0009152	purine ribonucleotide biosynthetic process	-8.43564	-5.9071	851073,851272,852008,852017,852952,854295,855149,855346,855501	ADE13,ADE1,HPT1,ADE8,ADE6,ADE2,ADE17,ADE4,ADE12
HPT1	1.05863e-14	0.653383	0.512	0.329	8.51667e-11	1	HPT1			1_Member	GO Biological Processes	GO:0009260	ribonucleotide biosynthetic process	-7.56798	-5.08775	851073,851272,852008,852017,852952,854295,855149,855346,855501	ADE13,ADE1,HPT1,ADE8,ADE6,ADE2,ADE17,ADE4,ADE12
NSR1	1.39344e-14	0.614022	0.664	0.534	1.12102e-10	1	NSR1			1_Member	GO Biological Processes	GO:0046390	ribose phosphate biosynthetic process	-7.27355	-4.81559	851073,851272,852008,852017,852952,854295,855149,855346,855501	ADE13,ADE1,HPT1,ADE8,ADE6,ADE2,ADE17,ADE4,ADE12
ADE5%2C7	1.00669e-13	0.549461	0.753	0.655	8.09886e-10	1	ADE5%2C7			1_Member	GO Biological Processes	GO:0006164	purine nucleotide biosynthetic process	-7.13529	-4.69852	851073,851272,852008,852017,852952,854295,855149,855346,855501	ADE13,ADE1,HPT1,ADE8,ADE6,ADE2,ADE17,ADE4,ADE12
PMP2	4.29918e-13	0.435205	0.902	0.891	3.45869e-09	1	PMP2			1_Member	GO Biological Processes	GO:0072522	purine-containing compound biosynthetic process	-6.91662	-4.50005	851073,851272,852008,852017,852952,854295,855149,855346,855501	ADE13,ADE1,HPT1,ADE8,ADE6,ADE2,ADE17,ADE4,ADE12
RLP7	1.20112e-12	0.598772	0.387	0.229	9.66299e-09	1	RLP7			1_Member	GO Biological Processes	GO:0009150	purine ribonucleotide metabolic process	-6.33479	-3.93753	851073,851272,852008,852017,852952,854295,855149,855346,855501	ADE13,ADE1,HPT1,ADE8,ADE6,ADE2,ADE17,ADE4,ADE12
SSB2	1.53499e-12	0.251222	0.997	0.985	1.2349e-08	1	SSB2			1_Member	Reactome Gene Sets	R-SCE-73817	Purine ribonucleoside monophosphate biosynthesis	-6.06003	-3.69898	851073,852952,855149,855501	ADE13,ADE6,ADE17,ADE12
YCR024C-B, PMP1	8.07838e-12	0.343216	0.979	0.92	6.49905e-08	1	YCR024C-B, PMP1			1_Member	GO Biological Processes	GO:0009165	nucleotide biosynthetic process	-5.90209	-3.57446	851073,851272,852008,852017,852952,854295,855149,855346,855501	ADE13,ADE1,HPT1,ADE8,ADE6,ADE2,ADE17,ADE4,ADE12
ADE4	1.91778e-11	0.60231	0.586	0.463	1.54285e-07	1	ADE4			1_Member	Reactome Gene Sets	R-SCE-8956320	Nucleotide biosynthesis	-5.84124	-3.54377	851073,852952,855149,855501	ADE13,ADE6,ADE17,ADE12
MRD1	4.47102e-11	0.559759	0.366	0.222	3.59694e-07	1	MRD1			1_Member	GO Biological Processes	GO:1901293	nucleoside phosphate biosynthetic process	-5.84036	-3.54377	851073,851272,852008,852017,852952,854295,855149,855346,855501	ADE13,ADE1,HPT1,ADE8,ADE6,ADE2,ADE17,ADE4,ADE12
TIP11	8.00738e-11	0.543035	0.667	0.503	6.44193e-07	1	TIP1			1_Member	GO Biological Processes	GO:0009259	ribonucleotide metabolic process	-5.80993	-3.52807	851073,851272,852008,852017,852952,854295,855149,855346,855501	ADE13,ADE1,HPT1,ADE8,ADE6,ADE2,ADE17,ADE4,ADE12
SED1	3.99363e-10	0.28797	1	0.99	3.21288e-06	1	SED1			1_Member	GO Biological Processes	GO:0019693	ribose phosphate metabolic process	-5.49314	-3.22552	851073,851272,852008,852017,852952,854295,855149,855346,855501	ADE13,ADE1,HPT1,ADE8,ADE6,ADE2,ADE17,ADE4,ADE12
PRY11	8.07615e-10	0.488506	0.554	0.413	6.49726e-06	1	PRY1			1_Member	GO Biological Processes	GO:0006163	purine nucleotide metabolic process	-4.76429	-2.54937	851073,851272,852008,852017,852952,854295,855149,855346,855501	ADE13,ADE1,HPT1,ADE8,ADE6,ADE2,ADE17,ADE4,ADE12
NHP2	1.41821e-09	0.438548	0.792	0.726	1.14095e-05	1	NHP2			1_Member	GO Biological Processes	GO:0006144	purine nucleobase metabolic process	-4.50873	-2.31795	852008,852017,854295,855346	HPT1,ADE8,ADE2,ADE4
ADE12	2.08247e-09	0.462209	0.735	0.696	1.67535e-05	1	ADE12			1_Member	GO Biological Processes	GO:0072521	purine-containing compound metabolic process	-4.49614	-2.31694	851073,851272,852008,852017,852952,854295,855149,855346,855501	ADE13,ADE1,HPT1,ADE8,ADE6,ADE2,ADE17,ADE4,ADE12
YBR190W, RPL21A, YBR191W-A	2.94704e-09	0.303238	0.899	0.914	2.37089e-05	1	YBR190W, RPL21A, YBR191W-A			1_Member	GO Biological Processes	GO:0009117	nucleotide metabolic process	-3.91048	-1.77474	851073,851272,852008,852017,852952,854295,855149,855346,855501	ADE13,ADE1,HPT1,ADE8,ADE6,ADE2,ADE17,ADE4,ADE12
PHO3	3.65381e-09	0.509275	0.28	0.157	2.93949e-05	1	PHO3			1_Member	GO Biological Processes	GO:0006753	nucleoside phosphate metabolic process	-3.78539	-1.65987	851073,851272,852008,852017,852952,854295,855149,855346,855501	ADE13,ADE1,HPT1,ADE8,ADE6,ADE2,ADE17,ADE4,ADE12
KRI1	2.77383e-08	0.480522	0.494	0.386	0.000223154	1	KRI1			1_Member	GO Biological Processes	GO:0009112	nucleobase metabolic process	-3.52079	-1.46077	852008,852017,854295,855346	HPT1,ADE8,ADE2,ADE4
ADE8	2.92998e-08	0.389326	0.664	0.614	0.000235717	1	ADE8			1_Member	GO Biological Processes	GO:1901137	carbohydrate derivative biosynthetic process	-3.48258	-1.43117	851073,851272,852008,852017,852952,854295,855149,855346,855501	ADE13,ADE1,HPT1,ADE8,ADE6,ADE2,ADE17,ADE4,ADE12
NOP1	3.07122e-08	0.380089	0.789	0.758	0.00024708	1	NOP1			1_Member	GO Biological Processes	GO:0055086	nucleobase-containing small molecule metabolic process	-3.37594	-1.34935	851073,851272,852008,852017,852952,854295,855149,855346,855501	ADE13,ADE1,HPT1,ADE8,ADE6,ADE2,ADE17,ADE4,ADE12
DBP10	4.60635e-08	0.390104	0.458	0.336	0.000370581	1	DBP10			1_Member	GO Biological Processes	GO:0090407	organophosphate biosynthetic process	-3.3115	-1.3007	851073,851272,852008,852017,852952,854295,855149,855346,855501	ADE13,ADE1,HPT1,ADE8,ADE6,ADE2,ADE17,ADE4,ADE12
NOP4	7.18828e-08	0.509817	0.399	0.289	0.000578297	1	NOP4			1_Member	Reactome Gene Sets	R-SCE-15869	Metabolism of nucleotides	-3.17279	-1.16968	851073,852952,855149,855501	ADE13,ADE6,ADE17,ADE12
ADE6	7.85014e-08	0.486615	0.661	0.603	0.000631544	1	ADE6			1_Member	GO Biological Processes	GO:1901135	carbohydrate derivative metabolic process	-2.95651	-0.975672	850992,851073,851272,852008,852017,852952,854295,855149,855346,855501	CTS1,ADE13,ADE1,HPT1,ADE8,ADE6,ADE2,ADE17,ADE4,ADE12
RPA34	7.88047e-08	0.453277	0.518	0.407	0.000633984	1	RPA34			1_Member	KEGG Pathway	sce01110	Biosynthesis of secondary metabolites - Saccharomyces cerevisiae (budding yeast)	-2.84141	-0.874815	850747,851073,851272,852008,852017,852952,854295,855149,855346,856782	SHM2,ADE13,ADE1,HPT1,ADE8,ADE6,ADE2,ADE17,ADE4,HIS1
HIS1	8.81184e-08	0.429047	0.625	0.57	0.000708913	1	HIS1			1_Member	GO Biological Processes	GO:0019637	organophosphate metabolic process	-2.52621	-0.566567	851073,851272,852008,852017,852952,854295,855020,855149,855346,855501	ADE13,ADE1,HPT1,ADE8,ADE6,ADE2,PLB1,ADE17,ADE4,ADE12
YHB1	1.05986e-07	0.325496	0.917	0.885	0.000852653	1	YHB1			1_Member	GO Biological Processes	GO:0034654	nucleobase-containing compound biosynthetic process	-2.42173	-0.475659	851073,851272,851754,852008,852017,852952,853293,854295,855149,855346,855501	ADE13,ADE1,HMO1,HPT1,ADE8,ADE6,RPA34,ADE2,ADE17,ADE4,ADE12
SPB1	1.47453e-07	0.475428	0.378	0.259	0.00118626	1	SPB1			1_Member	KEGG Pathway	sce01100	Metabolic pathways - Saccharomyces cerevisiae (budding yeast)	-2.23372	-0.307238	850747,850992,851073,851272,852008,852017,852389,852876,852952,854295,855149,855346,855501,856147,856782	SHM2,CTS1,ADE13,ADE1,HPT1,ADE8,PHO3,PMA1,ADE6,ADE2,ADE17,ADE4,ADE12,GLN1,HIS1
EBP2	2.89524e-07	0.41079	0.42	0.308	0.00232922	1	EBP2			1_Member	KEGG Pathway	sce01232	Nucleotide metabolism - Saccharomyces cerevisiae (budding yeast)	-2.15032	-0.236429	851073,852008,855501	ADE13,HPT1,ADE12
GLN1	4.31068e-07	0.448316	0.774	0.738	0.00346794	1	GLN1			2_Summary	GO Biological Processes	GO:0042273	ribosomal large subunit biogenesis	-9.85527	-7.17546	850304,850695,851319,851530,852107,852569,853682,854381,855269,855730,855957,856012,856063,850763,851369,851548,853064,853293,855408,855512,856228,852876	SPB1,RLP24,NHP2,DBP10,PUF6,REI1,EBP2,NOC2,RRP5,RLP7,NOP53,NOG1,NOP4,BUD20,SSB1,NOP1,NSR1,RPA34,KRI1,SSB2,MRD1,PMA1
NOG1	4.31747e-07	0.453049	0.342	0.234	0.00347341	1	NOG1			2_Member	GO Biological Processes	GO:0042273	ribosomal large subunit biogenesis	-9.85527	-7.17546	850304,850695,851319,851530,852107,852569,853682,854381,855269,855730,855957,856012,856063	SPB1,RLP24,NHP2,DBP10,PUF6,REI1,EBP2,NOC2,RRP5,RLP7,NOP53,NOG1,NOP4
BUD20	8.06871e-07	0.473856	0.449	0.356	0.00649128	1	BUD20			2_Member	GO Biological Processes	GO:0042254	ribosome biogenesis	-9.24148	-6.59643	850304,850695,850763,851319,851369,851530,851548,852107,852569,853064,853293,853682,854381,855269,855408,855512,855730,855957,856012,856063,856228	SPB1,RLP24,BUD20,NHP2,SSB1,DBP10,NOP1,PUF6,REI1,NSR1,RPA34,EBP2,NOC2,RRP5,KRI1,SSB2,RLP7,NOP53,NOG1,NOP4,MRD1
PLB1	1.06658e-06	0.390979	0.631	0.561	0.00858063	1	PLB1			2_Member	GO Biological Processes	GO:0022613	ribonucleoprotein complex biogenesis	-7.87765	-5.37393	850304,850695,850763,851319,851369,851530,851548,852107,852569,853064,853293,853682,854381,855269,855408,855512,855730,855957,856012,856063,856228	SPB1,RLP24,BUD20,NHP2,SSB1,DBP10,NOP1,PUF6,REI1,NSR1,RPA34,EBP2,NOC2,RRP5,KRI1,SSB2,RLP7,NOP53,NOG1,NOP4,MRD1
SIT1	1.27068e-06	0.360564	0.655	0.599	0.0102226	1	SIT1			2_Member	GO Biological Processes	GO:0006364	rRNA processing	-6.10961	-3.73084	850304,851319,851369,851530,851548,853064,853682,855269,855408,855512,855730,855957,856012,856063,856228	SPB1,NHP2,SSB1,DBP10,NOP1,NSR1,EBP2,RRP5,KRI1,SSB2,RLP7,NOP53,NOG1,NOP4,MRD1
TAT1	1.41469e-06	0.476705	0.503	0.413	0.0113812	1	TAT1			2_Member	GO Biological Processes	GO:0016072	rRNA metabolic process	-6.01351	-3.6695	850304,851319,851369,851530,851548,853064,853293,853682,855269,855408,855512,855730,855957,856012,856063,856228	SPB1,NHP2,SSB1,DBP10,NOP1,NSR1,RPA34,EBP2,RRP5,KRI1,SSB2,RLP7,NOP53,NOG1,NOP4,MRD1
NOC2	1.45636e-06	0.473374	0.321	0.22	0.0117164	1	NOC2			2_Member	GO Biological Processes	GO:0000470	maturation of LSU-rRNA	-5.45991	-3.20607	850304,851319,851530,855269,855730,855957,856063	SPB1,NHP2,DBP10,RRP5,RLP7,NOP53,NOP4
RRP5	2.24496e-06	0.416917	0.568	0.506	0.0180607	1	RRP5			2_Member	GO Biological Processes	GO:0000463	maturation of LSU-rRNA from tricistronic rRNA transcript (SSU-rRNA, 5.8S rRNA, LSU-rRNA)	-5.00562	-2.76912	850304,851530,855269,855730,855957,856063	SPB1,DBP10,RRP5,RLP7,NOP53,NOP4
NOP53	2.43806e-06	0.429236	0.44	0.353	0.0196142	1	NOP53			2_Member	GO Biological Processes	GO:0042255	ribosome assembly	-4.99663	-2.76912	850695,851530,853064,855269,855957,856012,856228	RLP24,DBP10,NSR1,RRP5,NOP53,NOG1,MRD1
TMA46	2.57942e-06	0.432513	0.423	0.33	0.0207514	1	TMA46			2_Member	GO Biological Processes	GO:0034470	ncRNA processing	-4.56508	-2.3624	850304,851319,851369,851530,851548,853064,853682,855269,855408,855512,855730,855957,856012,856063,856228	SPB1,NHP2,SSB1,DBP10,NOP1,NSR1,EBP2,RRP5,KRI1,SSB2,RLP7,NOP53,NOG1,NOP4,MRD1
RLP24	3.33476e-06	0.463556	0.39	0.297	0.0268282	1	RLP24			2_Member	GO Biological Processes	GO:1902626	assembly of large subunit precursor of preribosome	-4.36333	-2.19541	850695,851530,856012	RLP24,DBP10,NOG1
PUF6	3.44261e-06	0.403071	0.375	0.277	0.0276958	1	PUF6			2_Member	GO Biological Processes	GO:0140694	non-membrane-bounded organelle assembly	-4.25361	-2.09669	850695,851530,852876,853064,855269,855957,856012,856228	RLP24,DBP10,PMA1,NSR1,RRP5,NOP53,NOG1,MRD1
REI1	5.04453e-06	0.367635	0.292	0.195	0.0405832	1	REI1			2_Member	GO Biological Processes	GO:0034660	ncRNA metabolic process	-4.02433	-1.87812	850304,851319,851369,851530,851548,853064,853293,853682,855269,855408,855512,855730,855957,856012,856063,856228	SPB1,NHP2,SSB1,DBP10,NOP1,NSR1,RPA34,EBP2,RRP5,KRI1,SSB2,RLP7,NOP53,NOG1,NOP4,MRD1
HMO1	5.69391e-06	0.282642	0.869	0.862	0.0458075	1	HMO1			2_Member	GO Biological Processes	GO:0022618	protein-RNA complex assembly	-3.71483	-1.5993	850695,851319,851530,853064,855269,855957,856012,856228	RLP24,NHP2,DBP10,NSR1,RRP5,NOP53,NOG1,MRD1
										2_Member	GO Biological Processes	GO:0070925	organelle assembly	-3.61296	-1.53014	850695,851530,852876,853064,855269,855957,856012,856228	RLP24,DBP10,PMA1,NSR1,RRP5,NOP53,NOG1,MRD1
										2_Member	GO Biological Processes	GO:0071826	protein-RNA complex organization	-3.57993	-1.51113	850695,851319,851530,853064,855269,855957,856012,856228	RLP24,NHP2,DBP10,NSR1,RRP5,NOP53,NOG1,MRD1
										2_Member	GO Biological Processes	GO:0000027	ribosomal large subunit assembly	-3.09706	-1.1015	850695,851530,855957,856012	RLP24,DBP10,NOP53,NOG1
										2_Member	GO Biological Processes	GO:0006396	RNA processing	-3.02057	-1.03243	850304,851319,851369,851530,851548,853064,853682,855269,855408,855512,855730,855957,856012,856063,856228	SPB1,NHP2,SSB1,DBP10,NOP1,NSR1,EBP2,RRP5,KRI1,SSB2,RLP7,NOP53,NOG1,NOP4,MRD1
										3_Summary	KEGG Pathway	sce00250	Alanine, aspartate and glutamate metabolism - Saccharomyces cerevisiae (budding yeast)	-3.67483	-1.56905	851073,855346,855501,856147,852952	ADE13,ADE4,ADE12,GLN1,ADE6
										3_Member	KEGG Pathway	sce00250	Alanine, aspartate and glutamate metabolism - Saccharomyces cerevisiae (budding yeast)	-3.67483	-1.56905	851073,855346,855501,856147	ADE13,ADE4,ADE12,GLN1
										3_Member	GO Biological Processes	GO:0006541	glutamine metabolic process	-2.907	-0.933344	852952,855346,856147	ADE6,ADE4,GLN1
										4_Summary	GO Biological Processes	GO:0000460	maturation of 5.8S rRNA	-3.60789	-1.53014	850304,851530,855269,855408,855730,856228	SPB1,DBP10,RRP5,KRI1,RLP7,MRD1
										4_Member	GO Biological Processes	GO:0000460	maturation of 5.8S rRNA	-3.60789	-1.53014	850304,851530,855269,855408,855730,856228	SPB1,DBP10,RRP5,KRI1,RLP7,MRD1
										4_Member	GO Biological Processes	GO:0000466	maturation of 5.8S rRNA from tricistronic rRNA transcript (SSU-rRNA, 5.8S rRNA, LSU-rRNA)	-3.60789	-1.53014	850304,851530,855269,855408,855730,856228	SPB1,DBP10,RRP5,KRI1,RLP7,MRD1
										4_Member	GO Biological Processes	GO:0000967	rRNA 5'-end processing	-2.20973	-0.289589	855269,855730,856228	RRP5,RLP7,MRD1
										4_Member	GO Biological Processes	GO:0000447	endonucleolytic cleavage in ITS1 to separate SSU-rRNA from 5.8S rRNA and LSU-rRNA from tricistronic rRNA transcript (SSU-rRNA, 5.8S rRNA, LSU-rRNA)	-2.01477	-0.119102	855269,855408,856228	RRP5,KRI1,MRD1
										5_Summary	KEGG Pathway	sce00670	One carbon pool by folate - Saccharomyces cerevisiae (budding yeast)	-3.47393	-1.43094	850747,852017,855149	SHM2,ADE8,ADE17
										5_Member	KEGG Pathway	sce00670	One carbon pool by folate - Saccharomyces cerevisiae (budding yeast)	-3.47393	-1.43094	850747,852017,855149	SHM2,ADE8,ADE17
										6_Summary	GO Biological Processes	GO:0000054	ribosomal subunit export from nucleus	-3.38014	-1.34935	850763,851369,855512,855957,856012,852569	BUD20,SSB1,SSB2,NOP53,NOG1,REI1
										6_Member	GO Biological Processes	GO:0000054	ribosomal subunit export from nucleus	-3.38014	-1.34935	850763,851369,855512,855957,856012	BUD20,SSB1,SSB2,NOP53,NOG1
										6_Member	GO Biological Processes	GO:0033750	ribosome localization	-3.35059	-1.33196	850763,851369,855512,855957,856012	BUD20,SSB1,SSB2,NOP53,NOG1
										6_Member	GO Biological Processes	GO:0031503	protein-containing complex localization	-2.42405	-0.475659	850763,851369,855512,855957,856012	BUD20,SSB1,SSB2,NOP53,NOG1
										6_Member	GO Biological Processes	GO:0006913	nucleocytoplasmic transport	-2.25947	-0.32656	850763,851369,852569,855512,855957,856012	BUD20,SSB1,REI1,SSB2,NOP53,NOG1
										6_Member	GO Biological Processes	GO:0051169	nuclear transport	-2.25947	-0.32656	850763,851369,852569,855512,855957,856012	BUD20,SSB1,REI1,SSB2,NOP53,NOG1
										6_Member	GO Biological Processes	GO:0051168	nuclear export	-2.12013	-0.212398	850763,851369,855512,855957,856012	BUD20,SSB1,SSB2,NOP53,NOG1
										7_Summary	KEGG Pathway	sce03008	Ribosome biogenesis in eukaryotes - Saccharomyces cerevisiae (budding yeast)	-2.03276	-0.131102	851319,851548,856012,856063	NHP2,NOP1,NOG1,NOP4
										7_Member	KEGG Pathway	sce03008	Ribosome biogenesis in eukaryotes - Saccharomyces cerevisiae (budding yeast)	-2.03276	-0.131102	851319,851548,856012,856063	NHP2,NOP1,NOG1,NOP4

## Sheet: cluster_2
	p_val	avg_log2FC	pct.1	pct.2	p_val_adj	cluster	gene		GO enrishment	GroupID	Category	Term	Description	LogP	Log(q-value)	Genes	Symbols
SRL1, YOR248W	7.95518e-66	1.03709	0.997	0.719	6.39994e-62	2	SRL1, YOR248W			1_Summary	GO Biological Processes	GO:0045229	external encapsulating structure organization	-12.2821	-8.82418	850811,851007,851055,851304,852326,852370,852459,852897,853196,853282,853765,854421,854683,854797,854953,855255,855355,855438,856671,856729,855880	YPS1,EXG1,FKS1,FMP45,CHS2,ECM33,TOS1,MSB2,SCW4,CIS3,CWP2,SRL1,SIM1,BAR1,SUR7,GAS3,GAS1,WSC2,UTR2,TIR1,FLC1
CIS3	2.32438e-63	1.03323	0.987	0.643	1.86997e-59	2	CIS3			1_Member	GO Biological Processes	GO:0045229	external encapsulating structure organization	-12.2821	-8.82418	850811,851007,851055,851304,852326,852370,852459,852897,853196,853282,853765,854421,854683,854797,854953,855255,855355,855438,856671,856729	YPS1,EXG1,FKS1,FMP45,CHS2,ECM33,TOS1,MSB2,SCW4,CIS3,CWP2,SRL1,SIM1,BAR1,SUR7,GAS3,GAS1,WSC2,UTR2,TIR1
SIM1	7.20767e-60	1.02308	0.955	0.498	5.79857e-56	2	SIM1			1_Member	GO Biological Processes	GO:0071555	cell wall organization	-12.2821	-8.82418	850811,851007,851055,851304,852326,852370,852459,852897,853196,853282,853765,854421,854683,854797,854953,855255,855355,855438,856671,856729	YPS1,EXG1,FKS1,FMP45,CHS2,ECM33,TOS1,MSB2,SCW4,CIS3,CWP2,SRL1,SIM1,BAR1,SUR7,GAS3,GAS1,WSC2,UTR2,TIR1
ECM33	1.55124e-54	0.844549	0.997	0.691	1.24797e-50	2	ECM33			1_Member	GO Biological Processes	GO:0071554	cell wall organization or biogenesis	-11.4669	-8.18506	850811,851007,851055,851304,852326,852370,852459,852897,853196,853282,853765,854421,854683,854797,854953,855255,855355,855438,855880,856671,856729	YPS1,EXG1,FKS1,FMP45,CHS2,ECM33,TOS1,MSB2,SCW4,CIS3,CWP2,SRL1,SIM1,BAR1,SUR7,GAS3,GAS1,WSC2,FLC1,UTR2,TIR1
YDR524C-B, YDR524C-A	2.14647e-45	0.45696	1	0.993	1.72684e-41	2	YDR524C-B, YDR524C-A			1_Member	GO Biological Processes	GO:0071852	fungal-type cell wall organization or biogenesis	-10.9157	-7.75876	850811,851007,851055,851304,852370,852897,853282,853765,854421,854683,854797,854953,855255,855355,855438,855880,856671,856729	YPS1,EXG1,FKS1,FMP45,ECM33,MSB2,CIS3,CWP2,SRL1,SIM1,BAR1,SUR7,GAS3,GAS1,WSC2,FLC1,UTR2,TIR1
GIC2	5.98224e-37	0.702997	0.761	0.363	4.81271e-33	2	GIC2			1_Member	GO Biological Processes	GO:0031505	fungal-type cell wall organization	-10.1202	-7.06015	850811,851007,851304,852370,852897,853282,853765,854421,854683,854797,854953,855255,855355,855438,856671,856729	YPS1,EXG1,FMP45,ECM33,MSB2,CIS3,CWP2,SRL1,SIM1,BAR1,SUR7,GAS3,GAS1,WSC2,UTR2,TIR1
SML1	2.0344e-36	0.716885	0.958	0.74	1.63667e-32	2	SML1			2_Summary	KEGG Pathway	sce04011	MAPK signaling pathway - yeast - Saccharomyces cerevisiae (budding yeast)	-9.41063	-6.42979	850330,850811,851055,851173,852897,853002,853760,854036,854797,855239,855438,855819,856484,855780	FUS1,YPS1,FKS1,SST2,MSB2,CLB1,HSL1,SKM1,BAR1,CLN1,WSC2,CLN2,STE12,AGA1
YHP1	1.50302e-31	0.645416	0.447	0.155	1.20918e-27	2	YHP1			2_Member	KEGG Pathway	sce04011	MAPK signaling pathway - yeast - Saccharomyces cerevisiae (budding yeast)	-9.41063	-6.42979	850330,850811,851055,851173,852897,853002,853760,854036,854797,855239,855438,855819,856484	FUS1,YPS1,FKS1,SST2,MSB2,CLB1,HSL1,SKM1,BAR1,CLN1,WSC2,CLN2,STE12
MSB2	2.54508e-31	0.658176	0.728	0.362	2.04752e-27	2	MSB2			2_Member	GO Biological Processes	GO:0019236	response to pheromone	-2.76967	-0.566989	851173,854797,855780,855819,856484	SST2,BAR1,AGA1,CLN2,STE12
GAS1	6.2714e-30	0.588136	0.977	0.769	5.04534e-26	2	GAS1			2_Member	GO Biological Processes	GO:0071444	cellular response to pheromone	-2.29832	-0.202089	851173,854797,855780,855819	SST2,BAR1,AGA1,CLN2
WSC2	4.38003e-28	0.645897	0.553	0.239	3.52373e-24	2	WSC2			3_Summary	GO Biological Processes	GO:0007010	cytoskeleton organization	-7.36927	-4.45538	850429,850506,850734,851024,851304,851430,851904,852119,852326,853002,854504,854889,854953,855090,855427	HCM1,TUB2,STU2,CDC3,FMP45,PCL2,GIC2,GIN4,CHS2,CLB1,MYO2,TUB1,SUR7,AVO2,PCL1
PCL1	2.97756e-26	0.726388	0.528	0.223	2.39545e-22	2	PCL1			3_Member	GO Biological Processes	GO:0007010	cytoskeleton organization	-7.36927	-4.45538	850429,850506,850734,851024,851304,851430,851904,852119,852326,853002,854504,854889,854953,855090,855427	HCM1,TUB2,STU2,CDC3,FMP45,PCL2,GIC2,GIN4,CHS2,CLB1,MYO2,TUB1,SUR7,AVO2,PCL1
CSI2	4.8199e-26	0.69039	0.553	0.245	3.87761e-22	2	CSI2			3_Member	GO Biological Processes	GO:0032185	septin cytoskeleton organization	-6.53332	-3.67743	851024,851304,851430,851904,852119,854953,855427	CDC3,FMP45,PCL2,GIC2,GIN4,SUR7,PCL1
YLR042C	6.80893e-26	0.778327	0.754	0.459	5.47778e-22	2	YLR042C			3_Member	GO Biological Processes	GO:0031106	septin ring organization	-4.46732	-1.74973	851024,851430,851904,852119,855427	CDC3,PCL2,GIC2,GIN4,PCL1
YOX1	8.18653e-24	0.546975	0.317	0.1	6.58606e-20	2	YOX1			4_Summary	GO Biological Processes	GO:0007049	cell cycle	-5.73776	-2.93301	850429,850506,850734,851024,851304,851430,852062,852119,852326,852897,853002,853760,854504,854889,854945,854953,854981,855239,855426,855427,855636,855819,856149,854036,851904,852697	HCM1,TUB2,STU2,CDC3,FMP45,PCL2,YHP1,GIN4,CHS2,MSB2,CLB1,HSL1,MYO2,TUB1,SML1,SUR7,YOX1,CLN1,RFC3,PCL1,TOP2,CLN2,SPO24,SKM1,GIC2,MPT5
HHO1	1.15106e-23	0.639547	0.615	0.312	9.26026e-20	2	HHO1			4_Member	GO Biological Processes	GO:0007049	cell cycle	-5.73776	-2.93301	850429,850506,850734,851024,851304,851430,852062,852119,852326,852897,853002,853760,854504,854889,854945,854953,854981,855239,855426,855427,855636,855819,856149	HCM1,TUB2,STU2,CDC3,FMP45,PCL2,YHP1,GIN4,CHS2,MSB2,CLB1,HSL1,MYO2,TUB1,SML1,SUR7,YOX1,CLN1,RFC3,PCL1,TOP2,CLN2,SPO24
TUB1	1.85415e-22	0.527742	0.887	0.641	1.49166e-18	2	TUB1			4_Member	KEGG Pathway	sce04111	Cell cycle - yeast - Saccharomyces cerevisiae (budding yeast)	-4.77909	-2.02011	851430,852062,852119,853002,853760,854981,855239,855427,855819	PCL2,YHP1,GIN4,CLB1,HSL1,YOX1,CLN1,PCL1,CLN2
CLN1	2.57473e-20	0.48609	0.372	0.145	2.07137e-16	2	CLN1			4_Member	GO Biological Processes	GO:1903047	mitotic cell cycle process	-4.36338	-1.68357	850506,850734,851024,852119,852326,852897,853002,853760,854504,854889,855239,855819	TUB2,STU2,CDC3,GIN4,CHS2,MSB2,CLB1,HSL1,MYO2,TUB1,CLN1,CLN2
GAS3	2.95065e-19	0.499501	0.417	0.18	2.3738e-15	2	GAS3			4_Member	GO Biological Processes	GO:0000278	mitotic cell cycle	-4.17457	-1.52952	850506,850734,851024,852119,852326,852897,853002,853760,854504,854889,855239,855819	TUB2,STU2,CDC3,GIN4,CHS2,MSB2,CLB1,HSL1,MYO2,TUB1,CLN1,CLN2
FKS1, YLR342W-A	4.13948e-19	0.47254	0.919	0.692	3.33022e-15	2	FKS1, YLR342W-A			4_Member	GO Biological Processes	GO:0022402	cell cycle process	-3.7682	-1.23966	850429,850506,850734,851024,851304,852119,852326,852897,853002,853760,854504,854889,854953,855239,855636,855819,856149	HCM1,TUB2,STU2,CDC3,FMP45,GIN4,CHS2,MSB2,CLB1,HSL1,MYO2,TUB1,SUR7,CLN1,TOP2,CLN2,SPO24
FMP451	1.38365e-18	0.464654	0.955	0.8	1.11315e-14	2	FMP45			4_Member	GO Biological Processes	GO:0000079	regulation of cyclin-dependent protein serine/threonine kinase activity	-3.51074	-1.07397	853002,855239,855819	CLB1,CLN1,CLN2
CWP2	1.8152e-18	0.4608	0.356	0.147	1.46033e-14	2	CWP2			4_Member	GO Biological Processes	GO:1904029	regulation of cyclin-dependent protein kinase activity	-3.51074	-1.07397	853002,855239,855819	CLB1,CLN1,CLN2
SCW4	7.99309e-18	0.400767	0.997	0.847	6.43044e-14	2	SCW4			4_Member	GO Biological Processes	GO:0051301	cell division	-3.48249	-1.06593	851024,851430,852119,852326,852897,853002,854036,854504,855239,855427,855819	CDC3,PCL2,GIN4,CHS2,MSB2,CLB1,SKM1,MYO2,CLN1,PCL1,CLN2
TUB2	4.24314e-16	0.417544	0.948	0.776	3.4136e-12	2	TUB2			4_Member	GO Biological Processes	GO:0071900	regulation of protein serine/threonine kinase activity	-3.40043	-1.04426	853002,855239,855819	CLB1,CLN1,CLN2
GIN4	1.30785e-15	0.422976	0.502	0.259	1.05216e-11	2	GIN4			4_Member	GO Biological Processes	GO:0043549	regulation of kinase activity	-3.20604	-0.952204	853002,855239,855819	CLB1,CLN1,CLN2
BAR1	2.37274e-15	0.481768	0.654	0.391	1.90887e-11	2	BAR1			4_Member	GO Biological Processes	GO:0045859	regulation of protein kinase activity	-3.20604	-0.952204	853002,855239,855819	CLB1,CLN1,CLN2
HCM1	8.36136e-15	0.390705	0.398	0.185	6.72671e-11	2	HCM1			4_Member	GO Biological Processes	GO:0051338	regulation of transferase activity	-3.03879	-0.823875	853002,855239,855819	CLB1,CLN1,CLN2
ELO1	9.89125e-15	0.401677	0.9	0.681	7.95751e-11	2	ELO1			4_Member	GO Biological Processes	GO:0044770	cell cycle phase transition	-2.52364	-0.3879	853002,853760,855239,855819	CLB1,HSL1,CLN1,CLN2
CLN2	1.69176e-14	0.393682	0.482	0.248	1.36102e-10	2	CLN2			4_Member	GO Biological Processes	GO:0044772	mitotic cell cycle phase transition	-2.52364	-0.3879	853002,853760,855239,855819	CLB1,HSL1,CLN1,CLN2
SUT251	3.36115e-14	0.430347	0.702	0.436	2.70404e-10	2	SUT251			4_Member	GO Biological Processes	GO:0051726	regulation of cell cycle	-2.3056	-0.202089	851430,851904,852119,852697,853002,853760,855239,855427,855819	PCL2,GIC2,GIN4,MPT5,CLB1,HSL1,CLN1,PCL1,CLN2
CLB1	1.32661e-13	0.381953	0.291	0.123	1.06726e-09	2	CLB1			4_Member	GO Biological Processes	GO:0001932	regulation of protein phosphorylation	-2.26915	-0.191399	853002,855239,855819	CLB1,CLN1,CLN2
EXG1	3.38051e-13	0.308107	0.686	0.422	2.71962e-09	2	EXG1			4_Member	WikiPathways	WP414	Cell cycle and cell division	-2.13837	-0.095389	852119,853002,853760,855239,855427	GIN4,CLB1,HSL1,CLN1,PCL1
YHR033W1	5.59232e-13	0.36874	0.977	0.905	4.49902e-09	2	YHR033W			4_Member	GO Biological Processes	GO:0042325	regulation of phosphorylation	-2.12035	-0.085642	853002,855239,855819	CLB1,CLN1,CLN2
PUT41	3.33065e-12	0.459157	0.676	0.462	2.67951e-08	2	PUT4			5_Summary	GO Biological Processes	GO:0005976	polysaccharide metabolic process	-3.97904	-1.36618	850569,851007,851055,854683,855255,855355,853196,854419,855236,856671,852326,855880	GSY1,EXG1,FKS1,SIM1,GAS3,GAS1,SCW4,DGA1,YMR196W,UTR2,CHS2,FLC1
TOP2	3.60515e-12	0.363877	0.761	0.529	2.90034e-08	2	TOP2			5_Member	GO Biological Processes	GO:0005976	polysaccharide metabolic process	-3.97904	-1.36618	850569,851007,851055,854683,855255,855355	GSY1,EXG1,FKS1,SIM1,GAS3,GAS1
TOS1	4.34511e-12	0.331135	0.955	0.8	3.49564e-08	2	TOS1			5_Member	GO Biological Processes	GO:0006074	(1->3)-beta-D-glucan metabolic process	-3.91798	-1.36311	851055,855255,855355	FKS1,GAS3,GAS1
YPR036W-A	4.5436e-12	0.339803	0.977	0.873	3.65533e-08	2	YPR036W-A			5_Member	GO Biological Processes	GO:0006075	(1->3)-beta-D-glucan biosynthetic process	-3.91798	-1.36311	851055,855255,855355	FKS1,GAS3,GAS1
AGA1	8.64495e-12	0.405172	0.408	0.22	6.95486e-08	2	AGA1			5_Member	GO Biological Processes	GO:0005975	carbohydrate metabolic process	-3.59958	-1.09586	850569,851007,851055,853196,854419,854683,855236,855255,855355,856671	GSY1,EXG1,FKS1,SCW4,DGA1,SIM1,YMR196W,GAS3,GAS1,UTR2
CHS2	9.14734e-12	0.309528	0.505	0.279	7.35903e-08	2	CHS2			5_Member	GO Biological Processes	GO:0044042	glucan metabolic process	-3.54221	-1.07397	850569,851007,851055,855255,855355	GSY1,EXG1,FKS1,GAS3,GAS1
HSL1	2.12011e-11	0.304489	0.437	0.234	1.70563e-07	2	HSL1			5_Member	GO Biological Processes	GO:0051278	fungal-type cell wall polysaccharide biosynthetic process	-3.40043	-1.04426	851055,855255,855355	FKS1,GAS3,GAS1
STU2	2.27341e-11	0.342712	0.443	0.238	1.82896e-07	2	STU2			5_Member	GO Biological Processes	GO:0071966	fungal-type cell wall polysaccharide metabolic process	-3.40043	-1.04426	851055,855255,855355	FKS1,GAS3,GAS1
YMR196W1	2.99459e-11	0.427069	0.738	0.549	2.40915e-07	2	YMR196W			5_Member	GO Biological Processes	GO:0044036	cell wall macromolecule metabolic process	-3.3873	-1.04426	851055,852326,855255,855355,856671	FKS1,CHS2,GAS3,GAS1,UTR2
SKM1	1.93851e-10	0.332721	0.343	0.18	1.55953e-06	2	SKM1			5_Member	GO Biological Processes	GO:0009250	glucan biosynthetic process	-3.22157	-0.952204	850569,851055,855255,855355	GSY1,FKS1,GAS3,GAS1
YJR054W	2.97573e-10	0.291291	0.291	0.14	2.39397e-06	2	YJR054W			5_Member	GO Biological Processes	GO:0010383	cell wall polysaccharide metabolic process	-3.20604	-0.952204	851055,855255,855355	FKS1,GAS3,GAS1
MPT5, YGL177W	9.15513e-10	0.365149	0.667	0.482	7.3653e-06	2	MPT5, YGL177W			5_Member	GO Biological Processes	GO:0070592	cell wall polysaccharide biosynthetic process	-3.20604	-0.952204	851055,855255,855355	FKS1,GAS3,GAS1
STL11	1.63069e-09	0.386246	0.913	0.809	1.31189e-05	2	STL1			5_Member	GO Biological Processes	GO:0000271	polysaccharide biosynthetic process	-3.07943	-0.851925	850569,851055,855255,855355	GSY1,FKS1,GAS3,GAS1
SUR7	1.99735e-09	0.298315	0.505	0.308	1.60687e-05	2	SUR7			5_Member	GO Biological Processes	GO:0051273	beta-glucan metabolic process	-2.70188	-0.533958	851055,855255,855355	FKS1,GAS3,GAS1
PCL2	2.06242e-09	0.315908	0.262	0.126	1.65922e-05	2	PCL2			5_Member	GO Biological Processes	GO:0051274	beta-glucan biosynthetic process	-2.70188	-0.533958	851055,855255,855355	FKS1,GAS3,GAS1
PRY2	2.78908e-09	0.298722	0.256	0.123	2.24381e-05	2	PRY2			5_Member	GO Biological Processes	GO:0042546	cell wall biogenesis	-2.38101	-0.265479	851055,852326,855255,855355,855880	FKS1,CHS2,GAS3,GAS1,FLC1
CAR2	4.47172e-09	0.383706	0.718	0.528	3.5975e-05	2	CAR2			5_Member	GO Biological Processes	GO:0016051	carbohydrate biosynthetic process	-2.27264	-0.191399	850569,851055,855255,855355	GSY1,FKS1,GAS3,GAS1
SST2	7.65876e-09	0.348682	0.579	0.408	6.16147e-05	2	SST2			6_Summary	GO Biological Processes	GO:0000226	microtubule cytoskeleton organization	-3.37188	-1.04426	850429,850506,850734,853002,854504,854889	HCM1,TUB2,STU2,CLB1,MYO2,TUB1
YOR246C	1.07458e-08	0.28139	0.725	0.519	8.64499e-05	2	YOR246C			6_Member	GO Biological Processes	GO:0000226	microtubule cytoskeleton organization	-3.37188	-1.04426	850429,850506,850734,853002,854504,854889	HCM1,TUB2,STU2,CLB1,MYO2,TUB1
MYO2	1.85252e-08	0.286953	0.848	0.67	0.000149035	2	MYO2			6_Member	GO Biological Processes	GO:0007017	microtubule-based process	-3.11324	-0.872762	850429,850506,850734,853002,854504,854889	HCM1,TUB2,STU2,CLB1,MYO2,TUB1
STE12	4.01039e-08	0.259532	0.498	0.319	0.000322636	2	STE12			6_Member	GO Biological Processes	GO:1902850	microtubule cytoskeleton organization involved in mitosis	-2.72076	-0.533958	850506,850734,853002,854504	TUB2,STU2,CLB1,MYO2
UTR2	4.19213e-08	0.334861	0.738	0.549	0.000337257	2	UTR2			6_Member	KEGG Pathway	sce04814	Motor proteins - Saccharomyces cerevisiae (budding yeast)	-2.59042	-0.433492	850506,854504,854889	TUB2,MYO2,TUB1
SVS1	7.02162e-08	0.287742	0.43	0.258	0.000564889	2	SVS1			6_Member	GO Biological Processes	GO:0007052	mitotic spindle organization	-2.15568	-0.0956597	850506,850734,853002	TUB2,STU2,CLB1
YSY6	8.26106e-08	0.272024	0.854	0.711	0.000664602	2	YSY6			7_Summary	GO Biological Processes	GO:0000747	conjugation with cellular fusion	-2.40629	-0.28077	850330,853196,855780,856484,851304,853002,854889,854953,855636,856149,852119	FUS1,SCW4,AGA1,STE12,FMP45,CLB1,TUB1,SUR7,TOP2,SPO24,GIN4
TIR1	1.02397e-07	0.299221	0.531	0.36	0.000823787	2	TIR1			7_Member	GO Biological Processes	GO:0000747	conjugation with cellular fusion	-2.40629	-0.28077	850330,853196,855780,856484	FUS1,SCW4,AGA1,STE12
ARO9	1.70809e-07	0.281178	0.893	0.756	0.00137416	2	ARO9			7_Member	GO Biological Processes	GO:0019953	sexual reproduction	-2.09978	-0.07319	850330,851304,853002,853196,854889,854953,855636,855780,856149,856484	FUS1,FMP45,CLB1,SCW4,TUB1,SUR7,TOP2,AGA1,SPO24,STE12
YPS1	1.88089e-07	0.323837	0.786	0.6	0.00151317	2	YPS1			7_Member	GO Biological Processes	GO:0000003	reproduction	-2.08065	-0.0620214	850330,851304,852119,853002,853196,854889,854953,855636,855780,856149,856484	FUS1,FMP45,GIN4,CLB1,SCW4,TUB1,SUR7,TOP2,AGA1,SPO24,STE12
AVO2	2.13597e-07	0.258599	0.304	0.174	0.00171838	2	AVO2			8_Summary	GO Biological Processes	GO:0007163	establishment or maintenance of cell polarity	-2.19095	-0.122161	850734,851904,852897,854504,855090	STU2,GIC2,MSB2,MYO2,AVO2
CDC3	2.18329e-07	0.282831	0.673	0.501	0.00175646	2	CDC3			8_Member	GO Biological Processes	GO:0007163	establishment or maintenance of cell polarity	-2.19095	-0.122161	850734,851904,852897,854504,855090	STU2,GIC2,MSB2,MYO2,AVO2
DGA1	3.81979e-07	0.258432	0.495	0.329	0.00307302	2	DGA1			9_Summary	GO Biological Processes	GO:0040007	growth	-2.13837	-0.095389	850811,852119,852897,855355,856484	YPS1,GIN4,MSB2,GAS1,STE12
FLC1	4.57162e-07	0.322507	0.702	0.562	0.00367787	2	FLC1			9_Member	GO Biological Processes	GO:0040007	growth	-2.13837	-0.095389	850811,852119,852897,855355,856484	YPS1,GIN4,MSB2,GAS1,STE12
FUS1	7.71306e-07	0.285291	0.265	0.149	0.00620516	2	FUS1
YJL133C-A1	1.16499e-06	0.26813	0.715	0.57	0.00937237	2	YJL133C-A
FMP431	1.28606e-06	0.279227	0.722	0.549	0.0103463	2	FMP43
RFC3	1.707e-06	0.258182	0.463	0.316	0.0137328	2	RFC3
SUT552	2.92393e-06	0.287815	0.816	0.674	0.023523	2	SUT552
YHR097C1	4.89696e-06	0.276323	0.676	0.509	0.039396	2	YHR097C
GSY11	5.8276e-06	0.280149	0.647	0.489	0.046883	2	GSY1

## Sheet: cluster_3
	p_val	avg_log2FC	pct.1	pct.2	p_val_adj	cluster	gene		GO enrishment	GroupID	Category	Term	Description	LogP	Log(q-value)	Genes	Symbols
BTN2	5.1466e-102	2.07292	0.913	0.335	4.14044e-98	3	BTN2			1_Summary	GO Biological Processes	GO:0006457	protein folding	-22.6945	-18.9356	850530,850633,850636,850914,850963,851259,851751,851845,852467,853043,853418,853503,854185,854192,854909,855224,855440,855661,855725,855836,855998,856281,856840,852376,852397,854125,854168,9164887,854953,856846,852846,852121,853158,853336,853337,854332,851988,852755,854889,855837	MDJ1,HSP104,SSA2,CPR6,HSP60,SSA1,HSP42,HSP78,SSE2,BTN2,KAR2,SSC1,HSP10,STI1,ERO1,HSC82,HCH1,YDJ1,SIS1,HSP82,SSE1,CUR1,SSA4,UBC4,FES1,OPI10,SGT2,SCR1,SUR7,KAP123,PNC1,GNP1,MPC3,PRM10,YJL107C,PNS1,YRA1,NAB2,TUB1,YAR1
HSP82	1.69774e-81	1.13538	1	0.964	1.36583e-77	3	HSP82			1_Member	GO Biological Processes	GO:0006457	protein folding	-22.6945	-18.9356	850530,850633,850636,850914,850963,851259,851751,851845,852467,853043,853418,853503,854185,854192,854909,855224,855440,855661,855725,855836,855998,856281,856840	MDJ1,HSP104,SSA2,CPR6,HSP60,SSA1,HSP42,HSP78,SSE2,BTN2,KAR2,SSC1,HSP10,STI1,ERO1,HSC82,HCH1,YDJ1,SIS1,HSP82,SSE1,CUR1,SSA4
HSC82	5.12199e-77	0.677638	1	0.997	4.12064e-73	3	HSC82			1_Member	GO Biological Processes	GO:0042026	protein refolding	-22.2385	-18.7805	850530,850633,850636,850914,850963,851259,851845,852467,853418,853503,854185,855661,855836,855998,856840	MDJ1,HSP104,SSA2,CPR6,HSP60,SSA1,HSP78,SSE2,KAR2,SSC1,HSP10,YDJ1,HSP82,SSE1,SSA4
YDJ1	2.33539e-62	1.16777	0.979	0.797	1.87882e-58	3	YDJ1			1_Member	GO Biological Processes	GO:0051604	protein maturation	-17.308	-14.0261	850530,850633,850636,850914,850963,851259,851751,851845,852467,853043,853418,853503,854185,854192,854909,855224,855440,855661,855725,855836,855998,856281,856840	MDJ1,HSP104,SSA2,CPR6,HSP60,SSA1,HSP42,HSP78,SSE2,BTN2,KAR2,SSC1,HSP10,STI1,ERO1,HSC82,HCH1,YDJ1,SIS1,HSP82,SSE1,CUR1,SSA4
SSA1	5.43268e-58	0.645304	1	0.997	4.37059e-54	3	SSA1			1_Member	GO Biological Processes	GO:0006458	'de novo' protein folding	-16.2864	-13.1295	850530,850633,850636,850963,851259,853418,853503,854185,855661,855725,855836,856840	MDJ1,HSP104,SSA2,HSP60,SSA1,KAR2,SSC1,HSP10,YDJ1,SIS1,HSP82,SSA4
SSA2	3.41773e-48	0.54857	1	0.992	2.74956e-44	3	SSA2			1_Member	GO Biological Processes	GO:0051085	chaperone cofactor-dependent protein refolding	-13.9843	-10.9243	850530,850633,850636,851259,853418,853503,854185,855725,856840	MDJ1,HSP104,SSA2,SSA1,KAR2,SSC1,HSP10,SIS1,SSA4
STI1	4.67812e-45	0.800356	0.992	0.902	3.76355e-41	3	STI1			1_Member	GO Biological Processes	GO:0051084	'de novo' post-translational protein folding	-11.955	-8.97412	850530,850633,850636,851259,853418,853503,854185,855725,856840	MDJ1,HSP104,SSA2,SSA1,KAR2,SSC1,HSP10,SIS1,SSA4
CUT866	6.57424e-45	1.08948	0.653	0.257	5.28897e-41	3	CUT866			1_Member	KEGG Pathway	sce04141	Protein processing in endoplasmic reticulum - Saccharomyces cerevisiae (budding yeast)	-11.148	-8.23407	850636,851259,851751,852376,852397,852467,853418,854909,855224,855661,855836,855998,856840	SSA2,SSA1,HSP42,UBC4,FES1,SSE2,KAR2,ERO1,HSC82,YDJ1,HSP82,SSE1,SSA4
KAR2	1.68105e-44	0.834806	0.988	0.864	1.3524e-40	3	KAR2			1_Member	Reactome Gene Sets	R-SCE-3371497	HSP90 chaperone cycle for steroid hormone receptors (SHR) in the presence of ligand	-11.0812	-8.22534	850636,851259,854192,855224,855661,855836,856840	SSA2,SSA1,STI1,HSC82,YDJ1,HSP82,SSA4
HSP1041	1.56339e-40	0.792601	0.992	0.922	1.25775e-36	3	HSP104			1_Member	GO Biological Processes	GO:0061077	chaperone-mediated protein folding	-10.6522	-7.84744	850530,850633,850636,851259,853418,853503,854185,855725,856840	MDJ1,HSP104,SSA2,SSA1,KAR2,SSC1,HSP10,SIS1,SSA4
RPN4	2.10213e-37	1.03195	0.769	0.438	1.69116e-33	3	RPN4			1_Member	Reactome Gene Sets	R-SCE-3371556	Cellular response to heat stress	-9.75131	-7.03372	850636,851259,852467,853418,853503,854125,855224,855836,855998,856840	SSA2,SSA1,SSE2,KAR2,SSC1,OPI10,HSC82,HSP82,SSE1,SSA4
HRP1	1.32148e-36	0.796315	0.967	0.901	1.06313e-32	3	HRP1			1_Member	Reactome Gene Sets	R-SCE-3371453	Regulation of HSF1-mediated heat shock response	-7.86717	-5.25432	850636,851259,852467,853418,853503,854125,855998,856840	SSA2,SSA1,SSE2,KAR2,SSC1,OPI10,SSE1,SSA4
NRD1	2.04077e-36	0.970667	0.806	0.471	1.6418e-32	3	NRD1			1_Member	Reactome Gene Sets	R-SCE-2262752	Cellular responses to stress	-7.1235	-4.56863	850636,851259,852467,853418,853503,854125,854192,855224,855661,855836,855998,856840	SSA2,SSA1,SSE2,KAR2,SSC1,OPI10,STI1,HSC82,YDJ1,HSP82,SSE1,SSA4
YBR099C	2.95205e-35	0.87998	0.355	0.088	2.37492e-31	3	YBR099C			1_Member	Reactome Gene Sets	R-SCE-8953897	Cellular responses to stimuli	-7.1235	-4.56863	850636,851259,852467,853418,853503,854125,854192,855224,855661,855836,855998,856840	SSA2,SSA1,SSE2,KAR2,SSC1,OPI10,STI1,HSC82,YDJ1,HSP82,SSE1,SSA4
SSA4	2.05422e-34	1.58929	0.694	0.357	1.65262e-30	3	SSA4			1_Member	Reactome Gene Sets	R-SCE-3371571	HSF1-dependent transactivation	-7.06283	-4.53429	850636,851259,855224,855836,856840	SSA2,SSA1,HSC82,HSP82,SSA4
YPR158W	4.91318e-33	0.928997	0.636	0.304	3.95265e-29	3	YPR158W			1_Member	GO Biological Processes	GO:0045047	protein targeting to ER	-6.81057	-4.30685	850636,851259,853418,854168,855661,856840,9164887	SSA2,SSA1,KAR2,SGT2,YDJ1,SSA4,SCR1
CPR6	2.5192e-32	0.752511	0.938	0.816	2.0267e-28	3	CPR6			1_Member	GO Biological Processes	GO:0072599	establishment of protein localization to endoplasmic reticulum	-6.58375	-4.10352	850636,851259,853418,854168,855661,856840,9164887	SSA2,SSA1,KAR2,SGT2,YDJ1,SSA4,SCR1
SSC1	2.03513e-30	0.589973	0.988	0.932	1.63726e-26	3	SSC1			1_Member	GO Biological Processes	GO:0006614	SRP-dependent cotranslational protein targeting to membrane	-5.79957	-3.383	850636,851259,853418,856840,9164887	SSA2,SSA1,KAR2,SSA4,SCR1
HSP421	8.15552e-30	0.823353	0.93	0.791	6.56111e-26	3	HSP42			1_Member	GO Biological Processes	GO:0070972	protein localization to endoplasmic reticulum	-5.72027	-3.32301	850636,851259,853418,854168,855661,856840,9164887	SSA2,SSA1,KAR2,SGT2,YDJ1,SSA4,SCR1
NAB2	4.14645e-28	0.75018	0.847	0.613	3.33582e-24	3	NAB2			1_Member	GO Biological Processes	GO:0033365	protein localization to organelle	-5.68577	-3.307	850636,850963,851259,853043,853418,853503,854125,854168,854185,854192,854953,855661,855836,856281,856840,856846,9164887	SSA2,HSP60,SSA1,BTN2,KAR2,SSC1,OPI10,SGT2,HSP10,STI1,SUR7,YDJ1,HSP82,CUR1,SSA4,KAP123,SCR1
ZPR1	3.20047e-27	0.92249	0.669	0.385	2.57478e-23	3	ZPR1			1_Member	KEGG Pathway	sce04213	Longevity regulating pathway - multiple species - Saccharomyces cerevisiae (budding yeast)	-5.61966	-3.25861	850633,850636,851259,851845,852846,856840	HSP104,SSA2,SSA1,HSP78,PNC1,SSA4
SSE1	3.0187e-26	0.45444	1	0.985	2.42855e-22	3	SSE1			1_Member	GO Biological Processes	GO:0006613	cotranslational protein targeting to membrane	-5.47371	-3.17712	850636,851259,853418,856840,9164887	SSA2,SSA1,KAR2,SSA4,SCR1
MDJ1	2.3952e-25	0.793593	0.814	0.591	1.92694e-21	3	MDJ1			1_Member	GO Biological Processes	GO:0006605	protein targeting	-5.43224	-3.15037	850636,850963,851259,853418,853503,854168,854185,854192,855661,855836,856840,9164887	SSA2,HSP60,SSA1,KAR2,SSC1,SGT2,HSP10,STI1,YDJ1,HSP82,SSA4,SCR1
ASI3	3.5902e-20	0.728319	0.533	0.272	2.88831e-16	3	ASI3			1_Member	GO Biological Processes	GO:0006616	SRP-dependent cotranslational protein targeting to membrane, translocation	-5.11205	-2.92127	850636,851259,853418,856840	SSA2,SSA1,KAR2,SSA4
SIS1	6.33462e-19	0.542528	0.934	0.855	5.09621e-15	3	SIS1			1_Member	GO Biological Processes	GO:0072594	establishment of protein localization to organelle	-4.96388	-2.81302	850636,850963,851259,853418,853503,854125,854168,854185,854192,855661,855836,856840,856846,9164887	SSA2,HSP60,SSA1,KAR2,SSC1,OPI10,SGT2,HSP10,STI1,YDJ1,HSP82,SSA4,KAP123,SCR1
YRA1	4.74524e-18	0.527744	0.938	0.864	3.81754e-14	3	YRA1			1_Member	GO Biological Processes	GO:0071806	protein transmembrane transport	-4.6182	-2.51677	850636,850963,851259,853418,853503,854185,856840	SSA2,HSP60,SSA1,KAR2,SSC1,HSP10,SSA4
EFB1, SNR18	6.53992e-18	0.401247	0.996	0.961	5.26137e-14	3	EFB1, SNR18			1_Member	GO Biological Processes	GO:0006612	protein targeting to membrane	-4.44023	-2.36248	850636,851259,853418,854168,856840,9164887	SSA2,SSA1,KAR2,SGT2,SSA4,SCR1
YJL144W	1.12883e-17	0.744272	0.475	0.241	9.08146e-14	3	YJL144W			1_Member	GO Biological Processes	GO:0045184	establishment of protein localization	-3.70825	-1.70514	850636,850963,851259,853043,853418,853503,854125,854168,854185,854192,855661,855725,855836,856281,856840,856846,9164887	SSA2,HSP60,SSA1,BTN2,KAR2,SSC1,OPI10,SGT2,HSP10,STI1,YDJ1,SIS1,HSP82,CUR1,SSA4,KAP123,SCR1
FES1	5.74925e-17	0.650347	0.636	0.407	4.62527e-13	3	FES1			1_Member	GO Biological Processes	GO:0008104	protein localization	-3.19714	-1.24433	850636,850963,851259,853043,853418,853503,854125,854168,854185,854192,854953,855661,855725,855836,856281,856840,856846,9164887	SSA2,HSP60,SSA1,BTN2,KAR2,SSC1,OPI10,SGT2,HSP10,STI1,SUR7,YDJ1,SIS1,HSP82,CUR1,SSA4,KAP123,SCR1
FMP432	2.02306e-15	0.692043	0.744	0.553	1.62755e-11	3	FMP43			1_Member	GO Biological Processes	GO:0070727	cellular macromolecule localization	-3.07408	-1.14117	850636,850963,851259,853043,853418,853503,854125,854168,854185,854192,854953,855661,855725,855836,856281,856840,856846,9164887	SSA2,HSP60,SSA1,BTN2,KAR2,SSC1,OPI10,SGT2,HSP10,STI1,SUR7,YDJ1,SIS1,HSP82,CUR1,SSA4,KAP123,SCR1
YOR052C1	5.53113e-15	0.545675	0.876	0.734	4.44979e-11	3	YOR052C			1_Member	GO Biological Processes	GO:0065002	intracellular protein transmembrane transport	-2.94084	-1.03311	850636,851259,853418,856840	SSA2,SSA1,KAR2,SSA4
HSP60	1.19736e-14	0.53347	0.921	0.808	9.6328e-11	3	HSP60			1_Member	GO Biological Processes	GO:0090150	establishment of protein localization to membrane	-2.8683	-0.972631	850636,851259,853418,854168,856840,9164887	SSA2,SSA1,KAR2,SGT2,SSA4,SCR1
SCR1	7.33316e-14	0.615323	0.657	0.461	5.89953e-10	3	SCR1			1_Member	GO Biological Processes	GO:0055085	transmembrane transport	-2.49449	-0.61632	850636,850963,851259,852121,853158,853336,853337,853418,853503,854185,854332,856840	SSA2,HSP60,SSA1,GNP1,MPC3,PRM10,YJL107C,KAR2,SSC1,HSP10,PNS1,SSA4
HSP78	2.02874e-13	0.65147	0.736	0.569	1.63212e-09	3	HSP78			1_Member	GO Biological Processes	GO:0072657	protein localization to membrane	-2.36436	-0.497466	850636,851259,853418,854168,856840,9164887	SSA2,SSA1,KAR2,SGT2,SSA4,SCR1
FMP481	2.35472e-12	0.639742	0.814	0.661	1.89437e-08	3	FMP48			1_Member	GO Biological Processes	GO:0071705	nitrogen compound transport	-2.32518	-0.46928	850636,850963,851259,851988,852121,852755,853043,853418,853503,854125,854185,855661,855725,856281,856840,856846	SSA2,HSP60,SSA1,YRA1,GNP1,NAB2,BTN2,KAR2,SSC1,OPI10,HSP10,YDJ1,SIS1,CUR1,SSA4,KAP123
OLA1	3.43405e-12	0.381017	0.988	0.943	2.7627e-08	3	OLA1			1_Member	GO Biological Processes	GO:0015031	protein transport	-2.28952	-0.443667	850636,850963,851259,853043,853418,853503,854125,854185,855661,855725,856281,856840,856846	SSA2,HSP60,SSA1,BTN2,KAR2,SSC1,OPI10,HSP10,YDJ1,SIS1,CUR1,SSA4,KAP123
PNC11	4.11391e-12	0.261243	1	0.995	3.30964e-08	3	PNC1			1_Member	GO Biological Processes	GO:0046907	intracellular transport	-2.28884	-0.443667	850636,851259,851988,852755,853043,853418,854125,854889,855661,855725,855837,856281,856840,856846	SSA2,SSA1,YRA1,NAB2,BTN2,KAR2,OPI10,TUB1,YDJ1,SIS1,YAR1,CUR1,SSA4,KAP123
FSH1	7.23728e-12	0.528927	0.888	0.762	5.82239e-08	3	FSH1			1_Member	KEGG Pathway	sce03040	Spliceosome - Saccharomyces cerevisiae (budding yeast)	-2.03605	-0.206486	850636,851259,851988,856840	SSA2,SSA1,YRA1,SSA4
MBF1	2.39393e-11	0.275364	1	0.993	1.92592e-07	3	MBF1			1_Member	GO Biological Processes	GO:0006886	intracellular protein transport	-2.00483	-0.185364	850636,851259,853043,853418,854125,855725,856281,856840,856846	SSA2,SSA1,BTN2,KAR2,OPI10,SIS1,CUR1,SSA4,KAP123
YAR1	2.55437e-11	0.592079	0.595	0.412	2.05499e-07	3	YAR1			2_Summary	GO Biological Processes	GO:0009408	response to heat	-9.90941	-7.15042	850530,850633,851751,851845,854168,855224,855661,855725,855836,853297,855837,856504,850963	MDJ1,HSP104,HSP42,HSP78,SGT2,HSC82,YDJ1,SIS1,HSP82,ROQ1,YAR1,GRE3,HSP60
HCH1	7.14547e-11	0.542473	0.727	0.573	5.74853e-07	3	HCH1			2_Member	GO Biological Processes	GO:0009408	response to heat	-9.90941	-7.15042	850530,850633,851751,851845,854168,855224,855661,855725,855836	MDJ1,HSP104,HSP42,HSP78,SGT2,HSC82,YDJ1,SIS1,HSP82
SRL1, YOR248W1	9.68314e-11	0.530226	0.876	0.747	7.79009e-07	3	SRL1, YOR248W			2_Member	GO Biological Processes	GO:0009266	response to temperature stimulus	-9.69195	-7.01214	850530,850633,851751,851845,854168,855224,855661,855725,855836	MDJ1,HSP104,HSP42,HSP78,SGT2,HSC82,YDJ1,SIS1,HSP82
TAD2	1.16633e-10	0.464447	0.36	0.194	9.38315e-07	3	TAD2			2_Member	GO Biological Processes	GO:0009628	response to abiotic stimulus	-8.55721	-5.91216	850530,850633,851751,851845,853297,854168,855224,855661,855725,855836,855837,856504	MDJ1,HSP104,HSP42,HSP78,ROQ1,SGT2,HSC82,YDJ1,SIS1,HSP82,YAR1,GRE3
GNP1	2.53364e-10	0.397731	0.942	0.856	2.03831e-06	3	GNP1			2_Member	GO Biological Processes	GO:0034605	cellular response to heat	-5.47371	-3.17712	850633,851845,855224,855725,855836	HSP104,HSP78,HSC82,SIS1,HSP82
OPI10	4.24303e-10	0.502997	0.492	0.327	3.41352e-06	3	OPI10			2_Member	GO Biological Processes	GO:0050821	protein stabilization	-4.96939	-2.81302	850963,851845,855224,855836	HSP60,HSP78,HSC82,HSP82
DON1	6.02035e-10	0.486169	0.26	0.121	4.84337e-06	3	DON1			2_Member	GO Biological Processes	GO:0031647	regulation of protein stability	-4.21703	-2.15773	850963,851845,855224,855836	HSP60,HSP78,HSC82,HSP82
PRM10, YJL107C	6.12086e-10	0.563023	0.545	0.384	4.92423e-06	3	PRM10, YJL107C			3_Summary	GO Biological Processes	GO:0010498	proteasomal protein catabolic process	-5.9032	-3.44524	850636,851259,852376,852397,852467,853297,853418,855661,855724,855725,855998,850530,851866,851729,853997,855470,856504	SSA2,SSA1,UBC4,FES1,SSE2,ROQ1,KAR2,YDJ1,ASI3,SIS1,SSE1,MDJ1,DON1,CTH1,HRP1,NRD1,GRE3
GRE31	1.02528e-09	0.34219	0.983	0.963	8.24837e-06	3	GRE3			3_Member	GO Biological Processes	GO:0010498	proteasomal protein catabolic process	-5.9032	-3.44524	850636,851259,852376,852397,852467,853297,853418,855661,855724,855725,855998	SSA2,SSA1,UBC4,FES1,SSE2,ROQ1,KAR2,YDJ1,ASI3,SIS1,SSE1
UBC4	3.33121e-09	0.346322	0.942	0.901	2.67996e-05	3	UBC4			3_Member	GO Biological Processes	GO:0051603	proteolysis involved in protein catabolic process	-5.84594	-3.40917	850530,850636,851259,851866,852376,852397,852467,853297,853418,855661,855724,855725,855998	MDJ1,SSA2,SSA1,DON1,UBC4,FES1,SSE2,ROQ1,KAR2,YDJ1,ASI3,SIS1,SSE1
HSP10	3.75897e-09	0.319187	0.95	0.921	3.02409e-05	3	HSP10			3_Member	GO Biological Processes	GO:0006511	ubiquitin-dependent protein catabolic process	-5.49253	-3.17712	850636,851259,851866,852376,852397,852467,853297,855661,855724,855725,855998	SSA2,SSA1,DON1,UBC4,FES1,SSE2,ROQ1,YDJ1,ASI3,SIS1,SSE1
ERO1	1.06787e-08	0.558354	0.595	0.44	8.59103e-05	3	ERO1			3_Member	GO Biological Processes	GO:0030163	protein catabolic process	-5.36119	-3.10429	850530,850636,851259,851866,852376,852397,852467,853297,853418,855661,855724,855725,855998	MDJ1,SSA2,SSA1,DON1,UBC4,FES1,SSE2,ROQ1,KAR2,YDJ1,ASI3,SIS1,SSE1
SSE21	4.71039e-08	0.439447	0.756	0.622	0.000378951	3	SSE2			3_Member	GO Biological Processes	GO:0019941	modification-dependent protein catabolic process	-5.35813	-3.10429	850636,851259,851866,852376,852397,852467,853297,855661,855724,855725,855998	SSA2,SSA1,DON1,UBC4,FES1,SSE2,ROQ1,YDJ1,ASI3,SIS1,SSE1
SUT2511	5.52716e-08	0.482392	0.591	0.462	0.00044466	3	SUT251			3_Member	GO Biological Processes	GO:0043161	proteasome-mediated ubiquitin-dependent protein catabolic process	-5.3083	-3.08079	850636,851259,852376,852397,852467,853297,855724,855725,855998	SSA2,SSA1,UBC4,FES1,SSE2,ROQ1,ASI3,SIS1,SSE1
CIS31	6.06507e-08	0.393861	0.826	0.679	0.000487935	3	CIS3			3_Member	GO Biological Processes	GO:0009057	macromolecule catabolic process	-5.11426	-2.92127	850530,850636,851259,851729,851866,852376,852397,852467,853297,853418,853997,855470,855661,855724,855725,855998	MDJ1,SSA2,SSA1,CTH1,DON1,UBC4,FES1,SSE2,ROQ1,KAR2,HRP1,NRD1,YDJ1,ASI3,SIS1,SSE1
YLR455W	8.95716e-08	0.409722	0.521	0.367	0.000720603	3	YLR455W			3_Member	GO Biological Processes	GO:0043632	modification-dependent macromolecule catabolic process	-4.92467	-2.79915	850636,851259,851866,852376,852397,852467,853297,855661,855724,855725,855998	SSA2,SSA1,DON1,UBC4,FES1,SSE2,ROQ1,YDJ1,ASI3,SIS1,SSE1
TEF4	1.70577e-07	0.270567	0.988	0.95	0.00137229	3	TEF4			3_Member	GO Biological Processes	GO:0006508	proteolysis	-3.75281	-1.74201	850530,850636,851259,851866,852376,852397,852467,853297,853418,855661,855724,855725,855998	MDJ1,SSA2,SSA1,DON1,UBC4,FES1,SSE2,ROQ1,KAR2,YDJ1,ASI3,SIS1,SSE1
PNS11	1.73501e-07	0.329581	0.901	0.835	0.00139581	3	PNS1			3_Member	GO Biological Processes	GO:1901565	organonitrogen compound catabolic process	-3.48502	-1.50419	850530,850636,851259,851866,852376,852397,852467,853297,853418,855661,855724,855725,855998	MDJ1,SSA2,SSA1,DON1,UBC4,FES1,SSE2,ROQ1,KAR2,YDJ1,ASI3,SIS1,SSE1
NCE103	4.00622e-07	0.47944	0.744	0.611	0.003223	3	NCE103			3_Member	GO Biological Processes	GO:1901575	organic substance catabolic process	-3.15316	-1.20709	850530,850636,851259,851729,851866,852376,852397,852467,853297,853418,853997,855470,855661,855724,855725,855998,856504	MDJ1,SSA2,SSA1,CTH1,DON1,UBC4,FES1,SSE2,ROQ1,KAR2,HRP1,NRD1,YDJ1,ASI3,SIS1,SSE1,GRE3
SGT2	1.35461e-06	0.253948	0.979	0.935	0.0108979	3	SGT2			4_Summary	GO Biological Processes	GO:0035967	cellular response to topologically incorrect protein	-5.5507	-3.20669	850963,852376,852397,853418,854217,855725,850530,850633,851751,851845,851988,853297,854168,854945,855224,855661,855692,855836,855837,856504,855724,851259	HSP60,UBC4,FES1,KAR2,TMC1,SIS1,MDJ1,HSP104,HSP42,HSP78,YRA1,ROQ1,SGT2,SML1,HSC82,YDJ1,NCE103,HSP82,YAR1,GRE3,ASI3,SSA1
CTH1	1.52771e-06	0.378628	0.467	0.333	0.0122905	3	CTH1			4_Member	GO Biological Processes	GO:0035967	cellular response to topologically incorrect protein	-5.5507	-3.20669	850963,852376,852397,853418,854217,855725	HSP60,UBC4,FES1,KAR2,TMC1,SIS1
SUR71	3.12681e-06	0.350345	0.459	0.322	0.0251552	3	SUR7			4_Member	GO Biological Processes	GO:0035966	response to topologically incorrect protein	-5.00773	-2.82853	850963,852376,852397,853418,854217,855725	HSP60,UBC4,FES1,KAR2,TMC1,SIS1
KAP123	3.20287e-06	0.291598	0.756	0.637	0.0257671	3	KAP123			4_Member	GO Biological Processes	GO:0051788	response to misfolded protein	-4.60366	-2.51677	852376,852397,854217,855725	UBC4,FES1,TMC1,SIS1
TUB11	3.68028e-06	0.333382	0.777	0.666	0.0296078	3	TUB1			4_Member	GO Biological Processes	GO:0071218	cellular response to misfolded protein	-4.60366	-2.51677	852376,852397,854217,855725	UBC4,FES1,TMC1,SIS1
SML11	4.9763e-06	0.312046	0.843	0.764	0.0400344	3	SML1			4_Member	GO Biological Processes	GO:0006950	response to stress	-4.36719	-2.2984	850530,850633,850963,851751,851845,851988,852376,852397,853297,853418,854168,854217,854945,855224,855661,855692,855725,855836,855837,856504	MDJ1,HSP104,HSP60,HSP42,HSP78,YRA1,UBC4,FES1,ROQ1,KAR2,SGT2,TMC1,SML1,HSC82,YDJ1,NCE103,SIS1,HSP82,YAR1,GRE3
										4_Member	GO Biological Processes	GO:0010033	response to organic substance	-3.85855	-1.83993	850963,852376,852397,853297,853418,854217,855661,855692,855724,855725	HSP60,UBC4,FES1,ROQ1,KAR2,TMC1,YDJ1,NCE103,ASI3,SIS1
										4_Member	GO Biological Processes	GO:0006515	protein quality control for misfolded or incompletely synthesized proteins	-3.58742	-1.59186	850530,852376,852397,855725	MDJ1,UBC4,FES1,SIS1
										4_Member	GO Biological Processes	GO:0072671	mitochondria-associated ubiquitin-dependent protein catabolic process	-3.51749	-1.52935	851259,852376,855725	SSA1,UBC4,SIS1
										4_Member	GO Biological Processes	GO:0070887	cellular response to chemical stimulus	-3.43228	-1.45862	850963,852376,852397,853297,853418,854217,855692,855724,855725,855837,856504	HSP60,UBC4,FES1,ROQ1,KAR2,TMC1,NCE103,ASI3,SIS1,YAR1,GRE3
										4_Member	GO Biological Processes	GO:0033554	cellular response to stress	-3.28557	-1.32339	850633,850963,851845,851988,852376,852397,853297,853418,854217,854945,855224,855661,855692,855725,855836,855837,856504	HSP104,HSP60,HSP78,YRA1,UBC4,FES1,ROQ1,KAR2,TMC1,SML1,HSC82,YDJ1,NCE103,SIS1,HSP82,YAR1,GRE3
										4_Member	GO Biological Processes	GO:0071310	cellular response to organic substance	-3.28304	-1.32339	850963,852376,852397,853418,854217,855724,855725	HSP60,UBC4,FES1,KAR2,TMC1,ASI3,SIS1
										4_Member	GO Biological Processes	GO:0042221	response to chemical	-3.1456	-1.20616	850963,851751,852376,852397,853297,853418,854217,855661,855692,855724,855725,855837,856504	HSP60,HSP42,UBC4,FES1,ROQ1,KAR2,TMC1,YDJ1,NCE103,ASI3,SIS1,YAR1,GRE3
										5_Summary	GO Biological Processes	GO:0035719	tRNA import into nucleus	-5.34204	-3.10156	850636,855661,855725,851259,851988,852755,854125,855837,856846	SSA2,YDJ1,SIS1,SSA1,YRA1,NAB2,OPI10,YAR1,KAP123
										5_Member	GO Biological Processes	GO:0035719	tRNA import into nucleus	-5.34204	-3.10156	850636,855661,855725	SSA2,YDJ1,SIS1
										5_Member	GO Biological Processes	GO:0006404	RNA import into nucleus	-4.64969	-2.53415	850636,855661,855725	SSA2,YDJ1,SIS1
										5_Member	GO Biological Processes	GO:0006913	nucleocytoplasmic transport	-4.11739	-2.08268	850636,851259,851988,852755,854125,855661,855725,855837,856846	SSA2,SSA1,YRA1,NAB2,OPI10,YDJ1,SIS1,YAR1,KAP123
										5_Member	GO Biological Processes	GO:0051169	nuclear transport	-4.11739	-2.08268	850636,851259,851988,852755,854125,855661,855725,855837,856846	SSA2,SSA1,YRA1,NAB2,OPI10,YDJ1,SIS1,YAR1,KAP123
										5_Member	GO Biological Processes	GO:0051170	import into nucleus	-4.02326	-1.99667	850636,851259,854125,855661,855725,856846	SSA2,SSA1,OPI10,YDJ1,SIS1,KAP123
										5_Member	GO Biological Processes	GO:0050658	RNA transport	-2.94748	-1.03359	850636,851988,852755,855661,855725,856846	SSA2,YRA1,NAB2,YDJ1,SIS1,KAP123
										5_Member	GO Biological Processes	GO:0051236	establishment of RNA localization	-2.94748	-1.03359	850636,851988,852755,855661,855725,856846	SSA2,YRA1,NAB2,YDJ1,SIS1,KAP123
										5_Member	GO Biological Processes	GO:0050657	nucleic acid transport	-2.90747	-1.00581	850636,851988,852755,855661,855725,856846	SSA2,YRA1,NAB2,YDJ1,SIS1,KAP123
										5_Member	GO Biological Processes	GO:0006403	RNA localization	-2.64931	-0.759553	850636,851988,852755,855661,855725,856846	SSA2,YRA1,NAB2,YDJ1,SIS1,KAP123
										5_Member	GO Biological Processes	GO:0051031	tRNA transport	-2.60168	-0.717753	850636,855661,855725	SSA2,YDJ1,SIS1
										5_Member	GO Biological Processes	GO:0015931	nucleobase-containing compound transport	-2.13327	-0.298564	850636,851988,852755,855661,855725,856846	SSA2,YRA1,NAB2,YDJ1,SIS1,KAP123
										6_Summary	GO Biological Processes	GO:0006626	protein targeting to mitochondrion	-5.28361	-3.06869	850963,851259,853503,854185,854192,855661,855836,853158	HSP60,SSA1,SSC1,HSP10,STI1,YDJ1,HSP82,MPC3
										6_Member	GO Biological Processes	GO:0006626	protein targeting to mitochondrion	-5.28361	-3.06869	850963,851259,853503,854185,854192,855661,855836	HSP60,SSA1,SSC1,HSP10,STI1,YDJ1,HSP82
										6_Member	GO Biological Processes	GO:0070585	protein localization to mitochondrion	-4.94876	-2.81302	850963,851259,853503,854185,854192,855661,855836	HSP60,SSA1,SSC1,HSP10,STI1,YDJ1,HSP82
										6_Member	GO Biological Processes	GO:0072655	establishment of protein localization to mitochondrion	-4.94876	-2.81302	850963,851259,853503,854185,854192,855661,855836	HSP60,SSA1,SSC1,HSP10,STI1,YDJ1,HSP82
										6_Member	GO Biological Processes	GO:1990542	mitochondrial transmembrane transport	-2.33933	-0.477968	850963,853158,853503,854185	HSP60,MPC3,SSC1,HSP10
										7_Summary	GO Biological Processes	GO:0043335	protein unfolding	-4.20915	-2.15773	850633,851845,853503	HSP104,HSP78,SSC1
										7_Member	GO Biological Processes	GO:0043335	protein unfolding	-4.20915	-2.15773	850633,851845,853503	HSP104,HSP78,SSC1
										8_Summary	GO Biological Processes	GO:0034504	protein localization to nucleus	-2.94795	-1.03359	851259,853043,854125,856281,856846	SSA1,BTN2,OPI10,CUR1,KAP123
										8_Member	GO Biological Processes	GO:0034504	protein localization to nucleus	-2.94795	-1.03359	851259,853043,854125,856281,856846	SSA1,BTN2,OPI10,CUR1,KAP123
										9_Summary	GO Biological Processes	GO:0006970	response to osmotic stress	-2.46706	-0.594567	851751,855836,855837,856504	HSP42,HSP82,YAR1,GRE3
										9_Member	GO Biological Processes	GO:0006970	response to osmotic stress	-2.46706	-0.594567	851751,855836,855837,856504	HSP42,HSP82,YAR1,GRE3
										10_Summary	GO Biological Processes	GO:1901700	response to oxygen-containing compound	-2.15745	-0.317541	851751,853297,855692,855724	HSP42,ROQ1,NCE103,ASI3
										10_Member	GO Biological Processes	GO:1901700	response to oxygen-containing compound	-2.15745	-0.317541	851751,853297,855692,855724	HSP42,ROQ1,NCE103,ASI3
										10_Member	GO Biological Processes	GO:1901701	cellular response to oxygen-containing compound	-2.00908	-0.185364	853297,855692,855724	ROQ1,NCE103,ASI3

## Sheet: cluster_4
	p_val	avg_log2FC	pct.1	pct.2	p_val_adj	cluster	gene		GO enrishment	GroupID	Category	Term	Description	LogP	Log(q-value)	Genes	Symbols
DSE1	1.27835e-210	2.41049	0.814	0.061	1.02843e-206	4	DSE1			1_Summary	GO Biological Processes	GO:0006457	protein folding	-9.97352	-6.21454	850633,850914,850963,851751,851845,853043,853418,854192,854909,855661,855725,855836,856281,856715,856840,853297,854193,856893	HSP104,CPR6,HSP60,HSP42,HSP78,BTN2,KAR2,STI1,ERO1,YDJ1,SIS1,HSP82,CUR1,GIM4,SSA4,ROQ1,CIN5,SPI1
DSE2	2.67123e-194	2.51378	0.877	0.098	2.149e-190	4	DSE2			1_Member	GO Biological Processes	GO:0006457	protein folding	-9.97352	-6.21454	850633,850914,850963,851751,851845,853043,853418,854192,854909,855661,855725,855836,856281,856715,856840	HSP104,CPR6,HSP60,HSP42,HSP78,BTN2,KAR2,STI1,ERO1,YDJ1,SIS1,HSP82,CUR1,GIM4,SSA4
SCW11	9.18296e-138	1.84499	0.636	0.06	7.38769e-134	4	SCW11			1_Member	GO Biological Processes	GO:0042026	protein refolding	-8.36142	-4.90347	850633,850914,850963,851845,853418,855661,855836,856840	HSP104,CPR6,HSP60,HSP78,KAR2,YDJ1,HSP82,SSA4
YLR285C-A, CTS11	3.54403e-107	1.97868	0.962	0.368	2.85117e-103	4	YLR285C-A, CTS1			1_Member	GO Biological Processes	GO:0006458	'de novo' protein folding	-6.92748	-3.64975	850633,850963,853418,855661,855725,855836,856840	HSP104,HSP60,KAR2,YDJ1,SIS1,HSP82,SSA4
SUN4	9.71494e-106	1.69053	0.856	0.229	7.81567e-102	4	SUN4			1_Member	GO Biological Processes	GO:0051604	protein maturation	-6.80668	-3.64975	850633,850914,850963,851751,851845,853043,853418,854192,854909,855661,855725,855836,856281,856715,856840	HSP104,CPR6,HSP60,HSP42,HSP78,BTN2,KAR2,STI1,ERO1,YDJ1,SIS1,HSP82,CUR1,GIM4,SSA4
EGT2	4.98595e-86	0.954348	0.593	0.087	4.01119e-82	4	EGT2			1_Member	GO Biological Processes	GO:0009408	response to heat	-4.94599	-1.96516	850633,851751,851845,855661,855725,855836	HSP104,HSP42,HSP78,YDJ1,SIS1,HSP82
PRY3	5.60903e-86	1.35701	0.614	0.109	4.51247e-82	4	PRY3			1_Member	GO Biological Processes	GO:0009266	response to temperature stimulus	-4.81245	-1.95356	850633,851751,851845,855661,855725,855836	HSP104,HSP42,HSP78,YDJ1,SIS1,HSP82
HSP1501	6.32466e-77	1.73736	0.975	0.499	5.08819e-73	4	HSP150			1_Member	Reactome Gene Sets	R-SCE-3371497	HSP90 chaperone cycle for steroid hormone receptors (SHR) in the presence of ligand	-4.80946	-1.95356	854192,855661,855836,856840	STI1,YDJ1,HSP82,SSA4
AMN1	7.00282e-75	1.24837	0.682	0.156	5.63377e-71	4	AMN1			1_Member	GO Biological Processes	GO:0009628	response to abiotic stimulus	-4.47372	-1.66897	850633,851751,851845,853297,854193,855661,855725,855836,856893	HSP104,HSP42,HSP78,ROQ1,CIN5,YDJ1,SIS1,HSP82,SPI1
ISR1	6.22206e-59	1.02792	0.614	0.157	5.00564e-55	4	ISR1			1_Member	GO Biological Processes	GO:0034605	cellular response to heat	-3.60729	-0.949782	850633,851845,855725,855836	HSP104,HSP78,SIS1,HSP82
DSE4	7.32212e-58	0.876344	0.419	0.066	5.89064e-54	4	DSE4			1_Member	GO Biological Processes	GO:0050821	protein stabilization	-3.07926	-0.524393	850963,851845,855836	HSP60,HSP78,HSP82
PIR1	3.23993e-56	1.15408	0.894	0.429	2.60653e-52	4	PIR1			1_Member	KEGG Pathway	sce04141	Protein processing in endoplasmic reticulum - Saccharomyces cerevisiae (budding yeast)	-2.79182	-0.311587	851751,853418,854909,855661,855836,856840	HSP42,KAR2,ERO1,YDJ1,HSP82,SSA4
PSA11	5.03125e-37	0.835411	0.992	0.804	4.04764e-33	4	PSA1			1_Member	GO Biological Processes	GO:0031647	regulation of protein stability	-2.54684	-0.202828	850963,851845,855836	HSP60,HSP78,HSP82
RME1, YGR045C	2.37186e-36	0.670769	0.534	0.16	1.90816e-32	4	RME1, YGR045C			2_Summary	GO Biological Processes	GO:0000920	septum digestion after cytokinesis	-5.47618	-2.41617	850992,855389,855804,856546,856861,850891,851504,852359,852856,853281,853418,853692,855659,856893,850962,852455,852932,852935,855646	CTS1,EGT2,DSE4,DSE2,DSE1,NCW2,PSA1,TIP1,SCW11,HSP150,KAR2,PIR1,SUN4,SPI1,GSY2,AMN1,BUD9,RME1,NIS1
BTN21	1.31433e-34	0.961503	0.75	0.359	1.05738e-30	4	BTN2			2_Member	GO Biological Processes	GO:0000920	septum digestion after cytokinesis	-5.47618	-2.41617	850992,855389,855804,856546,856861	CTS1,EGT2,DSE4,DSE2,DSE1
YMR122W-A	3.82651e-34	0.692411	0.996	0.944	3.07843e-30	4	YMR122W-A			2_Member	GO Biological Processes	GO:0071554	cell wall organization or biogenesis	-3.90102	-1.18343	850891,850992,851504,852359,852856,853281,853418,853692,855659,855804,856546,856861,856893	NCW2,CTS1,PSA1,TIP1,SCW11,HSP150,KAR2,PIR1,SUN4,DSE4,DSE2,DSE1,SPI1
TIP12	9.21954e-34	0.866245	0.894	0.482	7.41712e-30	4	TIP1			2_Member	GO Biological Processes	GO:0045229	external encapsulating structure organization	-3.5524	-0.949782	850891,850992,852359,852856,853281,853692,855659,855804,856546,856861,856893	NCW2,CTS1,TIP1,SCW11,HSP150,PIR1,SUN4,DSE4,DSE2,DSE1,SPI1
YHB11	1.31737e-30	0.738379	0.992	0.876	1.05982e-26	4	YHB1			2_Member	GO Biological Processes	GO:0071555	cell wall organization	-3.5524	-0.949782	850891,850992,852359,852856,853281,853692,855659,855804,856546,856861,856893	NCW2,CTS1,TIP1,SCW11,HSP150,PIR1,SUN4,DSE4,DSE2,DSE1,SPI1
SSA41	2.46323e-22	0.890267	0.665	0.363	1.98167e-18	4	SSA4			2_Member	GO Biological Processes	GO:0000272	polysaccharide catabolic process	-2.74602	-0.309251	850992,855659,855804	CTS1,SUN4,DSE4
NIS1	3.18763e-22	0.289533	0.326	0.091	2.56445e-18	4	NIS1			2_Member	GO Biological Processes	GO:0005976	polysaccharide metabolic process	-2.6835	-0.29694	850962,850992,853418,855659,855804	GSY2,CTS1,KAR2,SUN4,DSE4
DSE3	3.07766e-21	0.5032	0.36	0.116	2.47598e-17	4	DSE3			2_Member	GO Biological Processes	GO:0051301	cell division	-2.31548	-0.0336187	850992,852455,852932,852935,855389,855646,855659,855804,856546,856861	CTS1,AMN1,BUD9,RME1,EGT2,NIS1,SUN4,DSE4,DSE2,DSE1
BUD9	5.61917e-21	0.445207	0.254	0.065	4.52062e-17	4	BUD9			3_Summary	GO Biological Processes	GO:0051085	chaperone cofactor-dependent protein refolding	-4.26235	-1.50336	850633,853418,855725,856840,850963,853149	HSP104,KAR2,SIS1,SSA4,HSP60,YHB1
YER067W1	3.251e-20	0.765164	0.797	0.479	2.61543e-16	4	YER067W			3_Member	GO Biological Processes	GO:0051085	chaperone cofactor-dependent protein refolding	-4.26235	-1.50336	850633,853418,855725,856840	HSP104,KAR2,SIS1,SSA4
YPR158W1	2.86786e-19	0.46699	0.661	0.302	2.30719e-15	4	YPR158W			3_Member	GO Biological Processes	GO:0051084	'de novo' post-translational protein folding	-3.53268	-0.949782	850633,853418,855725,856840	HSP104,KAR2,SIS1,SSA4
YJL217W	8.56464e-19	0.595071	0.729	0.399	6.89025e-15	4	YJL217W			3_Member	GO Biological Processes	GO:0061077	chaperone-mediated protein folding	-3.03976	-0.511223	850633,853418,855725,856840	HSP104,KAR2,SIS1,SSA4
HXT2	3.40767e-18	0.390499	0.343	0.116	2.74147e-14	4	HXT2			3_Member	GO Biological Processes	GO:0035967	cellular response to topologically incorrect protein	-2.71232	-0.29694	850963,853149,853418,855725	HSP60,YHB1,KAR2,SIS1
YDJ11	2.47913e-17	0.45987	0.945	0.802	1.99446e-13	4	YDJ1			3_Member	GO Biological Processes	GO:0035966	response to topologically incorrect protein	-2.37924	-0.0674148	850963,853149,853418,855725	HSP60,YHB1,KAR2,SIS1
SIC1	3.50254e-17	0.358056	0.653	0.316	2.81779e-13	4	SIC1			4_Summary	GO Biological Processes	GO:0010033	response to organic substance	-2.91646	-0.412741	850523,850963,853149,853297,853418,855548,855588,855661,855724,855725,851751,851955,854193	GAT1,HSP60,YHB1,ROQ1,KAR2,MDG1,YNL134C,YDJ1,ASI3,SIS1,HSP42,TRR1,CIN5
GOR11	9.804e-17	0.451202	0.767	0.436	7.88732e-13	4	GOR1			4_Member	GO Biological Processes	GO:0010033	response to organic substance	-2.91646	-0.412741	850523,850963,853149,853297,853418,855548,855588,855661,855724,855725	GAT1,HSP60,YHB1,ROQ1,KAR2,MDG1,YNL134C,YDJ1,ASI3,SIS1
YJR146W, HMS2	1.50439e-16	0.329389	0.301	0.1	1.21028e-12	4	YJR146W, HMS2			4_Member	GO Biological Processes	GO:1901698	response to nitrogen compound	-2.76762	-0.309659	850523,853149,853297,853418,855661,855724	GAT1,YHB1,ROQ1,KAR2,YDJ1,ASI3
HSP821	9.61534e-16	0.379944	1	0.965	7.73554e-12	4	HSP82			4_Member	GO Biological Processes	GO:1901699	cellular response to nitrogen compound	-2.67572	-0.29694	850523,853149,855724	GAT1,YHB1,ASI3
SPI11	8.58594e-15	0.420428	0.97	0.838	6.90739e-11	4	SPI1			4_Member	GO Biological Processes	GO:0071310	cellular response to organic substance	-2.60159	-0.240545	850523,850963,853149,853418,855548,855724,855725	GAT1,HSP60,YHB1,KAR2,MDG1,ASI3,SIS1
YLR194C	3.93937e-14	0.347535	0.39	0.163	3.16922e-10	4	YLR194C			4_Member	GO Biological Processes	GO:0010243	response to organonitrogen compound	-2.27344	-0.00581475	850523,853297,853418,855661,855724	GAT1,ROQ1,KAR2,YDJ1,ASI3
MDG1	4.42554e-14	0.362697	0.559	0.264	3.56034e-10	4	MDG1			4_Member	GO Biological Processes	GO:0042221	response to chemical	-2.08893	0	850523,850963,851751,851955,853149,853297,853418,854193,855548,855588,855661,855724,855725	GAT1,HSP60,HSP42,TRR1,YHB1,ROQ1,KAR2,CIN5,MDG1,YNL134C,YDJ1,ASI3,SIS1
HSP422	1.15331e-13	0.421985	0.958	0.787	9.27841e-10	4	HSP42			5_Summary	GO Biological Processes	GO:1901700	response to oxygen-containing compound	-2.51686	-0.189236	851751,851955,853297,855588,855724	HSP42,TRR1,ROQ1,YNL134C,ASI3
GAT1	3.47499e-13	0.503155	0.581	0.299	2.79563e-09	4	GAT1			5_Member	GO Biological Processes	GO:1901700	response to oxygen-containing compound	-2.51686	-0.189236	851751,851955,853297,855588,855724	HSP42,TRR1,ROQ1,YNL134C,ASI3
SIS11	3.48502e-13	0.340266	0.992	0.847	2.8037e-09	4	SIS1			6_Summary	GO Biological Processes	GO:0045184	establishment of protein localization	-2.33446	-0.0378697	850963,851459,853043,853418,853692,854192,854405,855404,855458,855646,855661,855717,855725,855836,856220,856281,856840	HSP60,BUG1,BTN2,KAR2,PIR1,STI1,WTM1,RFA2,YIF1,NIS1,YDJ1,PBI2,SIS1,HSP82,COG4,CUR1,SSA4
HSP1042	1.26099e-12	0.355261	0.996	0.922	1.01446e-08	4	HSP104			6_Member	GO Biological Processes	GO:0045184	establishment of protein localization	-2.33446	-0.0378697	850963,851459,853043,853418,853692,854192,854405,855404,855458,855646,855661,855717,855725,855836,856220,856281,856840	HSP60,BUG1,BTN2,KAR2,PIR1,STI1,WTM1,RFA2,YIF1,NIS1,YDJ1,PBI2,SIS1,HSP82,COG4,CUR1,SSA4
LAC1	2.03562e-12	0.365052	0.576	0.302	1.63766e-08	4	LAC1
YBR099C1	3.1377e-12	0.265535	0.271	0.101	2.52428e-08	4	YBR099C
OLE1	3.34786e-12	0.415129	0.852	0.6	2.69336e-08	4	OLE1
PBI21	4.902e-12	0.365759	0.606	0.324	3.94366e-08	4	PBI2
TRR1	2.09488e-11	0.320549	0.949	0.85	1.68533e-07	4	TRR1
SAP41	2.63103e-11	0.306945	0.564	0.292	2.11666e-07	4	SAP4
ZPR11	2.7605e-11	0.338245	0.665	0.387	2.22083e-07	4	ZPR1
YNL046W	3.80077e-11	0.265443	0.424	0.198	3.05772e-07	4	YNL046W
YJL144W1	4.05649e-11	0.345003	0.47	0.242	3.26344e-07	4	YJL144W
ARO10	5.48427e-11	0.387642	0.746	0.492	4.4121e-07	4	ARO10
LRP1	5.53559e-11	0.28794	0.428	0.204	4.45338e-07	4	LRP1
ERO11	5.66638e-11	0.347604	0.678	0.429	4.5586e-07	4	ERO1
CYC71	6.57717e-11	0.364252	0.585	0.331	5.29133e-07	4	CYC7
HSP781	8.22895e-11	0.344093	0.835	0.556	6.62019e-07	4	HSP78
STI11	2.13354e-10	0.281915	0.992	0.902	1.71643e-06	4	STI1
FAS1	3.45432e-10	0.250092	1	0.976	2.779e-06	4	FAS1
CPR61	4.85264e-10	0.334385	0.966	0.813	3.90395e-06	4	CPR6
LYS20	5.34309e-10	0.343771	0.894	0.65	4.29851e-06	4	LYS20
CUT8661	6.27997e-10	0.266534	0.525	0.275	5.05223e-06	4	CUT866
YGR149W	1.15374e-09	0.342603	0.53	0.283	9.28185e-06	4	YGR149W
YNL195C2	1.15825e-09	0.362778	0.589	0.346	9.31814e-06	4	YNL195C
WTM1	1.44152e-09	0.311713	0.877	0.694	1.1597e-05	4	WTM1
YLR177W1	3.48932e-09	0.325769	0.542	0.307	2.80716e-05	4	YLR177W
POL30	3.54733e-09	0.28882	0.343	0.167	2.85382e-05	4	POL30
NOP13	4.42977e-09	0.250974	0.521	0.283	3.56375e-05	4	NOP13
TPO41	4.53405e-09	0.334344	0.703	0.457	3.64764e-05	4	TPO4
RFA2	5.69184e-09	0.283622	0.517	0.279	4.57908e-05	4	RFA2
CIN51	7.13537e-09	0.283258	0.542	0.303	5.74041e-05	4	CIN5
YIF1	1.04209e-08	0.30782	0.589	0.336	8.38362e-05	4	YIF1
KAR21	1.33073e-08	0.262883	0.987	0.865	0.000107058	4	KAR2
YNL134C	4.30784e-08	0.296075	0.924	0.718	0.000346566	4	YNL134C
ADH31	5.07639e-08	0.299302	0.86	0.63	0.000408396	4	ADH3
YRA11	5.31837e-08	0.283093	0.97	0.86	0.000427863	4	YRA1
SNG11	5.38969e-08	0.288911	0.597	0.371	0.0004336	4	SNG1
HSP601	8.36075e-08	0.253997	0.945	0.805	0.000672622	4	HSP60
ASI31	8.78765e-08	0.262957	0.492	0.279	0.000706966	4	ASI3
EMI21	1.0322e-07	0.314015	0.962	0.817	0.000830404	4	EMI2
GDH1	1.07983e-07	0.256149	0.911	0.729	0.000868726	4	GDH1
COT1	1.1909e-07	0.269478	0.53	0.313	0.000958079	4	COT1
YOR051C	1.54725e-07	0.277147	0.699	0.458	0.00124476	4	YOR051C
YBR261C	2.50218e-07	0.279071	0.547	0.329	0.002013	4	YBR261C
IDI1	5.16504e-07	0.281043	0.695	0.446	0.00415528	4	IDI1
FPR4	9.03404e-07	0.270632	0.975	0.817	0.00726789	4	FPR4
GSY21	1.02219e-06	0.327862	0.903	0.766	0.00822353	4	GSY2
PNS12	1.13925e-06	0.253538	0.958	0.827	0.00916529	4	PNS1
LHP1	1.4357e-06	0.278484	0.788	0.576	0.0115502	4	LHP1
GIM4	1.64381e-06	0.259532	0.547	0.347	0.0132244	4	GIM4
COG4	1.82541e-06	0.259937	0.589	0.375	0.0146854	4	COG4
BUG1	4.88577e-06	0.256725	0.661	0.438	0.039306	4	BUG1

## Sheet: cluster_5
	p_val	avg_log2FC	pct.1	pct.2	p_val_adj	cluster	gene		GO enrishment	GroupID	Category	Term	Description	LogP	Log(q-value)	Genes	Symbols
SRL1, YOR248W2	9.56087e-45	1.03105	0.99	0.737	7.69172e-41	5	SRL1, YOR248W			1_Summary	GO Biological Processes	GO:0045229	external encapsulating structure organization	-6.18998	-2.73203	851007,851055,852370,852459,852897,853102,853196,853282,854421,854683,854797,855355,855438,856671,850499,851620,852639	EXG1,FKS1,ECM33,TOS1,MSB2,CRH1,SCW4,CIS3,SRL1,SIM1,BAR1,GAS1,WSC2,UTR2,SEC53,TPI1,HXK2
SIM11	1.42825e-43	1.10106	0.946	0.526	1.14903e-39	5	SIM1			1_Member	GO Biological Processes	GO:0045229	external encapsulating structure organization	-6.18998	-2.73203	851007,851055,852370,852459,852897,853102,853196,853282,854421,854683,854797,855355,855438,856671	EXG1,FKS1,ECM33,TOS1,MSB2,CRH1,SCW4,CIS3,SRL1,SIM1,BAR1,GAS1,WSC2,UTR2
ECM331	6.24133e-39	0.965185	0.97	0.713	5.02115e-35	5	ECM33			1_Member	GO Biological Processes	GO:0071555	cell wall organization	-6.18998	-2.73203	851007,851055,852370,852459,852897,853102,853196,853282,854421,854683,854797,855355,855438,856671	EXG1,FKS1,ECM33,TOS1,MSB2,CRH1,SCW4,CIS3,SRL1,SIM1,BAR1,GAS1,WSC2,UTR2
CIS32	3.06929e-38	0.987015	0.966	0.666	2.46924e-34	5	CIS3			1_Member	GO Biological Processes	GO:0031505	fungal-type cell wall organization	-5.0677	-2.1828	851007,852370,852897,853102,853282,854421,854683,854797,855355,855438,856671	EXG1,ECM33,MSB2,CRH1,CIS3,SRL1,SIM1,BAR1,GAS1,WSC2,UTR2
YDR524C-B, YDR524C-A1	1.70373e-37	0.523067	1	0.994	1.37065e-33	5	YDR524C-B, YDR524C-A			1_Member	GO Biological Processes	GO:0071852	fungal-type cell wall organization or biogenesis	-5.06384	-2.1828	851007,851055,852370,852897,853102,853282,854421,854683,854797,855355,855438,856671	EXG1,FKS1,ECM33,MSB2,CRH1,CIS3,SRL1,SIM1,BAR1,GAS1,WSC2,UTR2
GAS11	2.71239e-37	0.939887	0.966	0.783	2.18212e-33	5	GAS1			1_Member	GO Biological Processes	GO:0071554	cell wall organization or biogenesis	-5.06241	-2.1828	851007,851055,852370,852459,852897,853102,853196,853282,854421,854683,854797,855355,855438,856671	EXG1,FKS1,ECM33,TOS1,MSB2,CRH1,SCW4,CIS3,SRL1,SIM1,BAR1,GAS1,WSC2,UTR2
CSI21	1.31337e-31	1.03709	0.626	0.255	1.0566e-27	5	CSI2			1_Member	GO Biological Processes	GO:0005975	carbohydrate metabolic process	-3.3472	-0.968421	850499,851007,851055,851620,852639,853102,853196,854683,855355,856671	SEC53,EXG1,FKS1,TPI1,HXK2,CRH1,SCW4,SIM1,GAS1,UTR2
SVS11	1.99808e-29	1.24448	0.581	0.251	1.60746e-25	5	SVS1			1_Member	GO Biological Processes	GO:0044036	cell wall macromolecule metabolic process	-2.32537	-0.282384	851055,853102,855355,856671	FKS1,CRH1,GAS1,UTR2
CLN21	3.29415e-26	1.12182	0.576	0.251	2.65014e-22	5	CLN2			1_Member	GO Biological Processes	GO:0005976	polysaccharide metabolic process	-2.04509	-0.11861	851007,851055,854683,855355	EXG1,FKS1,SIM1,GAS1
GIC21	1.26655e-25	0.90916	0.719	0.392	1.01894e-21	5	GIC2			2_Summary	Reactome Gene Sets	R-SCE-2299718	Condensation of Prophase Chromosomes	-5.35169	-2.1828	852283,852284,855700,855701,850429,855611,854420,854504,851173	HTA2,HTB2,HHT2,HHF2,HCM1,DBP2,ENV9,MYO2,SST2
GIN41	1.57899e-22	0.918678	0.562	0.267	1.2703e-18	5	GIN4			2_Member	Reactome Gene Sets	R-SCE-2299718	Condensation of Prophase Chromosomes	-5.35169	-2.1828	852283,852284,855700,855701	HTA2,HTB2,HHT2,HHF2
TPI1	7.30496e-21	0.256948	1	1	5.87684e-17	5	TPI1			2_Member	Reactome Gene Sets	R-SCE-427359	SIRT1 negatively regulates rRNA expression	-4.98755	-2.1828	852283,852284,855700,855701	HTA2,HTB2,HHT2,HHF2
YLR042C2	1.07235e-20	0.814706	0.768	0.475	8.62705e-17	5	YLR042C			2_Member	Reactome Gene Sets	R-SCE-5250941	Negative epigenetic regulation of rRNA expression	-4.98755	-2.1828	852283,852284,855700,855701	HTA2,HTB2,HHT2,HHF2
MSB21	1.66578e-19	0.734155	0.675	0.39	1.34012e-15	5	MSB2			2_Member	Reactome Gene Sets	R-SCE-5625886	Activated PKN1 stimulates transcription of AR (androgen receptor) regulated genes KLK2 and KLK3	-4.83197	-2.07298	852283,852284,855700,855701	HTA2,HTB2,HHT2,HHF2
HXK2	6.30007e-18	0.398855	1	0.98	5.0684e-14	5	HXK2			2_Member	Reactome Gene Sets	R-SCE-9018519	Estrogen-dependent gene expression	-4.76645	-2.04885	850429,852283,852284,855611,855700,855701	HCM1,HTA2,HTB2,DBP2,HHT2,HHF2
EXG11	3.59286e-17	0.665888	0.719	0.434	2.89046e-13	5	EXG1			2_Member	Reactome Gene Sets	R-SCE-9006931	Signaling by Nuclear Receptors	-4.64319	-1.96339	850429,852283,852284,854420,855611,855700,855701	HCM1,HTA2,HTB2,ENV9,DBP2,HHT2,HHF2
SML12	4.22701e-17	0.629931	0.901	0.759	3.40063e-13	5	SML1			2_Member	Reactome Gene Sets	R-SCE-68616	Assembly of the ORC complex at the origin of replication	-4.55937	-1.91635	852283,852284,855700,855701	HTA2,HTB2,HHT2,HHF2
PCL11	5.11549e-17	0.764956	0.512	0.243	4.11541e-13	5	PCL1			2_Member	Reactome Gene Sets	R-SCE-2559580	Oxidative Stress Induced Senescence	-4.32616	-1.74326	852283,852284,855700,855701	HTA2,HTB2,HHT2,HHF2
YEF31	2.93053e-16	0.295852	1	0.997	2.35762e-12	5	YEF3			2_Member	Reactome Gene Sets	R-SCE-212165	Epigenetic regulation of gene expression	-4.22113	-1.67103	852283,852284,855700,855701	HTA2,HTB2,HHT2,HHF2
FKS1, YLR342W-A1	1.28466e-15	0.621298	0.872	0.712	1.03351e-11	5	FKS1, YLR342W-A			2_Member	Reactome Gene Sets	R-SCE-8939211	ESR-mediated signaling	-4.16898	-1.66527	850429,852283,852284,855611,855700,855701	HCM1,HTA2,HTB2,DBP2,HHT2,HHF2
TUB12	2.44285e-14	0.514329	0.862	0.659	1.96527e-10	5	TUB1			2_Member	Reactome Gene Sets	R-SCE-68875	Mitotic Prophase	-4.12258	-1.64234	852283,852284,855700,855701	HTA2,HTB2,HHT2,HHF2
KAN-TLBX	1.07069e-13	0.280084	1	1	8.6137e-10	5	KAN-TLBX			2_Member	Reactome Gene Sets	R-SCE-5625740	RHO GTPases activate PKNs	-4.02978	-1.57182	852283,852284,855700,855701	HTA2,HTB2,HHT2,HHF2
PRY21	2.38756e-13	0.503922	0.31	0.125	1.92079e-09	5	PRY2			2_Member	Reactome Gene Sets	R-SCE-68867	Assembly of the pre-replicative complex	-3.85907	-1.42231	852283,852284,855700,855701	HTA2,HTB2,HHT2,HHF2
HTB2	4.20461e-13	0.609705	0.842	0.629	3.38261e-09	5	HTB2			2_Member	Reactome Gene Sets	R-SCE-2559583	Cellular Senescence	-3.31828	-0.957235	852283,852284,855700,855701	HTA2,HTB2,HHT2,HHF2
YOX11	7.28665e-13	0.566624	0.291	0.116	5.86211e-09	5	YOX1			2_Member	Reactome Gene Sets	R-SCE-73772	RNA Polymerase I Promoter Escape	-3.1062	-0.852366	852283,852284,855700,855701	HTA2,HTB2,HHT2,HHF2
YHP11	1.533e-12	0.491597	0.389	0.18	1.2333e-08	5	YHP1			2_Member	Reactome Gene Sets	R-SCE-73854	RNA Polymerase I Promoter Clearance	-3.1062	-0.852366	852283,852284,855700,855701	HTA2,HTB2,HHT2,HHF2
YOR246C1	2.00447e-12	0.554312	0.719	0.532	1.6126e-08	5	YOR246C			2_Member	Reactome Gene Sets	R-SCE-73864	RNA Polymerase I Transcription	-3.1062	-0.852366	852283,852284,855700,855701	HTA2,HTB2,HHT2,HHF2
TUB22	4.96855e-12	0.466584	0.916	0.79	3.9972e-08	5	TUB2			2_Member	Reactome Gene Sets	R-SCE-69002	DNA Replication Pre-Initiation	-2.92072	-0.693209	852283,852284,855700,855701	HTA2,HTB2,HHT2,HHF2
ERG3	5.62421e-12	0.49398	0.798	0.628	4.52468e-08	5	ERG3			2_Member	Reactome Gene Sets	R-SCE-195258	RHO GTPase Effectors	-2.79564	-0.592957	852283,852284,855700,855701	HTA2,HTB2,HHT2,HHF2
SUT2512	6.89706e-12	0.611117	0.655	0.457	5.54868e-08	5	SUT251			2_Member	Reactome Gene Sets	R-SCE-3214815	HDACs deacetylate histones	-2.61465	-0.468444	852283,852284,855701	HTA2,HTB2,HHF2
CRH1	1.68751e-11	0.648059	0.581	0.373	1.3576e-07	5	CRH1			2_Member	Reactome Gene Sets	R-SCE-68886	M Phase	-2.47555	-0.36001	852283,852284,855700,855701	HTA2,HTB2,HHT2,HHF2
HTA2	2.45562e-11	0.694329	0.773	0.594	1.97555e-07	5	HTA2			2_Member	Reactome Gene Sets	R-SCE-5693565	Recruitment and ATM-mediated phosphorylation of repair and signaling proteins at DNA double strand breaks	-2.40273	-0.337571	852283,852284,855701	HTA2,HTB2,HHF2
HSL11	3.24636e-11	0.711237	0.433	0.247	2.6117e-07	5	HSL1			2_Member	Reactome Gene Sets	R-SCE-5693606	DNA Double Strand Break Response	-2.40273	-0.337571	852283,852284,855701	HTA2,HTB2,HHF2
NSR11	3.41668e-11	0.570911	0.739	0.535	2.74872e-07	5	NSR1			2_Member	Reactome Gene Sets	R-SCE-194315	Signaling by Rho GTPases	-2.19228	-0.203509	852283,852284,854504,855700,855701	HTA2,HTB2,MYO2,HHT2,HHF2
SST21	1.47851e-10	0.486274	0.616	0.414	1.18946e-06	5	SST2			2_Member	Reactome Gene Sets	R-SCE-5693532	DNA Double-Strand Break Repair	-2.18435	-0.203509	852283,852284,855701	HTA2,HTB2,HHF2
NOG11	1.55057e-10	0.471717	0.424	0.233	1.24743e-06	5	NOG1			2_Member	Reactome Gene Sets	R-SCE-9716542	Signaling by Rho GTPases, Miro GTPases and RHOBTB3	-2.15442	-0.187821	852283,852284,854504,855700,855701	HTA2,HTB2,MYO2,HHT2,HHF2
WSC21	1.87624e-10	0.601892	0.458	0.269	1.50944e-06	5	WSC2			2_Member	Reactome Gene Sets	R-SCE-162582	Signal Transduction	-2.14449	-0.184844	850429,851173,852283,852284,854420,854504,855611,855700,855701	HCM1,SST2,HTA2,HTB2,ENV9,MYO2,DBP2,HHT2,HHF2
SPB11	2.20343e-10	0.450665	0.463	0.258	1.77266e-06	5	SPB1			3_Summary	KEGG Pathway	sce04011	MAPK signaling pathway - yeast - Saccharomyces cerevisiae (budding yeast)	-4.99089	-2.1828	851055,851173,852897,853252,853760,854797,855239,855438,855819,851430,852062,852119,854981,855427,850506,850773,854504,854889,854915,850429,850872,854945,855700,851904,856754	FKS1,SST2,MSB2,SWE1,HSL1,BAR1,CLN1,WSC2,CLN2,PCL2,YHP1,GIN4,YOX1,PCL1,TUB2,RAX2,MYO2,TUB1,TUB3,HCM1,CBF5,SML1,HHT2,GIC2,FIR1
SIK11	4.35788e-10	0.352593	0.941	0.852	3.50591e-06	5	SIK1			3_Member	KEGG Pathway	sce04011	MAPK signaling pathway - yeast - Saccharomyces cerevisiae (budding yeast)	-4.99089	-2.1828	851055,851173,852897,853252,853760,854797,855239,855438,855819	FKS1,SST2,MSB2,SWE1,HSL1,BAR1,CLN1,WSC2,CLN2
GLY1, YEL045C1	1.22927e-09	0.422103	0.926	0.836	9.88947e-06	5	GLY1, YEL045C			3_Member	KEGG Pathway	sce04111	Cell cycle - yeast - Saccharomyces cerevisiae (budding yeast)	-4.52921	-1.91635	851430,852062,852119,853252,853760,854981,855239,855427,855819	PCL2,YHP1,GIN4,SWE1,HSL1,YOX1,CLN1,PCL1,CLN2
HHF2	1.4378e-09	0.638751	0.828	0.658	1.15671e-05	5	HHF2			3_Member	GO Biological Processes	GO:0044879	mitotic morphogenesis checkpoint signaling	-4.19957	-1.67103	852119,853252,853760	GIN4,SWE1,HSL1
HCM11	1.96858e-09	0.431902	0.374	0.201	1.58372e-05	5	HCM1			3_Member	GO Biological Processes	GO:1903047	mitotic cell cycle process	-3.41714	-1.01988	850506,850773,852119,852897,853252,853760,854504,854889,854915,855239,855819	TUB2,RAX2,GIN4,MSB2,SWE1,HSL1,MYO2,TUB1,TUB3,CLN1,CLN2
PCL21	2.2434e-09	0.491494	0.281	0.132	1.80481e-05	5	PCL2			3_Member	GO Biological Processes	GO:0000278	mitotic cell cycle	-3.25282	-0.908801	850506,850773,852119,852897,853252,853760,854504,854889,854915,855239,855819	TUB2,RAX2,GIN4,MSB2,SWE1,HSL1,MYO2,TUB1,TUB3,CLN1,CLN2
TOS11	3.02235e-09	0.374	0.882	0.818	2.43148e-05	5	TOS1			3_Member	GO Biological Processes	GO:0007049	cell cycle	-3.15686	-0.852366	850429,850506,850773,850872,851430,852062,852119,852897,853252,853760,854504,854889,854915,854945,854981,855239,855427,855700,855819	HCM1,TUB2,RAX2,CBF5,PCL2,YHP1,GIN4,MSB2,SWE1,HSL1,MYO2,TUB1,TUB3,SML1,YOX1,CLN1,PCL1,HHT2,CLN2
RRP51	3.0989e-09	0.501564	0.665	0.499	2.49306e-05	5	RRP5			3_Member	GO Biological Processes	GO:0051301	cell division	-2.64573	-0.488798	850773,850872,851430,852119,852897,853252,854504,855239,855427,855819	RAX2,CBF5,PCL2,GIN4,MSB2,SWE1,MYO2,CLN1,PCL1,CLN2
CLN11	1.15345e-08	0.433565	0.32	0.165	9.27954e-05	5	CLN1			3_Member	GO Biological Processes	GO:0044770	cell cycle phase transition	-2.41346	-0.337571	853252,853760,855239,855819	SWE1,HSL1,CLN1,CLN2
UTR21	1.65247e-08	0.521872	0.709	0.563	0.000132941	5	UTR2			3_Member	GO Biological Processes	GO:0044772	mitotic cell cycle phase transition	-2.41346	-0.337571	853252,853760,855239,855819	SWE1,HSL1,CLN1,CLN2
UTP131	2.87709e-08	0.450795	0.389	0.23	0.000231462	5	UTP13			3_Member	GO Biological Processes	GO:0051726	regulation of cell cycle	-2.10499	-0.165544	851430,851904,852119,853252,853760,855239,855427,855819,856754	PCL2,GIC2,GIN4,SWE1,HSL1,CLN1,PCL1,CLN2,FIR1
HHT21	3.83374e-08	0.62645	0.892	0.895	0.000308424	5	HHT2			3_Member	WikiPathways	WP414	Cell cycle and cell division	-2.01216	-0.102881	852119,853252,853760,855239,855427	GIN4,SWE1,HSL1,CLN1,PCL1
NOP11	5.42823e-08	0.332348	0.852	0.753	0.000436701	5	NOP1			3_Member	GO Biological Processes	GO:0007346	regulation of mitotic cell cycle	-2.01061	-0.102881	851904,852119,853252,853760,855239,855819	GIC2,GIN4,SWE1,HSL1,CLN1,CLN2
DBP21	5.72177e-08	0.434901	0.842	0.688	0.000460317	5	DBP2			4_Summary	KEGG Pathway	sce04814	Motor proteins - Saccharomyces cerevisiae (budding yeast)	-3.70513	-1.28857	850506,854504,854889,854915,850429	TUB2,MYO2,TUB1,TUB3,HCM1
FIR1	6.60388e-08	0.346317	0.281	0.141	0.000531282	5	FIR1			4_Member	KEGG Pathway	sce04814	Motor proteins - Saccharomyces cerevisiae (budding yeast)	-3.70513	-1.28857	850506,854504,854889,854915	TUB2,MYO2,TUB1,TUB3
PUF61	6.70415e-08	0.409687	0.453	0.275	0.000539349	5	PUF6			4_Member	GO Biological Processes	GO:0030705	cytoskeleton-dependent intracellular transport	-2.55784	-0.432317	854504,854889,854915	MYO2,TUB1,TUB3
YDR210W	9.75194e-08	0.406374	0.7	0.525	0.000784543	5	YDR210W			4_Member	GO Biological Processes	GO:0000226	microtubule cytoskeleton organization	-2.39759	-0.337571	850429,850506,854504,854889,854915	HCM1,TUB2,MYO2,TUB1,TUB3
MYO21	1.22418e-07	0.412292	0.778	0.689	0.000984849	5	MYO2			4_Member	GO Biological Processes	GO:0007017	microtubule-based process	-2.19228	-0.203509	850429,850506,854504,854889,854915	HCM1,TUB2,MYO2,TUB1,TUB3
HHO11	1.67763e-07	0.436766	0.502	0.343	0.00134965	5	HHO1			4_Member	KEGG Pathway	sce04145	Phagosome - Saccharomyces cerevisiae (budding yeast)	-2.03663	-0.116489	850506,854889,854915	TUB2,TUB1,TUB3
NOP10	2.24474e-07	0.31561	0.882	0.788	0.0018059	5	NOP10			5_Summary	GO Biological Processes	GO:0031106	septin ring organization	-3.15647	-0.852366	851430,851904,852119,855427,850429,850506,854504,854889,854915	PCL2,GIC2,GIN4,PCL1,HCM1,TUB2,MYO2,TUB1,TUB3
SEC53	3.21679e-07	0.342398	0.926	0.837	0.0025879	5	SEC53			5_Member	GO Biological Processes	GO:0031106	septin ring organization	-3.15647	-0.852366	851430,851904,852119,855427	PCL2,GIC2,GIN4,PCL1
RAX2	3.84501e-07	0.410195	0.271	0.144	0.00309331	5	RAX2			5_Member	GO Biological Processes	GO:0032185	septin cytoskeleton organization	-2.83614	-0.621219	851430,851904,852119,855427	PCL2,GIC2,GIN4,PCL1
VAC17	4.41617e-07	0.313004	0.261	0.131	0.00355281	5	VAC17			5_Member	GO Biological Processes	GO:0007010	cytoskeleton organization	-2.65328	-0.488798	850429,850506,851430,851904,852119,854504,854889,854915,855427	HCM1,TUB2,PCL2,GIC2,GIN4,MYO2,TUB1,TUB3,PCL1
NRP11	4.7006e-07	0.367489	0.31	0.169	0.00378163	5	NRP1			6_Summary	KEGG Pathway	sce03008	Ribosome biogenesis in eukaryotes - Saccharomyces cerevisiae (budding yeast)	-3.12736	-0.852366	850872,850894,850919,851548,856012,856471,850304,851632,852107,853064,853320,855269,855611,856655,855700	CBF5,NOP56,UTP13,NOP1,NOG1,NOP10,SPB1,MAK21,PUF6,NSR1,ALB1,RRP5,DBP2,POL5,HHT2
AGA11	4.8066e-07	0.58322	0.374	0.235	0.00386691	5	AGA1			6_Member	KEGG Pathway	sce03008	Ribosome biogenesis in eukaryotes - Saccharomyces cerevisiae (budding yeast)	-3.12736	-0.852366	850872,850894,850919,851548,856012,856471	CBF5,NOP56,UTP13,NOP1,NOG1,NOP10
YGR079W	5.23881e-07	0.382996	0.31	0.172	0.00421462	5	YGR079W			6_Member	GO Biological Processes	GO:0042254	ribosome biogenesis	-2.72412	-0.533335	850304,850872,850894,850919,851548,851632,852107,853064,853320,855269,855611,856012,856471,856655	SPB1,CBF5,NOP56,UTP13,NOP1,MAK21,PUF6,NSR1,ALB1,RRP5,DBP2,NOG1,NOP10,POL5
POL5	9.27253e-07	0.416049	0.571	0.428	0.00745975	5	POL5			6_Member	GO Biological Processes	GO:0006364	rRNA processing	-2.30091	-0.274316	850304,850872,850894,850919,851548,853064,855269,855611,856012,856471,856655	SPB1,CBF5,NOP56,UTP13,NOP1,NSR1,RRP5,DBP2,NOG1,NOP10,POL5
SRS2	1.11433e-06	0.397348	0.384	0.239	0.00896477	5	SRS2			6_Member	GO Biological Processes	GO:0016072	rRNA metabolic process	-2.25293	-0.234304	850304,850872,850894,850919,851548,853064,855269,855611,855700,856012,856471,856655	SPB1,CBF5,NOP56,UTP13,NOP1,NSR1,RRP5,DBP2,HHT2,NOG1,NOP10,POL5
YLR437C1	1.12435e-06	0.327524	0.478	0.315	0.0090454	5	YLR437C			6_Member	GO Biological Processes	GO:0000154	rRNA modification	-2.11751	-0.165577	850304,850872,850894,851548,856471	SPB1,CBF5,NOP56,NOP1,NOP10
YNL300W	1.28279e-06	0.786546	0.33	0.196	0.01032	5	YNL300W			6_Member	GO Biological Processes	GO:0022613	ribonucleoprotein complex biogenesis	-2.05082	-0.11861	850304,850872,850894,850919,851548,851632,852107,853064,853320,855269,855611,856012,856471,856655	SPB1,CBF5,NOP56,UTP13,NOP1,MAK21,PUF6,NSR1,ALB1,RRP5,DBP2,NOG1,NOP10,POL5
BAR11	1.379e-06	0.416108	0.586	0.415	0.0110941	5	BAR1			7_Summary	GO Biological Processes	GO:0042273	ribosomal large subunit biogenesis	-2.93733	-0.696857	850304,851632,852107,853320,855269,856012,856655,850506,852119,853064	SPB1,MAK21,PUF6,ALB1,RRP5,NOG1,POL5,TUB2,GIN4,NSR1
ALB11	1.46991e-06	0.40357	0.365	0.223	0.0118255	5	ALB1			7_Member	GO Biological Processes	GO:0042273	ribosomal large subunit biogenesis	-2.93733	-0.696857	850304,851632,852107,853320,855269,856012,856655	SPB1,MAK21,PUF6,ALB1,RRP5,NOG1,POL5
PMT41	2.11742e-06	0.374911	0.635	0.499	0.0170347	5	PMT4			7_Member	GO Biological Processes	GO:0140694	non-membrane-bounded organelle assembly	-2.68197	-0.502764	850506,851632,852119,853064,855269,856012,856655	TUB2,MAK21,GIN4,NSR1,RRP5,NOG1,POL5
TUB3	2.19588e-06	0.357324	0.498	0.363	0.0176658	5	TUB3			7_Member	GO Biological Processes	GO:0042255	ribosome assembly	-2.465	-0.359226	851632,853064,855269,856012,856655	MAK21,NSR1,RRP5,NOG1,POL5
CBF51	2.96447e-06	0.348346	0.783	0.742	0.0238491	5	CBF5			7_Member	GO Biological Processes	GO:0070925	organelle assembly	-2.17537	-0.201716	850506,851632,852119,853064,855269,856012,856655	TUB2,MAK21,GIN4,NSR1,RRP5,NOG1,POL5
YML108W1	3.1744e-06	0.325467	0.335	0.206	0.0255381	5	YML108W			8_Summary	KEGG Pathway	sce00051	Fructose and mannose metabolism - Saccharomyces cerevisiae (budding yeast)	-2.55784	-0.432317	850499,851620,852639	SEC53,TPI1,HXK2
MAK211	3.36418e-06	0.384986	0.448	0.303	0.0270648	5	MAK21			8_Member	KEGG Pathway	sce00051	Fructose and mannose metabolism - Saccharomyces cerevisiae (budding yeast)	-2.55784	-0.432317	850499,851620,852639	SEC53,TPI1,HXK2
REV11	3.40058e-06	0.319317	0.399	0.251	0.0273577	5	REV1			9_Summary	GO Biological Processes	GO:0080135	regulation of cellular response to stress	-2.35409	-0.302675	853353,853608,855355,855976,851173,852639,855819	SRS2,PMT4,GAS1,HHO1,SST2,HXK2,CLN2
SRO91	3.52948e-06	0.37307	0.709	0.603	0.0283946	5	SRO9			9_Member	GO Biological Processes	GO:0080135	regulation of cellular response to stress	-2.35409	-0.302675	853353,853608,855355,855976	SRS2,PMT4,GAS1,HHO1
SWE1	3.78497e-06	0.343994	0.261	0.143	0.0304501	5	SWE1			9_Member	GO Biological Processes	GO:0080134	regulation of response to stress	-2.19042	-0.203509	853353,853608,855355,855976	SRS2,PMT4,GAS1,HHO1
SCW41	4.47712e-06	0.260609	0.961	0.86	0.0360184	5	SCW4			9_Member	GO Biological Processes	GO:0048583	regulation of response to stimulus	-2.11165	-0.165577	851173,852639,853353,853608,855355,855819,855976	SST2,HXK2,SRS2,PMT4,GAS1,CLN2,HHO1
YLL032C	4.58392e-06	0.307382	0.276	0.155	0.0368777	5	YLL032C			10_Summary	GO Biological Processes	GO:0008361	regulation of cell size	-2.31011	-0.275402	851055,852639,853252	FKS1,HXK2,SWE1
										10_Member	GO Biological Processes	GO:0008361	regulation of cell size	-2.31011	-0.275402	851055,852639,853252	FKS1,HXK2,SWE1
										11_Summary	GO Biological Processes	GO:0071444	cellular response to pheromone	-2.19042	-0.203509	851173,854797,855780,855819	SST2,BAR1,AGA1,CLN2
										11_Member	GO Biological Processes	GO:0071444	cellular response to pheromone	-2.19042	-0.203509	851173,854797,855780,855819	SST2,BAR1,AGA1,CLN2

## Sheet: cluster_6
	p_val	avg_log2FC	pct.1	pct.2	p_val_adj	cluster	gene		GO enrishment	GroupID	Category	Term	Description	LogP	Log(q-value)	Genes	Symbols
CHS22	3.46858e-15	0.802558	0.644	0.296	2.79048e-11	6	CHS2			1_Summary	GO Biological Processes	GO:0000281	mitotic cytokinesis	-3.38196	0	852326,853554,855834,850887	CHS2,BUD4,IQG1,MMR1
YNL058C	4.03418e-14	0.627847	0.394	0.128	3.2455e-10	6	YNL058C			1_Member	GO Biological Processes	GO:0000281	mitotic cytokinesis	-3.38196	0	852326,853554,855834	CHS2,BUD4,IQG1
IQG1	1.39406e-10	0.689803	0.462	0.196	1.12152e-06	6	IQG1			1_Member	GO Biological Processes	GO:0061640	cytoskeleton-dependent cytokinesis	-3.36376	0	852326,853554,855834	CHS2,BUD4,IQG1
MMR1	9.0906e-10	0.731148	0.702	0.434	7.31339e-06	6	MMR1			1_Member	GO Biological Processes	GO:0000910	cytokinesis	-3.16422	0	852326,853554,855834	CHS2,BUD4,IQG1
BAR12	9.53073e-09	0.537037	0.721	0.417	7.66747e-05	6	BAR1			1_Member	GO Biological Processes	GO:0051301	cell division	-2.61006	0	850887,852326,853554,855834	MMR1,CHS2,BUD4,IQG1
KIN3	4.28802e-08	0.41875	0.26	0.091	0.000344971	6	KIN3			2_Summary	GO Biological Processes	GO:0007049	cell cycle	-2.66546	0	850887,851273,852326,853554,854648,855834	MMR1,KIN3,CHS2,BUD4,AIM20,IQG1
YIL158W	8.64929e-08	0.492984	0.375	0.169	0.000695836	6	YIL158W			2_Member	GO Biological Processes	GO:0007049	cell cycle	-2.66546	0	850887,851273,852326,853554,854648,855834	MMR1,KIN3,CHS2,BUD4,AIM20,IQG1
HST3	2.50637e-07	0.491556	0.413	0.205	0.00201638	6	HST3
SCW42	5.14212e-07	0.389702	0.981	0.865	0.00413683	6	SCW4
SWI5	1.20609e-06	0.365967	0.327	0.146	0.00970297	6	SWI5
REV12	3.04989e-06	0.408781	0.462	0.256	0.0245363	6	REV1
BUD41	3.54211e-06	0.484474	0.413	0.222	0.0284963	6	BUD4
YCR024C-B, PMP11	3.6501e-06	0.452353	0.962	0.929	0.0293651	6	YCR024C-B, PMP1

## Sheet: cluster_7
	p_val	avg_log2FC	pct.1	pct.2	p_val_adj	cluster	gene		GO enrishment	GroupID	Category	Term	Description	LogP	Log(q-value)	Genes	Symbols
PST1	3.95989e-172	3.37238	0.946	0.068	3.18573e-168	7	PST1			1_Summary	GO Biological Processes	GO:0051301	cell division	-6.75205	-2.99306	851191,851375,851430,851440,852455,852932,852935,853244,853283,854084,855389,855529,855533,855646,855804,855945,850768,850980,852673,854156,854232,854437,855844,855946,856680,856899	CLN3,PCL9,PCL2,CYK3,AMN1,BUD9,RME1,CDC6,FAR1,NBA1,EGT2,CHS1,KAR1,NIS1,DSE4,AIM44,SIC1,MCM5,MCM6,TOP1,MSA1,DSE3,SSO1,TGS1,MCM3,BEM2
YPL158C	5.28447e-136	3.04264	0.968	0.109	4.25135e-132	7	YPL158C			1_Member	GO Biological Processes	GO:0051301	cell division	-6.75205	-2.99306	851191,851375,851430,851440,852455,852932,852935,853244,853283,854084,855389,855529,855533,855646,855804,855945	CLN3,PCL9,PCL2,CYK3,AMN1,BUD9,RME1,CDC6,FAR1,NBA1,EGT2,CHS1,KAR1,NIS1,DSE4,AIM44
ASH1	5.06521e-132	2.67121	0.903	0.087	4.07496e-128	7	ASH1			1_Member	GO Biological Processes	GO:0007049	cell cycle	-5.83905	-2.77903	850768,850980,851191,851375,851430,851440,852455,852673,852932,852935,853244,853283,854084,854156,854232,854437,855389,855533,855646,855844,855945,855946,856680,856899	SIC1,MCM5,CLN3,PCL9,PCL2,CYK3,AMN1,MCM6,BUD9,RME1,CDC6,FAR1,NBA1,TOP1,MSA1,DSE3,EGT2,KAR1,NIS1,SSO1,AIM44,TGS1,MCM3,BEM2
EGT21	4.89098e-125	3.04039	0.935	0.109	3.93479e-121	7	EGT2			1_Member	GO Biological Processes	GO:1903047	mitotic cell cycle process	-4.79854	-1.9938	850768,851191,851440,852455,852673,852932,853244,854084,854156,855646,855945,856680,856899	SIC1,CLN3,CYK3,AMN1,MCM6,BUD9,CDC6,NBA1,TOP1,NIS1,AIM44,MCM3,BEM2
NIS11	1.93372e-119	2.17489	0.839	0.084	1.55568e-115	7	NIS1			1_Member	GO Biological Processes	GO:0000278	mitotic cell cycle	-4.59244	-1.83346	850768,851191,851440,852455,852673,852932,853244,854084,854156,855646,855945,856680,856899	SIC1,CLN3,CYK3,AMN1,MCM6,BUD9,CDC6,NBA1,TOP1,NIS1,AIM44,MCM3,BEM2
PCL9	9.67704e-107	1.65996	0.581	0.035	7.78518e-103	7	PCL9			1_Member	GO Biological Processes	GO:0022402	cell cycle process	-2.9744	-0.706779	850768,850980,851191,851440,852455,852673,852932,853244,854084,854156,855533,855646,855844,855945,856680,856899	SIC1,MCM5,CLN3,CYK3,AMN1,MCM6,BUD9,CDC6,NBA1,TOP1,KAR1,NIS1,SSO1,AIM44,MCM3,BEM2
YLR194C1	2.26575e-91	2.35531	0.914	0.155	1.8228e-87	7	YLR194C			1_Member	GO Biological Processes	GO:0000281	mitotic cytokinesis	-2.79418	-0.566676	851440,852932,854084,855646,855945	CYK3,BUD9,NBA1,NIS1,AIM44
YLR049C	2.80885e-91	1.82641	0.806	0.104	2.25972e-87	7	YLR049C			1_Member	GO Biological Processes	GO:0061640	cytoskeleton-dependent cytokinesis	-2.76661	-0.551686	851440,852932,854084,855646,855945	CYK3,BUD9,NBA1,NIS1,AIM44
DSE31	7.80715e-88	1.8413	0.817	0.112	6.28085e-84	7	DSE3			1_Member	GO Biological Processes	GO:0000910	cytokinesis	-2.46786	-0.31093	851440,852932,854084,855646,855945	CYK3,BUD9,NBA1,NIS1,AIM44
DSE41	2.07403e-67	1.84591	0.634	0.083	1.66856e-63	7	DSE4			2_Summary	GO Biological Processes	GO:0045229	external encapsulating structure organization	-6.26608	-2.98422	850891,851007,851132,851625,851649,852359,853102,853281,853692,854797,855529,855804,856503,856893	NCW2,EXG1,PUN1,PST1,SED1,TIP1,CRH1,HSP150,PIR1,BAR1,CHS1,DSE4,SBE22,SPI1
PIR11	3.37312e-67	3.64784	1	0.459	2.71367e-63	7	PIR1			2_Member	GO Biological Processes	GO:0045229	external encapsulating structure organization	-6.26608	-2.98422	850891,851007,851132,851625,851649,852359,853102,853281,853692,854797,855529,855804,856503,856893	NCW2,EXG1,PUN1,PST1,SED1,TIP1,CRH1,HSP150,PIR1,BAR1,CHS1,DSE4,SBE22,SPI1
SIC11	1.35701e-64	2.1983	0.978	0.326	1.09171e-60	7	SIC1			2_Member	GO Biological Processes	GO:0071555	cell wall organization	-6.26608	-2.98422	850891,851007,851132,851625,851649,852359,853102,853281,853692,854797,855529,855804,856503,856893	NCW2,EXG1,PUN1,PST1,SED1,TIP1,CRH1,HSP150,PIR1,BAR1,CHS1,DSE4,SBE22,SPI1
CYK3	2.70781e-60	1.65334	0.86	0.204	2.17844e-56	7	CYK3			2_Member	GO Biological Processes	GO:0031505	fungal-type cell wall organization	-5.96323	-2.8063	850891,851007,851132,851625,851649,852359,853102,853281,853692,854797,856503,856893	NCW2,EXG1,PUN1,PST1,SED1,TIP1,CRH1,HSP150,PIR1,BAR1,SBE22,SPI1
HSP1502	1.57238e-57	2.43825	1	0.534	1.26498e-53	7	HSP150			2_Member	GO Biological Processes	GO:0071554	cell wall organization or biogenesis	-5.13459	-2.27126	850891,851007,851132,851625,851649,852359,853102,853281,853692,854797,855529,855804,856503,856893	NCW2,EXG1,PUN1,PST1,SED1,TIP1,CRH1,HSP150,PIR1,BAR1,CHS1,DSE4,SBE22,SPI1
YMR122W-A1	7.46762e-55	1.75898	1	0.947	6.0077e-51	7	YMR122W-A			2_Member	GO Biological Processes	GO:0071852	fungal-type cell wall organization or biogenesis	-5.12716	-2.27126	850891,851007,851132,851625,851649,852359,853102,853281,853692,854797,856503,856893	NCW2,EXG1,PUN1,PST1,SED1,TIP1,CRH1,HSP150,PIR1,BAR1,SBE22,SPI1
CDC6	1.37276e-48	1.22508	0.516	0.073	1.10439e-44	7	CDC6			3_Summary	KEGG Pathway	sce04111	Cell cycle - yeast - Saccharomyces cerevisiae (budding yeast)	-5.45409	-2.47325	850768,850980,851191,851375,851430,852673,853244,853283,856680,856847,851417,852935,854156	SIC1,MCM5,CLN3,PCL9,PCL2,MCM6,CDC6,FAR1,MCM3,SWI4,RGT2,RME1,TOP1
EXG12	6.81257e-47	1.98979	0.946	0.439	5.48072e-43	7	EXG1			3_Member	KEGG Pathway	sce04111	Cell cycle - yeast - Saccharomyces cerevisiae (budding yeast)	-5.45409	-2.47325	850768,850980,851191,851375,851430,852673,853244,853283,856680,856847	SIC1,MCM5,CLN3,PCL9,PCL2,MCM6,CDC6,FAR1,MCM3,SWI4
YBR071W	7.15483e-47	1.10624	0.43	0.05	5.75606e-43	7	YBR071W			3_Member	KEGG Pathway	sce04113	Meiosis - yeast - Saccharomyces cerevisiae (budding yeast)	-4.49829	-1.78069	850768,850980,851191,851417,852673,852935,853244,856680,856847	SIC1,MCM5,CLN3,RGT2,MCM6,RME1,CDC6,MCM3,SWI4
AMN11	1.167e-46	1.73628	0.763	0.193	9.38853e-43	7	AMN1			3_Member	WikiPathways	WP414	Cell cycle and cell division	-4.41392	-1.73412	850768,850980,851191,852673,853244,853283,856680,856847	SIC1,MCM5,CLN3,MCM6,CDC6,FAR1,MCM3,SWI4
YNL046W1	3.50222e-41	1.65179	0.731	0.2	2.81754e-37	7	YNL046W			3_Member	GO Biological Processes	GO:0006267	pre-replicative complex assembly involved in nuclear cell cycle DNA replication	-4.14583	-1.56293	850980,852673,853244,856680	MCM5,MCM6,CDC6,MCM3
CRH11	1.12532e-37	1.63387	0.925	0.369	9.05318e-34	7	CRH1			3_Member	GO Biological Processes	GO:1902299	pre-replicative complex assembly involved in cell cycle DNA replication	-4.14583	-1.56293	850980,852673,853244,856680	MCM5,MCM6,CDC6,MCM3
CHS1	2.175e-37	1.4817	1	0.618	1.74979e-33	7	CHS1			3_Member	GO Biological Processes	GO:0036388	pre-replicative complex assembly	-4.05297	-1.4981	850980,852673,853244,856680	MCM5,MCM6,CDC6,MCM3
FAR1	1.40786e-34	1.16745	0.559	0.121	1.13262e-30	7	FAR1			3_Member	Reactome Gene Sets	R-SCE-68867	Assembly of the pre-replicative complex	-3.88215	-1.35361	850980,852673,853244,856680	MCM5,MCM6,CDC6,MCM3
CDC46	8.67885e-28	0.913146	0.645	0.181	6.98214e-24	7	CDC46			3_Member	Reactome Gene Sets	R-SCE-453279	Mitotic G1 phase and G1/S transition	-3.45941	-1.00146	850980,852673,853244,856680	MCM5,MCM6,CDC6,MCM3
YOL019W1	6.65779e-24	0.813769	0.538	0.143	5.35619e-20	7	YOL019W			3_Member	Reactome Gene Sets	R-SCE-68962	Activation of the pre-replicative complex	-3.45941	-1.00146	850980,852673,853244,856680	MCM5,MCM6,CDC6,MCM3
MSA1	1.26976e-23	0.805237	0.516	0.134	1.02152e-19	7	MSA1			3_Member	Reactome Gene Sets	R-SCE-69206	G1/S Transition	-3.45941	-1.00146	850980,852673,853244,856680	MCM5,MCM6,CDC6,MCM3
BAR13	4.90063e-23	1.08177	0.871	0.411	3.94256e-19	7	BAR1			3_Member	Reactome Gene Sets	R-SCE-176187	Activation of ATR in response to replication stress	-3.34089	-0.904121	850980,852673,853244,856680	MCM5,MCM6,CDC6,MCM3
RME1, YGR045C1	7.99565e-23	0.929984	0.591	0.186	6.4325e-19	7	RME1, YGR045C			3_Member	WikiPathways	WP13	DNA replication	-3.28493	-0.868367	850980,852673,853244,856680	MCM5,MCM6,CDC6,MCM3
TGS1	2.2162e-22	0.811431	0.613	0.187	1.78293e-18	7	TGS1			3_Member	GO Biological Processes	GO:0006268	DNA unwinding involved in DNA replication	-3.22727	-0.866223	850980,852673,856680	MCM5,MCM6,MCM3
PLB3	1.46461e-21	1.10504	0.839	0.451	1.17828e-17	7	PLB3			3_Member	GO Biological Processes	GO:0006279	premeiotic DNA replication	-3.22727	-0.866223	850980,852673,856680	MCM5,MCM6,MCM3
SUR1	8.16453e-21	0.978696	0.645	0.237	6.56836e-17	7	SUR1			3_Member	Reactome Gene Sets	R-SCE-69481	G2/M Checkpoints	-3.1789	-0.834885	850980,852673,853244,856680	MCM5,MCM6,CDC6,MCM3
SUT307	2.30818e-19	0.869471	0.398	0.098	1.85693e-15	7	SUT307			3_Member	GO Biological Processes	GO:0006270	DNA replication initiation	-3.12858	-0.800954	850980,852673,853244,856680	MCM5,MCM6,CDC6,MCM3
PIL1	5.67206e-19	0.441063	1	0.998	4.56317e-15	7	PIL1			3_Member	GO Biological Processes	GO:0033260	nuclear DNA replication	-3.03279	-0.736199	850980,852673,853244,856680	MCM5,MCM6,CDC6,MCM3
CLN3	2.88668e-17	0.85458	0.774	0.351	2.32233e-13	7	CLN3			3_Member	GO Biological Processes	GO:0044786	cell cycle DNA replication	-3.03279	-0.736199	850980,852673,853244,856680	MCM5,MCM6,CDC6,MCM3
PIG1	8.60013e-17	0.501554	0.28	0.057	6.91881e-13	7	PIG1			3_Member	Reactome Gene Sets	R-SCE-69002	DNA Replication Pre-Initiation	-2.94286	-0.689022	850980,852673,853244,856680	MCM5,MCM6,CDC6,MCM3
YLR414C, YLR415C	2.97382e-16	0.70227	0.559	0.195	2.39244e-12	7	YLR414C, YLR415C			3_Member	Reactome Gene Sets	R-SCE-69052	Switching of origins to a post-replicative state	-2.73979	-0.53711	850980,852673,853244,856680	MCM5,MCM6,CDC6,MCM3
MFA22	1.74371e-15	0.769802	0.796	0.388	1.40282e-11	7	MFA2			3_Member	GO Biological Processes	GO:0006271	DNA strand elongation involved in DNA replication	-2.46886	-0.31093	852673,854156,856680	MCM6,TOP1,MCM3
SSO1	4.70679e-15	0.739252	0.742	0.367	3.78661e-11	7	SSO1			3_Member	GO Biological Processes	GO:0000727	double-strand break repair via break-induced replication	-2.41944	-0.273238	850980,852673,856680	MCM5,MCM6,MCM3
SUT228	3.01577e-14	0.52816	0.258	0.057	2.42619e-10	7	SUT228			3_Member	GO Biological Processes	GO:0071103	DNA conformation change	-2.37532	-0.239578	850980,852673,854156,856680	MCM5,MCM6,TOP1,MCM3
PCL22	7.82104e-14	0.614721	0.419	0.134	6.29203e-10	7	PCL2			3_Member	GO Biological Processes	GO:0022616	DNA strand elongation	-2.32672	-0.201199	852673,854156,856680	MCM6,TOP1,MCM3
SPI12	1.48715e-13	0.638274	1	0.847	1.19641e-09	7	SPI1			3_Member	KEGG Pathway	sce03030	DNA replication - Saccharomyces cerevisiae (budding yeast)	-2.20079	-0.104559	850980,852673,856680	MCM5,MCM6,MCM3
KAR1	4.86476e-13	0.647384	0.419	0.142	3.9137e-09	7	KAR1			4_Summary	KEGG Pathway	sce04011	MAPK signaling pathway - yeast - Saccharomyces cerevisiae (budding yeast)	-4.15703	-1.56293	850768,852377,853283,854797,855418,855577,856847,856899,853744	SIC1,TEC1,FAR1,BAR1,CLA4,MFA2,SWI4,BEM2,PRR1
ALG14	1.67743e-12	0.524573	0.366	0.113	1.34949e-08	7	ALG14			4_Member	KEGG Pathway	sce04011	MAPK signaling pathway - yeast - Saccharomyces cerevisiae (budding yeast)	-4.15703	-1.56293	850768,852377,853283,854797,855418,855577,856847,856899	SIC1,TEC1,FAR1,BAR1,CLA4,MFA2,SWI4,BEM2
TIP13	2.86324e-12	0.672982	0.849	0.516	2.30348e-08	7	TIP1			4_Member	GO Biological Processes	GO:0019236	response to pheromone	-2.66072	-0.481515	853283,853744,854797,855418,855577	FAR1,PRR1,BAR1,CLA4,MFA2
MRH12	3.44678e-12	0.528797	0.978	0.67	2.77293e-08	7	MRH1			5_Summary	GO Biological Processes	GO:0051726	regulation of cell cycle	-3.23875	-0.866223	851191,851375,851430,852455,852935,853244,853283,854232,855418,855945,856899	CLN3,PCL9,PCL2,AMN1,RME1,CDC6,FAR1,MSA1,CLA4,AIM44,BEM2
BUD91	1.72425e-11	0.571469	0.28	0.078	1.38716e-07	7	BUD9			5_Member	GO Biological Processes	GO:0051726	regulation of cell cycle	-3.23875	-0.866223	851191,851375,851430,852455,852935,853244,853283,854232,855418,855945,856899	CLN3,PCL9,PCL2,AMN1,RME1,CDC6,FAR1,MSA1,CLA4,AIM44,BEM2
MTR2	1.74479e-11	0.738962	0.688	0.379	1.40369e-07	7	MTR2			5_Member	GO Biological Processes	GO:0007346	regulation of mitotic cell cycle	-2.68226	-0.491474	851191,852455,853244,853283,854232,855418,856899	CLN3,AMN1,CDC6,FAR1,MSA1,CLA4,BEM2
NBA1	8.12015e-11	0.64829	0.505	0.22	6.53266e-07	7	NBA1			6_Summary	GO Biological Processes	GO:0048284	organelle fusion	-2.98325	-0.706779	850767,851191,851482,855533,855717,855844	BOS1,CLN3,VAM6,KAR1,PBI2,SSO1
TOP11	9.6596e-11	0.758787	0.796	0.488	7.77115e-07	7	TOP1			6_Member	GO Biological Processes	GO:0048284	organelle fusion	-2.98325	-0.706779	850767,851191,851482,855533,855717,855844	BOS1,CLN3,VAM6,KAR1,PBI2,SSO1
MCM31	1.62793e-10	0.558357	0.71	0.357	1.30967e-06	7	MCM3			6_Member	GO Biological Processes	GO:0042144	vacuole fusion, non-autophagic	-2.08797	-0.0102188	851191,851482,855717	CLN3,VAM6,PBI2
OLE11	4.69831e-10	0.666623	0.871	0.619	3.77979e-06	7	OLE1			6_Member	GO Biological Processes	GO:0097576	vacuole fusion	-2.01887	0	851191,851482,855717	CLN3,VAM6,PBI2
ROD1	1.26707e-09	0.549608	0.538	0.253	1.01936e-05	7	ROD1			7_Summary	GO Biological Processes	GO:0000920	septum digestion after cytokinesis	-2.89206	-0.651586	855389,855529,855804	EGT2,CHS1,DSE4
MCM6	2.83248e-09	0.609111	0.57	0.281	2.27873e-05	7	MCM6			7_Member	GO Biological Processes	GO:0000920	septum digestion after cytokinesis	-2.89206	-0.651586	855389,855529,855804	EGT2,CHS1,DSE4
BOS1	4.14931e-09	0.564499	0.699	0.39	3.33812e-05	7	BOS1			8_Summary	GO Biological Processes	GO:0000082	G1/S transition of mitotic cell cycle	-2.24118	-0.1354	850768,851191,853244	SIC1,CLN3,CDC6
PRR1, YKL115C	8.0549e-09	0.391289	0.28	0.091	6.48017e-05	7	PRR1, YKL115C			8_Member	GO Biological Processes	GO:0000082	G1/S transition of mitotic cell cycle	-2.24118	-0.1354	850768,851191,853244	SIC1,CLN3,CDC6
HOR71	9.27054e-09	0.333581	1	0.997	7.45815e-05	7	HOR7			8_Member	GO Biological Processes	GO:0044843	cell cycle G1/S phase transition	-2.24118	-0.1354	850768,851191,853244	SIC1,CLN3,CDC6
SBE221	1.47958e-08	0.610686	0.667	0.37	0.000119032	7	SBE22			9_Summary	GO Biological Processes	GO:0007000	nucleolus organization	-2.12427	-0.0373818	854156,854480,855946	TOP1,ISW2,TGS1
CLA41	6.33152e-08	0.456656	0.495	0.236	0.00050937	7	CLA4			9_Member	GO Biological Processes	GO:0007000	nucleolus organization	-2.12427	-0.0373818	854156,854480,855946	TOP1,ISW2,TGS1
SED11	7.06134e-08	0.362146	1	0.991	0.000568085	7	SED1
YER067W2	1.31597e-07	0.881714	0.731	0.506	0.00105869	7	YER067W
PBI22	1.53856e-07	0.550275	0.602	0.346	0.00123777	7	PBI2
PAM1	1.59968e-07	0.493338	0.849	0.615	0.00128694	7	PAM1
IAH1	3.35778e-07	0.372239	0.484	0.233	0.00270134	7	IAH1
SWI4	6.92776e-07	0.421411	0.366	0.162	0.00557338	7	SWI4
RGT2	8.48835e-07	0.340807	0.323	0.134	0.00682888	7	RGT2
SNA2, RBA50	1.07531e-06	0.396533	0.903	0.641	0.00865084	7	SNA2, RBA50
TEC1	1.14573e-06	0.448686	0.387	0.181	0.00921736	7	TEC1
VAM6	1.60622e-06	0.440444	0.527	0.295	0.012922	7	VAM6
YNR034W-A1	1.73998e-06	0.654008	0.462	0.259	0.0139982	7	YNR034W-A
YMR262W	1.93482e-06	0.448191	0.376	0.174	0.0155656	7	YMR262W
BEM2	2.0515e-06	0.453117	0.892	0.612	0.0165043	7	BEM2
ISW2	2.14585e-06	0.437623	0.634	0.385	0.0172634	7	ISW2
ENO11	2.27568e-06	0.337595	1	0.966	0.0183078	7	ENO1
YOR342C	2.44874e-06	0.456309	0.366	0.175	0.0197001	7	YOR342C
GRH1	2.48149e-06	0.435964	0.72	0.459	0.0199636	7	GRH1
SNA41	3.19824e-06	0.449393	0.548	0.306	0.0257299	7	SNA4
YPR148C	5.07287e-06	0.419829	0.774	0.592	0.0408113	7	YPR148C
CMK2	5.39644e-06	0.548406	0.72	0.484	0.0434144	7	CMK2

## Sheet: cluster_8
	p_val	avg_log2FC	pct.1	pct.2	p_val_adj	cluster	gene		GO enrishment	GroupID	Category	Term	Description	LogP	Log(q-value)	Genes	Symbols
PDR5	3.90072e-49	2.9603	0.945	0.623	3.13813e-45	8	PDR5			1_Summary	GO Biological Processes	GO:0015891	siderophore transport	-11.0772	-7.31821	854007,854564,854565,856338,856345,856644,855080,856888,850827,854324,852977	ENB1,FIT2,FIT3,ARN2,ARN1,SIT1,FET3,FTR1,TIS11,PDR5,PIL1
ARN1	2.72819e-32	2.00308	0.615	0.192	2.19483e-28	8	ARN1			1_Member	GO Biological Processes	GO:0015891	siderophore transport	-11.0772	-7.31821	854007,854564,854565,856338,856345,856644	ENB1,FIT2,FIT3,ARN2,ARN1,SIT1
FIT2	6.02029e-32	2.25413	0.978	0.688	4.84332e-28	8	FIT2			1_Member	GO Biological Processes	GO:0006826	iron ion transport	-10.4151	-6.95712	854007,854564,854565,855080,856338,856345,856644,856888	ENB1,FIT2,FIT3,FET3,ARN2,ARN1,SIT1,FTR1
FET3	6.25726e-29	1.39437	0.978	0.861	5.03396e-25	8	FET3			1_Member	GO Biological Processes	GO:0034755	iron ion transmembrane transport	-9.48508	-6.20321	854007,855080,856338,856345,856644,856888	ENB1,FET3,ARN2,ARN1,SIT1,FTR1
FIT3	5.20466e-25	2.99511	0.945	0.79	4.18715e-21	8	FIT3			1_Member	GO Biological Processes	GO:1901678	iron coordination entity transport	-9.16877	-6.01185	854007,854564,854565,856338,856345,856644	ENB1,FIT2,FIT3,ARN2,ARN1,SIT1
SIT11	2.53113e-24	1.46796	0.879	0.595	2.0363e-20	8	SIT1			1_Member	GO Biological Processes	GO:0000041	transition metal ion transport	-8.76729	-5.70728	854007,854564,854565,855080,856338,856345,856644,856888	ENB1,FIT2,FIT3,FET3,ARN2,ARN1,SIT1,FTR1
FTR1	8.99113e-20	1.70362	0.736	0.503	7.23336e-16	8	FTR1			1_Member	GO Biological Processes	GO:0033212	iron import into cell	-8.52145	-5.54061	854007,855080,856338,856345,856644	ENB1,FET3,ARN2,ARN1,SIT1
GRE2	6.99566e-17	0.81397	0.978	0.977	5.62801e-13	8	GRE2			1_Member	GO Biological Processes	GO:0033214	siderophore-dependent iron import into cell	-7.92549	-5.06959	854007,856338,856345,856644	ENB1,ARN2,ARN1,SIT1
CHA1	6.6554e-16	1.25616	0.824	0.697	5.35427e-12	8	CHA1			1_Member	GO Biological Processes	GO:0044718	siderophore transmembrane transport	-7.92549	-5.06959	854007,856338,856345,856644	ENB1,ARN2,ARN1,SIT1
YPR036W-A1	2.09397e-15	1.16288	0.912	0.888	1.6846e-11	8	YPR036W-A			1_Member	GO Biological Processes	GO:0030001	metal ion transport	-7.24474	-4.43999	854007,854564,854565,855080,856338,856345,856644,856888	ENB1,FIT2,FIT3,FET3,ARN2,ARN1,SIT1,FTR1
YHLComega1, ARN2	9.9966e-15	1.98383	0.582	0.325	8.04226e-11	8	YHLComega1, ARN2			1_Member	GO Biological Processes	GO:0006879	intracellular iron ion homeostasis	-6.45249	-3.6935	850827,854007,855080,856338,856345,856644	TIS11,ENB1,FET3,ARN2,ARN1,SIT1
IDH1	2.52969e-13	1.40717	0.67	0.492	2.03514e-09	8	IDH1			1_Member	GO Biological Processes	GO:0006812	monoatomic cation transport	-5.96966	-3.25207	850827,854007,854564,854565,855080,856338,856345,856644,856888	TIS11,ENB1,FIT2,FIT3,FET3,ARN2,ARN1,SIT1,FTR1
PIL11	3.11669e-12	0.414269	1	0.998	2.50738e-08	8	PIL1			1_Member	GO Biological Processes	GO:0006811	monoatomic ion transport	-5.66204	-2.98223	850827,854007,854564,854565,855080,856338,856345,856644,856888	TIS11,ENB1,FIT2,FIT3,FET3,ARN2,ARN1,SIT1,FTR1
YLR346C	1.20718e-11	1.27996	0.429	0.191	9.71176e-08	8	YLR346C			1_Member	GO Biological Processes	GO:0030003	intracellular monoatomic cation homeostasis	-4.86544	-2.2204	850827,854007,854324,855080,856338,856345,856644	TIS11,ENB1,PDR5,FET3,ARN2,ARN1,SIT1
IDH21	8.78723e-11	1.05998	0.758	0.681	7.06932e-07	8	IDH2			1_Member	GO Biological Processes	GO:0055080	monoatomic cation homeostasis	-4.77152	-2.15866	850827,854007,854324,855080,856338,856345,856644	TIS11,ENB1,PDR5,FET3,ARN2,ARN1,SIT1
TUF1	9.56525e-11	1.30506	0.495	0.277	7.69524e-07	8	TUF1			1_Member	GO Biological Processes	GO:0006873	intracellular monoatomic ion homeostasis	-4.64559	-2.0627	850827,854007,854324,855080,856338,856345,856644	TIS11,ENB1,PDR5,FET3,ARN2,ARN1,SIT1
RHR2	2.16135e-10	0.325089	1	1	1.73881e-06	8	RHR2			1_Member	GO Biological Processes	GO:0098771	inorganic ion homeostasis	-4.53544	-2.02874	850827,854007,855080,856338,856345,856644	TIS11,ENB1,FET3,ARN2,ARN1,SIT1
ENB11	2.70952e-10	1.20247	0.56	0.363	2.17981e-06	8	ENB1			1_Member	GO Biological Processes	GO:0050801	monoatomic ion homeostasis	-4.52565	-2.02874	850827,854007,854324,855080,856338,856345,856644	TIS11,ENB1,PDR5,FET3,ARN2,ARN1,SIT1
DLD3	4.98561e-09	1.3372	0.626	0.556	4.01092e-05	8	DLD3			1_Member	GO Biological Processes	GO:0098662	inorganic cation transmembrane transport	-4.50897	-2.02874	850827,854007,855080,856338,856345,856644,856888	TIS11,ENB1,FET3,ARN2,ARN1,SIT1,FTR1
YGP12	5.2125e-09	1.03694	0.791	0.601	4.19346e-05	8	YGP1			1_Member	GO Biological Processes	GO:0098655	monoatomic cation transmembrane transport	-4.4596	-2.00165	850827,854007,855080,856338,856345,856644,856888	TIS11,ENB1,FET3,ARN2,ARN1,SIT1,FTR1
YJL133C-A2	6.23086e-09	1.00285	0.736	0.586	5.01273e-05	8	YJL133C-A			1_Member	GO Biological Processes	GO:0034220	monoatomic ion transmembrane transport	-4.33255	-1.89578	850827,854007,855080,856338,856345,856644,856888	TIS11,ENB1,FET3,ARN2,ARN1,SIT1,FTR1
PDR3, YBLWdelta8	9.75942e-09	1.09157	0.363	0.173	7.85145e-05	8	PDR3, YBLWdelta8			1_Member	GO Biological Processes	GO:0098660	inorganic ion transmembrane transport	-4.24138	-1.84412	850827,854007,855080,856338,856345,856644,856888	TIS11,ENB1,FET3,ARN2,ARN1,SIT1,FTR1
YMR102C	1.12942e-08	0.966948	0.516	0.335	9.08616e-05	8	YMR102C			1_Member	GO Biological Processes	GO:0055082	intracellular chemical homeostasis	-4.1107	-1.74965	850827,854007,854324,855080,856338,856345,856644	TIS11,ENB1,PDR5,FET3,ARN2,ARN1,SIT1
GCN4	1.68399e-08	0.56794	0.923	0.923	0.000135477	8	GCN4			1_Member	GO Biological Processes	GO:0048878	chemical homeostasis	-3.67285	-1.36102	850827,854007,854324,855080,856338,856345,856644	TIS11,ENB1,PDR5,FET3,ARN2,ARN1,SIT1
YNL190W	1.75644e-08	0.62986	0.901	0.947	0.000141306	8	YNL190W			1_Member	GO Biological Processes	GO:0019725	cellular homeostasis	-3.64947	-1.35288	850827,854007,854324,855080,856338,856345,856644	TIS11,ENB1,PDR5,FET3,ARN2,ARN1,SIT1
YGL157W	3.15486e-08	0.646697	0.835	0.827	0.000253808	8	YGL157W			1_Member	GO Biological Processes	GO:0042592	homeostatic process	-3.2948	-1.07697	850827,854007,854324,855080,856338,856345,856644	TIS11,ENB1,PDR5,FET3,ARN2,ARN1,SIT1
ACO1	2.18166e-07	1.53421	0.593	0.497	0.00175514	8	ACO1			1_Member	GO Biological Processes	GO:0098657	import into cell	-2.89828	-0.782744	852977,854007,856338,856345,856644	PIL1,ENB1,ARN2,ARN1,SIT1
TDH12	5.09849e-07	1.06052	0.67	0.492	0.00410173	8	TDH1			1_Member	GO Biological Processes	GO:0055085	transmembrane transport	-2.4817	-0.438718	850827,854007,854324,855080,856338,856345,856644,856888	TIS11,ENB1,PDR5,FET3,ARN2,ARN1,SIT1,FTR1
MRS11	5.45688e-07	0.555659	0.802	0.85	0.00439006	8	MRS11			2_Summary	KEGG Pathway	sce01200	Carbon metabolism - Saccharomyces cerevisiae (budding yeast)	-4.53544	-2.02874	850295,851013,853395,854303,855227,855691,856147,854758,856638,856709,854014,856884	CHA1,ACO1,TDH1,IDH2,GCV2,IDH1,GLN1,GPP1,DLD3,GCN4,GRE2,COX15
TIS111	7.65974e-07	0.907805	0.648	0.544	0.00616226	8	TIS11			2_Member	KEGG Pathway	sce01200	Carbon metabolism - Saccharomyces cerevisiae (budding yeast)	-4.53544	-2.02874	850295,851013,853395,854303,855227,855691	CHA1,ACO1,TDH1,IDH2,GCV2,IDH1
COX15	8.91685e-07	1.00936	0.385	0.228	0.00717361	8	COX15			2_Member	KEGG Pathway	sce01230	Biosynthesis of amino acids - Saccharomyces cerevisiae (budding yeast)	-4.26531	-1.84875	850295,851013,853395,854303,855691,856147	CHA1,ACO1,TDH1,IDH2,IDH1,GLN1
GCV21	8.99059e-07	0.873154	0.451	0.283	0.00723293	8	GCV2			2_Member	WikiPathways	WP112	Principal pathways of carbon metabolism	-4.18231	-1.80353	851013,853395,854303,854758,855691	ACO1,TDH1,IDH2,GPP1,IDH1
YTP1	9.0698e-07	1.0654	0.264	0.116	0.00729666	8	YTP1			2_Member	Reactome Gene Sets	R-SCE-71403	Citric acid cycle (TCA cycle)	-3.84292	-1.49891	851013,854303,855691	ACO1,IDH2,IDH1
GLN11	1.66154e-06	0.778863	0.769	0.743	0.0133671	8	GLN1			2_Member	WikiPathways	WP296	TCA cycle detailed	-3.70869	-1.38107	851013,854303,855691	ACO1,IDH2,IDH1
YDR115W	3.259e-06	0.885203	0.549	0.472	0.0262186	8	YDR115W			2_Member	GO Biological Processes	GO:0044283	small molecule biosynthetic process	-3.62747	-1.34561	850295,853395,854303,854758,855691,856147,856638,856709	CHA1,TDH1,IDH2,GPP1,IDH1,GLN1,DLD3,GCN4
										2_Member	GO Biological Processes	GO:0009084	glutamine family amino acid biosynthetic process	-3.53128	-1.26366	854303,855691,856147	IDH2,IDH1,GLN1
										2_Member	GO Biological Processes	GO:0016053	organic acid biosynthetic process	-3.3294	-1.08892	850295,854303,855691,856147,856638,856709	CHA1,IDH2,IDH1,GLN1,DLD3,GCN4
										2_Member	GO Biological Processes	GO:0046394	carboxylic acid biosynthetic process	-3.3294	-1.08892	850295,854303,855691,856147,856638,856709	CHA1,IDH2,IDH1,GLN1,DLD3,GCN4
										2_Member	GO Biological Processes	GO:0019752	carboxylic acid metabolic process	-3.27965	-1.07697	850295,853395,854303,855227,855691,856147,856638,856709	CHA1,TDH1,IDH2,GCV2,IDH1,GLN1,DLD3,GCN4
										2_Member	GO Biological Processes	GO:0006099	tricarboxylic acid cycle	-3.23886	-1.04807	851013,854303,855691	ACO1,IDH2,IDH1
										2_Member	KEGG Pathway	sce00020	Citrate cycle (TCA cycle) - Saccharomyces cerevisiae (budding yeast)	-3.1963	-1.0171	851013,854303,855691	ACO1,IDH2,IDH1
										2_Member	WikiPathways	WP490	TCA cycle	-3.1552	-0.987275	851013,854303,855691	ACO1,IDH2,IDH1
										2_Member	GO Biological Processes	GO:0043436	oxoacid metabolic process	-3.13463	-0.977703	850295,853395,854303,855227,855691,856147,856638,856709	CHA1,TDH1,IDH2,GCV2,IDH1,GLN1,DLD3,GCN4
										2_Member	GO Biological Processes	GO:0006082	organic acid metabolic process	-3.11906	-0.972853	850295,853395,854303,855227,855691,856147,856638,856709	CHA1,TDH1,IDH2,GCV2,IDH1,GLN1,DLD3,GCN4
										2_Member	GO Biological Processes	GO:0170039	proteinogenic amino acid metabolic process	-3.10622	-0.970478	850295,854303,855227,855691,856147	CHA1,IDH2,GCV2,IDH1,GLN1
										2_Member	GO Biological Processes	GO:0170033	L-amino acid metabolic process	-3.06257	-0.937053	850295,854303,855227,855691,856147	CHA1,IDH2,GCV2,IDH1,GLN1
										2_Member	GO Biological Processes	GO:1902652	secondary alcohol metabolic process	-2.83774	-0.731965	854014,854303,855691	GRE2,IDH2,IDH1
										2_Member	KEGG Pathway	sce01210	2-Oxocarboxylic acid metabolism - Saccharomyces cerevisiae (budding yeast)	-2.8072	-0.710971	851013,854303,855691	ACO1,IDH2,IDH1
										2_Member	GO Biological Processes	GO:1901615	organic hydroxy compound metabolic process	-2.71308	-0.626191	854014,854303,854758,855691,856638	GRE2,IDH2,GPP1,IDH1,DLD3
										2_Member	GO Biological Processes	GO:1901605	alpha-amino acid metabolic process	-2.65567	-0.577926	850295,854303,855227,855691,856147	CHA1,IDH2,GCV2,IDH1,GLN1
										2_Member	KEGG Pathway	sce01110	Biosynthesis of secondary metabolites - Saccharomyces cerevisiae (budding yeast)	-2.56923	-0.500438	850295,851013,853395,854303,855227,855691,856884	CHA1,ACO1,TDH1,IDH2,GCV2,IDH1,COX15
										2_Member	KEGG Pathway	sce01100	Metabolic pathways - Saccharomyces cerevisiae (budding yeast)	-2.5465	-0.486487	850295,851013,853395,854014,854303,854758,855227,855691,856147,856638,856884	CHA1,ACO1,TDH1,GRE2,IDH2,GPP1,GCV2,IDH1,GLN1,DLD3,COX15
										2_Member	GO Biological Processes	GO:1901607	alpha-amino acid biosynthetic process	-2.51719	-0.465771	850295,854303,855691,856147	CHA1,IDH2,IDH1,GLN1
										2_Member	GO Biological Processes	GO:0009064	glutamine family amino acid metabolic process	-2.46963	-0.434918	854303,855691,856147	IDH2,IDH1,GLN1
										2_Member	GO Biological Processes	GO:0044281	small molecule metabolic process	-2.45058	-0.423986	850295,853395,854014,854303,854758,855227,855691,856147,856638,856709	CHA1,TDH1,GRE2,IDH2,GPP1,GCV2,IDH1,GLN1,DLD3,GCN4
										2_Member	GO Biological Processes	GO:0008652	amino acid biosynthetic process	-2.381	-0.362377	854303,855691,856147,856709	IDH2,IDH1,GLN1,GCN4
										2_Member	Reactome Gene Sets	R-SCE-1430728	Metabolism	-2.3633	-0.352497	850295,851013,853395,854303,855227,855691,856147,856884	CHA1,ACO1,TDH1,IDH2,GCV2,IDH1,GLN1,COX15
										2_Member	GO Biological Processes	GO:0006066	alcohol metabolic process	-2.29317	-0.290062	854014,854303,854758,855691	GRE2,IDH2,GPP1,IDH1
										2_Member	Reactome Gene Sets	R-SCE-1428517	Aerobic respiration and respiratory electron transport	-2.14086	-0.160022	851013,854303,855691	ACO1,IDH2,IDH1
										2_Member	GO Biological Processes	GO:0006520	amino acid metabolic process	-2.12406	-0.155883	850295,854303,855227,855691,856147	CHA1,IDH2,GCV2,IDH1,GLN1
										3_Summary	KEGG Pathway	sce00630	Glyoxylate and dicarboxylate metabolism - Saccharomyces cerevisiae (budding yeast)	-3.28297	-1.07697	851013,855227,856147,850295	ACO1,GCV2,GLN1,CHA1
										3_Member	KEGG Pathway	sce00630	Glyoxylate and dicarboxylate metabolism - Saccharomyces cerevisiae (budding yeast)	-3.28297	-1.07697	851013,855227,856147	ACO1,GCV2,GLN1
										3_Member	Reactome Gene Sets	R-SCE-71291	Metabolism of amino acids and derivatives	-2.17481	-0.186678	850295,855227,856147	CHA1,GCV2,GLN1
										4_Summary	GO Biological Processes	GO:0009991	response to extracellular stimulus	-2.23379	-0.238228	850827,855080,855531,856709	TIS11,FET3,YNL190W,GCN4
										4_Member	GO Biological Processes	GO:0009991	response to extracellular stimulus	-2.23379	-0.238228	850827,855080,855531,856709	TIS11,FET3,YNL190W,GCN4
										4_Member	GO Biological Processes	GO:0009605	response to external stimulus	-2.12248	-0.155883	850827,855080,855531,856709	TIS11,FET3,YNL190W,GCN4
