# Supplementary material for: Transcriptional heterogeneity shapes stress-adaptive responses in yeast
Source: Nat Commun. 2025 Mar 17;16:2631. doi: 10.1038/s41467-025-57911-6 (PMC11914649; doi:10.1038/s41467-025-57911-6)
Supplement: Supplementary file 7 — Supplementary Dataset 5 [file 41467_2025_57911_MOESM7_ESM.xlsx]

## Sheet: Legend
Supplementary Data 5
Each sheet contains the GO enrichment for these genes obtained using Metascape (see Methods). Cluster markers were obtained using the FindAllMarkers from Seurat.
Cluster marker metrics
p_val	pvalue
avg_log2FC	average log2 FC
pct.1	percentage of expressing cells indicated cluster
pct.2	percentage of expressing cells rest
p_val_adj	adjusted pvalue
cluster	seurat cluster number
gene	gene name
GO enrichment
GroupID	Enriched GO term
Category	Classification GO term
Term	GO term identifier
Description	GO term name
LogP	Log10 pvalue
Log(q-value)	Log q-value
Genes	Gene names in list hits in GO term
Symbols	Gene symbols in list hits in GO term

## Sheet: cluster_0
	p_val	avg_log2FC	pct.1	pct.2	p_val_adj	cluster	gene		GO enrichment	GroupID	Category	Term	Description	LogP	Log(q-value)	Genes	Symbols
HTA2	2.71793e-178	1.96986	0.98	0.565	2.18658e-174	0	HTA2			1_Summary	Reactome Gene Sets	R-SCE-2299718	Condensation of Prophase Chromosomes	-15.2848	-11.5258	851810,851811,852283,852284,852294,852295,854150,855700,855701,851495,852122,850499,850529,851048,851226,851264,852675,854997,855636,856720,856859,854504,853418,853507,851488,852248,855355,855976,856165,855018,856551	HTB1,HTA1,HTA2,HTB2,HHF1,HHT1,HTZ1,HHT2,HHF2,UBC9,SMT3,SEC53,GNA1,NUP2,ERP2,ERP1,EMP24,ERV25,TOP2,PMI40,GLO3,MYO2,KAR2,CYC1,BDF2,HEK2,GAS1,HHO1,NHP6A,PLB2,CRP1
HHT2	7.08185e-169	1.75855	0.996	0.767	5.69735e-165	0	HHT2			1_Member	Reactome Gene Sets	R-SCE-2299718	Condensation of Prophase Chromosomes	-15.2848	-11.5258	851810,851811,852283,852284,852294,852295,854150,855700,855701	HTB1,HTA1,HTA2,HTB2,HHF1,HHT1,HTZ1,HHT2,HHF2
HHF1	2.5264e-163	1.97755	0.966	0.494	2.03248e-159	0	HHF1			1_Member	Reactome Gene Sets	R-SCE-427359	SIRT1 negatively regulates rRNA expression	-13.9539	-10.6721	851810,851811,852283,852284,852294,852295,854150,855700,855701	HTB1,HTA1,HTA2,HTB2,HHF1,HHT1,HTZ1,HHT2,HHF2
HTB2	1.42506e-162	1.83013	0.982	0.614	1.14646e-158	0	HTB2			1_Member	Reactome Gene Sets	R-SCE-5250941	Negative epigenetic regulation of rRNA expression	-13.9539	-10.6721	851810,851811,852283,852284,852294,852295,854150,855700,855701	HTB1,HTA1,HTA2,HTB2,HHF1,HHT1,HTZ1,HHT2,HHF2
HTA1	6.53768e-157	1.94361	0.97	0.551	5.25956e-153	0	HTA1			1_Member	Reactome Gene Sets	R-SCE-5625886	Activated PKN1 stimulates transcription of AR (androgen receptor) regulated genes KLK2 and KLK3	-13.4478	-10.2909	851810,851811,852283,852284,852294,852295,854150,855700,855701	HTB1,HTA1,HTA2,HTB2,HHF1,HHT1,HTZ1,HHT2,HHF2
HTB1	2.4447e-144	1.7902	0.978	0.659	1.96676e-140	0	HTB1			1_Member	Reactome Gene Sets	R-SCE-68616	Assembly of the ORC complex at the origin of replication	-12.6143	-9.5543	851810,851811,852283,852284,852294,852295,854150,855700,855701	HTB1,HTA1,HTA2,HTB2,HHF1,HHT1,HTZ1,HHT2,HHF2
HHF2	1.84762e-142	1.76824	0.966	0.598	1.48641e-138	0	HHF2			1_Member	Reactome Gene Sets	R-SCE-2559580	Oxidative Stress Induced Senescence	-11.9395	-8.95868	851810,851811,852283,852284,852294,852295,854150,855700,855701	HTB1,HTA1,HTA2,HTB2,HHF1,HHT1,HTZ1,HHT2,HHF2
HHT1	2.22488e-138	1.69359	0.978	0.634	1.78991e-134	0	HHT1			1_Member	Reactome Gene Sets	R-SCE-212165	Epigenetic regulation of gene expression	-11.6443	-8.73038	851810,851811,852283,852284,852294,852295,854150,855700,855701	HTB1,HTA1,HTA2,HTB2,HHF1,HHT1,HTZ1,HHT2,HHF2
GAS1	5.90725e-71	0.774167	0.994	0.887	4.75238e-67	0	GAS1			1_Member	Reactome Gene Sets	R-SCE-68875	Mitotic Prophase	-11.3713	-8.51541	851810,851811,852283,852284,852294,852295,854150,855700,855701	HTB1,HTA1,HTA2,HTB2,HHF1,HHT1,HTZ1,HHT2,HHF2
SRL1, YOR248W	1.93648e-67	0.928573	0.934	0.654	1.5579e-63	0	SRL1, YOR248W			1_Member	Reactome Gene Sets	R-SCE-5625740	RHO GTPases activate PKNs	-11.1175	-8.31271	851810,851811,852283,852284,852294,852295,854150,855700,855701	HTB1,HTA1,HTA2,HTB2,HHF1,HHT1,HTZ1,HHT2,HHF2
ECM33	2.96787e-65	0.71871	0.984	0.855	2.38765e-61	0	ECM33			1_Member	Reactome Gene Sets	R-SCE-68867	Assembly of the pre-replicative complex	-10.6575	-7.89853	851810,851811,852283,852284,852294,852295,854150,855700,855701	HTB1,HTA1,HTA2,HTB2,HHF1,HHT1,HTZ1,HHT2,HHF2
SIM1	9.01752e-62	0.939414	0.855	0.505	7.2546e-58	0	SIM1			1_Member	Reactome Gene Sets	R-SCE-68886	M Phase	-9.60153	-6.88393	851495,851810,851811,852122,852283,852284,852294,852295,854150,855700,855701	UBC9,HTB1,HTA1,SMT3,HTA2,HTB2,HHF1,HHT1,HTZ1,HHT2,HHF2
CIS3	1.80931e-57	0.742298	0.97	0.781	1.45559e-53	0	CIS3			1_Member	Reactome Gene Sets	R-SCE-2559583	Cellular Senescence	-9.24499	-6.56518	851810,851811,852283,852284,852294,852295,854150,855700,855701	HTB1,HTA1,HTA2,HTB2,HHF1,HHT1,HTZ1,HHT2,HHF2
HHO1	2.61386e-53	0.972052	0.6	0.271	2.10285e-49	0	HHO1			1_Member	Reactome Gene Sets	R-SCE-73772	RNA Polymerase I Promoter Escape	-8.70394	-6.12104	851810,851811,852283,852284,852294,852295,854150,855700,855701	HTB1,HTA1,HTA2,HTB2,HHF1,HHT1,HTZ1,HHT2,HHF2
GAS3	3.29002e-49	1.05526	0.548	0.244	2.64682e-45	0	GAS3			1_Member	Reactome Gene Sets	R-SCE-73854	RNA Polymerase I Promoter Clearance	-8.70394	-6.12104	851810,851811,852283,852284,852294,852295,854150,855700,855701	HTB1,HTA1,HTA2,HTB2,HHF1,HHT1,HTZ1,HHT2,HHF2
NRM1	7.53325e-45	0.924005	0.335	0.1	6.0605e-41	0	NRM1			1_Member	Reactome Gene Sets	R-SCE-73864	RNA Polymerase I Transcription	-8.70394	-6.12104	851810,851811,852283,852284,852294,852295,854150,855700,855701	HTB1,HTA1,HTA2,HTB2,HHF1,HHT1,HTZ1,HHT2,HHF2
FKS1, YLR342W-A	4.96805e-43	0.732762	0.861	0.658	3.99679e-39	0	FKS1, YLR342W-A			1_Member	Reactome Gene Sets	R-SCE-5693565	Recruitment and ATM-mediated phosphorylation of repair and signaling proteins at DNA double strand breaks	-8.36165	-5.83311	851495,851810,851811,852122,852283,852284,852294,855701	UBC9,HTB1,HTA1,SMT3,HTA2,HTB2,HHF1,HHF2
HTZ1	6.93136e-42	0.866316	0.663	0.374	5.57628e-38	0	HTZ1			1_Member	Reactome Gene Sets	R-SCE-5693606	DNA Double Strand Break Response	-8.36165	-5.83311	851495,851810,851811,852122,852283,852284,852294,855701	UBC9,HTB1,HTA1,SMT3,HTA2,HTB2,HHF1,HHF2
YMR295C	7.57431e-36	0.76715	0.713	0.459	6.09353e-32	0	YMR295C			1_Member	Reactome Gene Sets	R-SCE-69002	DNA Replication Pre-Initiation	-8.23463	-5.73091	851810,851811,852283,852284,852294,852295,854150,855700,855701	HTB1,HTA1,HTA2,HTB2,HHF1,HHT1,HTZ1,HHT2,HHF2
YLR437C	1.64593e-33	0.790561	0.434	0.201	1.32415e-29	0	YLR437C			1_Member	Reactome Gene Sets	R-SCE-195258	RHO GTPase Effectors	-7.91972	-5.43948	851810,851811,852283,852284,852294,852295,854150,855700,855701	HTB1,HTA1,HTA2,HTB2,HHF1,HHT1,HTZ1,HHT2,HHF2
SML1	1.48425e-31	0.660374	0.807	0.557	1.19408e-27	0	SML1			1_Member	Reactome Gene Sets	R-SCE-5693532	DNA Double-Strand Break Repair	-7.68728	-5.22933	851495,851810,851811,852122,852283,852284,852294,855701	UBC9,HTB1,HTA1,SMT3,HTA2,HTB2,HHF1,HHF2
YDR133C, YDR134C	1.72237e-31	0.688651	0.805	0.596	1.38565e-27	0	YDR133C, YDR134C			1_Member	Reactome Gene Sets	R-SCE-9018519	Estrogen-dependent gene expression	-7.53985	-5.10308	851810,851811,852283,852284,852294,852295,854150,855700,855701	HTB1,HTA1,HTA2,HTB2,HHF1,HHT1,HTZ1,HHT2,HHF2
STU2	3.1157e-30	0.87424	0.355	0.15	2.50658e-26	0	STU2			1_Member	Reactome Gene Sets	R-SCE-8939211	ESR-mediated signaling	-6.60276	-4.25875	851810,851811,852283,852284,852294,852295,854150,855700,855701	HTB1,HTA1,HTA2,HTB2,HHF1,HHT1,HTZ1,HHT2,HHF2
TUB2	6.54165e-28	0.615656	0.795	0.618	5.26276e-24	0	TUB2			1_Member	Reactome Gene Sets	R-SCE-3214815	HDACs deacetylate histones	-6.02885	-3.73226	851810,851811,852283,852284,852294,855701	HTB1,HTA1,HTA2,HTB2,HHF1,HHF2
TOP2	2.75094e-26	0.66889	0.667	0.442	2.21313e-22	0	TOP2			1_Member	Reactome Gene Sets	R-SCE-9006931	Signaling by Nuclear Receptors	-5.81896	-3.56512	851810,851811,852283,852284,852294,852295,854150,855700,855701	HTB1,HTA1,HTA2,HTB2,HHF1,HHT1,HTZ1,HHT2,HHF2
PSA1	1.59121e-23	0.33829	0.992	0.892	1.28012e-19	0	PSA1			1_Member	Reactome Gene Sets	R-SCE-597592	Post-translational protein modification	-5.76015	-3.51968	850499,850529,851048,851226,851264,851495,851810,851811,852122,852283,852284,852294,852675,854997,855636,855701,856720,856859	SEC53,GNA1,NUP2,ERP2,ERP1,UBC9,HTB1,HTA1,SMT3,HTA2,HTB2,HHF1,EMP24,ERV25,TOP2,HHF2,PMI40,GLO3
PLB2	2.92818e-23	0.682269	0.486	0.276	2.35572e-19	0	PLB2			1_Member	Reactome Gene Sets	R-SCE-194315	Signaling by Rho GTPases	-5.5989	-3.38398	851810,851811,852283,852284,852294,852295,854150,854504,855700,855701	HTB1,HTA1,HTA2,HTB2,HHF1,HHT1,HTZ1,MYO2,HHT2,HHF2
PMI40	1.41624e-22	0.638733	0.631	0.444	1.13937e-18	0	PMI40			1_Member	Reactome Gene Sets	R-SCE-9716542	Signaling by Rho GTPases, Miro GTPases and RHOBTB3	-5.51546	-3.31278	851810,851811,852283,852284,852294,852295,854150,854504,855700,855701	HTB1,HTA1,HTA2,HTB2,HHF1,HHT1,HTZ1,MYO2,HHT2,HHF2
EXG1	2.86139e-22	0.495485	0.731	0.488	2.30198e-18	0	EXG1			1_Member	Reactome Gene Sets	R-SCE-3214847	HATs acetylate histones	-5.11548	-3.0097	851810,852284,852294,855701	HTB1,HTB2,HHF1,HHF2
SEC53	1.41684e-21	0.453217	0.922	0.819	1.13985e-17	0	SEC53			1_Member	Reactome Gene Sets	R-SCE-3214858	RMTs methylate histone arginines	-5.11548	-3.0097	851811,852283,852294,855701	HTA1,HTA2,HHF1,HHF2
YHP1	1.43236e-21	0.686862	0.251	0.1	1.15234e-17	0	YHP1			1_Member	Reactome Gene Sets	R-SCE-2262752	Cellular responses to stress	-5.0868	-2.99991	851048,851810,851811,852283,852284,852294,852295,853418,853507,854150,855700,855701	NUP2,HTB1,HTA1,HTA2,HTB2,HHF1,HHT1,KAR2,CYC1,HTZ1,HHT2,HHF2
SNQ2	2.5738e-21	0.528651	0.89	0.824	2.07062e-17	0	SNQ2			1_Member	Reactome Gene Sets	R-SCE-8953897	Cellular responses to stimuli	-5.0868	-2.99991	851048,851810,851811,852283,852284,852294,852295,853418,853507,854150,855700,855701	NUP2,HTB1,HTA1,HTA2,HTB2,HHF1,HHT1,KAR2,CYC1,HTZ1,HHT2,HHF2
WSC2	1.57377e-20	0.667769	0.321	0.152	1.2661e-16	0	WSC2			1_Member	Reactome Gene Sets	R-SCE-69306	DNA Replication	-4.97938	-2.90164	851810,851811,852283,852284,852294,852295,854150,855700,855701	HTB1,HTA1,HTA2,HTB2,HHF1,HHT1,HTZ1,HHT2,HHF2
BGL2	1.89754e-20	0.366646	0.958	0.892	1.52657e-16	0	BGL2			1_Member	Reactome Gene Sets	R-SCE-69278	Cell Cycle, Mitotic	-4.71849	-2.6919	851495,851810,851811,852122,852283,852284,852294,852295,854150,855700,855701	UBC9,HTB1,HTA1,SMT3,HTA2,HTB2,HHF1,HHT1,HTZ1,HHT2,HHF2
SPC110	3.39006e-20	0.634993	0.337	0.162	2.7273e-16	0	SPC110			1_Member	GO Biological Processes	GO:0006325	chromatin organization	-4.5233	-2.53517	851048,851488,851810,851811,852248,852283,852284,852294,852295,854150,855355,855636,855700,855701,855976,856165	NUP2,BDF2,HTB1,HTA1,HEK2,HTA2,HTB2,HHF1,HHT1,HTZ1,GAS1,TOP2,HHT2,HHF2,HHO1,NHP6A
SUR7	7.2871e-19	0.593244	0.49	0.299	5.86247e-15	0	SUR7			1_Member	Reactome Gene Sets	R-SCE-1640170	Cell Cycle	-4.42076	-2.45674	851495,851810,851811,852122,852283,852284,852294,852295,854150,855700,855701	UBC9,HTB1,HTA1,SMT3,HTA2,HTB2,HHF1,HHT1,HTZ1,HHT2,HHF2
TUB1	1.95292e-18	0.529818	0.659	0.465	1.57112e-14	0	TUB1			1_Member	Reactome Gene Sets	R-SCE-3247509	Chromatin modifying enzymes	-4.2954	-2.38151	851810,851811,852283,852284,852294,855701	HTB1,HTA1,HTA2,HTB2,HHF1,HHF2
SVL3	1.63842e-17	0.625652	0.464	0.291	1.31811e-13	0	SVL3			1_Member	Reactome Gene Sets	R-SCE-4839726	Chromatin organization	-4.2954	-2.38151	851810,851811,852283,852284,852294,855701	HTB1,HTA1,HTA2,HTB2,HHF1,HHF2
FLR1	2.99346e-17	0.602688	0.496	0.317	2.40824e-13	0	FLR1			1_Member	Reactome Gene Sets	R-SCE-74160	Gene expression (Transcription)	-3.92732	-2.04914	851810,851811,852283,852284,852294,852295,854150,855700,855701,856165	HTB1,HTA1,HTA2,HTB2,HHF1,HHT1,HTZ1,HHT2,HHF2,NHP6A
CCW14	1.53567e-15	0.407457	0.849	0.749	1.23545e-11	0	CCW14			1_Member	Reactome Gene Sets	R-SCE-73894	DNA Repair	-3.86882	-2.01071	851495,851810,851811,852122,852283,852284,852294,855701	UBC9,HTB1,HTA1,SMT3,HTA2,HTB2,HHF1,HHF2
CLB1	2.74885e-15	0.576144	0.265	0.13	2.21145e-11	0	CLB1			1_Member	GO Biological Processes	GO:0071824	protein-DNA complex organization	-3.4624	-1.68113	851048,851488,851810,851811,852248,852283,852284,852294,852295,854150,855355,855636,855700,855701,855976,856165	NUP2,BDF2,HTB1,HTA1,HEK2,HTA2,HTB2,HHF1,HHT1,HTZ1,GAS1,TOP2,HHT2,HHF2,HHO1,NHP6A
CRP1	4.70852e-15	0.497185	0.62	0.467	3.78801e-11	0	CRP1			1_Member	Reactome Gene Sets	R-SCE-392499	Metabolism of proteins	-3.42724	-1.65502	850499,850529,851048,851226,851264,851495,851810,851811,852122,852283,852284,852294,852675,854997,855636,855701,856165,856720,856859	SEC53,GNA1,NUP2,ERP2,ERP1,UBC9,HTB1,HTA1,SMT3,HTA2,HTB2,HHF1,EMP24,ERV25,TOP2,HHF2,NHP6A,PMI40,GLO3
SUR4	4.01597e-14	0.412596	0.803	0.697	3.23084e-10	0	SUR4			1_Member	Reactome Gene Sets	R-SCE-162582	Signal Transduction	-2.79848	-1.1294	851810,851811,852283,852284,852294,852295,854150,854504,855018,855700,855701,856551	HTB1,HTA1,HTA2,HTB2,HHF1,HHT1,HTZ1,MYO2,PLB2,HHT2,HHF2,CRP1
VRG4	6.32136e-14	0.41178	0.731	0.592	5.08554e-10	0	VRG4			1_Member	GO Biological Processes	GO:0006338	chromatin remodeling	-2.27114	-0.676508	851048,851488,851811,852283,852294,854150,855355,855636,855976,856165	NUP2,BDF2,HTA1,HTA2,HHF1,HTZ1,GAS1,TOP2,HHO1,NHP6A
HRP1	7.32595e-14	0.401876	0.777	0.656	5.89372e-10	0	HRP1			2_Summary	GO Biological Processes	GO:0010383	cell wall polysaccharide metabolic process	-7.16244	-4.76518	851055,852303,853418,854127,855255,855355,851007,851107,851504,851848,852370,853199,853282,854421,854683,854953,855438,856720,856729,850499	FKS1,MNN2,KAR2,GAS5,GAS3,GAS1,EXG1,CCW14,PSA1,EXG2,ECM33,BGL2,CIS3,SRL1,SIM1,SUR7,WSC2,PMI40,TIR1,SEC53
GLO3	8.08719e-14	0.486483	0.562	0.419	6.50614e-10	0	GLO3			2_Member	GO Biological Processes	GO:0010383	cell wall polysaccharide metabolic process	-7.16244	-4.76518	851055,852303,853418,854127,855255,855355	FKS1,MNN2,KAR2,GAS5,GAS3,GAS1
YIP3	8.859e-14	0.531909	0.582	0.445	7.12707e-10	0	YIP3			2_Member	GO Biological Processes	GO:0070592	cell wall polysaccharide biosynthetic process	-7.16244	-4.76518	851055,852303,853418,854127,855255,855355	FKS1,MNN2,KAR2,GAS5,GAS3,GAS1
YGL101W	9.18108e-14	0.495157	0.321	0.181	7.38618e-10	0	YGL101W			2_Member	GO Biological Processes	GO:0071554	cell wall organization or biogenesis	-7.00786	-4.62908	851007,851055,851107,851504,851848,852303,852370,853199,853282,853418,854127,854421,854683,854953,855255,855355,855438,856720,856729	EXG1,FKS1,CCW14,PSA1,EXG2,MNN2,ECM33,BGL2,CIS3,KAR2,GAS5,SRL1,SIM1,SUR7,GAS3,GAS1,WSC2,PMI40,TIR1
KAR2	1.71671e-13	0.423711	0.773	0.656	1.38109e-09	0	KAR2			2_Member	GO Biological Processes	GO:0071852	fungal-type cell wall organization or biogenesis	-6.75306	-4.39202	851007,851055,851107,851848,852370,853199,853282,853418,854127,854421,854683,854953,855255,855355,855438,856729	EXG1,FKS1,CCW14,EXG2,ECM33,BGL2,CIS3,KAR2,GAS5,SRL1,SIM1,SUR7,GAS3,GAS1,WSC2,TIR1
GDA1	2.55193e-13	0.45904	0.514	0.363	2.05303e-09	0	GDA1			2_Member	GO Biological Processes	GO:0031505	fungal-type cell wall organization	-6.21001	-3.88238	851007,851107,851848,852370,853199,853282,854127,854421,854683,854953,855255,855355,855438,856729	EXG1,CCW14,EXG2,ECM33,BGL2,CIS3,GAS5,SRL1,SIM1,SUR7,GAS3,GAS1,WSC2,TIR1
MYO2	2.66479e-13	0.485699	0.657	0.517	2.14382e-09	0	MYO2			2_Member	GO Biological Processes	GO:0005976	polysaccharide metabolic process	-6.04057	-3.73226	851007,851055,851848,852303,853418,854127,854683,855255,855355	EXG1,FKS1,EXG2,MNN2,KAR2,GAS5,SIM1,GAS3,GAS1
IST2	2.86354e-13	0.503988	0.536	0.395	2.30372e-09	0	IST2			2_Member	GO Biological Processes	GO:0051278	fungal-type cell wall polysaccharide biosynthetic process	-5.93249	-3.66487	851055,853418,854127,855255,855355	FKS1,KAR2,GAS5,GAS3,GAS1
HEK2	2.93079e-13	0.493852	0.556	0.415	2.35782e-09	0	HEK2			2_Member	GO Biological Processes	GO:0071966	fungal-type cell wall polysaccharide metabolic process	-5.93249	-3.66487	851055,853418,854127,855255,855355	FKS1,KAR2,GAS5,GAS3,GAS1
SBH1	8.66614e-13	0.381671	0.817	0.713	6.97191e-09	0	SBH1			2_Member	GO Biological Processes	GO:0044036	cell wall macromolecule metabolic process	-5.63739	-3.40989	851055,851504,852303,853418,854127,855255,855355,856720	FKS1,PSA1,MNN2,KAR2,GAS5,GAS3,GAS1,PMI40
DAD1	1.47968e-12	0.553863	0.39	0.256	1.1904e-08	0	DAD1			2_Member	GO Biological Processes	GO:0045229	external encapsulating structure organization	-5.48701	-3.30781	851007,851055,851107,851848,852370,853199,853282,854127,854421,854683,854953,855255,855355,855438,856729	EXG1,FKS1,CCW14,EXG2,ECM33,BGL2,CIS3,GAS5,SRL1,SIM1,SUR7,GAS3,GAS1,WSC2,TIR1
ERG3	1.72869e-12	0.397263	0.831	0.747	1.39074e-08	0	ERG3			2_Member	GO Biological Processes	GO:0071555	cell wall organization	-5.48701	-3.30781	851007,851055,851107,851848,852370,853199,853282,854127,854421,854683,854953,855255,855355,855438,856729	EXG1,FKS1,CCW14,EXG2,ECM33,BGL2,CIS3,GAS5,SRL1,SIM1,SUR7,GAS3,GAS1,WSC2,TIR1
YLR455W	1.154e-10	0.468767	0.333	0.209	9.28391e-07	0	YLR455W			2_Member	GO Biological Processes	GO:0006074	(1->3)-beta-D-glucan metabolic process	-5.11548	-3.0097	851055,854127,855255,855355	FKS1,GAS5,GAS3,GAS1
DAD3	1.53493e-10	0.455793	0.331	0.21	1.23485e-06	0	DAD3			2_Member	GO Biological Processes	GO:0006075	(1->3)-beta-D-glucan biosynthetic process	-5.11548	-3.0097	851055,854127,855255,855355	FKS1,GAS5,GAS3,GAS1
SVF1	3.81965e-10	0.367433	0.741	0.648	3.07291e-06	0	SVF1			2_Member	GO Biological Processes	GO:0034406	cell wall beta-glucan metabolic process	-4.89905	-2.85607	853418,854127,855255,855355	KAR2,GAS5,GAS3,GAS1
BUD4	5.21204e-10	0.475125	0.271	0.163	4.19309e-06	0	BUD4			2_Member	GO Biological Processes	GO:0034410	cell wall beta-glucan biosynthetic process	-4.89905	-2.85607	853418,854127,855255,855355	KAR2,GAS5,GAS3,GAS1
SMT3	7.79149e-10	0.273471	0.859	0.804	6.26826e-06	0	SMT3			2_Member	GO Biological Processes	GO:0070879	fungal-type cell wall beta-glucan metabolic process	-4.89905	-2.85607	853418,854127,855255,855355	KAR2,GAS5,GAS3,GAS1
ERV25	9.56162e-10	0.349365	0.717	0.63	7.69232e-06	0	ERV25			2_Member	GO Biological Processes	GO:0070880	fungal-type cell wall beta-glucan biosynthetic process	-4.89905	-2.85607	853418,854127,855255,855355	KAR2,GAS5,GAS3,GAS1
NHP6A, YPR053C	1.63208e-09	0.329771	0.723	0.62	1.31301e-05	0	NHP6A, YPR053C			2_Member	GO Biological Processes	GO:0044042	glucan metabolic process	-4.81772	-2.78301	851007,851055,851848,853418,854127,855255,855355	EXG1,FKS1,EXG2,KAR2,GAS5,GAS3,GAS1
PMT1	1.68431e-09	0.413322	0.556	0.447	1.35503e-05	0	PMT1			2_Member	GO Biological Processes	GO:0051273	beta-glucan metabolic process	-4.67181	-2.66101	851055,853418,854127,855255,855355	FKS1,KAR2,GAS5,GAS3,GAS1
MSB1	1.77992e-09	0.467145	0.269	0.161	1.43194e-05	0	MSB1			2_Member	GO Biological Processes	GO:0051274	beta-glucan biosynthetic process	-4.67181	-2.66101	851055,853418,854127,855255,855355	FKS1,KAR2,GAS5,GAS3,GAS1
GLY1, YEL045C	4.13497e-09	0.261712	0.863	0.803	3.32659e-05	0	GLY1, YEL045C			2_Member	GO Biological Processes	GO:0000271	polysaccharide biosynthetic process	-4.62047	-2.61736	851055,852303,853418,854127,855255,855355	FKS1,MNN2,KAR2,GAS5,GAS3,GAS1
CDC11	4.73623e-09	0.425791	0.367	0.254	3.8103e-05	0	CDC11			2_Member	GO Biological Processes	GO:0034407	cell wall (1->3)-beta-D-glucan metabolic process	-4.39501	-2.45674	854127,855255,855355	GAS5,GAS3,GAS1
MIC17	6.15829e-09	0.348059	0.699	0.588	4.95435e-05	0	MIC17			2_Member	GO Biological Processes	GO:0034411	cell wall (1->3)-beta-D-glucan biosynthetic process	-4.39501	-2.45674	854127,855255,855355	GAS5,GAS3,GAS1
TCB2	9.36723e-09	0.401301	0.498	0.38	7.53594e-05	0	TCB2			2_Member	GO Biological Processes	GO:0071969	fungal-type cell wall (1->3)-beta-D-glucan metabolic process	-4.39501	-2.45674	854127,855255,855355	GAS5,GAS3,GAS1
NUP2	9.7386e-09	0.400019	0.536	0.429	7.83471e-05	0	NUP2			2_Member	GO Biological Processes	GO:0071970	fungal-type cell wall (1->3)-beta-D-glucan biosynthetic process	-4.39501	-2.45674	854127,855255,855355	GAS5,GAS3,GAS1
TIR1	1.41093e-08	0.45142	0.365	0.256	0.00011351	0	TIR1			2_Member	GO Biological Processes	GO:0009250	glucan biosynthetic process	-3.7147	-1.89021	851055,853418,854127,855255,855355	FKS1,KAR2,GAS5,GAS3,GAS1
OYE2	1.4157e-08	0.260067	0.922	0.858	0.000113893	0	OYE2			2_Member	GO Biological Processes	GO:0005975	carbohydrate metabolic process	-3.58686	-1.77235	850499,851007,851055,851848,852303,853199,853418,854127,854683,855255,855355,856720	SEC53,EXG1,FKS1,EXG2,MNN2,BGL2,KAR2,GAS5,SIM1,GAS3,GAS1,PMI40
YCK1	2.0903e-08	0.348377	0.478	0.366	0.000168165	0	YCK1			2_Member	GO Biological Processes	GO:0016051	carbohydrate biosynthetic process	-3.37824	-1.62358	851055,852303,853418,854127,855255,855355	FKS1,MNN2,KAR2,GAS5,GAS3,GAS1
FEN1	2.93021e-08	0.363236	0.622	0.524	0.000235735	0	FEN1			3_Summary	GO Biological Processes	GO:0009298	GDP-mannose biosynthetic process	-5.38472	-3.22779	850499,851504,856720,850529,851210,851462,852303,856669	SEC53,PSA1,PMI40,GNA1,PMT2,PMT1,MNN2,GDA1
AVT1	4.9338e-08	0.412696	0.305	0.206	0.000396925	0	AVT1			3_Member	GO Biological Processes	GO:0009298	GDP-mannose biosynthetic process	-5.38472	-3.22779	850499,851504,856720	SEC53,PSA1,PMI40
MNN2	5.27137e-08	0.38839	0.43	0.323	0.000424082	0	MNN2			3_Member	GO Biological Processes	GO:0019673	GDP-mannose metabolic process	-5.38472	-3.22779	850499,851504,856720	SEC53,PSA1,PMI40
CDC3	5.91187e-08	0.364501	0.424	0.321	0.00047561	0	CDC3			3_Member	GO Biological Processes	GO:0009226	nucleotide-sugar biosynthetic process	-5.36533	-3.21912	850499,850529,851504,856720	SEC53,GNA1,PSA1,PMI40
TCB3	1.35587e-07	0.291902	0.669	0.583	0.0010908	0	TCB3			3_Member	GO Biological Processes	GO:0009225	nucleotide-sugar metabolic process	-4.2425	-2.33477	850499,850529,851504,856720	SEC53,GNA1,PSA1,PMI40
EMP70	1.38152e-07	0.342758	0.488	0.388	0.00111144	0	EMP70			3_Member	WikiPathways	WP121	Colanic acid building blocks biosynthesis	-3.86122	-2.01071	850499,851504,856720	SEC53,PSA1,PMI40
ERP2	2.04953e-07	0.397589	0.556	0.474	0.00164885	0	ERP2			3_Member	GO Biological Processes	GO:0006486	protein glycosylation	-3.54541	-1.74066	850499,851210,851462,851504,852303,856669,856720	SEC53,PMT2,PMT1,PSA1,MNN2,GDA1,PMI40
BDF2	2.6982e-07	0.334812	0.532	0.437	0.0021707	0	BDF2			3_Member	GO Biological Processes	GO:0043413	macromolecule glycosylation	-3.54541	-1.74066	850499,851210,851462,851504,852303,856669,856720	SEC53,PMT2,PMT1,PSA1,MNN2,GDA1,PMI40
ERG4	3.65859e-07	0.293066	0.61	0.498	0.00294334	0	ERG4			3_Member	GO Biological Processes	GO:0070085	glycosylation	-3.51187	-1.71903	850499,851210,851462,851504,852303,856669,856720	SEC53,PMT2,PMT1,PSA1,MNN2,GDA1,PMI40
GAS5	4.38246e-07	0.32445	0.45	0.348	0.00352569	0	GAS5			3_Member	GO Biological Processes	GO:0009101	glycoprotein biosynthetic process	-3.44628	-1.66957	850499,851210,851462,851504,852303,856669,856720	SEC53,PMT2,PMT1,PSA1,MNN2,GDA1,PMI40
DAM1	4.40906e-07	0.362238	0.285	0.192	0.00354709	0	DAM1			3_Member	KEGG Pathway	sce01250	Biosynthesis of nucleotide sugars - Saccharomyces cerevisiae (budding yeast)	-3.34436	-1.60781	850499,850529,851504,856720	SEC53,GNA1,PSA1,PMI40
UBC9	6.6072e-07	0.294622	0.51	0.406	0.0053155	0	UBC9			3_Member	GO Biological Processes	GO:0009100	glycoprotein metabolic process	-3.26058	-1.53501	850499,851210,851462,851504,852303,856669,856720	SEC53,PMT2,PMT1,PSA1,MNN2,GDA1,PMI40
WHI3	6.72922e-07	0.40907	0.273	0.184	0.00541366	0	WHI3			3_Member	Reactome Gene Sets	R-SCE-446219	Synthesis of substrates in N-glycan biosythesis	-2.97966	-1.29622	850499,850529,856720	SEC53,GNA1,PMI40
HXT3	6.76447e-07	0.278633	0.89	0.83	0.00544202	0	HXT3			3_Member	KEGG Pathway	sce00520	Amino sugar and nucleotide sugar metabolism - Saccharomyces cerevisiae (budding yeast)	-2.68443	-1.02581	850499,850529,851504,856720	SEC53,GNA1,PSA1,PMI40
CTR1	1.22331e-06	0.308569	0.667	0.568	0.00984156	0	CTR1			3_Member	Reactome Gene Sets	R-SCE-446193	Biosynthesis of the N-glycan precursor (dolichol lipid-linked oligosaccharide, LLO) and transfer to a nascent protein	-2.35296	-0.746258	850499,850529,856720	SEC53,GNA1,PMI40
EMP24	1.65768e-06	0.258356	0.709	0.613	0.0133361	0	EMP24			3_Member	KEGG Pathway	sce00051	Fructose and mannose metabolism - Saccharomyces cerevisiae (budding yeast)	-2.23875	-0.64708	850499,851504,856720	SEC53,PSA1,PMI40
PMT2	2.102e-06	0.281603	0.536	0.442	0.0169106	0	PMT2			4_Summary	Reactome Gene Sets	R-SCE-8856688	Golgi-to-ER retrograde transport	-4.55151	-2.55595	851226,851264,852675,854997,855018,856859,852382,854504,854903,855637,856850,850499,850529,856720,850400,850772,851048,851087,851157,851210,851462,851579,852535,853010,853418,853457,854889,855683,856821,854953,856075,856537	ERP2,ERP1,EMP24,ERV25,PLB2,GLO3,IST2,MYO2,TCB3,TCB2,BOI2,SEC53,GNA1,PMI40,ELO2,EMP70,NUP2,ELO3,DIF1,PMT2,PMT1,DAD1,DAD3,DAM1,KAR2,AVT1,TUB1,YIP3,SBH1,SUR7,SVL3,YCK1
BOI2	2.64923e-06	0.323316	0.265	0.18	0.021313	0	BOI2			4_Member	Reactome Gene Sets	R-SCE-8856688	Golgi-to-ER retrograde transport	-4.55151	-2.55595	851226,851264,852675,854997,855018,856859	ERP2,ERP1,EMP24,ERV25,PLB2,GLO3
EXG2	2.90266e-06	0.345489	0.271	0.186	0.0233519	0	EXG2			4_Member	GO Biological Processes	GO:0010256	endomembrane system organization	-4.16584	-2.26418	851226,851264,852382,852675,854504,854903,854997,855637,856850	ERP2,ERP1,IST2,EMP24,MYO2,TCB3,ERV25,TCB2,BOI2
ERP1	3.93469e-06	0.280586	0.572	0.488	0.0316545	0	ERP1			4_Member	Reactome Gene Sets	R-SCE-446203	Asparagine N-linked glycosylation	-4.03538	-2.15145	850499,850529,851226,851264,852675,854997,856720,856859	SEC53,GNA1,ERP2,ERP1,EMP24,ERV25,PMI40,GLO3
GNA1	4.25292e-06	0.357354	0.333	0.246	0.0342148	0	GNA1			4_Member	GO Biological Processes	GO:0007030	Golgi organization	-3.84402	-1.99884	851226,851264,852675,854504,854997	ERP2,ERP1,EMP24,MYO2,ERV25
CPR4	4.452e-06	0.332414	0.301	0.213	0.0358164	0	CPR4			4_Member	Reactome Gene Sets	R-SCE-6807878	COPI-mediated anterograde transport	-3.77822	-1.94351	851226,851264,852675,854997,856859	ERP2,ERP1,EMP24,ERV25,GLO3
CYC1	5.48765e-06	0.3458	0.267	0.186	0.0441481	0	CYC1			4_Member	Reactome Gene Sets	R-SCE-6811434	COPI-dependent Golgi-to-ER retrograde traffic	-3.77822	-1.94351	851226,851264,852675,854997,856859	ERP2,ERP1,EMP24,ERV25,GLO3
										4_Member	GO Biological Processes	GO:0051649	establishment of localization in cell	-3.69605	-1.87658	850400,850772,851048,851087,851157,851210,851226,851264,851462,851579,852535,852675,853010,853418,853457,854504,854889,854903,854997,855637,855683,856821,856850,856859	ELO2,EMP70,NUP2,ELO3,DIF1,PMT2,ERP2,ERP1,PMT1,DAD1,DAD3,EMP24,DAM1,KAR2,AVT1,MYO2,TUB1,TCB3,ERV25,TCB2,YIP3,SBH1,BOI2,GLO3
										4_Member	Reactome Gene Sets	R-SCE-6811442	Intra-Golgi and retrograde Golgi-to-ER traffic	-3.54036	-1.74041	851226,851264,852675,854997,855018,856859	ERP2,ERP1,EMP24,ERV25,PLB2,GLO3
										4_Member	GO Biological Processes	GO:0006621	protein retention in ER lumen	-3.34149	-1.60781	851226,851264,852675	ERP2,ERP1,EMP24
										4_Member	GO Biological Processes	GO:0035437	maintenance of protein localization in endoplasmic reticulum	-3.34149	-1.60781	851226,851264,852675	ERP2,ERP1,EMP24
										4_Member	GO Biological Processes	GO:0046907	intracellular transport	-3.07293	-1.37464	850400,850772,851048,851087,851157,851210,851226,851264,851462,852675,853418,853457,854504,854889,854903,854997,855637,855683,856821,856850,856859	ELO2,EMP70,NUP2,ELO3,DIF1,PMT2,ERP2,ERP1,PMT1,EMP24,KAR2,AVT1,MYO2,TUB1,TCB3,ERV25,TCB2,YIP3,SBH1,BOI2,GLO3
										4_Member	GO Biological Processes	GO:0072595	maintenance of protein localization in organelle	-2.78823	-1.12266	851226,851264,852675	ERP2,ERP1,EMP24
										4_Member	GO Biological Processes	GO:0070972	protein localization to endoplasmic reticulum	-2.66471	-1.00953	851226,851264,852675,853418,856821	ERP2,ERP1,EMP24,KAR2,SBH1
										4_Member	Reactome Gene Sets	R-SCE-199977	ER to Golgi Anterograde Transport	-2.38509	-0.772978	851226,851264,852675,854997,856859	ERP2,ERP1,EMP24,ERV25,GLO3
										4_Member	Reactome Gene Sets	R-SCE-948021	Transport to the Golgi and subsequent modification	-2.38509	-0.772978	851226,851264,852675,854997,856859	ERP2,ERP1,EMP24,ERV25,GLO3
										4_Member	GO Biological Processes	GO:0006888	endoplasmic reticulum to Golgi vesicle-mediated transport	-2.3306	-0.726948	851226,851264,852675,854997,855683,856859	ERP2,ERP1,EMP24,ERV25,YIP3,GLO3
										4_Member	GO Biological Processes	GO:0016192	vesicle-mediated transport	-2.05973	-0.479721	850400,850772,851087,851226,851264,852675,854504,854953,854997,855683,856075,856537,856850,856859	ELO2,EMP70,ELO3,ERP2,ERP1,EMP24,MYO2,SUR7,ERV25,YIP3,SVL3,YCK1,BOI2,GLO3
										5_Summary	Reactome Gene Sets	R-SCE-4615885	SUMOylation of DNA replication proteins	-4.39501	-2.45674	851495,852122,855636,851048,852294,855701	UBC9,SMT3,TOP2,NUP2,HHF1,HHF2
										5_Member	Reactome Gene Sets	R-SCE-4615885	SUMOylation of DNA replication proteins	-4.39501	-2.45674	851495,852122,855636	UBC9,SMT3,TOP2
										5_Member	Reactome Gene Sets	R-SCE-4551638	SUMOylation of chromatin organization proteins	-3.91224	-2.03974	851048,851495,852122,852294,855701	NUP2,UBC9,SMT3,HHF1,HHF2
										5_Member	Reactome Gene Sets	R-SCE-3108232	SUMO E3 ligases SUMOylate target proteins	-3.37824	-1.62358	851048,851495,852122,852294,855636,855701	NUP2,UBC9,SMT3,HHF1,TOP2,HHF2
										5_Member	Reactome Gene Sets	R-SCE-2990846	SUMOylation	-3.22835	-1.50679	851048,851495,852122,852294,855636,855701	NUP2,UBC9,SMT3,HHF1,TOP2,HHF2
										5_Member	Reactome Gene Sets	R-SCE-4085377	SUMOylation of SUMOylation proteins	-2.04112	-0.466823	851048,851495,852122	NUP2,UBC9,SMT3
										5_Member	Reactome Gene Sets	R-SCE-4570464	SUMOylation of RNA binding proteins	-2.04112	-0.466823	851048,851495,852122	NUP2,UBC9,SMT3
										6_Summary	GO Biological Processes	GO:0031112	positive regulation of microtubule polymerization or depolymerization	-4.38322	-2.45674	851579,851957,852535,853010,853002,855524	DAD1,SPC110,DAD3,DAM1,CLB1,WHI3
										6_Member	GO Biological Processes	GO:0031112	positive regulation of microtubule polymerization or depolymerization	-4.38322	-2.45674	851579,851957,852535,853010	DAD1,SPC110,DAD3,DAM1
										6_Member	GO Biological Processes	GO:0031116	positive regulation of microtubule polymerization	-4.38322	-2.45674	851579,851957,852535,853010	DAD1,SPC110,DAD3,DAM1
										6_Member	GO Biological Processes	GO:0032273	positive regulation of protein polymerization	-4.38322	-2.45674	851579,851957,852535,853010	DAD1,SPC110,DAD3,DAM1
										6_Member	GO Biological Processes	GO:0031113	regulation of microtubule polymerization	-4.11321	-2.21755	851579,851957,852535,853010	DAD1,SPC110,DAD3,DAM1
										6_Member	GO Biological Processes	GO:0031110	regulation of microtubule polymerization or depolymerization	-3.88258	-2.01569	851579,851957,852535,853010	DAD1,SPC110,DAD3,DAM1
										6_Member	GO Biological Processes	GO:0051987	positive regulation of attachment of spindle microtubules to kinetochore	-3.34149	-1.60781	851579,852535,853010	DAD1,DAD3,DAM1
										6_Member	GO Biological Processes	GO:0070507	regulation of microtubule cytoskeleton organization	-3.27057	-1.54097	851579,851957,852535,853010	DAD1,SPC110,DAD3,DAM1
										6_Member	GO Biological Processes	GO:0051988	regulation of attachment of spindle microtubules to kinetochore	-3.20831	-1.49071	851579,852535,853010	DAD1,DAD3,DAM1
										6_Member	GO Biological Processes	GO:0032886	regulation of microtubule-based process	-3.13308	-1.42331	851579,851957,852535,853010	DAD1,SPC110,DAD3,DAM1
										6_Member	GO Biological Processes	GO:0051984	positive regulation of chromosome segregation	-2.97966	-1.29622	851579,852535,853010	DAD1,DAD3,DAM1
										6_Member	GO Biological Processes	GO:1902905	positive regulation of supramolecular fiber organization	-2.94818	-1.26837	851579,851957,852535,853010	DAD1,SPC110,DAD3,DAM1
										6_Member	GO Biological Processes	GO:0032271	regulation of protein polymerization	-2.68443	-1.02581	851579,851957,852535,853010	DAD1,SPC110,DAD3,DAM1
										6_Member	GO Biological Processes	GO:0031334	positive regulation of protein-containing complex assembly	-2.63709	-0.985311	851579,851957,852535,853010	DAD1,SPC110,DAD3,DAM1
										6_Member	GO Biological Processes	GO:0051495	positive regulation of cytoskeleton organization	-2.50402	-0.86561	851579,851957,852535,853010	DAD1,SPC110,DAD3,DAM1
										6_Member	GO Biological Processes	GO:0090068	positive regulation of cell cycle process	-2.03229	-0.460827	851579,852535,853002,853010,855524	DAD1,DAD3,CLB1,DAM1,WHI3
										7_Summary	GO Biological Processes	GO:1902850	microtubule cytoskeleton organization involved in mitosis	-4.06628	-2.17652	850506,850734,851495,851957,853002,854504,851579,852535,853010,854889,855636,851024,853539,853554,854953,856850,851504,852062,852295,854945,855524,855700	TUB2,STU2,UBC9,SPC110,CLB1,MYO2,DAD1,DAD3,DAM1,TUB1,TOP2,CDC3,CDC11,BUD4,SUR7,BOI2,PSA1,YHP1,HHT1,SML1,WHI3,HHT2
										7_Member	GO Biological Processes	GO:1902850	microtubule cytoskeleton organization involved in mitosis	-4.06628	-2.17652	850506,850734,851495,851957,853002,854504	TUB2,STU2,UBC9,SPC110,CLB1,MYO2
										7_Member	GO Biological Processes	GO:0007052	mitotic spindle organization	-3.7147	-1.89021	850506,850734,851495,851957,853002	TUB2,STU2,UBC9,SPC110,CLB1
										7_Member	GO Biological Processes	GO:0098813	nuclear chromosome segregation	-3.50953	-1.71903	850506,851495,851579,851957,852535,853010,854889,855636	TUB2,UBC9,DAD1,SPC110,DAD3,DAM1,TUB1,TOP2
										7_Member	GO Biological Processes	GO:0007010	cytoskeleton organization	-3.48173	-1.69587	850506,850734,851024,851495,851957,853002,853539,853554,854504,854889,854953,856850	TUB2,STU2,CDC3,UBC9,SPC110,CLB1,CDC11,BUD4,MYO2,TUB1,SUR7,BOI2
										7_Member	GO Biological Processes	GO:0000819	sister chromatid segregation	-3.41756	-1.6498	850506,851495,851957,853010,854889,855636	TUB2,UBC9,SPC110,DAM1,TUB1,TOP2
										7_Member	GO Biological Processes	GO:0000226	microtubule cytoskeleton organization	-3.3826	-1.62358	850506,850734,851495,851957,853002,854504,854889	TUB2,STU2,UBC9,SPC110,CLB1,MYO2,TUB1
										7_Member	GO Biological Processes	GO:0007051	spindle organization	-3.17884	-1.46517	850506,850734,851495,851957,853002	TUB2,STU2,UBC9,SPC110,CLB1
										7_Member	GO Biological Processes	GO:0007017	microtubule-based process	-3.0897	-1.3864	850506,850734,851495,851957,853002,854504,854889	TUB2,STU2,UBC9,SPC110,CLB1,MYO2,TUB1
										7_Member	GO Biological Processes	GO:0000022	mitotic spindle elongation	-2.97966	-1.29622	850506,851495,851957	TUB2,UBC9,SPC110
										7_Member	GO Biological Processes	GO:0000070	mitotic sister chromatid segregation	-2.92183	-1.24563	850506,851495,851957,853010,854889	TUB2,UBC9,SPC110,DAM1,TUB1
										7_Member	GO Biological Processes	GO:0051231	spindle elongation	-2.88003	-1.2074	850506,851495,851957	TUB2,UBC9,SPC110
										7_Member	GO Biological Processes	GO:0140014	mitotic nuclear division	-2.59814	-0.949746	850506,851495,851957,853010,854889	TUB2,UBC9,SPC110,DAM1,TUB1
										7_Member	GO Biological Processes	GO:0007059	chromosome segregation	-2.49582	-0.860681	850506,851495,851579,851957,852535,853010,854889,855636	TUB2,UBC9,DAD1,SPC110,DAD3,DAM1,TUB1,TOP2
										7_Member	GO Biological Processes	GO:0007049	cell cycle	-2.47792	-0.84604	850506,850734,851024,851495,851504,851579,851957,852062,852295,852535,853002,853010,853539,853554,854504,854889,854945,854953,855524,855636,855700	TUB2,STU2,CDC3,UBC9,PSA1,DAD1,SPC110,YHP1,HHT1,DAD3,CLB1,DAM1,CDC11,BUD4,MYO2,TUB1,SML1,SUR7,WHI3,TOP2,HHT2
										7_Member	GO Biological Processes	GO:1903047	mitotic cell cycle process	-2.46923	-0.84058	850506,850734,851024,851495,851957,853002,853010,853539,853554,854504,854889	TUB2,STU2,CDC3,UBC9,SPC110,CLB1,DAM1,CDC11,BUD4,MYO2,TUB1
										7_Member	GO Biological Processes	GO:0000278	mitotic cell cycle	-2.32247	-0.721847	850506,850734,851024,851495,851957,853002,853010,853539,853554,854504,854889	TUB2,STU2,CDC3,UBC9,SPC110,CLB1,DAM1,CDC11,BUD4,MYO2,TUB1
										7_Member	KEGG Pathway	sce04814	Motor proteins - Saccharomyces cerevisiae (budding yeast)	-2.18583	-0.597107	850506,854504,854889	TUB2,MYO2,TUB1
										8_Summary	GO Biological Processes	GO:0060304	regulation of phosphatidylinositol dephosphorylation	-3.86122	-2.01071	852382,854903,855637	IST2,TCB3,TCB2
										8_Member	GO Biological Processes	GO:0060304	regulation of phosphatidylinositol dephosphorylation	-3.86122	-2.01071	852382,854903,855637	IST2,TCB3,TCB2
										8_Member	GO Biological Processes	GO:0090158	endoplasmic reticulum membrane organization	-3.34149	-1.60781	852382,854903,855637	IST2,TCB3,TCB2
										8_Member	GO Biological Processes	GO:0035303	regulation of dephosphorylation	-2.41482	-0.795709	852382,854903,855637	IST2,TCB3,TCB2
										8_Member	GO Biological Processes	GO:1903725	regulation of phospholipid metabolic process	-2.13539	-0.55249	852382,854903,855637	IST2,TCB3,TCB2
										9_Summary	GO Biological Processes	GO:1905897	regulation of response to endoplasmic reticulum stress	-3.08849	-1.3864	851210,851462,855355,852303	PMT2,PMT1,GAS1,MNN2
										9_Member	GO Biological Processes	GO:1905897	regulation of response to endoplasmic reticulum stress	-3.08849	-1.3864	851210,851462,855355	PMT2,PMT1,GAS1
										9_Member	GO Biological Processes	GO:0035268	protein mannosylation	-2.97966	-1.29622	851210,851462,852303	PMT2,PMT1,MNN2
										9_Member	GO Biological Processes	GO:0097502	mannosylation	-2.29437	-0.69675	851210,851462,852303	PMT2,PMT1,MNN2
										10_Summary	GO Biological Processes	GO:0006878	intracellular copper ion homeostasis	-2.54985	-0.908134	850772,852295,855700	EMP70,HHT1,HHT2
										10_Member	GO Biological Processes	GO:0006878	intracellular copper ion homeostasis	-2.54985	-0.908134	850772,852295,855700	EMP70,HHT1,HHT2
										10_Member	GO Biological Processes	GO:0055070	copper ion homeostasis	-2.41482	-0.795709	850772,852295,855700	EMP70,HHT1,HHT2
										11_Summary	GO Biological Processes	GO:0000272	polysaccharide catabolic process	-2.54985	-0.908134	851007,851848,854683,851055,853199	EXG1,EXG2,SIM1,FKS1,BGL2
										11_Member	GO Biological Processes	GO:0000272	polysaccharide catabolic process	-2.54985	-0.908134	851007,851848,854683	EXG1,EXG2,SIM1
										11_Member	KEGG Pathway	sce00500	Starch and sucrose metabolism - Saccharomyces cerevisiae (budding yeast)	-2.38275	-0.772978	851007,851055,851848,853199	EXG1,FKS1,EXG2,BGL2
										12_Summary	GO Biological Processes	GO:0032185	septin cytoskeleton organization	-2.42198	-0.796529	851024,853539,853554,854953	CDC3,CDC11,BUD4,SUR7
										12_Member	GO Biological Processes	GO:0032185	septin cytoskeleton organization	-2.42198	-0.796529	851024,853539,853554,854953	CDC3,CDC11,BUD4,SUR7
										13_Summary	Reactome Gene Sets	R-SCE-8978868	Fatty acid metabolism	-2.16897	-0.583167	850400,851087,855018,856551	ELO2,ELO3,PLB2,CRP1
										13_Member	Reactome Gene Sets	R-SCE-8978868	Fatty acid metabolism	-2.16897	-0.583167	850400,851087,855018,856551	ELO2,ELO3,PLB2,CRP1

## Sheet: cluster_1
	p_val	avg_log2FC	pct.1	pct.2	p_val_adj	cluster	gene		GO enrichment	GroupID	Category	Term	Description	LogP	Log(q-value)	Genes	Symbols
YLR285C-A, CTS1	9.19817e-264	3.27634	0.957	0.225	7.39993e-260	1	YLR285C-A, CTS1			1_Summary	GO Biological Processes	GO:0045229	external encapsulating structure organization	-6.25034	-2.90934	850992,851649,852359,852856,853281,853568,854040,854797,855659,856546,856861,851504	CTS1,SED1,TIP1,SCW11,HSP150,SOD1,ZEO1,BAR1,SUN4,DSE2,DSE1,PSA1
DSE2	2.44455e-230	2.81418	0.929	0.232	1.96664e-226	1	DSE2			1_Member	GO Biological Processes	GO:0045229	external encapsulating structure organization	-6.25034	-2.90934	850992,851649,852359,852856,853281,853568,854040,854797,855659,856546,856861	CTS1,SED1,TIP1,SCW11,HSP150,SOD1,ZEO1,BAR1,SUN4,DSE2,DSE1
DSE1	8.37968e-107	2.11856	0.609	0.163	6.74145e-103	1	DSE1			1_Member	GO Biological Processes	GO:0071555	cell wall organization	-6.25034	-2.90934	850992,851649,852359,852856,853281,853568,854040,854797,855659,856546,856861	CTS1,SED1,TIP1,SCW11,HSP150,SOD1,ZEO1,BAR1,SUN4,DSE2,DSE1
PSA11	1.45064e-94	1.10713	0.99	0.896	1.16704e-90	1	PSA1			1_Member	GO Biological Processes	GO:0071554	cell wall organization or biogenesis	-6.19121	-2.90934	850992,851504,851649,852359,852856,853281,853568,854040,854797,855659,856546,856861	CTS1,PSA1,SED1,TIP1,SCW11,HSP150,SOD1,ZEO1,BAR1,SUN4,DSE2,DSE1
MFA1	5.74436e-94	2.21414	0.659	0.246	4.62134e-90	1	MFA1			1_Member	GO Biological Processes	GO:0031505	fungal-type cell wall organization	-3.5928	-0.912996	851649,852359,853281,853568,854040,854797,855659	SED1,TIP1,HSP150,SOD1,ZEO1,BAR1,SUN4
SUN4	1.88743e-76	1.52441	0.831	0.577	1.51843e-72	1	SUN4			1_Member	GO Biological Processes	GO:0071852	fungal-type cell wall organization or biogenesis	-3.11081	-0.668806	851649,852359,853281,853568,854040,854797,855659	SED1,TIP1,HSP150,SOD1,ZEO1,BAR1,SUN4
MFA2	2.68072e-73	1.38104	0.828	0.441	2.15664e-69	1	MFA2			2_Summary	GO Biological Processes	GO:0071444	cellular response to pheromone	-5.35894	-2.20201	850518,851173,852072,852851,854797,855577,853149,856861,851955,853568	STE2,SST2,MFA1,AGA2,BAR1,MFA2,YHB1,DSE1,TRR1,SOD1
HSP150	4.41753e-64	0.935752	0.848	0.367	3.5539e-60	1	HSP150			2_Member	GO Biological Processes	GO:0071444	cellular response to pheromone	-5.35894	-2.20201	850518,851173,852072,852851,854797,855577	STE2,SST2,MFA1,AGA2,BAR1,MFA2
TIP1	5.0273e-51	1.26415	0.801	0.522	4.04446e-47	1	TIP1			2_Member	GO Biological Processes	GO:0019236	response to pheromone	-4.7905	-1.80966	850518,851173,852072,852851,854797,855577	STE2,SST2,MFA1,AGA2,BAR1,MFA2
AMN1	9.69305e-48	1.32995	0.573	0.268	7.79806e-44	1	AMN1			2_Member	GO Biological Processes	GO:0071310	cellular response to organic substance	-4.28625	-1.37236	850518,851173,852072,852851,853149,854797,855577	STE2,SST2,MFA1,AGA2,YHB1,BAR1,MFA2
PRY3	4.89317e-37	1.36108	0.361	0.139	3.93655e-33	1	PRY3			2_Member	GO Biological Processes	GO:0031137	regulation of conjugation with cellular fusion	-3.98158	-1.12568	850518,852072,855577,856861	STE2,MFA1,MFA2,DSE1
SCW11	4.34468e-36	1.38472	0.412	0.172	3.49529e-32	1	SCW11			2_Member	GO Biological Processes	GO:0070887	cellular response to chemical stimulus	-3.42703	-0.78628	850518,851173,851955,852072,852851,853149,853568,854797,855577	STE2,SST2,TRR1,MFA1,AGA2,YHB1,SOD1,BAR1,MFA2
STE2	7.39064e-32	1.07024	0.639	0.458	5.94577e-28	1	STE2			2_Member	GO Biological Processes	GO:0000749	response to pheromone triggering conjugation with cellular fusion	-3.35697	-0.774075	850518,852072,852851,855577	STE2,MFA1,AGA2,MFA2
HOR7	1.43419e-26	1.28149	0.677	0.556	1.1538e-22	1	HOR7			2_Member	GO Biological Processes	GO:0000750	pheromone-dependent signal transduction involved in conjugation with cellular fusion	-2.95871	-0.57993	850518,852072,855577	STE2,MFA1,MFA2
YHB1	2.57173e-24	0.560965	0.924	0.904	2.06896e-20	1	YHB1			2_Member	GO Biological Processes	GO:0031139	positive regulation of conjugation with cellular fusion	-2.95871	-0.57993	850518,852072,855577	STE2,MFA1,MFA2
EGD1	2.12838e-20	0.360645	0.977	0.991	1.71228e-16	1	EGD1			2_Member	GO Biological Processes	GO:0032005	signal transduction involved in positive regulation of conjugation with cellular fusion	-2.95871	-0.57993	850518,852072,855577	STE2,MFA1,MFA2
ALD6	9.76745e-20	0.915833	0.636	0.498	7.85791e-16	1	ALD6			2_Member	GO Biological Processes	GO:0010033	response to organic substance	-2.85528	-0.497223	850518,851173,852072,852851,853149,854797,855577	STE2,SST2,MFA1,AGA2,YHB1,BAR1,MFA2
ZEO1	1.02684e-19	0.473271	0.957	0.961	8.26093e-16	1	ZEO1			2_Member	KEGG Pathway	sce04011	MAPK signaling pathway - yeast - Saccharomyces cerevisiae (budding yeast)	-2.84124	-0.497223	850518,851173,852072,854797,855577	STE2,SST2,MFA1,BAR1,MFA2
AGA2	7.43066e-18	1.33397	0.369	0.221	5.97796e-14	1	AGA2			2_Member	GO Biological Processes	GO:0042221	response to chemical	-2.30644	-0.103752	850518,851173,851955,852072,852851,853149,853568,854797,855577	STE2,SST2,TRR1,MFA1,AGA2,YHB1,SOD1,BAR1,MFA2
YJR146W, HMS2	1.42981e-17	1.07477	0.318	0.179	1.15029e-13	1	YJR146W, HMS2			3_Summary	GO Biological Processes	GO:0000920	septum digestion after cytokinesis	-5.12457	-2.06455	850992,855389,856546,856861	CTS1,EGT2,DSE2,DSE1
WTM1	3.08394e-15	0.8542	0.5	0.409	2.48103e-11	1	WTM1			3_Member	GO Biological Processes	GO:0000920	septum digestion after cytokinesis	-5.12457	-2.06455	850992,855389,856546,856861	CTS1,EGT2,DSE2,DSE1
SOD1	4.47063e-14	0.299659	0.99	0.994	3.59662e-10	1	SOD1			4_Summary	GO Biological Processes	GO:0009156	ribonucleoside monophosphate biosynthetic process	-3.78911	-0.98437	851073,851272,853569,856175,851504,855107,856044	ADE13,ADE1,ADO1,FCY1,PSA1,ADH3,ALD6
ADH3	6.31758e-13	0.558987	0.687	0.695	5.08249e-09	1	ADH3			4_Member	GO Biological Processes	GO:0009156	ribonucleoside monophosphate biosynthetic process	-3.78911	-0.98437	851073,851272,853569,856175	ADE13,ADE1,ADO1,FCY1
SST2	1.03685e-11	0.929271	0.348	0.245	8.34149e-08	1	SST2			4_Member	GO Biological Processes	GO:0009124	nucleoside monophosphate biosynthetic process	-3.65882	-0.941221	851073,851272,853569,856175	ADE13,ADE1,ADO1,FCY1
FAS2	1.73839e-11	0.412855	0.859	0.903	1.39854e-07	1	FAS2			4_Member	GO Biological Processes	GO:0009161	ribonucleoside monophosphate metabolic process	-3.65882	-0.941221	851073,851272,853569,856175	ADE13,ADE1,ADO1,FCY1
YNL208W	2.39651e-11	0.569149	0.649	0.64	1.92799e-07	1	YNL208W			4_Member	GO Biological Processes	GO:0009123	nucleoside monophosphate metabolic process	-3.28997	-0.769313	851073,851272,853569,856175	ADE13,ADE1,ADO1,FCY1
PLB1	4.87695e-10	0.717137	0.48	0.44	3.92351e-06	1	PLB1			4_Member	GO Biological Processes	GO:0009127	purine nucleoside monophosphate biosynthetic process	-3.27303	-0.769313	851073,851272,853569	ADE13,ADE1,ADO1
ADE1	5.14304e-09	0.653453	0.538	0.528	4.13757e-05	1	ADE1			4_Member	GO Biological Processes	GO:0009168	purine ribonucleoside monophosphate biosynthetic process	-3.27303	-0.769313	851073,851272,853569	ADE13,ADE1,ADO1
ADE13	7.30571e-09	0.645658	0.593	0.592	5.87745e-05	1	ADE13			4_Member	GO Biological Processes	GO:0009126	purine nucleoside monophosphate metabolic process	-3.10557	-0.668806	851073,851272,853569	ADE13,ADE1,ADO1
COF1	7.38398e-09	0.309031	0.904	0.944	5.94041e-05	1	COF1			4_Member	GO Biological Processes	GO:0009167	purine ribonucleoside monophosphate metabolic process	-3.10557	-0.668806	851073,851272,853569	ADE13,ADE1,ADO1
TRR1	2.72136e-08	0.443025	0.753	0.818	0.000218933	1	TRR1			4_Member	GO Biological Processes	GO:0055086	nucleobase-containing small molecule metabolic process	-2.70783	-0.380203	851073,851272,851504,853569,855107,856044,856175	ADE13,ADE1,PSA1,ADO1,ADH3,ALD6,FCY1
ERG10	5.00312e-08	0.383197	0.745	0.781	0.000402501	1	ERG10			4_Member	GO Biological Processes	GO:0009260	ribonucleotide biosynthetic process	-2.63802	-0.32619	851073,851272,853569,856175	ADE13,ADE1,ADO1,FCY1
SED1	6.9486e-08	0.368734	0.722	0.644	0.000559015	1	SED1			4_Member	GO Biological Processes	GO:0046390	ribose phosphate biosynthetic process	-2.51745	-0.235582	851073,851272,853569,856175	ADE13,ADE1,ADO1,FCY1
PST2	9.98562e-08	0.634867	0.523	0.544	0.000803343	1	PST2			4_Member	KEGG Pathway	sce01232	Nucleotide metabolism - Saccharomyces cerevisiae (budding yeast)	-2.44554	-0.177914	851073,853569,856175	ADE13,ADO1,FCY1
FPR3	1.76956e-07	0.270531	0.899	0.946	0.00142361	1	FPR3			4_Member	GO Biological Processes	GO:0009117	nucleotide metabolic process	-2.39458	-0.164698	851073,851272,853569,855107,856044,856175	ADE13,ADE1,ADO1,ADH3,ALD6,FCY1
PRC1	2.13519e-07	0.554109	0.525	0.533	0.00171776	1	PRC1			4_Member	GO Biological Processes	GO:0006753	nucleoside phosphate metabolic process	-2.31428	-0.103752	851073,851272,853569,855107,856044,856175	ADE13,ADE1,ADO1,ADH3,ALD6,FCY1
FCY1	4.69853e-07	0.443946	0.674	0.753	0.00377997	1	FCY1			4_Member	GO Biological Processes	GO:0006163	purine nucleotide metabolic process	-2.18092	-0.012998	851073,851272,853569,855107,856044	ADE13,ADE1,ADO1,ADH3,ALD6
SHM2	5.9817e-07	0.665465	0.54	0.539	0.00481228	1	SHM2			4_Member	KEGG Pathway	sce00230	Purine metabolism - Saccharomyces cerevisiae (budding yeast)	-2.07277	0	851073,851272,853569	ADE13,ADE1,ADO1
ADO1	1.20472e-06	0.345539	0.725	0.802	0.00969193	1	ADO1			4_Member	GO Biological Processes	GO:0072521	purine-containing compound metabolic process	-2.04218	0	851073,851272,853569,855107,856044	ADE13,ADE1,ADO1,ADH3,ALD6
EGT2	1.26975e-06	0.488784	0.318	0.215	0.0102151	1	EGT2			5_Summary	KEGG Pathway	sce00071	Fatty acid degradation - Saccharomyces cerevisiae (budding yeast)	-3.39914	-0.78628	855107,856044,856079	ADH3,ALD6,ERG10
VMA4	1.83936e-06	0.298937	0.831	0.887	0.0147977	1	VMA4			5_Member	KEGG Pathway	sce00071	Fatty acid degradation - Saccharomyces cerevisiae (budding yeast)	-3.39914	-0.78628	855107,856044,856079	ADH3,ALD6,ERG10
BAR1	1.91804e-06	0.780971	0.303	0.229	0.0154306	1	BAR1			5_Member	KEGG Pathway	sce00620	Pyruvate metabolism - Saccharomyces cerevisiae (budding yeast)	-2.18348	-0.012998	855107,856044,856079	ADH3,ALD6,ERG10
PEP4	2.76323e-06	0.439221	0.687	0.747	0.0222302	1	PEP4			6_Summary	KEGG Pathway	sce01240	Biosynthesis of cofactors - Saccharomyces cerevisiae (budding yeast)	-2.57484	-0.278253	850747,851073,851504,851596,856044,851272,855107,856079,850992,853569,854509,855845,856175	SHM2,ADE13,PSA1,PST2,ALD6,ADE1,ADH3,ERG10,CTS1,ADO1,VMA4,FAS2,FCY1
YBR190W, RPL21A, YBR191W-A	4.25403e-06	0.264969	0.909	0.94	0.0342237	1	YBR190W, RPL21A, YBR191W-A			6_Member	KEGG Pathway	sce01240	Biosynthesis of cofactors - Saccharomyces cerevisiae (budding yeast)	-2.57484	-0.278253	850747,851073,851504,851596,856044	SHM2,ADE13,PSA1,PST2,ALD6
										6_Member	KEGG Pathway	sce01110	Biosynthesis of secondary metabolites - Saccharomyces cerevisiae (budding yeast)	-2.42145	-0.167611	850747,851073,851272,851504,851596,855107,856044,856079	SHM2,ADE13,ADE1,PSA1,PST2,ADH3,ALD6,ERG10
										6_Member	KEGG Pathway	sce01100	Metabolic pathways - Saccharomyces cerevisiae (budding yeast)	-2.39221	-0.164698	850747,850992,851073,851272,851504,851596,853569,854509,855107,855845,856044,856079,856175	SHM2,CTS1,ADE13,ADE1,PSA1,PST2,ADO1,VMA4,ADH3,FAS2,ALD6,ERG10,FCY1
										7_Summary	GO Biological Processes	GO:0009636	response to toxic substance	-2.20705	-0.0162608	851955,853149,853568	TRR1,YHB1,SOD1
										7_Member	GO Biological Processes	GO:0009636	response to toxic substance	-2.20705	-0.0162608	851955,853149,853568	TRR1,YHB1,SOD1
										8_Summary	GO Biological Processes	GO:0000747	conjugation with cellular fusion	-2.09401	0	850518,852851,853367	STE2,AGA2,PRY3
										8_Member	GO Biological Processes	GO:0000747	conjugation with cellular fusion	-2.09401	0	850518,852851,853367	STE2,AGA2,PRY3

## Sheet: cluster_2
	p_val	avg_log2FC	pct.1	pct.2	p_val_adj	cluster	gene		GO enrichment	GroupID	Category	Term	Description	LogP	Log(q-value)	Genes	Symbols
SML11	7.4438e-91	1.2285	0.969	0.544	5.98854e-87	2	SML1			1_Summary	WikiPathways	WP515	Glycolysis and gluconeogenesis	-5.14858	-2.08226	851620,852636,852639,853155,853169,853465,855018,853196,853199,854127,854683,855255,853664,854865,853243,854190,855014	TPI1,ADH4,HXK2,PFK1,ENO1,TDH2,PLB2,SCW4,BGL2,GAS5,SIM1,GAS3,URA1,URA5,ELO1,HST3,MIX17
NCE102	2.63162e-69	1.08743	0.919	0.512	2.11714e-65	2	NCE102			1_Member	WikiPathways	WP515	Glycolysis and gluconeogenesis	-5.14858	-2.08226	851620,852636,852639,853155,853169,853465	TPI1,ADH4,HXK2,PFK1,ENO1,TDH2
ECM331	2.35142e-62	0.773158	0.997	0.858	1.89172e-58	2	ECM33			1_Member	Reactome Gene Sets	R-SCE-70171	Glycolysis	-5.14797	-2.08226	851620,852639,853155,853169,853465	TPI1,HXK2,PFK1,ENO1,TDH2
CIS31	1.71672e-61	0.811938	0.99	0.787	1.3811e-57	2	CIS3			1_Member	GO Biological Processes	GO:0006096	glycolytic process	-4.96627	-2.08226	851620,852639,853155,853169,853465	TPI1,HXK2,PFK1,ENO1,TDH2
YIL158W	6.44307e-52	1.02902	0.576	0.213	5.18345e-48	2	YIL158W			1_Member	GO Biological Processes	GO:0009137	purine nucleoside diphosphate catabolic process	-4.96627	-2.08226	851620,852639,853155,853169,853465	TPI1,HXK2,PFK1,ENO1,TDH2
MMR1	3.09228e-47	1.01602	0.63	0.282	2.48774e-43	2	MMR1			1_Member	GO Biological Processes	GO:0009181	purine ribonucleoside diphosphate catabolic process	-4.96627	-2.08226	851620,852639,853155,853169,853465	TPI1,HXK2,PFK1,ENO1,TDH2
YCR024C-B, PMP1	3.08902e-43	0.618418	0.997	0.882	2.48512e-39	2	YCR024C-B, PMP1			1_Member	GO Biological Processes	GO:0046032	ADP catabolic process	-4.96627	-2.08226	851620,852639,853155,853169,853465	TPI1,HXK2,PFK1,ENO1,TDH2
SUR71	3.09776e-41	0.946715	0.617	0.288	2.49214e-37	2	SUR7			1_Member	Reactome Gene Sets	R-SCE-70326	Glucose metabolism	-4.96627	-2.08226	851620,852639,853155,853169,853465	TPI1,HXK2,PFK1,ENO1,TDH2
SFG11	2.62875e-39	0.935158	0.516	0.21	2.11483e-35	2	SFG1			1_Member	GO Biological Processes	GO:0009191	ribonucleoside diphosphate catabolic process	-4.88131	-2.08226	851620,852639,853155,853169,853465	TPI1,HXK2,PFK1,ENO1,TDH2
CHS2	1.17017e-35	0.852048	0.43	0.164	9.41401e-32	2	CHS2			1_Member	GO Biological Processes	GO:0009134	nucleoside diphosphate catabolic process	-4.79986	-2.08226	851620,852639,853155,853169,853465	TPI1,HXK2,PFK1,ENO1,TDH2
CAR2	3.07806e-33	0.91812	0.411	0.162	2.4763e-29	2	CAR2			1_Member	GO Biological Processes	GO:0019364	pyridine nucleotide catabolic process	-4.79986	-2.08226	851620,852639,853155,853169,853465	TPI1,HXK2,PFK1,ENO1,TDH2
PMA1	6.00041e-32	0.385064	1	0.991	4.82733e-28	2	PMA1			1_Member	GO Biological Processes	GO:0046031	ADP metabolic process	-4.79986	-2.08226	851620,852639,853155,853169,853465	TPI1,HXK2,PFK1,ENO1,TDH2
TDH2	4.61178e-30	0.392114	1	0.995	3.71018e-26	2	TDH2			1_Member	GO Biological Processes	GO:0009135	purine nucleoside diphosphate metabolic process	-4.72165	-2.07661	851620,852639,853155,853169,853465	TPI1,HXK2,PFK1,ENO1,TDH2
TPI1	2.36157e-28	0.266944	1	1	1.89988e-24	2	TPI1			1_Member	GO Biological Processes	GO:0009179	purine ribonucleoside diphosphate metabolic process	-4.72165	-2.07661	851620,852639,853155,853169,853465	TPI1,HXK2,PFK1,ENO1,TDH2
SCW4	1.03724e-27	0.4536	0.982	0.838	8.34462e-24	2	SCW4			1_Member	GO Biological Processes	GO:0072526	pyridine-containing compound catabolic process	-4.64645	-2.03359	851620,852639,853155,853169,853465	TPI1,HXK2,PFK1,ENO1,TDH2
SIM11	3.61998e-25	0.570924	0.812	0.527	2.91227e-21	2	SIM1			1_Member	GO Biological Processes	GO:0009185	ribonucleoside diphosphate metabolic process	-4.57404	-1.99115	851620,852639,853155,853169,853465	TPI1,HXK2,PFK1,ENO1,TDH2
BUD41	3.79008e-25	0.700116	0.372	0.153	3.04912e-21	2	BUD4			1_Member	GO Biological Processes	GO:0009154	purine ribonucleotide catabolic process	-4.50423	-1.94937	851620,852639,853155,853169,853465	TPI1,HXK2,PFK1,ENO1,TDH2
AHP1	5.8123e-25	0.388681	1	0.993	4.67599e-21	2	AHP1			1_Member	GO Biological Processes	GO:0009261	ribonucleotide catabolic process	-4.43686	-1.90832	851620,852639,853155,853169,853465	TPI1,HXK2,PFK1,ENO1,TDH2
TUB11	7.32322e-25	0.676257	0.719	0.464	5.89153e-21	2	TUB1			1_Member	KEGG Pathway	sce00010	Glycolysis / Gluconeogenesis - Saccharomyces cerevisiae (budding yeast)	-4.39568	-1.89197	851620,852636,852639,853155,853169,853465	TPI1,ADH4,HXK2,PFK1,ENO1,TDH2
MRH1	1.25602e-24	0.496553	0.974	0.741	1.01047e-20	2	MRH1			1_Member	GO Biological Processes	GO:0009132	nucleoside diphosphate metabolic process	-4.37175	-1.89152	851620,852639,853155,853169,853465	TPI1,HXK2,PFK1,ENO1,TDH2
ALK1	4.95969e-24	0.700193	0.273	0.095	3.99007e-20	2	ALK1			1_Member	WikiPathways	WP253	Glycolysis	-4.31644	-1.87202	851620,853155,853169,853465	TPI1,PFK1,ENO1,TDH2
HST3	5.04118e-24	0.623656	0.276	0.098	4.05563e-20	2	HST3			1_Member	GO Biological Processes	GO:0006195	purine nucleotide catabolic process	-4.30878	-1.87202	851620,852639,853155,853169,853465	TPI1,HXK2,PFK1,ENO1,TDH2
PLB21	1.42651e-22	0.711414	0.521	0.28	1.14763e-18	2	PLB2			1_Member	GO Biological Processes	GO:0046434	organophosphate catabolic process	-4.22029	-1.84182	851620,852639,853155,853169,853465,855018	TPI1,HXK2,PFK1,ENO1,TDH2,PLB2
SRL1, YOR248W1	1.87266e-22	0.461014	0.93	0.667	1.50656e-18	2	SRL1, YOR248W			1_Member	GO Biological Processes	GO:0006090	pyruvate metabolic process	-4.18874	-1.84182	851620,852639,853155,853169,853465	TPI1,HXK2,PFK1,ENO1,TDH2
TPO3	2.04452e-22	0.714565	0.307	0.122	1.64481e-18	2	TPO3			1_Member	GO Biological Processes	GO:0009166	nucleotide catabolic process	-4.07584	-1.76401	851620,852639,853155,853169,853465	TPI1,HXK2,PFK1,ENO1,TDH2
HTZ11	5.24768e-22	0.617239	0.643	0.39	4.22176e-18	2	HTZ1			1_Member	GO Biological Processes	GO:0072523	purine-containing compound catabolic process	-3.91824	-1.62165	851620,852639,853155,853169,853465	TPI1,HXK2,PFK1,ENO1,TDH2
PDR5	5.46996e-21	0.361673	0.664	0.404	4.40058e-17	2	PDR5			1_Member	GO Biological Processes	GO:1901292	nucleoside phosphate catabolic process	-3.86853	-1.58666	851620,852639,853155,853169,853465	TPI1,HXK2,PFK1,ENO1,TDH2
GAS31	1.38515e-17	0.541006	0.49	0.266	1.11435e-13	2	GAS3			1_Member	GO Biological Processes	GO:0046034	ATP metabolic process	-3.63824	-1.41074	851620,852639,853155,853169,853465	TPI1,HXK2,PFK1,ENO1,TDH2
CCW141	2.51136e-17	0.434289	0.896	0.746	2.02039e-13	2	CCW14			1_Member	GO Biological Processes	GO:0005975	carbohydrate metabolic process	-3.54713	-1.33221	851620,852639,853155,853169,853196,853199,853465,854127,854683,855255	TPI1,HXK2,PFK1,ENO1,SCW4,BGL2,TDH2,GAS5,SIM1,GAS3
CLB11	2.97563e-17	0.595406	0.297	0.131	2.39389e-13	2	CLB1			1_Member	WikiPathways	WP112	Principal pathways of carbon metabolism	-3.51063	-1.30795	851620,852636,852639,853155,853169,853465	TPI1,ADH4,HXK2,PFK1,ENO1,TDH2
MIC171	8.08548e-17	0.46078	0.797	0.579	6.50477e-13	2	MIC17			1_Member	GO Biological Processes	GO:0009205	purine ribonucleoside triphosphate metabolic process	-3.43383	-1.25463	851620,852639,853155,853169,853465	TPI1,HXK2,PFK1,ENO1,TDH2
TCB31	2.02782e-15	0.520396	0.747	0.576	1.63138e-11	2	TCB3			1_Member	GO Biological Processes	GO:0016052	carbohydrate catabolic process	-3.39386	-1.22593	851620,852639,853155,853169,853465,854683	TPI1,HXK2,PFK1,ENO1,TDH2,SIM1
PMP2	7.04633e-15	0.271582	0.984	0.973	5.66877e-11	2	PMP2			1_Member	Reactome Gene Sets	R-SCE-70263	Gluconeogenesis	-3.38196	-1.22503	851620,853169,853465	TPI1,ENO1,TDH2
HEK21	8.23575e-15	0.51994	0.617	0.412	6.62566e-11	2	HEK2			1_Member	GO Biological Processes	GO:0009144	purine nucleoside triphosphate metabolic process	-3.35817	-1.21241	851620,852639,853155,853169,853465	TPI1,HXK2,PFK1,ENO1,TDH2
IST21	1.35585e-14	0.473801	0.599	0.392	1.09078e-10	2	IST2			1_Member	GO Biological Processes	GO:1901136	carbohydrate derivative catabolic process	-3.32152	-1.20598	851620,852639,853155,853169,853465	TPI1,HXK2,PFK1,ENO1,TDH2
TUB21	3.88956e-14	0.426024	0.802	0.625	3.12915e-10	2	TUB2			1_Member	GO Biological Processes	GO:0009259	ribonucleotide metabolic process	-3.28882	-1.18305	851620,852639,853155,853169,853465,853664,854865	TPI1,HXK2,PFK1,ENO1,TDH2,URA1,URA5
YDR133C, YDR134C1	1.33228e-13	0.460158	0.786	0.608	1.07182e-09	2	YDR133C, YDR134C			1_Member	GO Biological Processes	GO:0009199	ribonucleoside triphosphate metabolic process	-3.1821	-1.08587	851620,852639,853155,853169,853465	TPI1,HXK2,PFK1,ENO1,TDH2
PMP3	1.3457e-13	0.306233	0.966	0.911	1.08261e-09	2	PMP3			1_Member	GO Biological Processes	GO:0019693	ribose phosphate metabolic process	-3.0624	-1.00238	851620,852639,853155,853169,853465,853664,854865	TPI1,HXK2,PFK1,ENO1,TDH2,URA1,URA5
BGL21	2.58472e-13	0.324374	0.956	0.895	2.07941e-09	2	BGL2			1_Member	WikiPathways	WP224	Aerobic glycerol catabolism	-3.02054	-0.971455	851620,853169,853465	TPI1,ENO1,TDH2
MYO1	4.52448e-12	0.456262	0.461	0.285	3.63995e-08	2	MYO1			1_Member	GO Biological Processes	GO:0009141	nucleoside triphosphate metabolic process	-2.93305	-0.907701	851620,852639,853155,853169,853465	TPI1,HXK2,PFK1,ENO1,TDH2
HXK2	5.24186e-12	0.272376	0.984	0.962	4.21708e-08	2	HXK2			1_Member	GO Biological Processes	GO:0006006	glucose metabolic process	-2.92633	-0.907701	851620,852639,853155,853465	TPI1,HXK2,PFK1,TDH2
RHO11	6.58329e-12	0.376242	0.815	0.665	5.29626e-08	2	RHO1			1_Member	Reactome Gene Sets	R-SCE-71387	Metabolism of carbohydrates	-2.87611	-0.900424	851620,852639,853155,853169,853465	TPI1,HXK2,PFK1,ENO1,TDH2
YLR437C1	8.0273e-12	0.48667	0.383	0.219	6.45797e-08	2	YLR437C			1_Member	GO Biological Processes	GO:0046496	nicotinamide nucleotide metabolic process	-2.66611	-0.720039	851620,852639,853155,853169,853465	TPI1,HXK2,PFK1,ENO1,TDH2
HXT31	1.48673e-11	0.312029	0.94	0.825	1.19607e-07	2	HXT3			1_Member	GO Biological Processes	GO:0019362	pyridine nucleotide metabolic process	-2.64167	-0.717322	851620,852639,853155,853169,853465	TPI1,HXK2,PFK1,ENO1,TDH2
YNL190W	3.11964e-11	0.287054	0.974	0.883	2.50975e-07	2	YNL190W			1_Member	KEGG Pathway	sce00051	Fructose and mannose metabolism - Saccharomyces cerevisiae (budding yeast)	-2.62687	-0.717322	851620,852639,853155	TPI1,HXK2,PFK1
YPR036W-A	3.66656e-11	0.418556	0.617	0.451	2.94975e-07	2	YPR036W-A			1_Member	GO Biological Processes	GO:0032787	monocarboxylic acid metabolic process	-2.62505	-0.717322	851620,852639,853155,853169,853243,853465,854190	TPI1,HXK2,PFK1,ENO1,ELO1,TDH2,HST3
GAS51	9.22728e-11	0.424422	0.518	0.342	7.42334e-07	2	GAS5			1_Member	GO Biological Processes	GO:0019318	hexose metabolic process	-2.356	-0.477827	851620,852639,853155,853465	TPI1,HXK2,PFK1,TDH2
SMT31	9.10886e-10	0.287017	0.898	0.801	7.32807e-06	2	SMT3			1_Member	GO Biological Processes	GO:0072524	pyridine-containing compound metabolic process	-2.33404	-0.461539	851620,852639,853155,853169,853465	TPI1,HXK2,PFK1,ENO1,TDH2
PGA3	1.06274e-09	0.353466	0.734	0.575	8.54972e-06	2	PGA3			1_Member	GO Biological Processes	GO:0016051	carbohydrate biosynthetic process	-2.2504	-0.383505	851620,853465,854127,855255	TPI1,TDH2,GAS5,GAS3
BDF21	1.15426e-09	0.416732	0.594	0.432	9.28599e-06	2	BDF2			1_Member	GO Biological Processes	GO:0009150	purine ribonucleotide metabolic process	-2.11222	-0.268368	851620,852639,853155,853169,853465	TPI1,HXK2,PFK1,ENO1,TDH2
PFK1	1.60754e-09	0.25905	0.945	0.861	1.29327e-05	2	PFK1			1_Member	GO Biological Processes	GO:0005996	monosaccharide metabolic process	-2.10642	-0.268368	851620,852639,853155,853465	TPI1,HXK2,PFK1,TDH2
YJL077W-B, YJL077W-A	2.95628e-09	0.449821	0.312	0.186	2.37833e-05	2	YJL077W-B, YJL077W-A			1_Member	GO Biological Processes	GO:0006091	generation of precursor metabolites and energy	-2.08472	-0.255153	851620,852636,852639,853155,853169,853465,855014	TPI1,ADH4,HXK2,PFK1,ENO1,TDH2,MIX17
URA1	1.14977e-08	0.44566	0.859	0.738	9.24986e-05	2	URA1			2_Summary	GO Biological Processes	GO:0060304	regulation of phosphatidylinositol dephosphorylation	-4.27211	-1.85555	852382,854903,856856,853002,856272	IST2,TCB3,SCS2,CLB1,NCE102
URA5	3.82466e-08	0.285426	0.917	0.816	0.000307694	2	URA5			2_Member	GO Biological Processes	GO:0060304	regulation of phosphatidylinositol dephosphorylation	-4.27211	-1.85555	852382,854903,856856	IST2,TCB3,SCS2
YIP31	5.33636e-08	0.326008	0.607	0.448	0.00042931	2	YIP3			2_Member	GO Biological Processes	GO:0090158	endoplasmic reticulum membrane organization	-3.74808	-1.49514	852382,854903,856856	IST2,TCB3,SCS2
SIT1	6.04832e-08	0.333847	0.497	0.352	0.000486588	2	SIT1			2_Member	GO Biological Processes	GO:0035303	regulation of dephosphorylation	-2.80717	-0.840579	852382,854903,856856	IST2,TCB3,SCS2
YMR295C1	1.07116e-07	0.30853	0.648	0.48	0.00086175	2	YMR295C			2_Member	GO Biological Processes	GO:0019220	regulation of phosphate metabolic process	-2.57049	-0.668835	852382,853002,854903,856272,856856	IST2,CLB1,TCB3,NCE102,SCS2
NHP6A, YPR053C1	1.15575e-07	0.314496	0.732	0.623	0.000929805	2	NHP6A, YPR053C			2_Member	GO Biological Processes	GO:0051174	regulation of phosphorus metabolic process	-2.54745	-0.651789	852382,853002,854903,856272,856856	IST2,CLB1,TCB3,NCE102,SCS2
PGA2	1.17128e-07	0.307683	0.781	0.636	0.000942295	2	PGA2			2_Member	GO Biological Processes	GO:1903725	regulation of phospholipid metabolic process	-2.5207	-0.630942	852382,854903,856856	IST2,TCB3,SCS2
STP3	1.43642e-07	0.33319	0.458	0.32	0.0011556	2	STP3			2_Member	GO Biological Processes	GO:0007029	endoplasmic reticulum organization	-2.00378	-0.194186	852382,854903,856856	IST2,TCB3,SCS2
ELO1	3.98741e-07	0.403907	0.617	0.491	0.00320787	2	ELO1			3_Summary	GO Biological Processes	GO:0045229	external encapsulating structure organization	-4.18584	-1.84182	851107,852326,852370,853196,853199,853282,854127,854421,854683,854953,855255	CCW14,CHS2,ECM33,SCW4,BGL2,CIS3,GAS5,SRL1,SIM1,SUR7,GAS3
ADR1	4.29487e-07	0.446646	0.253	0.153	0.00345522	2	ADR1			3_Member	GO Biological Processes	GO:0045229	external encapsulating structure organization	-4.18584	-1.84182	851107,852326,852370,853196,853199,853282,854127,854421,854683,854953,855255	CCW14,CHS2,ECM33,SCW4,BGL2,CIS3,GAS5,SRL1,SIM1,SUR7,GAS3
NUM11	5.58982e-07	0.326494	0.534	0.403	0.00449701	2	NUM1			3_Member	GO Biological Processes	GO:0071555	cell wall organization	-4.18584	-1.84182	851107,852326,852370,853196,853199,853282,854127,854421,854683,854953,855255	CCW14,CHS2,ECM33,SCW4,BGL2,CIS3,GAS5,SRL1,SIM1,SUR7,GAS3
ARF2	6.78547e-07	0.263711	0.776	0.648	0.00545891	2	ARF2			3_Member	GO Biological Processes	GO:0031505	fungal-type cell wall organization	-3.73561	-1.49514	851107,852370,853199,853282,854127,854421,854683,854953,855255	CCW14,ECM33,BGL2,CIS3,GAS5,SRL1,SIM1,SUR7,GAS3
ENO1	7.30187e-07	0.311134	0.789	0.651	0.00587436	2	ENO1			3_Member	GO Biological Processes	GO:0071554	cell wall organization or biogenesis	-3.34738	-1.21241	851107,852326,852370,853196,853199,853282,854127,854421,854683,854953,855255	CCW14,CHS2,ECM33,SCW4,BGL2,CIS3,GAS5,SRL1,SIM1,SUR7,GAS3
CRP11	8.37186e-07	0.369615	0.604	0.476	0.00673516	2	CRP1			3_Member	GO Biological Processes	GO:0071852	fungal-type cell wall organization or biogenesis	-3.14651	-1.05962	851107,852370,853199,853282,854127,854421,854683,854953,855255	CCW14,ECM33,BGL2,CIS3,GAS5,SRL1,SIM1,SUR7,GAS3
STU21	2.06885e-06	0.266553	0.279	0.17	0.0166439	2	STU2			4_Summary	GO Biological Processes	GO:0007010	cytoskeleton organization	-4.13445	-1.80682	850506,850734,851727,852326,853002,853554,854889,854915,854953,856294,856418,852863,854493,850887,854648,854945,856149	TUB2,STU2,NUM1,CHS2,CLB1,BUD4,TUB1,TUB3,SUR7,RHO1,MYO1,ALK1,SFG1,MMR1,AIM20,SML1,SPO24
SCS2	4.24927e-06	0.263113	0.849	0.778	0.0341854	2	SCS2			4_Member	GO Biological Processes	GO:0007010	cytoskeleton organization	-4.13445	-1.80682	850506,850734,851727,852326,853002,853554,854889,854915,854953,856294,856418	TUB2,STU2,NUM1,CHS2,CLB1,BUD4,TUB1,TUB3,SUR7,RHO1,MYO1
TUB3	4.37241e-06	0.28212	0.37	0.256	0.035176	2	TUB3			4_Member	GO Biological Processes	GO:0000278	mitotic cell cycle	-3.46683	-1.27604	850506,850734,852326,852863,853002,853554,854493,854889,854915,856294,856418	TUB2,STU2,CHS2,ALK1,CLB1,BUD4,SFG1,TUB1,TUB3,RHO1,MYO1
CPR8	4.65134e-06	0.354754	0.263	0.171	0.03742	2	CPR8			4_Member	GO Biological Processes	GO:1903047	mitotic cell cycle process	-3.01444	-0.971455	850506,850734,852326,852863,853002,853554,854889,854915,856294,856418	TUB2,STU2,CHS2,ALK1,CLB1,BUD4,TUB1,TUB3,RHO1,MYO1
ADH4	6.00953e-06	0.366866	0.323	0.225	0.0483467	2	ADH4			4_Member	GO Biological Processes	GO:0007049	cell cycle	-2.2012	-0.339844	850506,850734,850887,852326,852863,853002,853554,854493,854648,854889,854915,854945,854953,856149,856294,856418	TUB2,STU2,MMR1,CHS2,ALK1,CLB1,BUD4,SFG1,AIM20,TUB1,TUB3,SML1,SUR7,SPO24,RHO1,MYO1
										4_Member	GO Biological Processes	GO:0000281	mitotic cytokinesis	-2.04007	-0.216388	852326,853554,856294,856418	CHS2,BUD4,RHO1,MYO1
										4_Member	GO Biological Processes	GO:0032506	cytokinetic process	-2.03586	-0.216388	852326,856294,856418	CHS2,RHO1,MYO1
										4_Member	GO Biological Processes	GO:0061640	cytoskeleton-dependent cytokinesis	-2.01871	-0.204206	852326,853554,856294,856418	CHS2,BUD4,RHO1,MYO1
										5_Summary	KEGG Pathway	sce04814	Motor proteins - Saccharomyces cerevisiae (budding yeast)	-3.79904	-1.53141	850506,854889,854915,856418,850734,851727,853002,854914,855018	TUB2,TUB1,TUB3,MYO1,STU2,NUM1,CLB1,PGA3,PLB2
										5_Member	KEGG Pathway	sce04814	Motor proteins - Saccharomyces cerevisiae (budding yeast)	-3.79904	-1.53141	850506,854889,854915,856418	TUB2,TUB1,TUB3,MYO1
										5_Member	GO Biological Processes	GO:0000226	microtubule cytoskeleton organization	-3.33793	-1.21241	850506,850734,851727,853002,854889,854915	TUB2,STU2,NUM1,CLB1,TUB1,TUB3
										5_Member	Reactome Gene Sets	R-SCE-76002	Platelet activation, signaling and aggregation	-3.10164	-1.0239	854889,854914,854915,855018	TUB1,PGA3,TUB3,PLB2
										5_Member	GO Biological Processes	GO:0007017	microtubule-based process	-3.0799	-1.01111	850506,850734,851727,853002,854889,854915	TUB2,STU2,NUM1,CLB1,TUB1,TUB3
										5_Member	GO Biological Processes	GO:0010970	transport along microtubule	-2.87408	-0.900424	851727,854889,854915	NUM1,TUB1,TUB3
										5_Member	GO Biological Processes	GO:0030473	nuclear migration along microtubule	-2.87408	-0.900424	851727,854889,854915	NUM1,TUB1,TUB3
										5_Member	GO Biological Processes	GO:0072384	organelle transport along microtubule	-2.87408	-0.900424	851727,854889,854915	NUM1,TUB1,TUB3
										5_Member	GO Biological Processes	GO:0099111	microtubule-based transport	-2.87408	-0.900424	851727,854889,854915	NUM1,TUB1,TUB3
										5_Member	Reactome Gene Sets	R-SCE-114608	Platelet degranulation	-2.87408	-0.900424	854889,854914,854915	TUB1,PGA3,TUB3
										5_Member	GO Biological Processes	GO:0007018	microtubule-based movement	-2.6839	-0.731095	851727,854889,854915	NUM1,TUB1,TUB3
										5_Member	Reactome Gene Sets	R-SCE-76005	Response to elevated platelet cytosolic Ca2+	-2.6839	-0.731095	854889,854914,854915	TUB1,PGA3,TUB3
										5_Member	GO Biological Processes	GO:0007097	nuclear migration	-2.62687	-0.717322	851727,854889,854915	NUM1,TUB1,TUB3
										5_Member	GO Biological Processes	GO:0030705	cytoskeleton-dependent intracellular transport	-2.62687	-0.717322	851727,854889,854915	NUM1,TUB1,TUB3
										5_Member	GO Biological Processes	GO:0051647	nucleus localization	-2.62687	-0.717322	851727,854889,854915	NUM1,TUB1,TUB3
										5_Member	Reactome Gene Sets	R-SCE-109582	Hemostasis	-2.41211	-0.528182	854889,854914,854915,855018	TUB1,PGA3,TUB3,PLB2
										5_Member	KEGG Pathway	sce04145	Phagosome - Saccharomyces cerevisiae (budding yeast)	-2.10308	-0.268368	850506,854889,854915	TUB2,TUB1,TUB3
										6_Summary	GO Biological Processes	GO:1990778	protein localization to cell periphery	-2.96823	-0.933515	852382,854953,856272,856418	IST2,SUR7,NCE102,MYO1
										6_Member	GO Biological Processes	GO:1990778	protein localization to cell periphery	-2.96823	-0.933515	852382,854953,856272,856418	IST2,SUR7,NCE102,MYO1
										7_Summary	KEGG Pathway	sce00520	Amino sugar and nucleotide sugar metabolism - Saccharomyces cerevisiae (budding yeast)	-2.13835	-0.287844	852326,852639,854914	CHS2,HXK2,PGA3
										7_Member	KEGG Pathway	sce00520	Amino sugar and nucleotide sugar metabolism - Saccharomyces cerevisiae (budding yeast)	-2.13835	-0.287844	852326,852639,854914	CHS2,HXK2,PGA3
										8_Summary	GO Biological Processes	GO:0007052	mitotic spindle organization	-2.13835	-0.287844	850506,850734,853002	TUB2,STU2,CLB1
										8_Member	GO Biological Processes	GO:0007052	mitotic spindle organization	-2.13835	-0.287844	850506,850734,853002	TUB2,STU2,CLB1

## Sheet: cluster_3
	p_val	avg_log2FC	pct.1	pct.2	p_val_adj	cluster	gene		GO enrichment	GroupID	Category	Term	Description	LogP	Log(q-value)	Genes	Symbols
HO	5.90488e-175	2.22608	0.521	0.039	4.75047e-171	3	HO			1_Summary	GO Biological Processes	GO:0007049	cell cycle	-9.1771	-5.66641	850297,850334,850429,850540,851266,851430,851561,851671,852119,852365,852385,852455,852457,852932,852935,853003,853371,853760,853870,854063,854156,854198,854405,854437,854786,854822,854981,855239,855389,855404,855427,855459,855621,855659,855725,855819,855844,856130,856237,856434,856559,856831,856861,850992,852193,855804,856546	MRC1,KCC4,HCM1,SMC1,RFA1,PCL2,MCD1,MSH6,GIN4,RDH54,POL30,AMN1,CDC28,BUD9,RME1,CLB6,SMC3,HSL1,VPS1,MSH2,TOP1,EXO1,WTM1,DSE3,IRR1,PAN1,YOX1,CLN1,EGT2,RFA2,PCL1,POL2,POL1,SUN4,SIS1,CLN2,SSO1,MCM4,CLB5,MSC7,RTT107,RAD51,DSE1,CTS1,BOI1,DSE4,DSE2
DSE11	1.96028e-145	1.51292	0.831	0.153	1.57705e-141	3	DSE1			1_Member	GO Biological Processes	GO:0007049	cell cycle	-9.1771	-5.66641	850297,850334,850429,850540,851266,851430,851561,851671,852119,852365,852385,852455,852457,852932,852935,853003,853371,853760,853870,854063,854156,854198,854405,854437,854786,854822,854981,855239,855389,855404,855427,855459,855621,855659,855725,855819,855844,856130,856237,856434,856559,856831,856861	MRC1,KCC4,HCM1,SMC1,RFA1,PCL2,MCD1,MSH6,GIN4,RDH54,POL30,AMN1,CDC28,BUD9,RME1,CLB6,SMC3,HSL1,VPS1,MSH2,TOP1,EXO1,WTM1,DSE3,IRR1,PAN1,YOX1,CLN1,EGT2,RFA2,PCL1,POL2,POL1,SUN4,SIS1,CLN2,SSO1,MCM4,CLB5,MSC7,RTT107,RAD51,DSE1
SCW111	1.22863e-137	1.56342	0.769	0.139	9.88433e-134	3	SCW11			1_Member	GO Biological Processes	GO:0051301	cell division	-8.42102	-5.26409	850334,850540,850992,851430,851561,852119,852193,852455,852457,852932,852935,853003,853371,853870,854786,854822,855239,855389,855427,855659,855804,855819,856237,856546,856861	KCC4,SMC1,CTS1,PCL2,MCD1,GIN4,BOI1,AMN1,CDC28,BUD9,RME1,CLB6,SMC3,VPS1,IRR1,PAN1,CLN1,EGT2,PCL1,SUN4,DSE4,CLN2,CLB5,DSE2,DSE1
EGT21	1.82261e-105	1.31837	0.765	0.167	1.46629e-101	3	EGT2			1_Member	GO Biological Processes	GO:0022402	cell cycle process	-6.45723	-3.75323	850297,850334,850429,850540,851266,851561,851671,852119,852365,852385,852455,852457,852932,853003,853371,853760,854063,854156,854198,854786,854822,855239,855404,855459,855621,855659,855819,855844,856130,856237,856434,856559,856831	MRC1,KCC4,HCM1,SMC1,RFA1,MCD1,MSH6,GIN4,RDH54,POL30,AMN1,CDC28,BUD9,CLB6,SMC3,HSL1,MSH2,TOP1,EXO1,IRR1,PAN1,CLN1,RFA2,POL2,POL1,SUN4,CLN2,SSO1,MCM4,CLB5,MSC7,RTT107,RAD51
POL30	4.7226e-100	1.29354	0.756	0.182	3.79933e-96	3	POL30			1_Member	GO Biological Processes	GO:1903047	mitotic cell cycle process	-6.22349	-3.57844	850297,850334,850540,851561,852119,852385,852455,852457,852932,853003,853760,854156,854198,854822,855239,855459,855621,855819,856130,856237,856831	MRC1,KCC4,SMC1,MCD1,GIN4,POL30,AMN1,CDC28,BUD9,CLB6,HSL1,TOP1,EXO1,PAN1,CLN1,POL2,POL1,CLN2,MCM4,CLB5,RAD51
YLR285C-A, CTS11	1.02746e-99	0.999403	0.925	0.253	8.2659e-96	3	YLR285C-A, CTS1			1_Member	GO Biological Processes	GO:0000278	mitotic cell cycle	-5.9046	-3.32171	850297,850334,850540,851561,852119,852385,852455,852457,852932,853003,853760,854156,854198,854822,855239,855459,855621,855819,856130,856237,856831	MRC1,KCC4,SMC1,MCD1,GIN4,POL30,AMN1,CDC28,BUD9,CLB6,HSL1,TOP1,EXO1,PAN1,CLN1,POL2,POL1,CLN2,MCM4,CLB5,RAD51
DSE21	9.02195e-95	1.17555	0.889	0.26	7.25816e-91	3	DSE2			2_Summary	KEGG Pathway	sce04111	Cell cycle - yeast - Saccharomyces cerevisiae (budding yeast)	-9.12437	-5.66641	850297,850334,850540,851430,851561,852119,852457,853003,853371,853760,854786,854981,855239,855427,855819,856130,856237,856847,852935,855023,856494,853327,851266,851671,852385,854063,854156,856092,856559,856221	MRC1,KCC4,SMC1,PCL2,MCD1,GIN4,CDC28,CLB6,SMC3,HSL1,IRR1,YOX1,CLN1,PCL1,CLN2,MCM4,CLB5,SWI4,RME1,HXT2,HXT1,ASF1,RFA1,MSH6,POL30,MSH2,TOP1,HST2,RTT107,ISR1
CRH1	1.43187e-93	1.37791	0.818	0.244	1.15194e-89	3	CRH1			2_Member	KEGG Pathway	sce04111	Cell cycle - yeast - Saccharomyces cerevisiae (budding yeast)	-9.12437	-5.66641	850297,850334,850540,851430,851561,852119,852457,853003,853371,853760,854786,854981,855239,855427,855819,856130,856237,856847	MRC1,KCC4,SMC1,PCL2,MCD1,GIN4,CDC28,CLB6,SMC3,HSL1,IRR1,YOX1,CLN1,PCL1,CLN2,MCM4,CLB5,SWI4
CLN2	1.26795e-92	1.248	0.632	0.132	1.02006e-88	3	CLN2			2_Member	GO Biological Processes	GO:0043549	regulation of kinase activity	-4.7995	-2.55903	850297,853003,855239,855819,856237	MRC1,CLB6,CLN1,CLN2,CLB5
RNR1	1.68212e-92	1.26979	0.821	0.241	1.35326e-88	3	RNR1			2_Member	GO Biological Processes	GO:0045859	regulation of protein kinase activity	-4.7995	-2.55903	850297,853003,855239,855819,856237	MRC1,CLB6,CLN1,CLN2,CLB5
PCL1	1.94882e-86	1.03341	0.45	0.068	1.56783e-82	3	PCL1			2_Member	GO Biological Processes	GO:0051338	regulation of transferase activity	-4.50185	-2.35183	850297,853003,855239,855819,856237	MRC1,CLB6,CLN1,CLN2,CLB5
AMN11	1.28023e-81	1.2422	0.814	0.25	1.02995e-77	3	AMN1			2_Member	KEGG Pathway	sce04113	Meiosis - yeast - Saccharomyces cerevisiae (budding yeast)	-4.26404	-2.16781	850540,852457,852935,853003,853371,854786,855023,855819,856130,856237,856494,856847	SMC1,CDC28,RME1,CLB6,SMC3,IRR1,HXT2,CLN2,MCM4,CLB5,HXT1,SWI4
YMR122W-A	5.12313e-76	1.31651	0.954	0.686	4.12156e-72	3	YMR122W-A			2_Member	GO Biological Processes	GO:0001932	regulation of protein phosphorylation	-4.18542	-2.09853	850297,853003,853327,855239,855819,856237	MRC1,CLB6,ASF1,CLN1,CLN2,CLB5
CLB6	3.05378e-75	0.936986	0.27	0.025	2.45677e-71	3	CLB6			2_Member	GO Biological Processes	GO:0051052	regulation of DNA metabolic process	-3.97807	-1.9189	850297,851266,851671,852385,852457,853003,854063,854156,856092,856237,856559	MRC1,RFA1,MSH6,POL30,CDC28,CLB6,MSH2,TOP1,HST2,CLB5,RTT107
DSE4	3.82877e-73	1.13608	0.56	0.127	3.08025e-69	3	DSE4			2_Member	GO Biological Processes	GO:0000079	regulation of cyclin-dependent protein serine/threonine kinase activity	-3.91857	-1.89995	853003,855239,855819,856237	CLB6,CLN1,CLN2,CLB5
PRY31	9.27589e-73	1.06076	0.557	0.124	7.46245e-69	3	PRY3			2_Member	GO Biological Processes	GO:1904029	regulation of cyclin-dependent protein kinase activity	-3.91857	-1.89995	853003,855239,855819,856237	CLB6,CLN1,CLN2,CLB5
YNL300W	7.10668e-63	1.18578	0.609	0.176	5.71732e-59	3	YNL300W			2_Member	GO Biological Processes	GO:0042325	regulation of phosphorylation	-3.87537	-1.87226	850297,853003,853327,855239,855819,856237	MRC1,CLB6,ASF1,CLN1,CLN2,CLB5
SUN41	1.25028e-61	0.979487	0.951	0.572	1.00585e-57	3	SUN4			2_Member	GO Biological Processes	GO:0006275	regulation of DNA replication	-3.80393	-1.80837	850297,851671,852385,852457,853003,854063,856237	MRC1,MSH6,POL30,CDC28,CLB6,MSH2,CLB5
ISR1	8.25459e-61	0.83658	0.41	0.079	6.64082e-57	3	ISR1			2_Member	GO Biological Processes	GO:0071900	regulation of protein serine/threonine kinase activity	-3.76677	-1.78593	853003,855239,855819,856237	CLB6,CLN1,CLN2,CLB5
CSI2	3.41431e-59	0.972112	0.476	0.111	2.74681e-55	3	CSI2			2_Member	GO Biological Processes	GO:0051054	positive regulation of DNA metabolic process	-3.31651	-1.42216	851266,852385,852457,853003,856237	RFA1,POL30,CDC28,CLB6,CLB5
MCD1	1.3348e-56	0.874867	0.381	0.074	1.07384e-52	3	MCD1			2_Member	GO Biological Processes	GO:0000082	G1/S transition of mitotic cell cycle	-3.24545	-1.37856	852457,853003,855239,855819,856237	CDC28,CLB6,CLN1,CLN2,CLB5
HSP1501	2.35511e-54	1.11882	0.873	0.38	1.89469e-50	3	HSP150			2_Member	GO Biological Processes	GO:0044843	cell cycle G1/S phase transition	-3.24545	-1.37856	852457,853003,855239,855819,856237	CDC28,CLB6,CLN1,CLN2,CLB5
PIR1	2.39051e-53	0.87228	0.564	0.159	1.92317e-49	3	PIR1			2_Member	GO Biological Processes	GO:0044770	cell cycle phase transition	-2.91793	-1.11798	852457,853003,853760,855239,855819,856237	CDC28,CLB6,HSL1,CLN1,CLN2,CLB5
BUD9	3.15417e-53	0.758862	0.296	0.048	2.53753e-49	3	BUD9			2_Member	GO Biological Processes	GO:0044772	mitotic cell cycle phase transition	-2.91793	-1.11798	852457,853003,853760,855239,855819,856237	CDC28,CLB6,HSL1,CLN1,CLN2,CLB5
GIN4	1.70591e-48	0.880498	0.537	0.158	1.3724e-44	3	GIN4			2_Member	GO Biological Processes	GO:0050790	regulation of catalytic activity	-2.83112	-1.08151	850297,851266,853003,855239,855819,856237	MRC1,RFA1,CLB6,CLN1,CLN2,CLB5
RFA1	1.04874e-47	0.781343	0.414	0.099	8.43712e-44	3	RFA1			2_Member	GO Biological Processes	GO:0065009	regulation of molecular function	-2.54767	-0.864233	850297,851266,852457,853003,855239,855819,856237	MRC1,RFA1,CDC28,CLB6,CLN1,CLN2,CLB5
RME1, YGR045C	1.91359e-47	0.840054	0.362	0.08	1.53948e-43	3	RME1, YGR045C			2_Member	WikiPathways	WP414	Cell cycle and cell division	-2.53045	-0.856799	852119,852457,853760,855239,855427,856130,856237,856847	GIN4,CDC28,HSL1,CLN1,PCL1,MCM4,CLB5,SWI4
ASF1	2.34312e-45	0.700521	0.423	0.106	1.88504e-41	3	ASF1			2_Member	GO Biological Processes	GO:0045740	positive regulation of DNA replication	-2.52588	-0.856799	852457,853003,856237	CDC28,CLB6,CLB5
KCC4	5.32553e-45	0.592181	0.257	0.042	4.28439e-41	3	KCC4			2_Member	GO Biological Processes	GO:0051174	regulation of phosphorus metabolic process	-2.51777	-0.855687	850297,853003,853327,855239,855819,856221,856237	MRC1,CLB6,ASF1,CLN1,CLN2,ISR1,CLB5
PIL1	1.06939e-43	0.859199	0.889	0.548	8.60325e-40	3	PIL1			2_Member	GO Biological Processes	GO:0031399	regulation of protein modification process	-2.14004	-0.527183	850297,853003,853327,855239,855819,856237	MRC1,CLB6,ASF1,CLN1,CLN2,CLB5
SWI4	1.90518e-42	0.655946	0.309	0.064	1.53272e-38	3	SWI4			3_Summary	GO Biological Processes	GO:0006260	DNA replication	-8.56807	-5.2862	850297,851266,851671,852245,852385,852665,853003,853747,854063,854156,855404,855459,855621,856130,856237,856801,856831,850540,851561,853371,854786,856830,852457,854198,850638,851170,852365,853327	MRC1,RFA1,MSH6,POL12,POL30,SPT16,CLB6,RAD27,MSH2,TOP1,RFA2,POL2,POL1,MCM4,CLB5,RNR1,RAD51,SMC1,MCD1,SMC3,IRR1,PUP3,CDC28,EXO1,HIF1,FPR4,RDH54,ASF1
POL1	4.35983e-42	0.761632	0.518	0.159	3.50748e-38	3	POL1			3_Member	GO Biological Processes	GO:0006260	DNA replication	-8.56807	-5.2862	850297,851266,851671,852245,852385,852665,853003,853747,854063,854156,855404,855459,855621,856130,856237,856801,856831	MRC1,RFA1,MSH6,POL12,POL30,SPT16,CLB6,RAD27,MSH2,TOP1,RFA2,POL2,POL1,MCM4,CLB5,RNR1,RAD51
YOX1	3.17373e-41	0.643904	0.274	0.052	2.55327e-37	3	YOX1			3_Member	Reactome Gene Sets	R-SCE-69242	S Phase	-7.83348	-4.77346	850540,851266,851561,852245,852385,853371,853747,854786,855404,855459,855621,856130,856830	SMC1,RFA1,MCD1,POL12,POL30,SMC3,RAD27,IRR1,RFA2,POL2,POL1,MCM4,PUP3
IRR1	8.74561e-41	0.747717	0.456	0.132	7.03584e-37	3	IRR1			3_Member	GO Biological Processes	GO:0006261	DNA-templated DNA replication	-7.62768	-4.64684	850297,851266,851671,852245,852385,852665,853003,854063,854156,855404,855459,855621,856130,856237,856831	MRC1,RFA1,MSH6,POL12,POL30,SPT16,CLB6,MSH2,TOP1,RFA2,POL2,POL1,MCM4,CLB5,RAD51
RAD27	4.62299e-35	0.671818	0.427	0.129	3.71919e-31	3	RAD27			3_Member	Reactome Gene Sets	R-SCE-69166	Removal of the Flap Intermediate	-7.22085	-4.30696	851266,852245,852385,853747,855404,855621	RFA1,POL12,POL30,RAD27,RFA2,POL1
SEN34	1.7311e-34	0.633238	0.322	0.081	1.39267e-30	3	SEN34			3_Member	Reactome Gene Sets	R-SCE-69183	Processive synthesis on the lagging strand	-6.92819	-4.07229	851266,852245,852385,853747,855404,855621	RFA1,POL12,POL30,RAD27,RFA2,POL1
SVS1	3.46864e-34	0.7918	0.498	0.179	2.79052e-30	3	SVS1			3_Member	KEGG Pathway	sce03030	DNA replication - Saccharomyces cerevisiae (budding yeast)	-6.44995	-3.75323	851266,852245,852385,853747,855404,855459,855621,856130	RFA1,POL12,POL30,RAD27,RFA2,POL2,POL1,MCM4
POL12	4.50363e-34	0.547171	0.296	0.07	3.62317e-30	3	POL12			3_Member	Reactome Gene Sets	R-SCE-69186	Lagging Strand Synthesis	-5.8431	-3.28823	851266,852245,852385,853747,855404,855621	RFA1,POL12,POL30,RAD27,RFA2,POL1
RAD51	4.95153e-32	0.571621	0.28	0.067	3.98351e-28	3	RAD51			3_Member	Reactome Gene Sets	R-SCE-453279	Mitotic G1 phase and G1/S transition	-5.59998	-3.14202	851266,852245,852457,855404,855459,855621,856130	RFA1,POL12,CDC28,RFA2,POL2,POL1,MCM4
GIC2	5.62811e-31	0.785362	0.518	0.202	4.52782e-27	3	GIC2			3_Member	Reactome Gene Sets	R-SCE-68962	Activation of the pre-replicative complex	-5.59998	-3.14202	851266,852245,852457,855404,855459,855621,856130	RFA1,POL12,CDC28,RFA2,POL2,POL1,MCM4
DSE3	1.60453e-30	0.607039	0.368	0.11	1.29084e-26	3	DSE3			3_Member	Reactome Gene Sets	R-SCE-69206	G1/S Transition	-5.59998	-3.14202	851266,852245,852457,855404,855459,855621,856130	RFA1,POL12,CDC28,RFA2,POL2,POL1,MCM4
LAC1	2.28714e-30	0.651894	0.583	0.225	1.84e-26	3	LAC1			3_Member	Reactome Gene Sets	R-SCE-1640170	Cell Cycle	-5.56123	-3.13021	850297,850540,851266,851561,852245,852385,852457,853371,853747,854786,855404,855459,855621,856130,856830	MRC1,SMC1,RFA1,MCD1,POL12,POL30,CDC28,SMC3,RAD27,IRR1,RFA2,POL2,POL1,MCM4,PUP3
TOS4	4.29911e-30	0.523462	0.27	0.066	3.45863e-26	3	TOS4			3_Member	WikiPathways	WP13	DNA replication	-5.27884	-2.9178	851266,852245,852385,855404,855459,855621,856130	RFA1,POL12,POL30,RFA2,POL2,POL1,MCM4
SMC1	4.66851e-30	0.605315	0.459	0.155	3.75581e-26	3	SMC1			3_Member	Reactome Gene Sets	R-SCE-69278	Cell Cycle, Mitotic	-5.24081	-2.90696	850540,851266,851561,852245,852385,852457,853371,853747,854786,855404,855459,855621,856130,856830	SMC1,RFA1,MCD1,POL12,POL30,CDC28,SMC3,RAD27,IRR1,RFA2,POL2,POL1,MCM4,PUP3
PRY2	5.87999e-30	0.538174	0.309	0.083	4.73045e-26	3	PRY2			3_Member	Reactome Gene Sets	R-SCE-69190	DNA strand elongation	-5.23458	-2.90696	851266,852245,852385,853747,855404,855621	RFA1,POL12,POL30,RAD27,RFA2,POL1
MRC1	2.96124e-29	0.584524	0.339	0.099	2.38232e-25	3	MRC1			3_Member	Reactome Gene Sets	R-SCE-69002	DNA Replication Pre-Initiation	-4.65683	-2.46604	851266,852245,852457,855404,855459,855621,856130	RFA1,POL12,CDC28,RFA2,POL2,POL1,MCM4
YHB11	1.05245e-28	0.559334	0.993	0.897	8.46698e-25	3	YHB1			3_Member	Reactome Gene Sets	R-SCE-69239	Synthesis of DNA	-4.57045	-2.40252	851266,852245,852385,853747,855404,855459,855621,856130,856830	RFA1,POL12,POL30,RAD27,RFA2,POL2,POL1,MCM4,PUP3
RLF2	1.19065e-28	0.52701	0.352	0.105	9.57875e-25	3	RLF2			3_Member	Reactome Gene Sets	R-SCE-69306	DNA Replication	-4.48757	-2.35183	851266,852245,852385,852457,853747,855404,855459,855621,856130,856830	RFA1,POL12,POL30,CDC28,RAD27,RFA2,POL2,POL1,MCM4,PUP3
YJL217W	1.56755e-28	0.772707	0.73	0.374	1.2611e-24	3	YJL217W			3_Member	GO Biological Processes	GO:0022616	DNA strand elongation	-4.45143	-2.32592	852385,854156,854198,855459,855621,856130	POL30,TOP1,EXO1,POL2,POL1,MCM4
ALG14	3.48784e-27	0.545184	0.342	0.105	2.80596e-23	3	ALG14			3_Member	GO Biological Processes	GO:0051276	chromosome organization	-4.13533	-2.05759	850297,850540,850638,851170,851266,851561,852245,852365,852385,852457,853327,853371,853747,854156,854198,854786,855404,855459,856130,856831	MRC1,SMC1,HIF1,FPR4,RFA1,MCD1,POL12,RDH54,POL30,CDC28,ASF1,SMC3,RAD27,TOP1,EXO1,IRR1,RFA2,POL2,MCM4,RAD51
FAA3	5.44875e-27	0.553472	0.417	0.145	4.38352e-23	3	FAA3			3_Member	GO Biological Processes	GO:0006271	DNA strand elongation involved in DNA replication	-3.63329	-1.68245	852385,854156,855459,855621,856130	POL30,TOP1,POL2,POL1,MCM4
CLN1	1.48953e-26	0.559449	0.306	0.09	1.19833e-22	3	CLN1			3_Member	Reactome Gene Sets	R-SCE-5656169	Termination of translesion DNA synthesis	-3.27602	-1.39209	851266,852385,855404,855459	RFA1,POL30,RFA2,POL2
SMC3	1.93757e-26	0.607304	0.381	0.129	1.55877e-22	3	SMC3			3_Member	Reactome Gene Sets	R-SCE-176187	Activation of ATR in response to replication stress	-3.24545	-1.37856	850297,851266,852457,855404,856130	MRC1,RFA1,CDC28,RFA2,MCM4
YBR071W	2.32603e-26	0.551016	0.27	0.074	1.87129e-22	3	YBR071W			3_Member	Reactome Gene Sets	R-SCE-69481	G2/M Checkpoints	-3.04826	-1.22378	850297,851266,852457,855404,856130	MRC1,RFA1,CDC28,RFA2,MCM4
CLB5	8.3022e-25	0.563469	0.355	0.118	6.67912e-21	3	CLB5			3_Member	Reactome Gene Sets	R-SCE-68952	DNA replication initiation	-3.02825	-1.21374	852245,855459,855621	POL12,POL2,POL1
RFA2	8.66429e-25	0.576813	0.45	0.171	6.97042e-21	3	RFA2			3_Member	Reactome Gene Sets	R-SCE-69091	Polymerase switching	-2.88079	-1.10825	852245,852385,855621	POL12,POL30,POL1
ERP3	1.71253e-24	0.49206	0.296	0.088	1.37773e-20	3	ERP3			3_Member	Reactome Gene Sets	R-SCE-69109	Leading Strand Synthesis	-2.88079	-1.10825	852245,852385,855621	POL12,POL30,POL1
MSH6	2.85676e-24	0.579069	0.316	0.1	2.29826e-20	3	MSH6			3_Member	Reactome Gene Sets	R-SCE-110313	Translesion synthesis by Y family DNA polymerases bypasses lesions on DNA template	-2.82766	-1.08151	851266,852385,855404,855459	RFA1,POL30,RFA2,POL2
MNN1	3.70849e-24	0.608329	0.365	0.127	2.98348e-20	3	MNN1			3_Member	Reactome Gene Sets	R-SCE-73893	DNA Damage Bypass	-2.82766	-1.08151	851266,852385,855404,855459	RFA1,POL30,RFA2,POL2
GLN1	8.53321e-24	0.627621	0.86	0.541	6.86497e-20	3	GLN1			3_Member	GO Biological Processes	GO:0006265	DNA topological change	-2.63241	-0.937877	851266,854156,855404	RFA1,TOP1,RFA2
RDH54	3.9759e-23	0.526252	0.368	0.132	3.19861e-19	3	RDH54			3_Member	GO Biological Processes	GO:0006272	leading strand elongation	-2.63241	-0.937877	852385,855459,855621	POL30,POL2,POL1
MSH2	4.65196e-22	0.502734	0.362	0.128	3.7425e-18	3	MSH2			3_Member	Reactome Gene Sets	R-SCE-110312	Translesion synthesis by REV1	-2.63241	-0.937877	851266,852385,855404	RFA1,POL30,RFA2
HXT2	9.38708e-21	0.543972	0.577	0.273	7.5519e-17	3	HXT2			3_Member	Reactome Gene Sets	R-SCE-5655862	Translesion synthesis by POLK	-2.63241	-0.937877	851266,852385,855404	RFA1,POL30,RFA2
YNL046W	2.22768e-20	0.539132	0.394	0.161	1.79217e-16	3	YNL046W			3_Member	Reactome Gene Sets	R-SCE-5656121	Translesion synthesis by POLI	-2.63241	-0.937877	851266,852385,855404	RFA1,POL30,RFA2
HCM1	3.9301e-20	0.481188	0.365	0.137	3.16177e-16	3	HCM1			3_Member	Reactome Gene Sets	R-SCE-110320	Translesion Synthesis by POLH	-2.52588	-0.856799	851266,852385,855404	RFA1,POL30,RFA2
HOR71	1.0016e-19	0.493286	0.847	0.54	8.05783e-16	3	HOR7			3_Member	GO Biological Processes	GO:0006268	DNA unwinding involved in DNA replication	-2.42856	-0.773373	851266,855404,856130	RFA1,RFA2,MCM4
YLR257W	3.42873e-18	0.530988	0.612	0.318	2.75841e-14	3	YLR257W			3_Member	GO Biological Processes	GO:0032200	telomere organization	-2.39229	-0.743896	850297,850638,851266,852245,852385,853327,854198,855404,856831	MRC1,HIF1,RFA1,POL12,POL30,ASF1,EXO1,RFA2,RAD51
CAC2	4.03141e-18	0.389216	0.29	0.102	3.24327e-14	3	CAC2			3_Member	Reactome Gene Sets	R-SCE-69620	Cell Cycle Checkpoints	-2.28803	-0.646317	850297,851266,852457,855404,856130,856830	MRC1,RFA1,CDC28,RFA2,MCM4,PUP3
YMR086W	1.95939e-17	0.439743	0.303	0.113	1.57633e-13	3	YMR086W			3_Member	GO Biological Processes	GO:0071103	DNA conformation change	-2.09299	-0.492365	851266,852365,854156,855404,856130	RFA1,RDH54,TOP1,RFA2,MCM4
HIF1	2.33021e-17	0.405958	0.362	0.145	1.87466e-13	3	HIF1			3_Member	GO Biological Processes	GO:0006289	nucleotide-excision repair	-2.02701	-0.435344	851266,852385,855404,855459,856831	RFA1,POL30,RFA2,POL2,RAD51
OXA1	4.65446e-17	0.427424	0.368	0.151	3.74452e-13	3	OXA1			4_Summary	GO Biological Processes	GO:0035825	homologous recombination	-6.44121	-3.75323	851266,851371,852365,853371,853747,854063,854198,855404,855459,856434,856831,851561,856130	RFA1,HO,RDH54,SMC3,RAD27,MSH2,EXO1,RFA2,POL2,MSC7,RAD51,MCD1,MCM4
MET6	8.79338e-17	0.637891	0.485	0.246	7.07428e-13	3	MET6			4_Member	GO Biological Processes	GO:0035825	homologous recombination	-6.44121	-3.75323	851266,851371,852365,853371,853747,854063,854198,855404,855459,856434,856831	RFA1,HO,RDH54,SMC3,RAD27,MSH2,EXO1,RFA2,POL2,MSC7,RAD51
COT1	1.16929e-16	0.445709	0.371	0.156	9.40697e-13	3	COT1			4_Member	GO Biological Processes	GO:0035822	gene conversion	-6.12757	-3.51471	851371,853747,854063,854198,855459	HO,RAD27,MSH2,EXO1,POL2
HSL1	1.32426e-16	0.349561	0.296	0.11	1.06536e-12	3	HSL1			4_Member	GO Biological Processes	GO:0007534	gene conversion at mating-type locus	-3.92268	-1.89995	851371,853747,854198	HO,RAD27,EXO1
ICY1	1.67771e-16	0.408874	0.261	0.094	1.34971e-12	3	ICY1			4_Member	GO Biological Processes	GO:0006312	mitotic recombination	-3.40192	-1.48803	851266,851371,853747,854063,854198,855404,856831	RFA1,HO,RAD27,MSH2,EXO1,RFA2,RAD51
CIN2	2.48198e-16	0.35765	0.264	0.094	1.99675e-12	3	CIN2			4_Member	GO Biological Processes	GO:0006310	DNA recombination	-2.29486	-0.649812	851266,851371,851561,852365,853371,853747,854063,854198,855404,855459,856130,856434,856831	RFA1,HO,MCD1,RDH54,SMC3,RAD27,MSH2,EXO1,RFA2,POL2,MCM4,MSC7,RAD51
PCL2	4.32905e-16	0.432037	0.251	0.091	3.48272e-12	3	PCL2			4_Member	GO Biological Processes	GO:0007533	mating type switching	-2.17933	-0.557064	851371,853747,854198	HO,RAD27,EXO1
EXO1	5.36312e-16	0.368856	0.261	0.094	4.31463e-12	3	EXO1			5_Summary	GO Biological Processes	GO:0006334	nucleosome assembly	-6.43304	-3.75323	850638,851170,852665,853327,854869,856129,856130,856831,850297,852385,854063,854156,856092,852365,854405	HIF1,FPR4,SPT16,ASF1,CAC2,RLF2,MCM4,RAD51,MRC1,POL30,MSH2,TOP1,HST2,RDH54,WTM1
RTT107	1.00365e-15	0.378792	0.358	0.15	8.07436e-12	3	RTT107			5_Member	GO Biological Processes	GO:0006334	nucleosome assembly	-6.43304	-3.75323	850638,851170,852665,853327,854869,856129	HIF1,FPR4,SPT16,ASF1,CAC2,RLF2
YPR174C	2.61489e-15	0.351884	0.293	0.113	2.10368e-11	3	YPR174C			5_Member	GO Biological Processes	GO:0006335	DNA replication-dependent chromatin assembly	-3.92268	-1.89995	853327,854869,856129	ASF1,CAC2,RLF2
UTR21	4.84261e-15	0.435612	0.879	0.612	3.89588e-11	3	UTR2			5_Member	GO Biological Processes	GO:0034728	nucleosome organization	-3.87537	-1.87226	850638,851170,852665,853327,854869,856129	HIF1,FPR4,SPT16,ASF1,CAC2,RLF2
WTM11	1.06051e-14	0.441472	0.71	0.388	8.53177e-11	3	WTM1			5_Member	GO Biological Processes	GO:0065004	protein-DNA complex assembly	-2.66382	-0.948398	850638,851170,852665,853327,854869,856129,856130,856831	HIF1,FPR4,SPT16,ASF1,CAC2,RLF2,MCM4,RAD51
LYS20	2.06013e-14	0.45467	0.873	0.608	1.65737e-10	3	LYS20			5_Member	GO Biological Processes	GO:0040029	epigenetic regulation of gene expression	-2.45451	-0.795891	850297,850638,851170,852385,853327,854063,854156,856092	MRC1,HIF1,FPR4,POL30,ASF1,MSH2,TOP1,HST2
MET14	3.86369e-14	0.417872	0.306	0.128	3.10834e-10	3	MET14			5_Member	GO Biological Processes	GO:0006338	chromatin remodeling	-2.41485	-0.763075	850297,850638,851170,852365,852385,852665,853327,854063,854156,854405,854869,856092,856129	MRC1,HIF1,FPR4,RDH54,POL30,SPT16,ASF1,MSH2,TOP1,WTM1,CAC2,HST2,RLF2
ERP5	1.31712e-13	0.4123	0.456	0.227	1.05962e-09	3	ERP5			6_Summary	GO Biological Processes	GO:0000920	septum digestion after cytokinesis	-5.67537	-3.14683	850992,852193,855389,855804,856546,856861,851007,855659,852856,853102,853281,853692,855403,856671	CTS1,BOI1,EGT2,DSE4,DSE2,DSE1,EXG1,SUN4,SCW11,CRH1,HSP150,PIR1,EMW1,UTR2
OCH1	1.32892e-13	0.436742	0.368	0.172	1.06912e-09	3	OCH1			6_Member	GO Biological Processes	GO:0000920	septum digestion after cytokinesis	-5.67537	-3.14683	850992,852193,855389,855804,856546,856861	CTS1,BOI1,EGT2,DSE4,DSE2,DSE1
EXG11	4.01154e-13	0.401707	0.792	0.498	3.22729e-09	3	EXG1			6_Member	GO Biological Processes	GO:0000272	polysaccharide catabolic process	-3.17474	-1.31884	850992,851007,855659,855804	CTS1,EXG1,SUN4,DSE4
TRR11	4.44004e-13	0.340994	0.971	0.79	3.57201e-09	3	TRR1			6_Member	GO Biological Processes	GO:0045229	external encapsulating structure organization	-2.16558	-0.549609	850992,851007,852856,853102,853281,853692,855403,855659,855804,856546,856671,856861	CTS1,EXG1,SCW11,CRH1,HSP150,PIR1,EMW1,SUN4,DSE4,DSE2,UTR2,DSE1
SKG6	5.57845e-13	0.35154	0.362	0.163	4.48786e-09	3	SKG6			6_Member	GO Biological Processes	GO:0071555	cell wall organization	-2.16558	-0.549609	850992,851007,852856,853102,853281,853692,855403,855659,855804,856546,856671,856861	CTS1,EXG1,SCW11,CRH1,HSP150,PIR1,EMW1,SUN4,DSE4,DSE2,UTR2,DSE1
ASN1	9.21703e-13	0.464027	0.837	0.608	7.4151e-09	3	ASN1			7_Summary	GO Biological Processes	GO:0000003	reproduction	-5.54677	-3.13021	850334,851266,851371,851671,852119,852193,852365,852385,852457,852935,853003,853367,853371,853747,853870,854063,854198,854405,854822,855404,855621,855844,856130,856237,856434,856831,850540,851561,855459,856559,850297,851170,851346,852245,852665,854156,856801,850880,850429,850794,851955,852423,852546,853149,855725,856221,856664	KCC4,RFA1,HO,MSH6,GIN4,BOI1,RDH54,POL30,CDC28,RME1,CLB6,PRY3,SMC3,RAD27,VPS1,MSH2,EXO1,WTM1,PAN1,RFA2,POL1,SSO1,MCM4,CLB5,MSC7,RAD51,SMC1,MCD1,POL2,RTT107,MRC1,FPR4,LYS20,POL12,SPT16,TOP1,RNR1,TOS4,HCM1,LCL2,TRR1,TPS1,GPX2,YHB1,SIS1,ISR1,FRD1
MSC7	9.60495e-13	0.447455	0.508	0.273	7.72718e-09	3	MSC7			7_Member	GO Biological Processes	GO:0000003	reproduction	-5.54677	-3.13021	850334,851266,851371,851671,852119,852193,852365,852385,852457,852935,853003,853367,853371,853747,853870,854063,854198,854405,854822,855404,855621,855844,856130,856237,856434,856831	KCC4,RFA1,HO,MSH6,GIN4,BOI1,RDH54,POL30,CDC28,RME1,CLB6,PRY3,SMC3,RAD27,VPS1,MSH2,EXO1,WTM1,PAN1,RFA2,POL1,SSO1,MCM4,CLB5,MSC7,RAD51
CDC28	1.53222e-12	0.296675	0.303	0.128	1.23267e-08	3	CDC28			7_Member	GO Biological Processes	GO:0006302	double-strand break repair	-5.38457	-2.99358	850540,851266,851561,852365,852457,853371,853747,854198,855404,855459,855621,856130,856559,856831	SMC1,RFA1,MCD1,RDH54,CDC28,SMC3,RAD27,EXO1,RFA2,POL2,POL1,MCM4,RTT107,RAD51
CIT2	3.68478e-12	0.275041	0.267	0.112	2.96441e-08	3	CIT2			7_Member	GO Biological Processes	GO:0022414	reproductive process	-5.07569	-2.76386	850334,851266,851371,851671,852119,852193,852365,852385,852457,852935,853003,853371,853747,853870,854063,854198,854405,855404,855621,855844,856130,856237,856434,856831	KCC4,RFA1,HO,MSH6,GIN4,BOI1,RDH54,POL30,CDC28,RME1,CLB6,SMC3,RAD27,VPS1,MSH2,EXO1,WTM1,RFA2,POL1,SSO1,MCM4,CLB5,MSC7,RAD51
TOP1	5.39374e-12	0.369939	0.547	0.294	4.33927e-08	3	TOP1			7_Member	GO Biological Processes	GO:0006259	DNA metabolic process	-4.96794	-2.70031	850297,850540,851170,851266,851346,851371,851561,851671,852245,852365,852385,852457,852665,853003,853371,853747,854063,854156,854198,855404,855459,855621,856130,856237,856434,856559,856801,856831	MRC1,SMC1,FPR4,RFA1,LYS20,HO,MCD1,MSH6,POL12,RDH54,POL30,CDC28,SPT16,CLB6,SMC3,RAD27,MSH2,TOP1,EXO1,RFA2,POL2,POL1,MCM4,CLB5,MSC7,RTT107,RNR1,RAD51
FCY2	1.2206e-11	0.418529	0.798	0.535	9.81973e-08	3	FCY2			7_Member	GO Biological Processes	GO:0006281	DNA repair	-4.74681	-2.53377	850297,850540,851266,851346,851561,851671,852365,852385,852457,852665,853371,853747,854063,854198,855404,855459,855621,856130,856559,856831	MRC1,SMC1,RFA1,LYS20,MCD1,MSH6,RDH54,POL30,CDC28,SPT16,SMC3,RAD27,MSH2,EXO1,RFA2,POL2,POL1,MCM4,RTT107,RAD51
GPX2	2.02805e-11	0.421758	0.707	0.452	1.63156e-07	3	GPX2			7_Member	GO Biological Processes	GO:0030491	heteroduplex formation	-4.73645	-2.53377	851266,852365,855404,856831	RFA1,RDH54,RFA2,RAD51
PSD1	3.5528e-11	0.283268	0.329	0.151	2.85823e-07	3	PSD1			7_Member	GO Biological Processes	GO:0006974	DNA damage response	-4.39108	-2.28531	850297,850540,850880,851266,851346,851561,851671,852365,852385,852457,852665,853371,853747,854063,854198,855404,855459,855621,856130,856559,856831	MRC1,SMC1,TOS4,RFA1,LYS20,MCD1,MSH6,RDH54,POL30,CDC28,SPT16,SMC3,RAD27,MSH2,EXO1,RFA2,POL2,POL1,MCM4,RTT107,RAD51
TPS1	3.67327e-11	0.35611	0.352	0.167	2.95514e-07	3	TPS1			7_Member	GO Biological Processes	GO:0051321	meiotic cell cycle	-4.12339	-2.0546	851266,851671,852365,852385,852457,852935,853003,853371,853870,854063,854198,854405,855404,855621,855844,856130,856237,856434,856831	RFA1,MSH6,RDH54,POL30,CDC28,RME1,CLB6,SMC3,VPS1,MSH2,EXO1,WTM1,RFA2,POL1,SSO1,MCM4,CLB5,MSC7,RAD51
YIF1	5.9944e-11	0.321108	0.384	0.188	4.82249e-07	3	YIF1			7_Member	GO Biological Processes	GO:0061982	meiosis I cell cycle process	-3.97032	-1.9189	851266,851671,852365,852385,852457,853371,854063,855404,856434,856831	RFA1,MSH6,RDH54,POL30,CDC28,SMC3,MSH2,RFA2,MSC7,RAD51
FAS1	1.00233e-10	0.275146	0.997	0.95	8.06371e-07	3	FAS1			7_Member	GO Biological Processes	GO:1903046	meiotic cell cycle process	-3.70743	-1.74084	851266,851671,852365,852385,852457,853003,853371,854063,854198,855404,855621,855844,856130,856237,856434,856831	RFA1,MSH6,RDH54,POL30,CDC28,CLB6,SMC3,MSH2,EXO1,RFA2,POL1,SSO1,MCM4,CLB5,MSC7,RAD51
SSO1	1.25411e-10	0.371006	0.459	0.247	1.00893e-06	3	SSO1			7_Member	GO Biological Processes	GO:0019953	sexual reproduction	-3.68581	-1.72616	851266,851671,852365,852385,852457,852935,853003,853367,853371,853870,854063,854198,854405,855404,855621,855844,856130,856237,856434,856831	RFA1,MSH6,RDH54,POL30,CDC28,RME1,CLB6,PRY3,SMC3,VPS1,MSH2,EXO1,WTM1,RFA2,POL1,SSO1,MCM4,CLB5,MSC7,RAD51
YEL047C	1.63758e-10	0.295254	0.381	0.19	1.31744e-06	3	YEL047C			7_Member	GO Biological Processes	GO:0033554	cellular response to stress	-3.46281	-1.53633	850297,850429,850540,850794,850880,851266,851346,851561,851671,851955,852365,852385,852423,852457,852546,852665,853149,853371,853747,854063,854198,855404,855459,855621,855725,856130,856221,856559,856664,856831	MRC1,HCM1,SMC1,LCL2,TOS4,RFA1,LYS20,MCD1,MSH6,TRR1,RDH54,POL30,TPS1,CDC28,GPX2,SPT16,YHB1,SMC3,RAD27,MSH2,EXO1,RFA2,POL2,POL1,SIS1,MCM4,ISR1,RTT107,FRD1,RAD51
YOR342C	2.0864e-10	0.319733	0.495	0.272	1.67851e-06	3	YOR342C			7_Member	GO Biological Processes	GO:0048285	organelle fission	-3.01913	-1.20953	850540,851266,851561,852365,852457,853371,853870,854156,855404,856434,856831	SMC1,RFA1,MCD1,RDH54,CDC28,SMC3,VPS1,TOP1,RFA2,MSC7,RAD51
POL2	2.11133e-10	0.285494	0.365	0.179	1.69856e-06	3	POL2			7_Member	KEGG Pathway	sce03440	Homologous recombination - Saccharomyces cerevisiae (budding yeast)	-2.90697	-1.11177	851266,852365,855404,856831	RFA1,RDH54,RFA2,RAD51
YDR539W	2.5239e-10	0.266498	0.3	0.138	2.03048e-06	3	YDR539W			7_Member	GO Biological Processes	GO:0006950	response to stress	-2.87624	-1.10825	850297,850429,850540,850794,850880,851266,851346,851561,851671,851955,852365,852385,852423,852457,852546,852665,853149,853371,853747,854063,854198,855404,855459,855621,855725,856130,856221,856559,856664,856831	MRC1,HCM1,SMC1,LCL2,TOS4,RFA1,LYS20,MCD1,MSH6,TRR1,RDH54,POL30,TPS1,CDC28,GPX2,SPT16,YHB1,SMC3,RAD27,MSH2,EXO1,RFA2,POL2,POL1,SIS1,MCM4,ISR1,RTT107,FRD1,RAD51
LCB1	2.60175e-10	0.334631	0.573	0.323	2.0931e-06	3	LCB1			7_Member	GO Biological Processes	GO:0000280	nuclear division	-2.7605	-1.0227	850540,851266,851561,852365,852457,853371,854156,855404,856434,856831	SMC1,RFA1,MCD1,RDH54,CDC28,SMC3,TOP1,RFA2,MSC7,RAD51
YNL134C	4.92411e-10	0.331432	0.599	0.346	3.96145e-06	3	YNL134C			7_Member	GO Biological Processes	GO:0007131	reciprocal meiotic recombination	-2.66903	-0.948398	851266,852365,853371,855404,856434,856831	RFA1,RDH54,SMC3,RFA2,MSC7,RAD51
HXT1	7.35389e-10	0.374274	0.788	0.538	5.9162e-06	3	HXT1			7_Member	GO Biological Processes	GO:0140527	reciprocal homologous recombination	-2.66903	-0.948398	851266,852365,853371,855404,856434,856831	RFA1,RDH54,SMC3,RFA2,MSC7,RAD51
ERG111	7.3863e-10	0.26752	0.964	0.85	5.94228e-06	3	ERG11			7_Member	GO Biological Processes	GO:0000724	double-strand break repair via homologous recombination	-2.54767	-0.864233	851266,851561,852365,853371,855404,856130,856831	RFA1,MCD1,RDH54,SMC3,RFA2,MCM4,RAD51
CDC54	1.52173e-09	0.288246	0.254	0.116	1.22423e-05	3	CDC54			7_Member	GO Biological Processes	GO:0007127	meiosis I	-2.51777	-0.855687	851266,852365,852457,853371,855404,856434,856831	RFA1,RDH54,CDC28,SMC3,RFA2,MSC7,RAD51
PLB11	1.85817e-09	0.313525	0.681	0.418	1.4949e-05	3	PLB1			7_Member	GO Biological Processes	GO:0000725	recombinational repair	-2.26857	-0.630159	851266,851561,852365,853371,855404,856130,856831	RFA1,MCD1,RDH54,SMC3,RFA2,MCM4,RAD51
SIS1	1.98911e-09	0.297919	0.427	0.228	1.60024e-05	3	SIS1			7_Member	GO Biological Processes	GO:0140013	meiotic nuclear division	-2.09656	-0.49291	851266,852365,852457,853371,855404,856434,856831	RFA1,RDH54,CDC28,SMC3,RFA2,MSC7,RAD51
YMC2	4.3263e-09	0.305227	0.283	0.138	3.48051e-05	3	YMC2			7_Member	GO Biological Processes	GO:0070192	chromosome organization involved in meiotic cell cycle	-2.07436	-0.476737	852365,852457,853371,856831	RDH54,CDC28,SMC3,RAD51
HST2	6.28126e-09	0.322676	0.368	0.194	5.05327e-05	3	HST2			8_Summary	KEGG Pathway	sce03430	Mismatch repair - Saccharomyces cerevisiae (budding yeast)	-5.37236	-2.99358	851266,851671,852385,854063,854198,855404,850297,855459,856831	RFA1,MSH6,POL30,MSH2,EXO1,RFA2,MRC1,POL2,RAD51
ALD4	8.52424e-09	0.301716	0.254	0.121	6.85775e-05	3	ALD4			8_Member	KEGG Pathway	sce03430	Mismatch repair - Saccharomyces cerevisiae (budding yeast)	-5.37236	-2.99358	851266,851671,852385,854063,854198,855404	RFA1,MSH6,POL30,MSH2,EXO1,RFA2
BOI1	1.34554e-08	0.276764	0.264	0.128	0.000108248	3	BOI1			8_Member	Reactome Gene Sets	R-SCE-5358565	Mismatch repair (MMR) directed by MSH2:MSH6 (MutSalpha)	-5.02956	-2.7477	851671,852385,854063,854198	MSH6,POL30,MSH2,EXO1
VCX1	1.37583e-08	0.293327	0.453	0.253	0.000110686	3	VCX1			8_Member	Reactome Gene Sets	R-SCE-5358508	Mismatch Repair	-4.73645	-2.53377	851671,852385,854063,854198	MSH6,POL30,MSH2,EXO1
YNL313C	1.51098e-08	0.253905	0.436	0.241	0.000121558	3	YNL313C			8_Member	GO Biological Processes	GO:0045005	DNA-templated DNA replication maintenance of fidelity	-3.72206	-1.74841	850297,851671,854063,855459,856831	MRC1,MSH6,MSH2,POL2,RAD51
ERG25	2.60936e-08	0.29298	0.893	0.717	0.000209923	3	ERG25			8_Member	GO Biological Processes	GO:0000710	meiotic mismatch repair	-3.02825	-1.21374	851671,852385,854063	MSH6,POL30,MSH2
ERG101	3.09886e-08	0.262342	0.915	0.76	0.000249303	3	ERG10			8_Member	GO Biological Processes	GO:0006298	mismatch repair	-2.82766	-1.08151	851671,852385,854063,854198	MSH6,POL30,MSH2,EXO1
GDH1	3.24378e-08	0.310965	0.739	0.496	0.000260962	3	GDH1			8_Member	Reactome Gene Sets	R-SCE-73894	DNA Repair	-2.80651	-1.06456	851266,851671,852385,854063,854198,855404,855459,856831	RFA1,MSH6,POL30,MSH2,EXO1,RFA2,POL2,RAD51
YNL217W	3.87623e-08	0.258065	0.41	0.225	0.000311843	3	YNL217W			9_Summary	Reactome Gene Sets	R-SCE-2468052	Establishment of Sister Chromatid Cohesion	-5.02956	-2.7477	850540,851561,853371,854786,850297,852385,855459,850429,854156	SMC1,MCD1,SMC3,IRR1,MRC1,POL30,POL2,HCM1,TOP1
YNL208W1	4.50144e-08	0.257385	0.853	0.616	0.000362141	3	YNL208W			9_Member	Reactome Gene Sets	R-SCE-2468052	Establishment of Sister Chromatid Cohesion	-5.02956	-2.7477	850540,851561,853371,854786	SMC1,MCD1,SMC3,IRR1
PAN1	5.02945e-08	0.254725	0.58	0.345	0.00040462	3	PAN1			9_Member	Reactome Gene Sets	R-SCE-2500257	Resolution of Sister Chromatid Cohesion	-4.48909	-2.35183	850540,851561,853371,854786	SMC1,MCD1,SMC3,IRR1
FPR4	9.63098e-08	0.258642	0.954	0.825	0.000774813	3	FPR4			9_Member	GO Biological Processes	GO:0007064	mitotic sister chromatid cohesion	-4.43139	-2.31586	850297,850540,851561,852385,853371,854786,855459	MRC1,SMC1,MCD1,POL30,SMC3,IRR1,POL2
YLR104W	1.5842e-07	0.252173	0.368	0.203	0.00127449	3	YLR104W			9_Member	Reactome Gene Sets	R-SCE-3108214	SUMOylation of DNA damage response and repair proteins	-3.50171	-1.5688	850540,851561,853371,854786	SMC1,MCD1,SMC3,IRR1
POR2	2.09908e-07	0.265915	0.303	0.162	0.00168871	3	POR2			9_Member	GO Biological Processes	GO:0007062	sister chromatid cohesion	-3.44836	-1.52822	850297,850540,851561,852385,853371,854786,855459	MRC1,SMC1,MCD1,POL30,SMC3,IRR1,POL2
PAA1	2.36291e-07	0.267391	0.678	0.443	0.00190096	3	PAA1			9_Member	Reactome Gene Sets	R-SCE-68877	Mitotic Prometaphase	-3.38465	-1.483	850540,851561,853371,854786	SMC1,MCD1,SMC3,IRR1
COX7	2.37119e-07	0.288451	0.466	0.272	0.00190762	3	COX7			9_Member	Reactome Gene Sets	R-SCE-3108232	SUMO E3 ligases SUMOylate target proteins	-3.31192	-1.42216	850429,850540,851561,852385,853371,854156,854786	HCM1,SMC1,MCD1,POL30,SMC3,TOP1,IRR1
MAK5	3.10871e-07	0.325571	0.661	0.425	0.00250095	3	MAK5			9_Member	Reactome Gene Sets	R-SCE-2990846	SUMOylation	-3.14254	-1.29737	850429,850540,851561,852385,853371,854156,854786	HCM1,SMC1,MCD1,POL30,SMC3,TOP1,IRR1
SPT16	3.63481e-07	0.280163	0.7	0.461	0.0029242	3	SPT16			10_Summary	GO Biological Processes	GO:0051726	regulation of cell cycle	-4.6338	-2.45459	850297,850334,851430,851904,852119,852455,852457,852665,852935,853003,853760,854198,855239,855427,855459,855819,856237,856554,856559	MRC1,KCC4,PCL2,GIC2,GIN4,AMN1,CDC28,SPT16,RME1,CLB6,HSL1,EXO1,CLN1,PCL1,POL2,CLN2,CLB5,SKG6,RTT107
HBS1	3.91428e-07	0.264057	0.332	0.182	0.00314904	3	HBS1			10_Member	GO Biological Processes	GO:0051726	regulation of cell cycle	-4.6338	-2.45459	850297,850334,851430,851904,852119,852455,852457,852665,852935,853003,853760,854198,855239,855427,855459,855819,856237,856554,856559	MRC1,KCC4,PCL2,GIC2,GIN4,AMN1,CDC28,SPT16,RME1,CLB6,HSL1,EXO1,CLN1,PCL1,POL2,CLN2,CLB5,SKG6,RTT107
YOR051C	4.06258e-07	0.257433	0.648	0.413	0.00326835	3	YOR051C			10_Member	GO Biological Processes	GO:0010564	regulation of cell cycle process	-3.76836	-1.78593	850297,850334,851904,852119,852455,852457,852665,852935,853760,854198,855239,855459,855819,856237,856554,856559	MRC1,KCC4,GIC2,GIN4,AMN1,CDC28,SPT16,RME1,HSL1,EXO1,CLN1,POL2,CLN2,CLB5,SKG6,RTT107
PUP3	6.86787e-07	0.276636	0.707	0.476	0.0055252	3	PUP3			10_Member	GO Biological Processes	GO:1901987	regulation of cell cycle phase transition	-3.54631	-1.60687	850297,850334,851904,852119,852455,852457,853760,854198,855239,855459,855819,856559	MRC1,KCC4,GIC2,GIN4,AMN1,CDC28,HSL1,EXO1,CLN1,POL2,CLN2,RTT107
BUD23	7.23494e-07	0.255416	0.489	0.29	0.00582051	3	BUD23			10_Member	GO Biological Processes	GO:0007346	regulation of mitotic cell cycle	-3.23537	-1.37401	850297,850334,851904,852119,852455,852457,853760,854198,855239,855459,855819	MRC1,KCC4,GIC2,GIN4,AMN1,CDC28,HSL1,EXO1,CLN1,POL2,CLN2
YJL123C	7.28925e-07	0.259613	0.687	0.466	0.0058642	3	YJL123C			10_Member	GO Biological Processes	GO:0010948	negative regulation of cell cycle process	-3.15677	-1.30627	850297,850334,852119,852455,852457,852935,853760,854198,855459,856554	MRC1,KCC4,GIN4,AMN1,CDC28,RME1,HSL1,EXO1,POL2,SKG6
AGE2	9.60461e-07	0.265821	0.388	0.227	0.00772691	3	AGE2			10_Member	GO Biological Processes	GO:0045930	negative regulation of mitotic cell cycle	-3.12424	-1.28433	850297,850334,852119,852455,852457,853760,854198,855459	MRC1,KCC4,GIN4,AMN1,CDC28,HSL1,EXO1,POL2
VPS1	1.3879e-06	0.282613	0.629	0.412	0.0111657	3	VPS1			10_Member	GO Biological Processes	GO:0045786	negative regulation of cell cycle	-3.05145	-1.22378	850297,850334,852119,852455,852457,852935,853760,854198,855459,856554	MRC1,KCC4,GIN4,AMN1,CDC28,RME1,HSL1,EXO1,POL2,SKG6
ARC35	1.58008e-06	0.257978	0.407	0.242	0.0127117	3	ARC35			10_Member	GO Biological Processes	GO:0007093	mitotic cell cycle checkpoint signaling	-2.87574	-1.10825	850297,850334,852119,852455,853760,854198,855459	MRC1,KCC4,GIN4,AMN1,HSL1,EXO1,POL2
CYC11	2.89006e-06	0.270918	0.316	0.186	0.0232505	3	CYC1			10_Member	GO Biological Processes	GO:0010389	regulation of G2/M transition of mitotic cell cycle	-2.75253	-1.01885	850297,852457,854198,855459	MRC1,CDC28,EXO1,POL2
TMA22	3.18768e-06	0.275898	0.87	0.68	0.0256448	3	TMA22			10_Member	GO Biological Processes	GO:1902749	regulation of cell cycle G2/M phase transition	-2.68118	-0.951579	850297,852457,854198,855459	MRC1,CDC28,EXO1,POL2
										10_Member	GO Biological Processes	GO:1901990	regulation of mitotic cell cycle phase transition	-2.24319	-0.60805	850297,851904,852455,852457,854198,855239,855459,855819	MRC1,GIC2,AMN1,CDC28,EXO1,CLN1,POL2,CLN2
										10_Member	GO Biological Processes	GO:0000075	cell cycle checkpoint signaling	-2.19272	-0.560842	850297,850334,852119,852455,853760,854198,855459	MRC1,KCC4,GIN4,AMN1,HSL1,EXO1,POL2
										10_Member	GO Biological Processes	GO:0044818	mitotic G2/M transition checkpoint	-2.17933	-0.557064	850297,854198,855459	MRC1,EXO1,POL2
										10_Member	GO Biological Processes	GO:0010972	negative regulation of G2/M transition of mitotic cell cycle	-2.10753	-0.500828	850297,854198,855459	MRC1,EXO1,POL2
										10_Member	GO Biological Processes	GO:1902750	negative regulation of cell cycle G2/M phase transition	-2.04026	-0.445628	850297,854198,855459	MRC1,EXO1,POL2
										10_Member	GO Biological Processes	GO:1901988	negative regulation of cell cycle phase transition	-2.00565	-0.41692	850297,850334,852119,852455,853760,854198,855459	MRC1,KCC4,GIN4,AMN1,HSL1,EXO1,POL2
										11_Summary	GO Biological Processes	GO:0006279	premeiotic DNA replication	-3.62853	-1.68245	853003,855621,856130,856237,856831	CLB6,POL1,MCM4,CLB5,RAD51
										11_Member	GO Biological Processes	GO:0006279	premeiotic DNA replication	-3.62853	-1.68245	853003,855621,856130,856237	CLB6,POL1,MCM4,CLB5
										11_Member	GO Biological Processes	GO:0033260	nuclear DNA replication	-2.87161	-1.10825	853003,855621,856130,856237,856831	CLB6,POL1,MCM4,CLB5,RAD51
										11_Member	GO Biological Processes	GO:0044786	cell cycle DNA replication	-2.87161	-1.10825	853003,855621,856130,856237,856831	CLB6,POL1,MCM4,CLB5,RAD51
										11_Member	GO Biological Processes	GO:1902969	mitotic DNA replication	-2.52588	-0.856799	855621,856130,856831	POL1,MCM4,RAD51
										12_Summary	GO Biological Processes	GO:0044879	mitotic morphogenesis checkpoint signaling	-3.39355	-1.48582	850334,852119,853760,851430,851904,855427	KCC4,GIN4,HSL1,PCL2,GIC2,PCL1
										12_Member	GO Biological Processes	GO:0044879	mitotic morphogenesis checkpoint signaling	-3.39355	-1.48582	850334,852119,853760	KCC4,GIN4,HSL1
										12_Member	GO Biological Processes	GO:0031106	septin ring organization	-3.04826	-1.22378	850334,851430,851904,852119,855427	KCC4,PCL2,GIC2,GIN4,PCL1
										12_Member	GO Biological Processes	GO:0032185	septin cytoskeleton organization	-2.66206	-0.948398	850334,851430,851904,852119,855427	KCC4,PCL2,GIC2,GIN4,PCL1
										13_Summary	GO Biological Processes	GO:0072697	protein localization to cell cortex	-2.88079	-1.10825	852977,853760,855771,852457	PIL1,HSL1,ARC35,CDC28
										13_Member	GO Biological Processes	GO:0072697	protein localization to cell cortex	-2.88079	-1.10825	852977,853760,855771	PIL1,HSL1,ARC35
										13_Member	GO Biological Processes	GO:0044380	protein localization to cytoskeleton	-2.17933	-0.557064	852457,852977,853760	CDC28,PIL1,HSL1
										14_Summary	GO Biological Processes	GO:0043570	maintenance of DNA repeat elements	-2.54856	-0.864233	850297,851170,852385,853747	MRC1,FPR4,POL30,RAD27
										14_Member	GO Biological Processes	GO:0043570	maintenance of DNA repeat elements	-2.54856	-0.864233	850297,851170,852385,853747	MRC1,FPR4,POL30,RAD27
										15_Summary	Reactome Gene Sets	R-SCE-191273	Cholesterol biosynthesis	-2.10753	-0.500828	852951,856079,856398	ERG25,ERG10,ERG11
										15_Member	Reactome Gene Sets	R-SCE-191273	Cholesterol biosynthesis	-2.10753	-0.500828	852951,856079,856398	ERG25,ERG10,ERG11

## Sheet: cluster_4
	p_val	avg_log2FC	pct.1	pct.2	p_val_adj	cluster	gene		GO enrichment	GroupID	Category	Term	Description	LogP	Log(q-value)	Genes	Symbols
YNL300W1	9.45884e-61	1.4567	0.601	0.181	7.60964e-57	4	YNL300W			1_Summary	Reactome Gene Sets	R-SCE-2299718	Condensation of Prophase Chromosomes	-16.6651	-12.9415	851810,851811,852283,852284,852294,852295,855700,855701,855404,855459,855621,852385,853371,854786,854063,855355,855636	HTB1,HTA1,HTA2,HTB2,HHF1,HHT1,HHT2,HHF2,RFA2,POL2,POL1,POL30,SMC3,IRR1,MSH2,GAS1,TOP2
SVS11	7.7761e-35	1.24926	0.476	0.184	6.25587e-31	4	SVS1			1_Member	Reactome Gene Sets	R-SCE-2299718	Condensation of Prophase Chromosomes	-16.6651	-12.9415	851810,851811,852283,852284,852294,852295,855700,855701	HTB1,HTA1,HTA2,HTB2,HHF1,HHT1,HHT2,HHF2
HHT11	1.22887e-34	1.5471	0.801	0.68	9.88625e-31	4	HHT1			1_Member	Reactome Gene Sets	R-SCE-69002	DNA Replication Pre-Initiation	-16.3994	-12.9415	851810,851811,852283,852284,852294,852295,855404,855459,855621,855700,855701	HTB1,HTA1,HTA2,HTB2,HHF1,HHT1,RFA2,POL2,POL1,HHT2,HHF2
HTB11	5.29148e-33	1.27481	0.832	0.7	4.25699e-29	4	HTB1			1_Member	Reactome Gene Sets	R-SCE-427359	SIRT1 negatively regulates rRNA expression	-15.6271	-12.4702	851810,851811,852283,852284,852294,852295,855700,855701	HTB1,HTA1,HTA2,HTB2,HHF1,HHT1,HHT2,HHF2
RNR11	5.48711e-33	1.02271	0.601	0.269	4.41438e-29	4	RNR1			1_Member	Reactome Gene Sets	R-SCE-5250941	Negative epigenetic regulation of rRNA expression	-15.6271	-12.4702	851810,851811,852283,852284,852294,852295,855700,855701	HTB1,HTA1,HTA2,HTB2,HHF1,HHT1,HHT2,HHF2
POL301	1.7422e-32	0.95764	0.517	0.212	1.4016e-28	4	POL30			1_Member	Reactome Gene Sets	R-SCE-5625886	Activated PKN1 stimulates transcription of AR (androgen receptor) regulated genes KLK2 and KLK3	-15.2138	-12.1538	851810,851811,852283,852284,852294,852295,855700,855701	HTB1,HTA1,HTA2,HTB2,HHF1,HHT1,HHT2,HHF2
HHF11	1.20846e-31	1.426	0.741	0.555	9.72209e-28	4	HHF1			1_Member	Reactome Gene Sets	R-SCE-68616	Assembly of the ORC complex at the origin of replication	-14.5183	-11.5374	851810,851811,852283,852284,852294,852295,855700,855701	HTB1,HTA1,HTA2,HTB2,HHF1,HHT1,HHT2,HHF2
HHF21	3.59555e-27	1.10072	0.794	0.645	2.89262e-23	4	HHF2			1_Member	Reactome Gene Sets	R-SCE-2559580	Oxidative Stress Induced Senescence	-13.9444	-11.0305	851810,851811,852283,852284,852294,852295,855700,855701	HTB1,HTA1,HTA2,HTB2,HHF1,HHT1,HHT2,HHF2
HTB21	6.32271e-26	1.06147	0.804	0.662	5.08662e-22	4	HTB2			1_Member	Reactome Gene Sets	R-SCE-69278	Cell Cycle, Mitotic	-13.8713	-11.0154	851810,851811,852283,852284,852294,852295,852385,853371,854786,855404,855459,855621,855700,855701	HTB1,HTA1,HTA2,HTB2,HHF1,HHT1,POL30,SMC3,IRR1,RFA2,POL2,POL1,HHT2,HHF2
HTA11	1.03777e-23	1.27221	0.717	0.612	8.34883e-20	4	HTA1			1_Member	Reactome Gene Sets	R-SCE-212165	Epigenetic regulation of gene expression	-13.6909	-10.8906	851810,851811,852283,852284,852294,852295,855700,855701	HTB1,HTA1,HTA2,HTB2,HHF1,HHT1,HHT2,HHF2
SRL1, YOR248W2	4.42651e-22	0.706392	0.857	0.684	3.56113e-18	4	SRL1, YOR248W			1_Member	Reactome Gene Sets	R-SCE-69306	DNA Replication	-13.6496	-10.8906	851810,851811,852283,852284,852294,852295,852385,855404,855459,855621,855700,855701	HTB1,HTA1,HTA2,HTB2,HHF1,HHT1,POL30,RFA2,POL2,POL1,HHT2,HHF2
RTT1071	6.93001e-21	0.878505	0.357	0.152	5.57519e-17	4	RTT107			1_Member	Reactome Gene Sets	R-SCE-68875	Mitotic Prophase	-13.4552	-10.7418	851810,851811,852283,852284,852294,852295,855700,855701	HTB1,HTA1,HTA2,HTB2,HHF1,HHT1,HHT2,HHF2
HHT21	3.86573e-19	0.793174	0.874	0.798	3.10998e-15	4	HHT2			1_Member	Reactome Gene Sets	R-SCE-1640170	Cell Cycle	-13.4216	-10.7418	851810,851811,852283,852284,852294,852295,852385,853371,854786,855404,855459,855621,855700,855701	HTB1,HTA1,HTA2,HTB2,HHF1,HHT1,POL30,SMC3,IRR1,RFA2,POL2,POL1,HHT2,HHF2
HTA21	6.37087e-19	0.8563	0.769	0.621	5.12536e-15	4	HTA2			1_Member	Reactome Gene Sets	R-SCE-5625740	RHO GTPases activate PKNs	-13.235	-10.59	851810,851811,852283,852284,852294,852295,855700,855701	HTB1,HTA1,HTA2,HTB2,HHF1,HHT1,HHT2,HHF2
RFA21	5.24783e-18	0.825887	0.378	0.181	4.22188e-14	4	RFA2			1_Member	Reactome Gene Sets	R-SCE-68886	M Phase	-13.0988	-10.486	851810,851811,852283,852284,852294,852295,853371,854786,855700,855701	HTB1,HTA1,HTA2,HTB2,HHF1,HHT1,SMC3,IRR1,HHT2,HHF2
FKS1, YLR342W-A1	5.42711e-18	0.70288	0.804	0.681	4.36611e-14	4	FKS1, YLR342W-A			1_Member	Reactome Gene Sets	R-SCE-68867	Assembly of the pre-replicative complex	-12.8339	-10.251	851810,851811,852283,852284,852294,852295,855700,855701	HTB1,HTA1,HTA2,HTB2,HHF1,HHT1,HHT2,HHF2
POL11	3.05221e-17	0.788378	0.371	0.178	2.4555e-13	4	POL1			1_Member	Reactome Gene Sets	R-SCE-2559583	Cellular Senescence	-11.585	-9.0301	851810,851811,852283,852284,852294,852295,855700,855701	HTB1,HTA1,HTA2,HTB2,HHF1,HHT1,HHT2,HHF2
HSL11	3.35345e-17	0.907399	0.276	0.113	2.69785e-13	4	HSL1			1_Member	Reactome Gene Sets	R-SCE-73772	RNA Polymerase I Promoter Escape	-11.1001	-8.6199	851810,851811,852283,852284,852294,852295,855700,855701	HTB1,HTA1,HTA2,HTB2,HHF1,HHT1,HHT2,HHF2
MSH21	5.3761e-16	0.733463	0.304	0.136	4.32507e-12	4	MSH2			1_Member	Reactome Gene Sets	R-SCE-73854	RNA Polymerase I Promoter Clearance	-11.1001	-8.6199	851810,851811,852283,852284,852294,852295,855700,855701	HTB1,HTA1,HTA2,HTB2,HHF1,HHT1,HHT2,HHF2
CSI21	1.29939e-15	0.689279	0.308	0.132	1.04536e-11	4	CSI2			1_Member	Reactome Gene Sets	R-SCE-73864	RNA Polymerase I Transcription	-11.1001	-8.6199	851810,851811,852283,852284,852294,852295,855700,855701	HTB1,HTA1,HTA2,HTB2,HHF1,HHT1,HHT2,HHF2
SIM12	3.23413e-13	0.537309	0.741	0.545	2.60186e-09	4	SIM1			1_Member	Reactome Gene Sets	R-SCE-195258	RHO GTPase Effectors	-10.3909	-7.93291	851810,851811,852283,852284,852294,852295,855700,855701	HTB1,HTA1,HTA2,HTB2,HHF1,HHT1,HHT2,HHF2
GAS11	7.31412e-13	0.422932	0.941	0.901	5.88421e-09	4	GAS1			1_Member	Reactome Gene Sets	R-SCE-73894	DNA Repair	-10.1787	-7.74195	851810,851811,852283,852284,852294,852385,854063,855404,855459,855701	HTB1,HTA1,HTA2,HTB2,HHF1,POL30,MSH2,RFA2,POL2,HHF2
POL21	9.79526e-13	0.688903	0.343	0.183	7.88028e-09	4	POL2			1_Member	Reactome Gene Sets	R-SCE-9018519	Estrogen-dependent gene expression	-10.0444	-7.62779	851810,851811,852283,852284,852294,852295,855700,855701	HTB1,HTA1,HTA2,HTB2,HHF1,HHT1,HHT2,HHF2
MNN12	1.13329e-12	0.712683	0.287	0.137	9.11729e-09	4	MNN1			1_Member	Reactome Gene Sets	R-SCE-8939211	ESR-mediated signaling	-9.18028	-6.78302	851810,851811,852283,852284,852294,852295,855700,855701	HTB1,HTA1,HTA2,HTB2,HHF1,HHT1,HHT2,HHF2
IRR11	9.73895e-12	0.667579	0.297	0.151	7.83499e-08	4	IRR1			1_Member	Reactome Gene Sets	R-SCE-3214815	HDACs deacetylate histones	-8.80444	-6.42566	851810,851811,852283,852284,852294,855701	HTB1,HTA1,HTA2,HTB2,HHF1,HHF2
SMC31	6.1786e-11	0.562425	0.283	0.142	4.97069e-07	4	SMC3			1_Member	Reactome Gene Sets	R-SCE-9006931	Signaling by Nuclear Receptors	-8.44563	-6.08458	851810,851811,852283,852284,852294,852295,855700,855701	HTB1,HTA1,HTA2,HTB2,HHF1,HHT1,HHT2,HHF2
MSB2	9.16705e-10	0.603139	0.448	0.306	7.37489e-06	4	MSB2			1_Member	Reactome Gene Sets	R-SCE-5693565	Recruitment and ATM-mediated phosphorylation of repair and signaling proteins at DNA double strand breaks	-8.32216	-5.99453	851810,851811,852283,852284,852294,855701	HTB1,HTA1,HTA2,HTB2,HHF1,HHF2
CLN21	4.16993e-09	0.579199	0.308	0.171	3.35471e-05	4	CLN2			1_Member	Reactome Gene Sets	R-SCE-5693606	DNA Double Strand Break Response	-8.32216	-5.99453	851810,851811,852283,852284,852294,855701	HTB1,HTA1,HTA2,HTB2,HHF1,HHF2
TOP21	1.6308e-07	0.469403	0.594	0.468	0.00131198	4	TOP2			1_Member	Reactome Gene Sets	R-SCE-5693532	DNA Double-Strand Break Repair	-7.82611	-5.51428	851810,851811,852283,852284,852294,855701	HTB1,HTA1,HTA2,HTB2,HHF1,HHF2
ERP51	1.00025e-06	0.44558	0.36	0.239	0.00804698	4	ERP5			1_Member	Reactome Gene Sets	R-SCE-194315	Signaling by Rho GTPases	-7.37867	-5.08208	851810,851811,852283,852284,852294,852295,855700,855701	HTB1,HTA1,HTA2,HTB2,HHF1,HHT1,HHT2,HHF2
CRH11	1.14723e-06	0.403479	0.43	0.29	0.00922946	4	CRH1			1_Member	Reactome Gene Sets	R-SCE-9716542	Signaling by Rho GTPases, Miro GTPases and RHOBTB3	-7.30693	-5.0393	851810,851811,852283,852284,852294,852295,855700,855701	HTB1,HTA1,HTA2,HTB2,HHF1,HHT1,HHT2,HHF2
YLR455W1	1.31023e-06	0.393443	0.336	0.219	0.0105408	4	YLR455W			1_Member	GO Biological Processes	GO:0006325	chromatin organization	-7.19567	-4.94183	851810,851811,852283,852284,852294,852295,852385,854063,855355,855636,855700,855701	HTB1,HTA1,HTA2,HTB2,HHF1,HHT1,POL30,MSH2,GAS1,TOP2,HHT2,HHF2
SUR41	3.03886e-06	0.341503	0.79	0.706	0.0244476	4	SUR4			1_Member	Reactome Gene Sets	R-SCE-3247509	Chromatin modifying enzymes	-6.99279	-4.76528	851810,851811,852283,852284,852294,855701	HTB1,HTA1,HTA2,HTB2,HHF1,HHF2
SLK19	3.66726e-06	0.556691	0.269	0.171	0.0295031	4	SLK19			1_Member	Reactome Gene Sets	R-SCE-4839726	Chromatin organization	-6.99279	-4.76528	851810,851811,852283,852284,852294,855701	HTB1,HTA1,HTA2,HTB2,HHF1,HHF2
										1_Member	Reactome Gene Sets	R-SCE-3214847	HATs acetylate histones	-6.95226	-4.74957	851810,852284,852294,855701	HTB1,HTB2,HHF1,HHF2
										1_Member	Reactome Gene Sets	R-SCE-3214858	RMTs methylate histone arginines	-6.95226	-4.74957	851811,852283,852294,855701	HTA1,HTA2,HHF1,HHF2
										1_Member	GO Biological Processes	GO:0071824	protein-DNA complex organization	-6.21106	-4.04313	851810,851811,852283,852284,852294,852295,852385,854063,855355,855636,855700,855701	HTB1,HTA1,HTA2,HTB2,HHF1,HHT1,POL30,MSH2,GAS1,TOP2,HHT2,HHF2
										1_Member	Reactome Gene Sets	R-SCE-74160	Gene expression (Transcription)	-5.90397	-3.76823	851810,851811,852283,852284,852294,852295,855700,855701	HTB1,HTA1,HTA2,HTB2,HHF1,HHT1,HHT2,HHF2
										1_Member	Reactome Gene Sets	R-SCE-2262752	Cellular responses to stress	-5.64557	-3.54934	851810,851811,852283,852284,852294,852295,855700,855701	HTB1,HTA1,HTA2,HTB2,HHF1,HHT1,HHT2,HHF2
										1_Member	Reactome Gene Sets	R-SCE-8953897	Cellular responses to stimuli	-5.64557	-3.54934	851810,851811,852283,852284,852294,852295,855700,855701	HTB1,HTA1,HTA2,HTB2,HHF1,HHT1,HHT2,HHF2
										1_Member	Reactome Gene Sets	R-SCE-162582	Signal Transduction	-3.88825	-1.95534	851810,851811,852283,852284,852294,852295,855700,855701	HTB1,HTA1,HTA2,HTB2,HHF1,HHT1,HHT2,HHF2
										1_Member	Reactome Gene Sets	R-SCE-5689880	Ub-specific processing proteases	-3.1062	-1.28524	851810,851811,852283,852284	HTB1,HTA1,HTA2,HTB2
										1_Member	Reactome Gene Sets	R-SCE-5688426	Deubiquitination	-2.99912	-1.18952	851810,851811,852283,852284	HTB1,HTA1,HTA2,HTB2
										2_Summary	GO Biological Processes	GO:0006281	DNA repair	-7.32246	-5.04059	851810,851811,852283,852295,852385,853371,854063,855404,855459,855621,855700,856559,855636,856801,852897	HTB1,HTA1,HTA2,HHT1,POL30,SMC3,MSH2,RFA2,POL2,POL1,HHT2,RTT107,TOP2,RNR1,MSB2
										2_Member	GO Biological Processes	GO:0006281	DNA repair	-7.32246	-5.04059	851810,851811,852283,852295,852385,853371,854063,855404,855459,855621,855700,856559	HTB1,HTA1,HTA2,HHT1,POL30,SMC3,MSH2,RFA2,POL2,POL1,HHT2,RTT107
										2_Member	GO Biological Processes	GO:0006974	DNA damage response	-6.66758	-4.4768	851810,851811,852283,852295,852385,853371,854063,855404,855459,855621,855700,856559	HTB1,HTA1,HTA2,HHT1,POL30,SMC3,MSH2,RFA2,POL2,POL1,HHT2,RTT107
										2_Member	GO Biological Processes	GO:0006259	DNA metabolic process	-6.58877	-4.40957	851810,851811,852283,852295,852385,853371,854063,855404,855459,855621,855636,855700,856559,856801	HTB1,HTA1,HTA2,HHT1,POL30,SMC3,MSH2,RFA2,POL2,POL1,TOP2,HHT2,RTT107,RNR1
										2_Member	GO Biological Processes	GO:0033554	cellular response to stress	-4.30994	-2.33628	851810,851811,852283,852295,852385,852897,853371,854063,855404,855459,855621,855700,856559	HTB1,HTA1,HTA2,HHT1,POL30,MSB2,SMC3,MSH2,RFA2,POL2,POL1,HHT2,RTT107
										2_Member	GO Biological Processes	GO:0006950	response to stress	-3.94124	-2.0018	851810,851811,852283,852295,852385,852897,853371,854063,855404,855459,855621,855700,856559	HTB1,HTA1,HTA2,HHT1,POL30,MSB2,SMC3,MSH2,RFA2,POL2,POL1,HHT2,RTT107
										3_Summary	Reactome Gene Sets	R-SCE-597592	Post-translational protein modification	-6.1849	-4.02798	851810,851811,852283,852284,852294,852385,853371,854786,855636,855701,856510	HTB1,HTA1,HTA2,HTB2,HHF1,POL30,SMC3,IRR1,TOP2,HHF2,ERP5
										3_Member	Reactome Gene Sets	R-SCE-597592	Post-translational protein modification	-6.1849	-4.02798	851810,851811,852283,852284,852294,852385,853371,854786,855636,855701,856510	HTB1,HTA1,HTA2,HTB2,HHF1,POL30,SMC3,IRR1,TOP2,HHF2,ERP5
										3_Member	Reactome Gene Sets	R-SCE-3108232	SUMO E3 ligases SUMOylate target proteins	-6.00173	-3.85552	852294,852385,853371,854786,855636,855701	HHF1,POL30,SMC3,IRR1,TOP2,HHF2
										3_Member	Reactome Gene Sets	R-SCE-2990846	SUMOylation	-5.83632	-3.71081	852294,852385,853371,854786,855636,855701	HHF1,POL30,SMC3,IRR1,TOP2,HHF2
										3_Member	Reactome Gene Sets	R-SCE-392499	Metabolism of proteins	-4.14974	-2.18314	851810,851811,852283,852284,852294,852385,853371,854786,855636,855701,856510	HTB1,HTA1,HTA2,HTB2,HHF1,POL30,SMC3,IRR1,TOP2,HHF2,ERP5
										4_Summary	GO Biological Processes	GO:0007049	cell cycle	-5.66504	-3.5495	852295,852385,852897,853371,853760,854063,854370,854786,855404,855459,855621,855636,855700,855819,856559	HHT1,POL30,MSB2,SMC3,HSL1,MSH2,SLK19,IRR1,RFA2,POL2,POL1,TOP2,HHT2,CLN2,RTT107
										4_Member	GO Biological Processes	GO:0007049	cell cycle	-5.66504	-3.5495	852295,852385,852897,853371,853760,854063,854370,854786,855404,855459,855621,855636,855700,855819,856559	HHT1,POL30,MSB2,SMC3,HSL1,MSH2,SLK19,IRR1,RFA2,POL2,POL1,TOP2,HHT2,CLN2,RTT107
										4_Member	GO Biological Processes	GO:0022402	cell cycle process	-5.21373	-3.14494	852385,852897,853371,853760,854063,854370,854786,855404,855459,855621,855636,855819,856559	POL30,MSB2,SMC3,HSL1,MSH2,SLK19,IRR1,RFA2,POL2,POL1,TOP2,CLN2,RTT107
										4_Member	GO Biological Processes	GO:1903047	mitotic cell cycle process	-3.21127	-1.37656	852385,852897,853760,854370,855459,855621,855819	POL30,MSB2,HSL1,SLK19,POL2,POL1,CLN2
										4_Member	KEGG Pathway	sce04111	Cell cycle - yeast - Saccharomyces cerevisiae (budding yeast)	-3.10471	-1.28524	853371,853760,854370,854786,855819	SMC3,HSL1,SLK19,IRR1,CLN2
										4_Member	GO Biological Processes	GO:0000278	mitotic cell cycle	-3.09588	-1.28138	852385,852897,853760,854370,855459,855621,855819	POL30,MSB2,HSL1,SLK19,POL2,POL1,CLN2
										4_Member	GO Biological Processes	GO:1901987	regulation of cell cycle phase transition	-2.72495	-0.943685	853760,854370,855459,855819,856559	HSL1,SLK19,POL2,CLN2,RTT107
										4_Member	KEGG Pathway	sce04113	Meiosis - yeast - Saccharomyces cerevisiae (budding yeast)	-2.17536	-0.473274	853371,854370,854786,855819	SMC3,SLK19,IRR1,CLN2
										4_Member	GO Biological Processes	GO:0007346	regulation of mitotic cell cycle	-2.02414	-0.329609	853760,854370,855459,855819	HSL1,SLK19,POL2,CLN2
										5_Summary	Reactome Gene Sets	R-SCE-69242	S Phase	-5.4331	-3.34621	852385,853371,854786,855404,855459,855621,854063,855636,856801,852295,855700,851810,856559	POL30,SMC3,IRR1,RFA2,POL2,POL1,MSH2,TOP2,RNR1,HHT1,HHT2,HTB1,RTT107
										5_Member	Reactome Gene Sets	R-SCE-69242	S Phase	-5.4331	-3.34621	852385,853371,854786,855404,855459,855621	POL30,SMC3,IRR1,RFA2,POL2,POL1
										5_Member	GO Biological Processes	GO:0006260	DNA replication	-5.3017	-3.22395	852385,854063,855404,855459,855621,855636,856801	POL30,MSH2,RFA2,POL2,POL1,TOP2,RNR1
										5_Member	GO Biological Processes	GO:0006271	DNA strand elongation involved in DNA replication	-4.97875	-2.91873	852385,855459,855621,855636	POL30,POL2,POL1,TOP2
										5_Member	GO Biological Processes	GO:0006289	nucleotide-excision repair	-4.8477	-2.79628	852295,852385,855404,855459,855700	HHT1,POL30,RFA2,POL2,HHT2
										5_Member	GO Biological Processes	GO:0022616	DNA strand elongation	-4.7749	-2.73192	852385,855459,855621,855636	POL30,POL2,POL1,TOP2
										5_Member	WikiPathways	WP13	DNA replication	-4.59359	-2.56699	852385,855404,855459,855621	POL30,RFA2,POL2,POL1
										5_Member	KEGG Pathway	sce03030	DNA replication - Saccharomyces cerevisiae (budding yeast)	-4.59359	-2.56699	852385,855404,855459,855621	POL30,RFA2,POL2,POL1
										5_Member	Reactome Gene Sets	R-SCE-69166	Removal of the Flap Intermediate	-4.55888	-2.54025	852385,855404,855621	POL30,RFA2,POL1
										5_Member	GO Biological Processes	GO:0006261	DNA-templated DNA replication	-4.52488	-2.51408	852385,854063,855404,855459,855621,855636	POL30,MSH2,RFA2,POL2,POL1,TOP2
										5_Member	GO Biological Processes	GO:0006272	leading strand elongation	-4.43565	-2.44491	852385,855459,855621	POL30,POL2,POL1
										5_Member	Reactome Gene Sets	R-SCE-69183	Processive synthesis on the lagging strand	-4.43565	-2.44491	852385,855404,855621	POL30,RFA2,POL1
										5_Member	GO Biological Processes	GO:0007064	mitotic sister chromatid cohesion	-4.10356	-2.14391	852385,853371,854786,855459	POL30,SMC3,IRR1,POL2
										5_Member	Reactome Gene Sets	R-SCE-5656169	Termination of translesion DNA synthesis	-3.95409	-2.00802	852385,855404,855459	POL30,RFA2,POL2
										5_Member	Reactome Gene Sets	R-SCE-69186	Lagging Strand Synthesis	-3.95409	-2.00802	852385,855404,855621	POL30,RFA2,POL1
										5_Member	GO Biological Processes	GO:0000731	DNA synthesis involved in DNA repair	-3.66957	-1.76184	852385,855459,855621	POL30,POL2,POL1
										5_Member	Reactome Gene Sets	R-SCE-69190	DNA strand elongation	-3.66957	-1.76184	852385,855404,855621	POL30,RFA2,POL1
										5_Member	Reactome Gene Sets	R-SCE-110313	Translesion synthesis by Y family DNA polymerases bypasses lesions on DNA template	-3.6076	-1.72121	852385,855404,855459	POL30,RFA2,POL2
										5_Member	Reactome Gene Sets	R-SCE-73893	DNA Damage Bypass	-3.6076	-1.72121	852385,855404,855459	POL30,RFA2,POL2
										5_Member	GO Biological Processes	GO:0007062	sister chromatid cohesion	-3.51134	-1.63316	852385,853371,854786,855459	POL30,SMC3,IRR1,POL2
										5_Member	Reactome Gene Sets	R-SCE-453279	Mitotic G1 phase and G1/S transition	-3.29	-1.44483	855404,855459,855621	RFA2,POL2,POL1
										5_Member	Reactome Gene Sets	R-SCE-68962	Activation of the pre-replicative complex	-3.29	-1.44483	855404,855459,855621	RFA2,POL2,POL1
										5_Member	Reactome Gene Sets	R-SCE-69206	G1/S Transition	-3.29	-1.44483	855404,855459,855621	RFA2,POL2,POL1
										5_Member	Reactome Gene Sets	R-SCE-69239	Synthesis of DNA	-3.22157	-1.38167	852385,855404,855459,855621	POL30,RFA2,POL2,POL1
										5_Member	GO Biological Processes	GO:0006301	postreplication repair	-3.20022	-1.37066	851810,852385,855459	HTB1,POL30,POL2
										5_Member	GO Biological Processes	GO:0006302	double-strand break repair	-2.94525	-1.1453	853371,855404,855459,855621,856559	SMC3,RFA2,POL2,POL1,RTT107
										5_Member	GO Biological Processes	GO:0071897	DNA biosynthetic process	-2.65156	-0.874841	852385,855404,855459,855621	POL30,RFA2,POL2,POL1
										5_Member	Reactome Gene Sets	R-SCE-6782135	Dual incision in TC-NER	-2.62774	-0.855524	852385,855404,855459	POL30,RFA2,POL2
										5_Member	Reactome Gene Sets	R-SCE-5696398	Nucleotide Excision Repair	-2.60141	-0.838057	852385,855404,855459	POL30,RFA2,POL2
										5_Member	Reactome Gene Sets	R-SCE-6781827	Transcription-Coupled Nucleotide Excision Repair (TC-NER)	-2.60141	-0.838057	852385,855404,855459	POL30,RFA2,POL2
										5_Member	KEGG Pathway	sce03420	Nucleotide excision repair - Saccharomyces cerevisiae (budding yeast)	-2.57567	-0.821003	852385,855404,855459	POL30,RFA2,POL2
										5_Member	GO Biological Processes	GO:0034654	nucleobase-containing compound biosynthetic process	-2.38397	-0.650286	852295,852385,855404,855459,855621,855636,855700,856801	HHT1,POL30,RFA2,POL2,POL1,TOP2,HHT2,RNR1
										5_Member	GO Biological Processes	GO:0019438	aromatic compound biosynthetic process	-2.03492	-0.336631	852295,852385,855404,855459,855621,855636,855700,856801	HHT1,POL30,RFA2,POL2,POL1,TOP2,HHT2,RNR1
										6_Summary	GO Biological Processes	GO:0035825	homologous recombination	-4.43305	-2.44491	853371,854063,855404,855459,855636,852295,852385,854370,855621,855700,856559	SMC3,MSH2,RFA2,POL2,TOP2,HHT1,POL30,SLK19,POL1,HHT2,RTT107
										6_Member	GO Biological Processes	GO:0035825	homologous recombination	-4.43305	-2.44491	853371,854063,855404,855459,855636	SMC3,MSH2,RFA2,POL2,TOP2
										6_Member	GO Biological Processes	GO:0051321	meiotic cell cycle	-4.41168	-2.43085	852295,852385,853371,854063,854370,855404,855621,855636,855700	HHT1,POL30,SMC3,MSH2,SLK19,RFA2,POL1,TOP2,HHT2
										6_Member	GO Biological Processes	GO:0019953	sexual reproduction	-3.87987	-1.95339	852295,852385,853371,854063,854370,855404,855621,855636,855700	HHT1,POL30,SMC3,MSH2,SLK19,RFA2,POL1,TOP2,HHT2
										6_Member	KEGG Pathway	sce03430	Mismatch repair - Saccharomyces cerevisiae (budding yeast)	-3.73481	-1.81467	852385,854063,855404	POL30,MSH2,RFA2
										6_Member	GO Biological Processes	GO:0061982	meiosis I cell cycle process	-3.61104	-1.72121	852385,853371,854063,855404,855636	POL30,SMC3,MSH2,RFA2,TOP2
										6_Member	GO Biological Processes	GO:0022414	reproductive process	-3.60514	-1.72121	852295,852385,853371,854063,854370,855404,855621,855636,855700	HHT1,POL30,SMC3,MSH2,SLK19,RFA2,POL1,TOP2,HHT2
										6_Member	GO Biological Processes	GO:0000003	reproduction	-3.37139	-1.51003	852295,852385,853371,854063,854370,855404,855621,855636,855700	HHT1,POL30,SMC3,MSH2,SLK19,RFA2,POL1,TOP2,HHT2
										6_Member	GO Biological Processes	GO:1903046	meiotic cell cycle process	-2.58715	-0.828158	852385,853371,854063,855404,855621,855636	POL30,SMC3,MSH2,RFA2,POL1,TOP2
										6_Member	GO Biological Processes	GO:0006275	regulation of DNA replication	-2.52586	-0.779713	852385,854063,855636	POL30,MSH2,TOP2
										6_Member	GO Biological Processes	GO:0007131	reciprocal meiotic recombination	-2.36698	-0.64142	853371,855404,855636	SMC3,RFA2,TOP2
										6_Member	GO Biological Processes	GO:0140527	reciprocal homologous recombination	-2.36698	-0.64142	853371,855404,855636	SMC3,RFA2,TOP2
										6_Member	GO Biological Processes	GO:0006312	mitotic recombination	-2.34602	-0.624454	854063,855404,855636	MSH2,RFA2,TOP2
										6_Member	GO Biological Processes	GO:0051052	regulation of DNA metabolic process	-2.32055	-0.602953	852385,854063,855636,856559	POL30,MSH2,TOP2,RTT107
										7_Summary	GO Biological Processes	GO:0070828	heterochromatin organization	-3.47512	-1.60262	851811,852283,852385,854063,855355,852294,855636	HTA1,HTA2,POL30,MSH2,GAS1,HHF1,TOP2
										7_Member	GO Biological Processes	GO:0070828	heterochromatin organization	-3.47512	-1.60262	851811,852283,852385,854063,855355	HTA1,HTA2,POL30,MSH2,GAS1
										7_Member	GO Biological Processes	GO:0006338	chromatin remodeling	-3.451	-1.5841	851811,852283,852294,852385,854063,855355,855636	HTA1,HTA2,HHF1,POL30,MSH2,GAS1,TOP2
										8_Summary	GO Biological Processes	GO:0071852	fungal-type cell wall organization or biogenesis	-2.97716	-1.17241	851055,852897,853102,854421,854683,855355	FKS1,MSB2,CRH1,SRL1,SIM1,GAS1
										8_Member	GO Biological Processes	GO:0071852	fungal-type cell wall organization or biogenesis	-2.97716	-1.17241	851055,852897,853102,854421,854683,855355	FKS1,MSB2,CRH1,SRL1,SIM1,GAS1
										8_Member	GO Biological Processes	GO:0045229	external encapsulating structure organization	-2.77194	-0.986078	851055,852897,853102,854421,854683,855355	FKS1,MSB2,CRH1,SRL1,SIM1,GAS1
										8_Member	GO Biological Processes	GO:0071555	cell wall organization	-2.77194	-0.986078	851055,852897,853102,854421,854683,855355	FKS1,MSB2,CRH1,SRL1,SIM1,GAS1
										8_Member	GO Biological Processes	GO:0031505	fungal-type cell wall organization	-2.54141	-0.79102	852897,853102,854421,854683,855355	MSB2,CRH1,SRL1,SIM1,GAS1
										8_Member	GO Biological Processes	GO:0044036	cell wall macromolecule metabolic process	-2.43235	-0.6904	851055,853102,855355	FKS1,CRH1,GAS1
										8_Member	GO Biological Processes	GO:0071554	cell wall organization or biogenesis	-2.29627	-0.586498	851055,852897,853102,854421,854683,855355	FKS1,MSB2,CRH1,SRL1,SIM1,GAS1
										8_Member	GO Biological Processes	GO:0005976	polysaccharide metabolic process	-2.20939	-0.503484	851055,854683,855355	FKS1,SIM1,GAS1
										9_Summary	GO Biological Processes	GO:0009303	rRNA transcription	-2.83101	-1.03581	852295,855636,855700	HHT1,TOP2,HHT2
										9_Member	GO Biological Processes	GO:0009303	rRNA transcription	-2.83101	-1.03581	852295,855636,855700	HHT1,TOP2,HHT2
										9_Member	GO Biological Processes	GO:0098781	ncRNA transcription	-2.30523	-0.591562	852295,855636,855700	HHT1,TOP2,HHT2
										10_Summary	KEGG Pathway	sce04011	MAPK signaling pathway - yeast - Saccharomyces cerevisiae (budding yeast)	-2.41313	-0.675332	851055,852897,853760,855819	FKS1,MSB2,HSL1,CLN2
										10_Member	KEGG Pathway	sce04011	MAPK signaling pathway - yeast - Saccharomyces cerevisiae (budding yeast)	-2.41313	-0.675332	851055,852897,853760,855819	FKS1,MSB2,HSL1,CLN2

## Sheet: cluster_5
	p_val	avg_log2FC	pct.1	pct.2	p_val_adj	cluster	gene		GO enrichment	GroupID	Category	Term	Description	LogP	Log(q-value)	Genes	Symbols
PHO84	7.40797e-277	2.94838	0.985	0.119	5.95971e-273	5	PHO84			1_Summary	GO Biological Processes	GO:0006797	polyphosphate metabolic process	-12.0375	-8.27853	850544,853441,854916,855504,856088,856803,852390,853148,853169,854151,852113,854758,850827,856538,853325	VTC2,VTC4,PHO84,PPN2,VTC3,VTC1,PHO5,PHO81,ENO1,PLB3,SAM2,GPP1,TIS11,SPL2,PHO86
SPL2	2.60851e-249	2.2618	0.604	0.026	2.09854e-245	5	SPL2			1_Member	GO Biological Processes	GO:0006797	polyphosphate metabolic process	-12.0375	-8.27853	850544,853441,854916,855504,856088,856803	VTC2,VTC4,PHO84,PPN2,VTC3,VTC1
PHO12	1.96058e-204	2.33961	0.589	0.039	1.57728e-200	5	PHO12			1_Member	GO Biological Processes	GO:0006799	polyphosphate biosynthetic process	-9.52623	-6.06828	850544,853441,856088,856803	VTC2,VTC4,VTC3,VTC1
VTC3	5.97446e-157	2.17742	0.863	0.191	4.80645e-153	5	VTC3			1_Member	GO Biological Processes	GO:0006793	phosphorus metabolic process	-5.71724	-2.43538	850544,852390,853148,853169,853441,854151,854916,855504,856088,856803	VTC2,PHO5,PHO81,ENO1,VTC4,PLB3,PHO84,PPN2,VTC3,VTC1
VTC1	2.393e-123	1.78692	1	0.672	1.92516e-119	5	VTC1			1_Member	GO Biological Processes	GO:0042144	vacuole fusion, non-autophagic	-5.58278	-2.42585	850544,853441,856088,856803	VTC2,VTC4,VTC3,VTC1
VTC4	5.25163e-93	1.60653	0.781	0.255	4.22493e-89	5	VTC4			1_Member	GO Biological Processes	GO:0097576	vacuole fusion	-5.48057	-2.42055	850544,853441,856088,856803	VTC2,VTC4,VTC3,VTC1
PHM6	1.01973e-92	1.45427	0.307	0.024	8.20375e-89	5	PHM6			1_Member	GO Biological Processes	GO:0043436	oxoacid metabolic process	-5.27686	-2.34538	850544,852113,853169,853441,854916,855504,856088,856803	VTC2,SAM2,ENO1,VTC4,PHO84,PPN2,VTC3,VTC1
PHO5	5.29065e-85	1.70733	0.278	0.022	4.25633e-81	5	PHO5			1_Member	GO Biological Processes	GO:0006082	organic acid metabolic process	-5.25927	-2.34538	850544,852113,853169,853441,854916,855504,856088,856803	VTC2,SAM2,ENO1,VTC4,PHO84,PPN2,VTC3,VTC1
PHO81	2.1498e-20	0.72476	0.285	0.099	1.72951e-16	5	PHO81			1_Member	GO Biological Processes	GO:0016237	microautophagy	-4.67142	-1.81552	850544,853441,856088,856803	VTC2,VTC4,VTC3,VTC1
VTC2	2.82311e-17	0.694101	0.659	0.426	2.27119e-13	5	VTC2			1_Member	GO Biological Processes	GO:0044281	small molecule metabolic process	-4.12335	-1.3186	850544,852113,853169,853441,854758,854916,855504,856088,856803	VTC2,SAM2,ENO1,VTC4,GPP1,PHO84,PPN2,VTC3,VTC1
PHO86	3.63247e-14	0.593402	0.593	0.37	2.92232e-10	5	PHO86			1_Member	GO Biological Processes	GO:0044248	cellular catabolic process	-4.04469	-1.2857	850544,850827,853169,853441,854151,855504,856088,856803	VTC2,TIS11,ENO1,VTC4,PLB3,PPN2,VTC3,VTC1
RHR2	1.906e-10	0.300111	0.989	0.96	1.53338e-06	5	RHR2			1_Member	GO Biological Processes	GO:0007034	vacuolar transport	-3.88773	-1.17013	850544,853441,856088,856538,856803	VTC2,VTC4,VTC3,SPL2,VTC1
TIS11	5.08987e-08	0.479466	0.293	0.165	0.00040948	5	TIS11			1_Member	GO Biological Processes	GO:0007033	vacuole organization	-3.83241	-1.15261	850544,853441,856088,856803	VTC2,VTC4,VTC3,VTC1
PLB3	8.57091e-08	0.471241	0.363	0.216	0.00068953	5	PLB3			1_Member	GO Biological Processes	GO:0048284	organelle fusion	-3.7965	-1.15146	850544,853441,856088,856803	VTC2,VTC4,VTC3,VTC1
ENO11	3.605e-07	0.488888	0.774	0.658	0.00290022	5	ENO1			1_Member	GO Biological Processes	GO:0006914	autophagy	-2.6997	-0.086839	850544,853441,856088,856803	VTC2,VTC4,VTC3,VTC1
YNL217W1	5.60314e-07	0.330441	0.378	0.231	0.00450773	5	YNL217W			1_Member	GO Biological Processes	GO:0061919	process utilizing autophagic mechanism	-2.624	-0.041099	850544,853441,856088,856803	VTC2,VTC4,VTC3,VTC1
ECM332	7.37671e-07	0.285321	0.948	0.869	0.00593457	5	ECM33			1_Member	GO Biological Processes	GO:0046907	intracellular transport	-2.08184	0	850544,853325,853441,856088,856538,856803	VTC2,PHO86,VTC4,VTC3,SPL2,VTC1
SAM2	1.48639e-06	0.38923	0.511	0.36	0.011958	5	SAM2			2_Summary	KEGG Pathway	sce04111	Cell cycle - yeast - Saccharomyces cerevisiae (budding yeast)	-2.17932	0	852390,853148,856625	PHO5,PHO81,PHO12
YGR146C	3.42172e-06	0.331456	0.256	0.145	0.0275277	5	YGR146C			2_Member	KEGG Pathway	sce04111	Cell cycle - yeast - Saccharomyces cerevisiae (budding yeast)	-2.17932	0	852390,853148,856625	PHO5,PHO81,PHO12

## Sheet: cluster_6
	p_val	avg_log2FC	pct.1	pct.2	p_val_adj	cluster	gene		GO enrichment	GroupID	Category	Term	Description	LogP	Log(q-value)	Genes	Symbols
PST1	0	2.85962	0.803	0.036	0	6	PST1			1_Summary	GO Biological Processes	GO:0051301	cell division	-4.17141	-0.801642	850422,851191,851375,851430,851440,852455,852935,853244,853283,854084,854294,855389,855529,855533,855646,855804,855945,850768,850980,852673,854156,854232,854437,855844,855946,856434,856680,856683	PWP2,CLN3,PCL9,PCL2,CYK3,AMN1,RME1,CDC6,FAR1,NBA1,RGA1,EGT2,CHS1,KAR1,NIS1,DSE4,AIM44,SIC1,MCM5,MCM6,TOP1,MSA1,DSE3,SSO1,TGS1,MSC7,MCM3,BUD16
PIR11	5.45302e-281	4.10432	1	0.131	4.38695e-277	6	PIR1			1_Member	GO Biological Processes	GO:0051301	cell division	-4.17141	-0.801642	850422,851191,851375,851430,851440,852455,852935,853244,853283,854084,854294,855389,855529,855533,855646,855804,855945	PWP2,CLN3,PCL9,PCL2,CYK3,AMN1,RME1,CDC6,FAR1,NBA1,RGA1,EGT2,CHS1,KAR1,NIS1,DSE4,AIM44
YPL158C	3.20437e-274	2.97387	0.845	0.07	2.57792e-270	6	YPL158C			1_Member	GO Biological Processes	GO:0007049	cell cycle	-2.29323	-0.167323	850768,850980,851191,851375,851430,851440,852455,852673,852935,853244,853283,854084,854156,854232,854294,854437,855389,855533,855646,855844,855945,855946,856434,856680,856683	SIC1,MCM5,CLN3,PCL9,PCL2,CYK3,AMN1,MCM6,RME1,CDC6,FAR1,NBA1,TOP1,MSA1,RGA1,DSE3,EGT2,KAR1,NIS1,SSO1,AIM44,TGS1,MSC7,MCM3,BUD16
CHS1	1.78851e-223	2.20416	0.811	0.081	1.43885e-219	6	CHS1			1_Member	GO Biological Processes	GO:1903047	mitotic cell cycle process	-2.02516	-0.0324655	850768,851191,851440,852455,852673,853244,854084,854156,854294,855646,855945,856680	SIC1,CLN3,CYK3,AMN1,MCM6,CDC6,NBA1,TOP1,RGA1,NIS1,AIM44,MCM3
EGT22	7.49653e-204	2.61332	0.971	0.164	6.03096e-200	6	EGT2			2_Summary	GO Biological Processes	GO:0045229	external encapsulating structure organization	-4.08078	-0.801642	850891,851007,851625,851649,852359,852856,853102,853281,853692,854797,855529,855562,855804,856503,856671,853757	NCW2,EXG1,PST1,SED1,TIP1,SCW11,CRH1,HSP150,PIR1,BAR1,CHS1,YGP1,DSE4,SBE22,UTR2,GFA1
YLR194C	4.5938e-186	2.10704	0.744	0.084	3.69571e-182	6	YLR194C			2_Member	GO Biological Processes	GO:0045229	external encapsulating structure organization	-4.08078	-0.801642	850891,851007,851625,851649,852359,852856,853102,853281,853692,854797,855529,855562,855804,856503,856671	NCW2,EXG1,PST1,SED1,TIP1,SCW11,CRH1,HSP150,PIR1,BAR1,CHS1,YGP1,DSE4,SBE22,UTR2
DSE41	1.23677e-185	2.2178	0.836	0.114	9.94982e-182	6	DSE4			2_Member	GO Biological Processes	GO:0071555	cell wall organization	-4.08078	-0.801642	850891,851007,851625,851649,852359,852856,853102,853281,853692,854797,855529,855562,855804,856503,856671	NCW2,EXG1,PST1,SED1,TIP1,SCW11,CRH1,HSP150,PIR1,BAR1,CHS1,YGP1,DSE4,SBE22,UTR2
ASH1	3.1035e-180	2.28724	0.714	0.079	2.49677e-176	6	ASH1			2_Member	GO Biological Processes	GO:0071554	cell wall organization or biogenesis	-3.53791	-0.667388	850891,851007,851625,851649,852359,852856,853102,853281,853692,853757,854797,855529,855562,855804,856503,856671	NCW2,EXG1,PST1,SED1,TIP1,SCW11,CRH1,HSP150,PIR1,GFA1,BAR1,CHS1,YGP1,DSE4,SBE22,UTR2
PCL9	1.72615e-175	1.77744	0.529	0.034	1.38869e-171	6	PCL9			2_Member	GO Biological Processes	GO:0031505	fungal-type cell wall organization	-2.98427	-0.483284	850891,851007,851625,851649,852359,853102,853281,853692,854797,856503,856671	NCW2,EXG1,PST1,SED1,TIP1,CRH1,HSP150,PIR1,BAR1,SBE22,UTR2
DSE31	2.02499e-157	1.90831	0.697	0.088	1.6291e-153	6	DSE3			2_Member	GO Biological Processes	GO:0071852	fungal-type cell wall organization or biogenesis	-2.84639	-0.368884	850891,851007,851625,851649,852359,853102,853281,853692,853757,854797,856503,856671	NCW2,EXG1,PST1,SED1,TIP1,CRH1,HSP150,PIR1,GFA1,BAR1,SBE22,UTR2
HSP1502	8.33888e-146	2.48461	1	0.381	6.70863e-142	6	HSP150			3_Summary	GO Biological Processes	GO:0019236	response to pheromone	-3.79076	-0.699562	850518,852851,853283,853671,854294,854797,855577,856394,850768,852377,852499,852437,855533,853149,851386,856355	STE2,AGA2,FAR1,STE6,RGA1,BAR1,MFA2,GPA1,SIC1,TEC1,BEM1,IRA1,KAR1,YHB1,SFA1,ECM29
NIS1	8.53285e-137	1.80683	0.66	0.091	6.86468e-133	6	NIS1			3_Member	GO Biological Processes	GO:0019236	response to pheromone	-3.79076	-0.699562	850518,852851,853283,853671,854294,854797,855577,856394	STE2,AGA2,FAR1,STE6,RGA1,BAR1,MFA2,GPA1
YNL046W1	1.86001e-130	1.93603	0.739	0.136	1.49638e-126	6	YNL046W			3_Member	GO Biological Processes	GO:0071444	cellular response to pheromone	-3.61988	-0.667388	850518,852851,853283,854294,854797,855577,856394	STE2,AGA2,FAR1,RGA1,BAR1,MFA2,GPA1
SIC1	1.83743e-125	1.79658	0.756	0.146	1.47821e-121	6	SIC1			3_Member	GO Biological Processes	GO:0000749	response to pheromone triggering conjugation with cellular fusion	-3.28382	-0.572309	850518,852851,853283,854294,855577,856394	STE2,AGA2,FAR1,RGA1,MFA2,GPA1
YLR049C	1.10484e-96	1.42679	0.479	0.064	8.88842e-93	6	YLR049C			3_Member	KEGG Pathway	sce04011	MAPK signaling pathway - yeast - Saccharomyces cerevisiae (budding yeast)	-3.20544	-0.572309	850518,850768,852377,852499,853283,854294,854797,855577,856394	STE2,SIC1,TEC1,BEM1,FAR1,RGA1,BAR1,MFA2,GPA1
YMR122W-A1	2.37138e-94	1.67538	1	0.689	1.90778e-90	6	YMR122W-A			3_Member	GO Biological Processes	GO:0000750	pheromone-dependent signal transduction involved in conjugation with cellular fusion	-2.58316	-0.338361	850518,854294,855577,856394	STE2,RGA1,MFA2,GPA1
YBR071W1	1.74698e-92	1.44444	0.462	0.062	1.40544e-88	6	YBR071W			3_Member	GO Biological Processes	GO:0031139	positive regulation of conjugation with cellular fusion	-2.58316	-0.338361	850518,854294,855577,856394	STE2,RGA1,MFA2,GPA1
AMN12	7.62406e-90	1.57457	0.861	0.261	6.13355e-86	6	AMN1			3_Member	GO Biological Processes	GO:0032005	signal transduction involved in positive regulation of conjugation with cellular fusion	-2.58316	-0.338361	850518,854294,855577,856394	STE2,RGA1,MFA2,GPA1
RME1, YGR045C1	3.21718e-87	1.42077	0.492	0.076	2.58822e-83	6	RME1, YGR045C			3_Member	WikiPathways	WP510	MAPK signaling pathway	-2.57743	-0.338361	850518,852377,852499,853283,856394	STE2,TEC1,BEM1,FAR1,GPA1
BAR11	2.65103e-85	1.55002	0.744	0.195	2.13275e-81	6	BAR1			3_Member	GO Biological Processes	GO:0007186	G protein-coupled receptor signaling pathway	-2.46033	-0.295141	850518,852437,856394	STE2,IRA1,GPA1
CYK3	6.11964e-81	1.48697	0.542	0.104	4.92325e-77	6	CYK3			3_Member	GO Biological Processes	GO:0031137	regulation of conjugation with cellular fusion	-2.27037	-0.167323	850518,854294,855577,856394	STE2,RGA1,MFA2,GPA1
MSA1	1.64692e-77	1.20729	0.441	0.067	1.32494e-73	6	MSA1			3_Member	GO Biological Processes	GO:0000747	conjugation with cellular fusion	-2.205	-0.123276	850518,852499,852851,855533,856394	STE2,BEM1,AGA2,KAR1,GPA1
EXG12	3.94373e-76	1.57348	0.941	0.493	3.17273e-72	6	EXG1			3_Member	GO Biological Processes	GO:0071310	cellular response to organic substance	-2.12941	-0.0891622	850518,852851,853149,853283,854294,854797,855577,856394	STE2,AGA2,YHB1,FAR1,RGA1,BAR1,MFA2,GPA1
PIL11	5.15403e-61	1.2518	0.954	0.551	4.14642e-57	6	PIL1			3_Member	GO Biological Processes	GO:0010033	response to organic substance	-2.03558	-0.0324655	850518,851386,852851,853149,853283,853671,854294,854797,855577,856355,856394	STE2,SFA1,AGA2,YHB1,FAR1,STE6,RGA1,BAR1,MFA2,ECM29,GPA1
MFA21	9.10428e-58	1.14064	0.958	0.452	7.32439e-54	6	MFA2			4_Summary	GO Biological Processes	GO:0032878	regulation of establishment or maintenance of cell polarity	-3.75685	-0.699562	851375,851430,853296	PCL9,PCL2,SFH5
YOL019W	2.13957e-53	0.979201	0.408	0.08	1.72128e-49	6	YOL019W			4_Member	GO Biological Processes	GO:0032878	regulation of establishment or maintenance of cell polarity	-3.75685	-0.699562	851375,851430,853296	PCL9,PCL2,SFH5
PCL21	2.05567e-50	0.967606	0.399	0.082	1.65378e-46	6	PCL2			5_Summary	GO Biological Processes	GO:2000222	positive regulation of pseudohyphal growth	-3.52055	-0.667388	852377,853650,854294,854084,855646	TEC1,ASH1,RGA1,NBA1,NIS1
TIP11	5.33729e-49	1.1109	0.941	0.526	4.29385e-45	6	TIP1			5_Member	GO Biological Processes	GO:2000222	positive regulation of pseudohyphal growth	-3.52055	-0.667388	852377,853650,854294	TEC1,ASH1,RGA1
CDC6	1.15294e-45	0.982376	0.391	0.086	9.27541e-42	6	CDC6			5_Member	GO Biological Processes	GO:0030307	positive regulation of cell growth	-3.15381	-0.572309	852377,853650,854294	TEC1,ASH1,RGA1
FAR1	4.35494e-44	1.0103	0.487	0.133	3.50355e-40	6	FAR1			5_Member	GO Biological Processes	GO:0070786	positive regulation of growth of unicellular organism as a thread of attached cells	-2.55055	-0.338361	852377,853650,854294	TEC1,ASH1,RGA1
CDC46	9.31553e-44	0.95299	0.437	0.11	7.49434e-40	6	CDC46			5_Member	GO Biological Processes	GO:0007120	axial cellular bud site selection	-2.46033	-0.295141	854084,854294,855646	NBA1,RGA1,NIS1
ALD61	1.71139e-40	1.0336	0.878	0.485	1.37682e-36	6	ALD6			5_Member	GO Biological Processes	GO:1900430	positive regulation of filamentous growth of a population of unicellular organisms	-2.22669	-0.133194	852377,853650,854294	TEC1,ASH1,RGA1
SED11	1.42817e-39	0.93601	0.966	0.628	1.14896e-35	6	SED1			5_Member	GO Biological Processes	GO:0090033	positive regulation of filamentous growth	-2.15872	-0.110039	852377,853650,854294	TEC1,ASH1,RGA1
FAA31	1.79243e-38	1.097	0.479	0.147	1.44201e-34	6	FAA3			5_Member	GO Biological Processes	GO:0045927	positive regulation of growth	-2.03451	-0.0324655	852377,853650,854294	TEC1,ASH1,RGA1
CRH12	7.28642e-37	0.893276	0.697	0.269	5.86193e-33	6	CRH1			6_Summary	GO Biological Processes	GO:0000920	septum digestion after cytokinesis	-3.33785	-0.572309	850422,855389,855529,855804	PWP2,EGT2,CHS1,DSE4
CLN3	9.3049e-37	1.03801	0.534	0.183	7.4858e-33	6	CLN3			6_Member	GO Biological Processes	GO:0000920	septum digestion after cytokinesis	-3.33785	-0.572309	850422,855389,855529,855804	PWP2,EGT2,CHS1,DSE4
HXT21	7.81221e-36	1.13308	0.664	0.273	6.28492e-32	6	HXT2			7_Summary	GO Biological Processes	GO:0006267	pre-replicative complex assembly involved in nuclear cell cycle DNA replication	-3.24229	-0.572309	850980,852673,853244,856680,850768,851191,851375,851430,853283,851946,852935,855023,854735	MCM5,MCM6,CDC6,MCM3,SIC1,CLN3,PCL9,PCL2,FAR1,HXT3,RME1,HXT2,RPN2
OLE1	4.69584e-31	0.742976	0.983	0.792	3.77781e-27	6	OLE1			7_Member	GO Biological Processes	GO:0006267	pre-replicative complex assembly involved in nuclear cell cycle DNA replication	-3.24229	-0.572309	850980,852673,853244,856680	MCM5,MCM6,CDC6,MCM3
MRH11	1.07672e-29	0.646546	0.992	0.751	8.66224e-26	6	MRH1			7_Member	GO Biological Processes	GO:1902299	pre-replicative complex assembly involved in cell cycle DNA replication	-3.24229	-0.572309	850980,852673,853244,856680	MCM5,MCM6,CDC6,MCM3
UTR22	6.18839e-29	0.733171	0.929	0.614	4.97856e-25	6	UTR2			7_Member	GO Biological Processes	GO:0036388	pre-replicative complex assembly	-3.15247	-0.572309	850980,852673,853244,856680	MCM5,MCM6,CDC6,MCM3
YRO2	2.79224e-28	0.880632	0.34	0.097	2.24635e-24	6	YRO2			7_Member	Reactome Gene Sets	R-SCE-68867	Assembly of the pre-replicative complex	-2.98773	-0.483284	850980,852673,853244,856680	MCM5,MCM6,CDC6,MCM3
YGP1	2.60856e-27	0.686275	0.311	0.084	2.09859e-23	6	YGP1			7_Member	KEGG Pathway	sce04111	Cell cycle - yeast - Saccharomyces cerevisiae (budding yeast)	-2.79717	-0.341943	850768,850980,851191,851375,851430,852673,853244,853283,856680	SIC1,MCM5,CLN3,PCL9,PCL2,MCM6,CDC6,FAR1,MCM3
SSO11	2.49357e-23	0.718849	0.563	0.243	2.00608e-19	6	SSO1			7_Member	KEGG Pathway	sce04113	Meiosis - yeast - Saccharomyces cerevisiae (budding yeast)	-2.72816	-0.338361	850768,850980,851191,851946,852673,852935,853244,855023,856680	SIC1,MCM5,CLN3,HXT3,MCM6,RME1,CDC6,HXT2,MCM3
VCX11	3.57656e-23	0.708354	0.576	0.247	2.87734e-19	6	VCX1			7_Member	Reactome Gene Sets	R-SCE-69052	Switching of origins to a post-replicative state	-2.70908	-0.338361	850980,852673,853244,854735,856680	MCM5,MCM6,CDC6,RPN2,MCM3
GPA1	2.66404e-20	0.616115	0.504	0.211	2.14322e-16	6	GPA1			7_Member	Reactome Gene Sets	R-SCE-453279	Mitotic G1 phase and G1/S transition	-2.58316	-0.338361	850980,852673,853244,856680	MCM5,MCM6,CDC6,MCM3
TEC1	3.46886e-20	0.696214	0.391	0.147	2.7907e-16	6	TEC1			7_Member	Reactome Gene Sets	R-SCE-68962	Activation of the pre-replicative complex	-2.58316	-0.338361	850980,852673,853244,856680	MCM5,MCM6,CDC6,MCM3
RGA1	7.61409e-20	0.6323	0.319	0.109	6.12554e-16	6	RGA1			7_Member	Reactome Gene Sets	R-SCE-69206	G1/S Transition	-2.58316	-0.338361	850980,852673,853244,856680	MCM5,MCM6,CDC6,MCM3
TGS1	1.30128e-19	0.656792	0.462	0.192	1.04688e-15	6	TGS1			7_Member	GO Biological Processes	GO:0006268	DNA unwinding involved in DNA replication	-2.55055	-0.338361	850980,852673,856680	MCM5,MCM6,MCM3
AGA21	1.65121e-19	0.577359	0.5	0.218	1.3284e-15	6	AGA2			7_Member	GO Biological Processes	GO:0006279	premeiotic DNA replication	-2.55055	-0.338361	850980,852673,856680	MCM5,MCM6,MCM3
MCM3	3.02064e-19	0.604234	0.441	0.179	2.4301e-15	6	MCM3			7_Member	Reactome Gene Sets	R-SCE-176187	Activation of ATR in response to replication stress	-2.47066	-0.295141	850980,852673,853244,856680	MCM5,MCM6,CDC6,MCM3
TOP11	3.84477e-19	0.679372	0.588	0.297	3.09312e-15	6	TOP1			7_Member	WikiPathways	WP13	DNA replication	-2.41771	-0.263519	850980,852673,853244,856680	MCM5,MCM6,CDC6,MCM3
PLB31	7.00802e-19	0.753949	0.458	0.209	5.63795e-15	6	PLB3			7_Member	Reactome Gene Sets	R-SCE-69481	G2/M Checkpoints	-2.31769	-0.174217	850980,852673,853244,856680	MCM5,MCM6,CDC6,MCM3
GDH3	3.02451e-18	0.698916	0.37	0.147	2.43322e-14	6	GDH3			7_Member	GO Biological Processes	GO:0006270	DNA replication initiation	-2.27037	-0.167323	850980,852673,853244,856680	MCM5,MCM6,CDC6,MCM3
FCY21	5.27491e-18	0.623957	0.811	0.54	4.24366e-14	6	FCY2			7_Member	WikiPathways	WP414	Cell cycle and cell division	-2.1889	-0.123276	850768,850980,851191,852673,853244,853283,856680	SIC1,MCM5,CLN3,MCM6,CDC6,FAR1,MCM3
IAH1	8.96682e-18	0.629569	0.315	0.117	7.21381e-14	6	IAH1			7_Member	GO Biological Processes	GO:0033260	nuclear DNA replication	-2.18056	-0.123276	850980,852673,853244,856680	MCM5,MCM6,CDC6,MCM3
NBA1	3.71403e-17	0.668242	0.336	0.132	2.98793e-13	6	NBA1			7_Member	GO Biological Processes	GO:0044786	cell cycle DNA replication	-2.18056	-0.123276	850980,852673,853244,856680	MCM5,MCM6,CDC6,MCM3
SCW112	5.90299e-17	0.681683	0.424	0.185	4.74895e-13	6	SCW11			7_Member	Reactome Gene Sets	R-SCE-69002	DNA Replication Pre-Initiation	-2.09661	-0.0709408	850980,852673,853244,856680	MCM5,MCM6,CDC6,MCM3
STE6	2.60191e-15	0.527548	0.508	0.239	2.09324e-11	6	STE6			8_Summary	GO Biological Processes	GO:0006037	cell wall chitin metabolic process	-3.0678	-0.51566	853102,853757,855529,856671	CRH1,GFA1,CHS1,UTR2
KAR1	5.68839e-15	0.565573	0.256	0.091	4.57631e-11	6	KAR1			8_Member	GO Biological Processes	GO:0006037	cell wall chitin metabolic process	-3.0678	-0.51566	853102,853757,855529,856671	CRH1,GFA1,CHS1,UTR2
MCM6	4.2509e-14	0.586656	0.37	0.166	3.41985e-10	6	MCM6			8_Member	GO Biological Processes	GO:0006022	aminoglycan metabolic process	-2.64305	-0.338361	853102,853757,855529,856671	CRH1,GFA1,CHS1,UTR2
MTR2	4.94882e-13	0.633662	0.525	0.294	3.98132e-09	6	MTR2			8_Member	GO Biological Processes	GO:0006030	chitin metabolic process	-2.64305	-0.338361	853102,853757,855529,856671	CRH1,GFA1,CHS1,UTR2
SIW14	1.32683e-12	0.486613	0.349	0.156	1.06744e-08	6	SIW14			8_Member	GO Biological Processes	GO:1901071	glucosamine-containing compound metabolic process	-2.58316	-0.338361	853102,853757,855529,856671	CRH1,GFA1,CHS1,UTR2
STE21	2.28864e-12	0.395897	0.769	0.457	1.84121e-08	6	STE2			8_Member	GO Biological Processes	GO:0006040	amino sugar metabolic process	-2.47066	-0.295141	853102,853757,855529,856671	CRH1,GFA1,CHS1,UTR2
YHB12	3.22027e-12	0.39445	0.958	0.902	2.59071e-08	6	YHB1			9_Summary	GO Biological Processes	GO:0000463	maturation of LSU-rRNA from tricistronic rRNA transcript (SSU-rRNA, 5.8S rRNA, LSU-rRNA)	-2.2725	-0.167323	854116,855613,855730,856126,856723	NOP12,NOP15,RLP7,TIF6,NUG1
SBE22	6.50869e-12	0.530067	0.391	0.187	5.23624e-08	6	SBE22			9_Member	GO Biological Processes	GO:0000463	maturation of LSU-rRNA from tricistronic rRNA transcript (SSU-rRNA, 5.8S rRNA, LSU-rRNA)	-2.2725	-0.167323	854116,855613,855730,856126,856723	NOP12,NOP15,RLP7,TIF6,NUG1
SNA4	7.09684e-12	0.468574	0.349	0.158	5.70941e-08	6	SNA4			10_Summary	KEGG Pathway	sce00071	Fatty acid degradation - Saccharomyces cerevisiae (budding yeast)	-2.0948	-0.0709408	851386,854808,856044	SFA1,FAA3,ALD6
NCB2	1.0768e-11	0.495139	0.655	0.391	8.66289e-08	6	NCB2			10_Member	KEGG Pathway	sce00071	Fatty acid degradation - Saccharomyces cerevisiae (budding yeast)	-2.0948	-0.0709408	851386,854808,856044	SFA1,FAA3,ALD6
GYP6	9.77076e-11	0.464844	0.529	0.293	7.86058e-07	6	GYP6			11_Summary	GO Biological Processes	GO:0000967	rRNA 5'-end processing	-2.01787	-0.0324655	850422,850740,855730,856228	PWP2,FCF2,RLP7,MRD1
IRA1	2.54836e-10	0.419185	0.391	0.198	2.05015e-06	6	IRA1			11_Member	GO Biological Processes	GO:0000967	rRNA 5'-end processing	-2.01787	-0.0324655	850422,850740,855730,856228	PWP2,FCF2,RLP7,MRD1
LSB1, YGR137W	8.44193e-10	0.399284	0.282	0.128	6.79153e-06	6	LSB1, YGR137W			12_Summary	GO Biological Processes	GO:0009303	rRNA transcription	-2.01787	-0.0324655	853293,854156,855273,855280	RPA34,TOP1,TRI1,RNT1
NOP12	1.16559e-09	0.400124	0.798	0.548	9.37717e-06	6	NOP12			12_Member	GO Biological Processes	GO:0009303	rRNA transcription	-2.01787	-0.0324655	853293,854156,855273,855280	RPA34,TOP1,TRI1,RNT1
ILV5	1.24174e-09	0.324845	0.996	0.947	9.98976e-06	6	ILV5
ZWF1	1.42408e-09	0.432053	0.676	0.427	1.14567e-05	6	ZWF1
HMT1	1.76445e-09	0.430372	0.794	0.596	1.4195e-05	6	HMT1
MRD1	6.28401e-09	0.377871	0.794	0.557	5.05549e-05	6	MRD1
NOP16	7.24335e-09	0.461854	0.634	0.433	5.82727e-05	6	NOP16
ENT1	7.8422e-09	0.446752	0.382	0.208	6.30905e-05	6	ENT1
MUP1	8.15416e-09	0.418381	0.622	0.398	6.56002e-05	6	MUP1
BUD16	1.01798e-08	0.328211	0.319	0.155	8.18963e-05	6	BUD16
MSC71	1.24185e-08	0.485171	0.466	0.283	9.99067e-05	6	MSC7
LYS201	1.30291e-08	0.413713	0.828	0.619	0.000104819	6	LYS20
BBC1	1.39831e-08	0.390855	0.517	0.303	0.000112494	6	BBC1
ECM29	1.85816e-08	0.428754	0.324	0.167	0.000149489	6	ECM29
RPN2	1.99716e-08	0.383236	0.777	0.532	0.000160671	6	RPN2
SRP40	3.53664e-08	0.383195	0.857	0.637	0.000284523	6	SRP40
TRI1	3.67728e-08	0.38228	0.307	0.158	0.000295837	6	TRI1
TRM82	3.78363e-08	0.38754	0.592	0.376	0.000304393	6	TRM82
YJL217W1	4.02426e-08	0.45796	0.601	0.394	0.000323752	6	YJL217W
IZH4	7.85324e-08	0.332306	0.311	0.157	0.000631793	6	IZH4
FCF2	1.01166e-07	0.411297	0.634	0.419	0.000813881	6	FCF2
ENB1	1.03418e-07	0.435613	0.542	0.347	0.000831998	6	ENB1
MET141	1.51928e-07	0.369165	0.269	0.136	0.00122226	6	MET14
CAN1	2.19967e-07	0.363928	0.525	0.33	0.00176963	6	CAN1
AKL1	2.60458e-07	0.323052	0.332	0.177	0.00209538	6	AKL1
TMA23	3.21686e-07	0.34912	0.429	0.255	0.00258796	6	TMA23
CYC3	3.97641e-07	0.32886	0.277	0.142	0.00319903	6	CYC3
GFA1	4.62192e-07	0.346228	0.567	0.369	0.00371834	6	GFA1
FUI1	4.77953e-07	0.375899	0.534	0.355	0.00384513	6	FUI1
TRM10	4.81824e-07	0.386346	0.336	0.19	0.00387628	6	TRM10
SKI2	5.17426e-07	0.316036	0.395	0.221	0.00416269	6	SKI2
RNT1	6.42409e-07	0.315102	0.424	0.249	0.00516818	6	RNT1
YJL123C1	8.1218e-07	0.396771	0.655	0.475	0.00653399	6	YJL123C
OXA11	8.75042e-07	0.363477	0.298	0.163	0.00703971	6	OXA1
SMM1	9.33857e-07	0.320734	0.349	0.197	0.00751288	6	SMM1
NOP15	1.34423e-06	0.313031	0.777	0.555	0.0108143	6	NOP15
YOR342C1	1.37741e-06	0.34589	0.458	0.281	0.0110813	6	YOR342C
YML018C	1.43848e-06	0.364087	0.508	0.335	0.0115726	6	YML018C
RMT2	1.58451e-06	0.33949	0.58	0.374	0.0127474	6	RMT2
PWP2	1.64914e-06	0.284637	0.563	0.364	0.0132673	6	PWP2
RRP14	1.84791e-06	0.284372	0.622	0.413	0.0148665	6	RRP14
SFA1	2.24598e-06	0.309784	0.517	0.336	0.0180689	6	SFA1
MRPL49	2.45968e-06	0.307265	0.349	0.201	0.0197881	6	MRPL49
STP1	2.58376e-06	0.334504	0.319	0.181	0.0207864	6	STP1
RLP7	2.59729e-06	0.327485	0.786	0.606	0.0208952	6	RLP7
UBP2	3.47804e-06	0.326219	0.399	0.239	0.0279808	6	UBP2
GRH1	3.77253e-06	0.305564	0.424	0.257	0.03035	6	GRH1
TAF2	3.78716e-06	0.261174	0.315	0.175	0.0304677	6	TAF2
HXT32	3.83537e-06	0.262739	0.929	0.832	0.0308556	6	HXT3
ASN11	3.9876e-06	0.309228	0.79	0.618	0.0320803	6	ASN1
NUG1	4.12658e-06	0.319614	0.765	0.564	0.0331984	6	NUG1
RPA34	4.17285e-06	0.291682	0.882	0.726	0.0335706	6	RPA34
YGR130C	4.28604e-06	0.2792	0.353	0.203	0.0344812	6	YGR130C
MRPL38	4.31423e-06	0.321334	0.349	0.205	0.034708	6	MRPL38
MRPS9	4.33927e-06	0.311396	0.408	0.249	0.0349095	6	MRPS9
BAT2	4.62953e-06	0.269939	0.689	0.458	0.0372446	6	BAT2
SFH5	5.31801e-06	0.284014	0.563	0.367	0.0427834	6	SFH5
TIF6	5.96787e-06	0.300148	0.714	0.51	0.0480115	6	TIF6
BEM1	6.19577e-06	0.295608	0.307	0.176	0.049845	6	BEM1

## Sheet: cluster_7
	p_val	avg_log2FC	pct.1	pct.2	p_val_adj	cluster	gene		GO enrichment	GroupID	Category	Term	Description	LogP	Log(q-value)	Genes	Symbols
YGP11	1.15465e-66	1.74744	0.473	0.078	9.28915e-63	7	YGP1			1_Summary	GO Biological Processes	GO:0019236	response to pheromone	-7.21818	-3.60618	850518,851173,852072,852851,853671,854294,854797,855577,856394,851042,852377,852499,850799,850950,855531,854160,853196	STE2,SST2,MFA1,AGA2,STE6,RGA1,BAR1,MFA2,GPA1,MID2,TEC1,BEM1,AHP1,RCK2,YNL190W,IZH2,SCW4
PHO3	1.73955e-59	1.63483	0.797	0.267	1.39947e-55	7	PHO3			1_Member	GO Biological Processes	GO:0019236	response to pheromone	-7.21818	-3.60618	850518,851173,852072,852851,853671,854294,854797,855577,856394	STE2,SST2,MFA1,AGA2,STE6,RGA1,BAR1,MFA2,GPA1
MFA22	1.14267e-56	1.42886	0.967	0.462	9.1928e-53	7	MFA2			1_Member	GO Biological Processes	GO:0071444	cellular response to pheromone	-6.82104	-3.60618	850518,851173,852072,852851,854294,854797,855577,856394	STE2,SST2,MFA1,AGA2,RGA1,BAR1,MFA2,GPA1
YNL058C	3.08685e-54	1.19063	0.533	0.116	2.48337e-50	7	YNL058C			1_Member	KEGG Pathway	sce04011	MAPK signaling pathway - yeast - Saccharomyces cerevisiae (budding yeast)	-6.66346	-3.60618	850518,851042,851173,852072,852377,852499,854294,854797,855577,856394	STE2,MID2,SST2,MFA1,TEC1,BEM1,RGA1,BAR1,MFA2,GPA1
MRH12	5.29175e-53	1.20441	0.984	0.757	4.25721e-49	7	MRH1			1_Member	WikiPathways	WP510	MAPK signaling pathway	-5.15879	-2.53467	850518,851042,852072,852377,852499,856394	STE2,MID2,MFA1,TEC1,BEM1,GPA1
PRY11	3.87814e-52	1.31636	0.665	0.19	3.11997e-48	7	PRY1			1_Member	GO Biological Processes	GO:0000750	pheromone-dependent signal transduction involved in conjugation with cellular fusion	-5.06048	-2.53467	850518,852072,854294,855577,856394	STE2,MFA1,RGA1,MFA2,GPA1
KIN3	6.60806e-51	1.06032	0.385	0.064	5.31618e-47	7	KIN3			1_Member	GO Biological Processes	GO:0031139	positive regulation of conjugation with cellular fusion	-5.06048	-2.53467	850518,852072,854294,855577,856394	STE2,MFA1,RGA1,MFA2,GPA1
SED12	1.87078e-46	1.27249	0.967	0.634	1.50504e-42	7	SED1			1_Member	GO Biological Processes	GO:0032005	signal transduction involved in positive regulation of conjugation with cellular fusion	-5.06048	-2.53467	850518,852072,854294,855577,856394	STE2,MFA1,RGA1,MFA2,GPA1
YCR024C-B, PMP12	6.08875e-44	0.886105	1	0.89	4.8984e-40	7	YCR024C-B, PMP1			1_Member	GO Biological Processes	GO:0071310	cellular response to organic substance	-5.0345	-2.53351	850518,851042,851173,852072,852851,854294,854797,855577,856394	STE2,MID2,SST2,MFA1,AGA2,RGA1,BAR1,MFA2,GPA1
MFA11	2.07376e-31	0.815557	0.709	0.275	1.66834e-27	7	MFA1			1_Member	GO Biological Processes	GO:0000749	response to pheromone triggering conjugation with cellular fusion	-4.99535	-2.51785	850518,852072,852851,854294,855577,856394	STE2,MFA1,AGA2,RGA1,MFA2,GPA1
TIP12	4.31761e-31	1.00217	0.907	0.537	3.47351e-27	7	TIP1			1_Member	GO Biological Processes	GO:0031137	regulation of conjugation with cellular fusion	-4.62944	-2.27113	850518,852072,854294,855577,856394	STE2,MFA1,RGA1,MFA2,GPA1
PMA11	5.97925e-28	0.501287	1	0.992	4.81031e-24	7	PMA1			1_Member	GO Biological Processes	GO:0070887	cellular response to chemical stimulus	-4.14671	-1.88182	850518,850799,850950,851042,851173,852072,852851,854294,854797,855531,855577,856394	STE2,AHP1,RCK2,MID2,SST2,MFA1,AGA2,RGA1,BAR1,YNL190W,MFA2,GPA1
CHS21	5.0435e-27	0.984442	0.511	0.178	4.05749e-23	7	CHS2			1_Member	GO Biological Processes	GO:0010033	response to organic substance	-3.91876	-1.74229	850518,851042,851173,852072,852851,853671,854294,854797,855577,856394	STE2,MID2,SST2,MFA1,AGA2,STE6,RGA1,BAR1,MFA2,GPA1
NCE1021	2.49363e-26	0.835528	0.929	0.541	2.00613e-22	7	NCE102			1_Member	GO Biological Processes	GO:0042221	response to chemical	-3.78021	-1.61632	850518,850799,850950,851042,851173,852072,852851,853671,854160,854294,854797,855531,855577,856394	STE2,AHP1,RCK2,MID2,SST2,MFA1,AGA2,STE6,IZH2,RGA1,BAR1,YNL190W,MFA2,GPA1
STE22	1.21351e-23	0.804806	0.824	0.459	9.7627e-20	7	STE2			1_Member	GO Biological Processes	GO:0000747	conjugation with cellular fusion	-3.56852	-1.45324	850518,852499,852851,853196,856394	STE2,BEM1,AGA2,SCW4,GPA1
NDL1	4.49193e-20	0.707147	0.291	0.083	3.61376e-16	7	NDL1			2_Summary	GO Biological Processes	GO:0006268	DNA unwinding involved in DNA replication	-6.70257	-3.60618	850980,852501,852673,856130,856680,850518,852499,852851,853196,854536,856394,856557,854294	MCM5,MCM7,MCM6,MCM4,MCM3,STE2,BEM1,AGA2,SCW4,MSC6,GPA1,SPO12,RGA1
SCW41	6.54378e-20	0.586827	0.995	0.847	5.26447e-16	7	SCW4			2_Member	GO Biological Processes	GO:0006268	DNA unwinding involved in DNA replication	-6.70257	-3.60618	850980,852501,852673,856130,856680	MCM5,MCM7,MCM6,MCM4,MCM3
GFA11	8.01016e-20	0.669825	0.736	0.362	6.44418e-16	7	GFA1			2_Member	GO Biological Processes	GO:0006279	premeiotic DNA replication	-6.70257	-3.60618	850980,852501,852673,856130,856680	MCM5,MCM7,MCM6,MCM4,MCM3
YMR031C1	1.66932e-19	0.685635	0.473	0.177	1.34297e-15	7	YMR031C			2_Member	GO Biological Processes	GO:0006267	pre-replicative complex assembly involved in nuclear cell cycle DNA replication	-5.956	-3.04485	850980,852501,852673,856130,856680	MCM5,MCM7,MCM6,MCM4,MCM3
ASH11	2.6789e-19	0.814857	0.352	0.115	2.15518e-15	7	ASH1			2_Member	GO Biological Processes	GO:1902299	pre-replicative complex assembly involved in cell cycle DNA replication	-5.956	-3.04485	850980,852501,852673,856130,856680	MCM5,MCM7,MCM6,MCM4,MCM3
CDC461	6.50467e-18	0.671469	0.357	0.121	5.23301e-14	7	CDC46			2_Member	GO Biological Processes	GO:0036388	pre-replicative complex assembly	-5.83456	-2.98139	850980,852501,852673,856130,856680	MCM5,MCM7,MCM6,MCM4,MCM3
UTR23	1.22489e-17	0.624403	0.907	0.622	9.8542e-14	7	UTR2			2_Member	Reactome Gene Sets	R-SCE-68867	Assembly of the pre-replicative complex	-5.61147	-2.80946	850980,852501,852673,856130,856680	MCM5,MCM7,MCM6,MCM4,MCM3
MMR12	1.84382e-16	0.692818	0.626	0.307	1.48335e-12	7	MMR1			2_Member	GO Biological Processes	GO:0000727	double-strand break repair via break-induced replication	-5.22787	-2.53467	850980,852501,852673,856130,856680	MCM5,MCM7,MCM6,MCM4,MCM3
SPO121	2.02388e-16	0.699465	0.451	0.186	1.62821e-12	7	SPO12			2_Member	Reactome Gene Sets	R-SCE-453279	Mitotic G1 phase and G1/S transition	-5.06048	-2.53467	850980,852501,852673,856130,856680	MCM5,MCM7,MCM6,MCM4,MCM3
ALD62	1.00973e-15	0.626397	0.819	0.497	8.12326e-12	7	ALD6			2_Member	Reactome Gene Sets	R-SCE-68962	Activation of the pre-replicative complex	-5.06048	-2.53467	850980,852501,852673,856130,856680	MCM5,MCM7,MCM6,MCM4,MCM3
GPA11	1.14492e-15	0.683939	0.495	0.217	9.21088e-12	7	GPA1			2_Member	Reactome Gene Sets	R-SCE-69206	G1/S Transition	-5.06048	-2.53467	850980,852501,852673,856130,856680	MCM5,MCM7,MCM6,MCM4,MCM3
STE61	2.022e-13	0.568252	0.511	0.244	1.6267e-09	7	STE6			2_Member	Reactome Gene Sets	R-SCE-176187	Activation of ATR in response to replication stress	-4.90609	-2.45087	850980,852501,852673,856130,856680	MCM5,MCM7,MCM6,MCM4,MCM3
SST21	1.17027e-12	0.563027	0.505	0.243	9.41486e-09	7	SST2			2_Member	WikiPathways	WP13	DNA replication	-4.8332	-2.41936	850980,852501,852673,856130,856680	MCM5,MCM7,MCM6,MCM4,MCM3
YBR085C-A2	2.82787e-12	0.604532	0.473	0.235	2.27502e-08	7	YBR085C-A			2_Member	KEGG Pathway	sce03030	DNA replication - Saccharomyces cerevisiae (budding yeast)	-4.8332	-2.41936	850980,852501,852673,856130,856680	MCM5,MCM7,MCM6,MCM4,MCM3
IQG1	3.74634e-12	0.610361	0.319	0.128	3.01393e-08	7	IQG1			2_Member	Reactome Gene Sets	R-SCE-69481	G2/M Checkpoints	-4.69503	-2.30051	850980,852501,852673,856130,856680	MCM5,MCM7,MCM6,MCM4,MCM3
TEC11	4.2726e-12	0.638141	0.357	0.154	3.43731e-08	7	TEC1			2_Member	GO Biological Processes	GO:0006270	DNA replication initiation	-4.62944	-2.27113	850980,852501,852673,856130,856680	MCM5,MCM7,MCM6,MCM4,MCM3
BAR12	1.53961e-10	0.494805	0.451	0.225	1.23861e-06	7	BAR1			2_Member	GO Biological Processes	GO:0033260	nuclear DNA replication	-4.50453	-2.19544	850980,852501,852673,856130,856680	MCM5,MCM7,MCM6,MCM4,MCM3
YIL158W1	1.65888e-10	0.612079	0.473	0.246	1.33457e-06	7	YIL158W			2_Member	GO Biological Processes	GO:0044786	cell cycle DNA replication	-4.50453	-2.19544	850980,852501,852673,856130,856680	MCM5,MCM7,MCM6,MCM4,MCM3
YPL158C1	1.13592e-09	0.478572	0.286	0.122	9.13845e-06	7	YPL158C			2_Member	Reactome Gene Sets	R-SCE-69002	DNA Replication Pre-Initiation	-4.38719	-2.10805	850980,852501,852673,856130,856680	MCM5,MCM7,MCM6,MCM4,MCM3
ERG28	6.54708e-09	0.477553	0.467	0.246	5.26712e-05	7	ERG28			2_Member	Reactome Gene Sets	R-SCE-69052	Switching of origins to a post-replicative state	-4.12183	-1.87073	850980,852501,852673,856130,856680	MCM5,MCM7,MCM6,MCM4,MCM3
TPO11	1.07992e-08	0.516561	0.341	0.164	8.68797e-05	7	TPO1			2_Member	GO Biological Processes	GO:0032508	DNA duplex unwinding	-4.02526	-1.81307	850980,852501,852673,856130,856680	MCM5,MCM7,MCM6,MCM4,MCM3
CDC541	4.28844e-08	0.390492	0.269	0.121	0.000345005	7	CDC54			2_Member	GO Biological Processes	GO:0032392	DNA geometric change	-3.97877	-1.77882	850980,852501,852673,856130,856680	MCM5,MCM7,MCM6,MCM4,MCM3
MID2	4.38156e-08	0.415037	0.33	0.159	0.000352497	7	MID2			2_Member	GO Biological Processes	GO:0006271	DNA strand elongation involved in DNA replication	-3.93311	-1.74506	852501,852673,856130,856680	MCM7,MCM6,MCM4,MCM3
GDH31	5.13934e-08	0.441143	0.319	0.155	0.00041346	7	GDH3			2_Member	GO Biological Processes	GO:0022616	DNA strand elongation	-3.73418	-1.59071	852501,852673,856130,856680	MCM7,MCM6,MCM4,MCM3
RCK2	6.14893e-08	0.434701	0.549	0.319	0.000494682	7	RCK2			2_Member	GO Biological Processes	GO:0071103	DNA conformation change	-3.64357	-1.51056	850980,852501,852673,856130,856680	MCM5,MCM7,MCM6,MCM4,MCM3
BEM11	6.45049e-08	0.446802	0.346	0.176	0.000518942	7	BEM1			2_Member	GO Biological Processes	GO:0019953	sexual reproduction	-3.56604	-1.45324	850518,850980,852499,852501,852673,852851,853196,854536,856130,856394,856557,856680	STE2,MCM5,BEM1,MCM7,MCM6,AGA2,SCW4,MSC6,MCM4,GPA1,SPO12,MCM3
AHP11	7.83005e-08	0.274617	1	0.994	0.000629927	7	AHP1			2_Member	GO Biological Processes	GO:1902969	mitotic DNA replication	-3.53812	-1.43508	852673,856130,856680	MCM6,MCM4,MCM3
RGA11	8.27337e-08	0.402467	0.264	0.117	0.000665593	7	RGA1			2_Member	GO Biological Processes	GO:0000003	reproduction	-3.51646	-1.42296	850518,850980,852499,852501,852673,852851,853196,854294,854536,856130,856394,856557,856680	STE2,MCM5,BEM1,MCM7,MCM6,AGA2,SCW4,RGA1,MSC6,MCM4,GPA1,SPO12,MCM3
NUP159	2.05167e-07	0.432321	0.56	0.341	0.00165057	7	NUP159			2_Member	GO Biological Processes	GO:0022414	reproductive process	-3.23603	-1.18735	850518,850980,852499,852501,852673,852851,854294,854536,856130,856394,856557,856680	STE2,MCM5,BEM1,MCM7,MCM6,AGA2,RGA1,MSC6,MCM4,GPA1,SPO12,MCM3
MCM61	2.32214e-07	0.486099	0.33	0.173	0.00186816	7	MCM6			2_Member	Reactome Gene Sets	R-SCE-69239	Synthesis of DNA	-3.14507	-1.13701	850980,852501,852673,856130,856680	MCM5,MCM7,MCM6,MCM4,MCM3
RIB5	2.41119e-07	0.375968	0.681	0.43	0.0019398	7	RIB5			2_Member	Reactome Gene Sets	R-SCE-69620	Cell Cycle Checkpoints	-3.14507	-1.13701	850980,852501,852673,856130,856680	MCM5,MCM7,MCM6,MCM4,MCM3
LOT5	3.25186e-07	0.424732	0.324	0.165	0.00261612	7	LOT5			2_Member	Reactome Gene Sets	R-SCE-69242	S Phase	-2.95352	-0.982595	850980,852501,852673,856130,856680	MCM5,MCM7,MCM6,MCM4,MCM3
ENB11	3.67697e-07	0.374884	0.566	0.349	0.00295812	7	ENB1			2_Member	GO Biological Processes	GO:0000724	double-strand break repair via homologous recombination	-2.805	-0.861658	850980,852501,852673,856130,856680	MCM5,MCM7,MCM6,MCM4,MCM3
HAA1	4.5741e-07	0.388136	0.555	0.334	0.00367986	7	HAA1			2_Member	Reactome Gene Sets	R-SCE-69306	DNA Replication	-2.66872	-0.744977	850980,852501,852673,856130,856680	MCM5,MCM7,MCM6,MCM4,MCM3
UBP13	8.24161e-07	0.343574	0.357	0.188	0.00663038	7	UBP13			2_Member	KEGG Pathway	sce04111	Cell cycle - yeast - Saccharomyces cerevisiae (budding yeast)	-2.65098	-0.733572	850980,852501,852673,856130,856557,856680	MCM5,MCM7,MCM6,MCM4,SPO12,MCM3
CDC47	9.25257e-07	0.350341	0.258	0.123	0.00744369	7	CDC47			2_Member	KEGG Pathway	sce04113	Meiosis - yeast - Saccharomyces cerevisiae (budding yeast)	-2.60091	-0.689755	850980,852501,852673,856130,856557,856680	MCM5,MCM7,MCM6,MCM4,SPO12,MCM3
TPO31	1.01413e-06	0.356264	0.28	0.137	0.00815868	7	TPO3			2_Member	GO Biological Processes	GO:0000725	recombinational repair	-2.58384	-0.68075	850980,852501,852673,856130,856680	MCM5,MCM7,MCM6,MCM4,MCM3
MSC6	1.04904e-06	0.382028	0.286	0.144	0.00843953	7	MSC6			2_Member	GO Biological Processes	GO:0065004	protein-DNA complex assembly	-2.42659	-0.56243	850980,852501,852673,856130,856680	MCM5,MCM7,MCM6,MCM4,MCM3
RPO31	1.25899e-06	0.358566	0.544	0.328	0.0101286	7	RPO31			2_Member	WikiPathways	WP414	Cell cycle and cell division	-2.33582	-0.488045	850980,852501,852673,856130,856680	MCM5,MCM7,MCM6,MCM4,MCM3
YNL190W1	1.87927e-06	0.281729	0.967	0.89	0.0151187	7	YNL190W			2_Member	GO Biological Processes	GO:0006261	DNA-templated DNA replication	-2.2669	-0.429723	850980,852501,852673,856130,856680	MCM5,MCM7,MCM6,MCM4,MCM3
VTS1	2.40039e-06	0.321407	0.324	0.167	0.0193112	7	VTS1			2_Member	GO Biological Processes	GO:0006260	DNA replication	-2.03377	-0.240316	850980,852501,852673,856130,856680	MCM5,MCM7,MCM6,MCM4,MCM3
MCM31	2.54001e-06	0.406873	0.341	0.19	0.0204344	7	MCM3			3_Summary	GO Biological Processes	GO:1902410	mitotic cytokinetic process	-4.52564	-2.19544	852326,855834,855945,856418,854294,850887,850956,850980,851273,852501,852673,854536,854648,856130,856557,856680,852499,856394	CHS2,IQG1,AIM44,MYO1,RGA1,MMR1,NDL1,MCM5,KIN3,MCM7,MCM6,MSC6,AIM20,MCM4,SPO12,MCM3,BEM1,GPA1
MYO11	3.08742e-06	0.389318	0.484	0.297	0.0248383	7	MYO1			3_Member	GO Biological Processes	GO:1902410	mitotic cytokinetic process	-4.52564	-2.19544	852326,855834,855945,856418	CHS2,IQG1,AIM44,MYO1
IZH2	3.24985e-06	0.444961	0.462	0.281	0.026145	7	IZH2			3_Member	GO Biological Processes	GO:0072741	protein localization to cell division site	-4.05722	-1.83244	855834,855945,856418	IQG1,AIM44,MYO1
LSP1	3.6082e-06	0.383069	0.599	0.403	0.029028	7	LSP1			3_Member	GO Biological Processes	GO:0032506	cytokinetic process	-3.25615	-1.19637	852326,855834,855945,856418	CHS2,IQG1,AIM44,MYO1
AGA22	3.79729e-06	0.296992	0.401	0.231	0.0305492	7	AGA2			3_Member	GO Biological Processes	GO:0031032	actomyosin structure organization	-3.17495	-1.15109	852326,855834,856418	CHS2,IQG1,MYO1
ARN1	4.17742e-06	0.293207	0.341	0.184	0.0336074	7	ARN1			3_Member	GO Biological Processes	GO:0044837	actomyosin contractile ring organization	-3.17495	-1.15109	852326,855834,856418	CHS2,IQG1,MYO1
YLR413W	4.31892e-06	0.34336	0.857	0.691	0.0347457	7	YLR413W			3_Member	GO Biological Processes	GO:0000281	mitotic cytokinesis	-3.11636	-1.11598	852326,854294,855834,855945,856418	CHS2,RGA1,IQG1,AIM44,MYO1
										3_Member	GO Biological Processes	GO:0061640	cytoskeleton-dependent cytokinesis	-3.08812	-1.10272	852326,854294,855834,855945,856418	CHS2,RGA1,IQG1,AIM44,MYO1
										3_Member	GO Biological Processes	GO:0000910	cytokinesis	-2.78149	-0.844775	852326,854294,855834,855945,856418	CHS2,RGA1,IQG1,AIM44,MYO1
										3_Member	GO Biological Processes	GO:0007049	cell cycle	-2.76861	-0.838432	850887,850956,850980,851273,852326,852501,852673,854294,854536,854648,855834,855945,856130,856418,856557,856680	MMR1,NDL1,MCM5,KIN3,CHS2,MCM7,MCM6,RGA1,MSC6,AIM20,IQG1,AIM44,MCM4,MYO1,SPO12,MCM3
										3_Member	Reactome Gene Sets	R-SCE-194315	Signaling by Rho GTPases	-2.52302	-0.641824	852499,854294,855834,856394,856418	BEM1,RGA1,IQG1,GPA1,MYO1
										3_Member	Reactome Gene Sets	R-SCE-9716542	Signaling by Rho GTPases, Miro GTPases and RHOBTB3	-2.48373	-0.608289	852499,854294,855834,856394,856418	BEM1,RGA1,IQG1,GPA1,MYO1
										3_Member	GO Biological Processes	GO:0022402	cell cycle process	-2.33865	-0.488045	850980,851273,852326,852501,852673,854294,854536,855834,855945,856130,856418,856557,856680	MCM5,KIN3,CHS2,MCM7,MCM6,RGA1,MSC6,IQG1,AIM44,MCM4,MYO1,SPO12,MCM3
										3_Member	GO Biological Processes	GO:1903047	mitotic cell cycle process	-2.23343	-0.411677	852326,852673,854294,855834,855945,856130,856418,856680	CHS2,MCM6,RGA1,IQG1,AIM44,MCM4,MYO1,MCM3
										3_Member	GO Biological Processes	GO:0000278	mitotic cell cycle	-2.11964	-0.30578	852326,852673,854294,855834,855945,856130,856418,856680	CHS2,MCM6,RGA1,IQG1,AIM44,MCM4,MYO1,MCM3
										3_Member	Reactome Gene Sets	R-SCE-195258	RHO GTPase Effectors	-2.05712	-0.255104	852499,855834,856418	BEM1,IQG1,MYO1
										4_Summary	GO Biological Processes	GO:2000222	positive regulation of pseudohyphal growth	-4.43093	-2.13707	852377,853650,854294	TEC1,ASH1,RGA1
										4_Member	GO Biological Processes	GO:2000222	positive regulation of pseudohyphal growth	-4.43093	-2.13707	852377,853650,854294	TEC1,ASH1,RGA1
										4_Member	GO Biological Processes	GO:0030307	positive regulation of cell growth	-4.05722	-1.83244	852377,853650,854294	TEC1,ASH1,RGA1
										4_Member	GO Biological Processes	GO:0070786	positive regulation of growth of unicellular organism as a thread of attached cells	-3.43663	-1.35248	852377,853650,854294	TEC1,ASH1,RGA1
										4_Member	GO Biological Processes	GO:1900430	positive regulation of filamentous growth of a population of unicellular organisms	-3.09901	-1.10619	852377,853650,854294	TEC1,ASH1,RGA1
										4_Member	GO Biological Processes	GO:0090033	positive regulation of filamentous growth	-3.02762	-1.04951	852377,853650,854294	TEC1,ASH1,RGA1
										4_Member	GO Biological Processes	GO:0045927	positive regulation of growth	-2.89657	-0.93965	852377,853650,854294	TEC1,ASH1,RGA1
										4_Member	GO Biological Processes	GO:2000220	regulation of pseudohyphal growth	-2.83613	-0.886056	852377,853650,854294	TEC1,ASH1,RGA1
										4_Member	GO Biological Processes	GO:0070784	regulation of growth of unicellular organism as a thread of attached cells	-2.39998	-0.541352	852377,853650,854294	TEC1,ASH1,RGA1
										4_Member	GO Biological Processes	GO:0001558	regulation of cell growth	-2.32228	-0.479838	852377,853650,854294	TEC1,ASH1,RGA1
										4_Member	GO Biological Processes	GO:1900428	regulation of filamentous growth of a population of unicellular organisms	-2.24968	-0.417706	852377,853650,854294	TEC1,ASH1,RGA1
										4_Member	GO Biological Processes	GO:0010570	regulation of filamentous growth	-2.11755	-0.30578	852377,853650,854294	TEC1,ASH1,RGA1
										5_Summary	GO Biological Processes	GO:0070941	eisosome assembly	-3.77051	-1.61632	855047,856103,856272	EIS1,LSP1,NCE102
										5_Member	GO Biological Processes	GO:0070941	eisosome assembly	-3.77051	-1.61632	855047,856103,856272	EIS1,LSP1,NCE102
										6_Summary	GO Biological Processes	GO:0045229	external encapsulating structure organization	-3.25366	-1.19637	851042,851131,851649,852326,852359,853196,854797,855562,856671,853757	MID2,INA1,SED1,CHS2,TIP1,SCW4,BAR1,YGP1,UTR2,GFA1
										6_Member	GO Biological Processes	GO:0045229	external encapsulating structure organization	-3.25366	-1.19637	851042,851131,851649,852326,852359,853196,854797,855562,856671	MID2,INA1,SED1,CHS2,TIP1,SCW4,BAR1,YGP1,UTR2
										6_Member	GO Biological Processes	GO:0071555	cell wall organization	-3.25366	-1.19637	851042,851131,851649,852326,852359,853196,854797,855562,856671	MID2,INA1,SED1,CHS2,TIP1,SCW4,BAR1,YGP1,UTR2
										6_Member	GO Biological Processes	GO:0071554	cell wall organization or biogenesis	-3.18165	-1.15109	851042,851131,851649,852326,852359,853196,853757,854797,855562,856671	MID2,INA1,SED1,CHS2,TIP1,SCW4,GFA1,BAR1,YGP1,UTR2
										6_Member	GO Biological Processes	GO:0071852	fungal-type cell wall organization or biogenesis	-2.23499	-0.411677	851042,851131,851649,852359,853757,854797,856671	MID2,INA1,SED1,TIP1,GFA1,BAR1,UTR2
										6_Member	GO Biological Processes	GO:0031505	fungal-type cell wall organization	-2.03278	-0.240316	851042,851131,851649,852359,854797,856671	MID2,INA1,SED1,TIP1,BAR1,UTR2
										7_Summary	GO Biological Processes	GO:0006037	cell wall chitin metabolic process	-2.89657	-0.93965	852326,853757,856671	CHS2,GFA1,UTR2
										7_Member	GO Biological Processes	GO:0006037	cell wall chitin metabolic process	-2.89657	-0.93965	852326,853757,856671	CHS2,GFA1,UTR2
										7_Member	GO Biological Processes	GO:0006022	aminoglycan metabolic process	-2.57368	-0.68075	852326,853757,856671	CHS2,GFA1,UTR2
										7_Member	GO Biological Processes	GO:0006030	chitin metabolic process	-2.57368	-0.68075	852326,853757,856671	CHS2,GFA1,UTR2
										7_Member	GO Biological Processes	GO:1901071	glucosamine-containing compound metabolic process	-2.52769	-0.641824	852326,853757,856671	CHS2,GFA1,UTR2
										7_Member	GO Biological Processes	GO:0006040	amino sugar metabolic process	-2.44096	-0.571196	852326,853757,856671	CHS2,GFA1,UTR2
										8_Summary	GO Biological Processes	GO:0009628	response to abiotic stimulus	-2.1074	-0.300538	850950,851042,855531,856044,856103	RCK2,MID2,YNL190W,ALD6,LSP1
										8_Member	GO Biological Processes	GO:0009628	response to abiotic stimulus	-2.1074	-0.300538	850950,851042,855531,856044,856103	RCK2,MID2,YNL190W,ALD6,LSP1
										9_Summary	GO Biological Processes	GO:0019725	cellular homeostasis	-2.00433	-0.216553	850799,852212,852876,854007,854160,856117,856345	AHP1,UBP13,PMA1,ENB1,IZH2,HAA1,ARN1
										9_Member	GO Biological Processes	GO:0019725	cellular homeostasis	-2.00433	-0.216553	850799,852212,852876,854007,854160,856117,856345	AHP1,UBP13,PMA1,ENB1,IZH2,HAA1,ARN1

## Sheet: cluster_8
	p_val	avg_log2FC	pct.1	pct.2	p_val_adj	cluster	gene		GO enrichment	GroupID	Category	Term	Description	LogP	Log(q-value)	Genes	Symbols
YCR024C-B, PMP13	1.94806e-36	0.828877	1	0.89	1.56722e-32	8	YCR024C-B, PMP1			1_Summary	GO Biological Processes	GO:0000278	mitotic cell cycle	-5.45098	-1.86734	852326,852762,852863,853002,853554,854223,854493,854700,855013,856236,850887,854648,854945,854953,856557	CHS2,CDC20,ALK1,CLB1,BUD4,ASE1,SFG1,MOB1,CDC5,CLB2,MMR1,AIM20,SML1,SUR7,SPO12
MRH13	1.10441e-32	0.999601	0.978	0.757	8.885e-29	8	MRH1			1_Member	GO Biological Processes	GO:0000278	mitotic cell cycle	-5.45098	-1.86734	852326,852762,852863,853002,853554,854223,854493,854700,855013,856236	CHS2,CDC20,ALK1,CLB1,BUD4,ASE1,SFG1,MOB1,CDC5,CLB2
YML119W	6.91969e-31	0.913582	0.33	0.075	5.56689e-27	8	YML119W			1_Member	GO Biological Processes	GO:0007049	cell cycle	-5.28673	-1.86734	850887,852326,852762,852863,853002,853554,854223,854493,854648,854700,854945,854953,855013,856236,856557	MMR1,CHS2,CDC20,ALK1,CLB1,BUD4,ASE1,SFG1,AIM20,MOB1,SML1,SUR7,CDC5,CLB2,SPO12
YIL158W2	1.59782e-30	1.03609	0.62	0.237	1.28544e-26	8	YIL158W			1_Member	GO Biological Processes	GO:1903047	mitotic cell cycle process	-4.70543	-1.72459	852326,852762,852863,853002,853554,854223,854700,855013,856236	CHS2,CDC20,ALK1,CLB1,BUD4,ASE1,MOB1,CDC5,CLB2
SML13	2.07663e-30	0.890933	0.955	0.576	1.67065e-26	8	SML1			1_Member	GO Biological Processes	GO:0051301	cell division	-4.51376	-1.637	850887,852326,852762,853002,853554,854223,854700,855013,856236	MMR1,CHS2,CDC20,CLB1,BUD4,ASE1,MOB1,CDC5,CLB2
PMA12	3.46155e-28	0.535738	1	0.992	2.78482e-24	8	PMA1			1_Member	GO Biological Processes	GO:0022402	cell cycle process	-3.48162	-0.836572	852326,852762,852863,853002,853554,854223,854700,854953,855013,856236,856557	CHS2,CDC20,ALK1,CLB1,BUD4,ASE1,MOB1,SUR7,CDC5,CLB2,SPO12
CHS22	1.24262e-26	0.973715	0.497	0.179	9.99685e-23	8	CHS2			1_Member	GO Biological Processes	GO:0007010	cytoskeleton organization	-2.61053	-0.231751	852326,853002,853554,854223,854953,855013	CHS2,CLB1,BUD4,ASE1,SUR7,CDC5
SPO122	1.65189e-24	0.955372	0.492	0.184	1.32895e-20	8	SPO12			1_Member	GO Biological Processes	GO:0000281	mitotic cytokinesis	-2.06893	0	852326,853554,854700	CHS2,BUD4,MOB1
NCE1022	6.77086e-23	0.816861	0.883	0.544	5.44715e-19	8	NCE102			1_Member	GO Biological Processes	GO:0061640	cytoskeleton-dependent cytokinesis	-2.05198	0	852326,853554,854700	CHS2,BUD4,MOB1
CDC20	3.05132e-22	0.790567	0.302	0.083	2.45479e-18	8	CDC20			2_Summary	GO Biological Processes	GO:0010696	positive regulation of mitotic spindle pole body separation	-5.1492	-1.86734	853002,855013,856236,851724,852762,854700,856557,856272,852863,854223,850518,852876,854493	CLB1,CDC5,CLB2,SWI5,CDC20,MOB1,SPO12,NCE102,ALK1,ASE1,STE2,PMA1,SFG1
SCW42	1.29065e-21	0.597625	0.983	0.848	1.03832e-17	8	SCW4			2_Member	GO Biological Processes	GO:0010696	positive regulation of mitotic spindle pole body separation	-5.1492	-1.86734	853002,855013,856236	CLB1,CDC5,CLB2
CLB2	3.37291e-20	0.709276	0.307	0.09	2.71351e-16	8	CLB2			2_Member	KEGG Pathway	sce04111	Cell cycle - yeast - Saccharomyces cerevisiae (budding yeast)	-4.99011	-1.83318	851724,852762,853002,854700,855013,856236,856557	SWI5,CDC20,CLB1,MOB1,CDC5,CLB2,SPO12
MMR13	8.34466e-19	0.815618	0.615	0.309	6.71328e-15	8	MMR1			2_Member	GO Biological Processes	GO:0010695	regulation of mitotic spindle pole body separation	-4.77263	-1.72459	853002,855013,856236	CLB1,CDC5,CLB2
CLB12	1.24053e-17	0.896968	0.369	0.139	9.98003e-14	8	CLB1			2_Member	GO Biological Processes	GO:0001932	regulation of protein phosphorylation	-4.4929	-1.637	853002,854700,856236,856272	CLB1,MOB1,CLB2,NCE102
ASE1	4.93963e-16	0.667231	0.313	0.108	3.97393e-12	8	ASE1			2_Member	GO Biological Processes	GO:0042325	regulation of phosphorylation	-4.27925	-1.4745	853002,854700,856236,856272	CLB1,MOB1,CLB2,NCE102
SFG12	1.23096e-15	0.754465	0.503	0.234	9.90309e-12	8	SFG1			2_Member	GO Biological Processes	GO:0031399	regulation of protein modification process	-4.13125	-1.37227	852762,853002,854700,856236,856272	CDC20,CLB1,MOB1,CLB2,NCE102
YNL058C1	4.69592e-15	0.825906	0.335	0.129	3.77787e-11	8	YNL058C			2_Member	GO Biological Processes	GO:0090068	positive regulation of cell cycle process	-3.96879	-1.25119	852762,853002,855013,856236,856557	CDC20,CLB1,CDC5,CLB2,SPO12
MOB1	6.202e-15	0.72006	0.358	0.14	4.98951e-11	8	MOB1			2_Member	GO Biological Processes	GO:0045787	positive regulation of cell cycle	-3.9176	-1.23779	852762,853002,855013,856236,856557	CDC20,CLB1,CDC5,CLB2,SPO12
YNL190W2	2.33279e-14	0.492369	0.983	0.889	1.87673e-10	8	YNL190W			2_Member	WikiPathways	WP414	Cell cycle and cell division	-3.41246	-0.799596	851724,852762,853002,854700,855013	SWI5,CDC20,CLB1,MOB1,CDC5
ALK11	3.41296e-14	0.713818	0.296	0.107	2.74573e-10	8	ALK1			2_Member	GO Biological Processes	GO:0010564	regulation of cell cycle process	-3.23664	-0.653747	852762,852863,853002,854700,855013,856236,856557	CDC20,ALK1,CLB1,MOB1,CDC5,CLB2,SPO12
SWI5	1.08273e-13	0.647681	0.263	0.091	8.71054e-10	8	SWI5			2_Member	GO Biological Processes	GO:0007052	mitotic spindle organization	-2.96526	-0.410395	853002,854223,855013	CLB1,ASE1,CDC5
SUR72	1.63867e-12	0.700142	0.564	0.316	1.31831e-08	8	SUR7			2_Member	GO Biological Processes	GO:0031401	positive regulation of protein modification process	-2.92815	-0.399616	852762,854700,856236	CDC20,MOB1,CLB2
PHO31	2.70526e-10	0.683628	0.503	0.286	2.17638e-06	8	PHO3			2_Member	GO Biological Processes	GO:0051726	regulation of cell cycle	-2.89408	-0.390363	852762,852863,853002,854700,855013,856236,856557	CDC20,ALK1,CLB1,MOB1,CDC5,CLB2,SPO12
REV12	4.06635e-09	0.544658	0.441	0.248	3.27138e-05	8	REV1			2_Member	GO Biological Processes	GO:0019220	regulation of phosphate metabolic process	-2.84366	-0.366124	853002,854700,856236,856272	CLB1,MOB1,CLB2,NCE102
CIS33	6.59317e-09	0.387042	0.972	0.803	5.30421e-05	8	CIS3			2_Member	GO Biological Processes	GO:0051174	regulation of phosphorus metabolic process	-2.82408	-0.366124	853002,854700,856236,856272	CLB1,MOB1,CLB2,NCE102
ATF2	1.05322e-08	0.563209	0.274	0.126	8.47312e-05	8	ATF2			2_Member	GO Biological Processes	GO:0007051	spindle organization	-2.63833	-0.241066	853002,854223,855013	CLB1,ASE1,CDC5
TPO32	1.41152e-08	0.56421	0.291	0.137	0.000113556	8	TPO3			2_Member	GO Biological Processes	GO:1902850	microtubule cytoskeleton organization involved in mitosis	-2.58269	-0.22164	853002,854223,855013	CLB1,ASE1,CDC5
TDH21	2.07813e-08	0.274028	1	0.996	0.000167185	8	TDH2			2_Member	GO Biological Processes	GO:0044770	cell cycle phase transition	-2.4304	-0.102779	853002,855013,856236	CLB1,CDC5,CLB2
HST31	3.14369e-08	0.539287	0.251	0.112	0.00025291	8	HST3			2_Member	GO Biological Processes	GO:0044772	mitotic cell cycle phase transition	-2.4304	-0.102779	853002,855013,856236	CLB1,CDC5,CLB2
ECM333	3.18712e-08	0.333849	0.972	0.87	0.000256404	8	ECM33			2_Member	GO Biological Processes	GO:2000241	regulation of reproductive process	-2.15795	0	851724,852762,853002	SWI5,CDC20,CLB1
SED13	1.35261e-07	0.472703	0.816	0.644	0.00108818	8	SED1			2_Member	KEGG Pathway	sce04113	Meiosis - yeast - Saccharomyces cerevisiae (budding yeast)	-2.08647	0	852762,853002,855013,856557	CDC20,CLB1,CDC5,SPO12
YMR031C2	3.83615e-07	0.624702	0.33	0.187	0.00308618	8	YMR031C			2_Member	GO Biological Processes	GO:0048518	positive regulation of biological process	-2.04679	0	850518,851724,852762,852876,853002,854493,854700,855013,856236,856557	STE2,SWI5,CDC20,PMA1,CLB1,SFG1,MOB1,CDC5,CLB2,SPO12
CDC5, YMR001C-A	4.70317e-07	0.489696	0.257	0.125	0.0037837	8	CDC5, YMR001C-A			3_Summary	GO Biological Processes	GO:0045229	external encapsulating structure organization	-2.63909	-0.241066	851649,852326,852370,853196,853282,854953	SED1,CHS2,ECM33,SCW4,CIS3,SUR7
STE23	5.59967e-07	0.357189	0.67	0.47	0.00450493	8	STE2			3_Member	GO Biological Processes	GO:0045229	external encapsulating structure organization	-2.63909	-0.241066	851649,852326,852370,853196,853282,854953	SED1,CHS2,ECM33,SCW4,CIS3,SUR7
BUD42	8.64717e-07	0.526591	0.318	0.173	0.00695665	8	BUD4			3_Member	GO Biological Processes	GO:0071555	cell wall organization	-2.63909	-0.241066	851649,852326,852370,853196,853282,854953	SED1,CHS2,ECM33,SCW4,CIS3,SUR7
RAD23	8.80292e-07	0.385193	0.587	0.405	0.00708195	8	RAD23			3_Member	GO Biological Processes	GO:0071554	cell wall organization or biogenesis	-2.17036	0	851649,852326,852370,853196,853282,854953	SED1,CHS2,ECM33,SCW4,CIS3,SUR7
URA51	1.52537e-06	0.318471	0.933	0.822	0.0122716	8	URA5
YJL077W-B, YJL077W-A2	2.41266e-06	0.476074	0.335	0.194	0.0194098	8	YJL077W-B, YJL077W-A
YJR003C1	3.34868e-06	0.440575	0.285	0.156	0.0269401	8	YJR003C

[truncated: 2 more sheets: cluster_9, cluster_10]
