# Supplementary material for: Transcriptional heterogeneity shapes stress-adaptive responses in yeast
Source: Nat Commun. 2025 Mar 17;16:2631. doi: 10.1038/s41467-025-57911-6 (PMC11914649; doi:10.1038/s41467-025-57911-6)
Supplement: Supplementary file 8 — Supplementary Dataset 6 [file 41467_2025_57911_MOESM8_ESM.xlsx]

## Sheet: Legend
Supplementary Data 6
Differential expression between bsal stressed cells and the rest of the population using the WT t0 dataset only. Differential expression was performed using the FidMarkers function from Seurat
Gene	average log2FC
p_val	percent cells where gene is detected in group 1
avg_log2FC	percent cells where gene is detected in group 2
pct.1	Adjusted p-value using Bonferroni correction
pct.2	cluster number
p_val_adj	gene name

## Sheet: DE_basalstress
Gene	p_val	avg_log2FC	pct.1	pct.2	p_val_adj
YGP1	1.37264e-34	1.4367	0.303	0.079	1.10429e-30
PNC1	3.08472e-29	0.821189	0.364	0.121	2.48166e-25
HOR7	5.1224e-19	0.753045	0.795	0.547	4.12097e-15
LSP1	5.94541e-24	0.75043	0.68	0.386	4.78308e-20
YPL158C	3.25039e-07	0.709811	0.222	0.122	0.00261494
YER067W	6.26672e-16	0.705871	0.135	0.034	5.04158e-12
SED1	3.70112e-17	0.689848	0.838	0.634	2.97755e-13
YDL124W	5.98023e-20	0.67211	0.747	0.521	4.8111e-16
ASH1	3.11747e-10	0.657164	0.246	0.117	2.508e-06
YCL042W, GLK1	1.88619e-16	0.654974	0.226	0.08	1.51744e-12
ALD6	1.02291e-19	0.652845	0.754	0.49	8.22929e-16
GSY2	2.7378e-10	0.637729	0.168	0.067	2.20256e-06
HSP150	9.33636e-13	0.611797	0.623	0.41	7.5111e-09
EMI2	3.91337e-08	0.598241	0.202	0.099	0.00031483
HSP82	8.07817e-10	0.57102	0.495	0.309	6.49889e-06
FIT3	0.00153388	0.567823	0.785	0.687	1
PIL1	2.21404e-16	0.564905	0.808	0.558	1.7812e-12
LAP4	9.49418e-15	0.564546	0.263	0.106	7.63807e-11
NTH1	1.00342e-11	0.557675	0.347	0.178	8.07253e-08
UBI4	4.58581e-11	0.553735	0.29	0.142	3.68928e-07
YJL133C-A	1.44866e-06	0.546917	0.182	0.093	0.0116545
HXT4	2.42097e-05	0.539011	0.162	0.088	0.194767
YML131W	4.92249e-12	0.53434	0.276	0.125	3.96015e-08
GPD1	1.36393e-10	0.527839	0.269	0.13	1.09728e-06
EGT2	1.01622e-07	0.519813	0.354	0.215	0.000817549
STF2	4.33423e-08	0.519056	0.215	0.107	0.000348689
ALD4	1.57236e-05	0.509005	0.215	0.126	0.126497
GRE2	7.35021e-09	0.50362	0.347	0.197	5.91325e-05
PIR1	6.26074e-08	0.494304	0.327	0.187	0.000503677
TPS1	7.04973e-10	0.489666	0.323	0.171	5.67151e-06
MFA2	2.84805e-09	0.468002	0.65	0.475	2.29125e-05
OM14	1.34101e-08	0.452166	0.249	0.127	0.000107884
GRE3	1.03589e-10	0.443357	0.343	0.177	8.33376e-07
YBR085C-A	1.1367e-08	0.440461	0.391	0.233	9.14472e-05
GLO1	1.72526e-09	0.422077	0.559	0.367	1.38797e-05
YHR138C	4.11468e-08	0.421143	0.175	0.081	0.000331026
DSE3	8.59976e-07	0.408819	0.232	0.126	0.00691851
HXT2	3.46896e-05	0.407781	0.407	0.293	0.279078
TDH1	0.0124376	0.40436	0.178	0.127	1
SSA1	1.35014e-08	0.400931	0.889	0.762	0.000108619
DCS1	5.05009e-09	0.40092	0.242	0.118	4.0628e-05
PRY1	0.00298552	0.398936	0.286	0.212	1
PHO3	4.38589e-07	0.389913	0.438	0.284	0.00352845
YLR194C	0.00287176	0.382718	0.192	0.13	1
PST1	0.0010163	0.382337	0.152	0.091	1
PRB1	1.36239e-05	0.381868	0.209	0.121	0.109604
FIT2	0.000415569	0.378206	0.727	0.614	1
HOR2	1.45263e-05	0.377007	0.172	0.093	0.116864
STF1	7.82227e-07	0.375121	0.172	0.084	0.00629302
YGR127W	8.47549e-09	0.372771	0.128	0.047	6.81853e-05
TMA17	1.49746e-07	0.370356	0.158	0.07	0.0012047
YGR130C	1.10799e-06	0.361726	0.33	0.203	0.00891377
GRX2	5.65197e-07	0.361396	0.582	0.405	0.00454701
SIC1	0.000426028	0.358307	0.269	0.186	1
YPL260W	1.16565e-05	0.356433	0.357	0.232	0.0937763
TIP1	4.98821e-08	0.356167	0.704	0.543	0.000401301
YMR315W	3.22353e-05	0.354917	0.522	0.381	0.259333
KIN3	1.77332e-08	0.354812	0.172	0.074	0.000142663
YET3	3.55081e-05	0.352194	0.535	0.4	0.285662
TPS2	0.00166214	0.342243	0.162	0.103	1
YLR198C, PBA1	2.35099e-06	0.339551	0.138	0.064	0.0189138
YLL023C	8.8625e-06	0.338523	0.29	0.18	0.0712988
ATP23	0.000917271	0.338433	0.162	0.1	1
HXT1	1.87972e-07	0.337732	0.717	0.547	0.00151223
GTT1	0.000154254	0.337317	0.249	0.16	1
YMR291W	3.62063e-07	0.336147	0.148	0.065	0.0029128
PRX1	4.73559e-06	0.335819	0.276	0.163	0.0380978
BDH1	3.13989e-05	0.33319	0.273	0.174	0.252604
ZWF1	8.22156e-07	0.332165	0.599	0.43	0.00661425
MAS2	5.17514e-06	0.332097	0.286	0.172	0.041634
YML6	0.000461413	0.331186	0.205	0.132	1
PCL9	9.97633e-06	0.328799	0.138	0.066	0.0802596
YBR071W	0.000339463	0.328563	0.152	0.088	1
RPN1	5.13769e-05	0.328038	0.603	0.462	0.413327
AMN1	0.000197163	0.3236	0.411	0.297	1
HXT3	4.47753e-09	0.323503	0.939	0.829	3.60217e-05
GSP2	3.18712e-07	0.323179	0.182	0.087	0.00256404
HSP31	9.78822e-05	0.322001	0.219	0.133	0.787462
YOR285W	6.55322e-05	0.321821	0.586	0.456	0.527207
QCR10	4.11469e-05	0.319479	0.279	0.176	0.331027
SMF3	0.000489462	0.318606	0.33	0.238	1
MRH1	1.01227e-06	0.316405	0.875	0.759	0.0081437
YEL025C	0.000111843	0.310671	0.138	0.074	0.899777
PTK2	0.00346566	0.310295	0.249	0.18	1
MRPL7	2.93156e-05	0.309446	0.239	0.144	0.235844
FMP29	3.84059e-05	0.308161	0.202	0.117	0.308975
YOR052C	8.62535e-05	0.308147	0.269	0.173	0.69391
PRY3	0.000407038	0.307725	0.246	0.16	1
TPK1	1.58441e-07	0.307455	0.135	0.055	0.00127466
SSU72	6.21325e-06	0.30745	0.219	0.122	0.0499856
ARG4	0.000367177	0.307143	0.199	0.123	1
CAN1	9.05428e-06	0.304714	0.478	0.331	0.0728417
HSP60	5.55295e-06	0.304505	0.828	0.696	0.0446735
SKN1	1.39592e-05	0.304436	0.178	0.095	0.112302
HSP104	0.000104021	0.304132	0.195	0.115	0.836847
PAM17	0.000434377	0.302154	0.397	0.293	1
BBC1	2.23316e-06	0.301868	0.465	0.304	0.0179657
ARP3	0.000113565	0.301346	0.522	0.392	0.913628
RFS1	0.000377855	0.301225	0.451	0.337	1
MAG1	0.000640879	0.300422	0.131	0.074	1
SIP5	7.58497e-06	0.299109	0.165	0.083	0.0610211
ODC1	6.78839e-06	0.298683	0.128	0.059	0.0546126
CLN3	0.000308529	0.29785	0.296	0.202	1
RPT5	0.00046968	0.297556	0.569	0.458	1
EMI5	6.88472e-06	0.29377	0.165	0.084	0.0553875
CIT1	0.00369982	0.293502	0.296	0.218	1
SNX4	0.000297576	0.29142	0.152	0.087	1
ARG1	0.127374	0.290519	0.125	0.094	1
FMP52	8.61984e-06	0.290089	0.529	0.369	0.0693466
COX5B	7.43325e-05	0.287277	0.152	0.081	0.598005
GFA1	2.36854e-05	0.287125	0.519	0.37	0.190549
YLR218C	2.00207e-06	0.284579	0.128	0.056	0.0161067
FMP51	0.000523836	0.284568	0.303	0.208	1
NCE103	0.000595195	0.284425	0.313	0.222	1
CYK3	0.000367753	0.283222	0.209	0.131	1
MCR1	0.000496706	0.281681	0.283	0.19	1
NIS1	0.000215783	0.279808	0.209	0.129	1
UGA2	4.67547e-05	0.279124	0.121	0.059	0.376141
CDC20	8.86991e-05	0.277849	0.162	0.089	0.713584
YGL157W	0.000382981	0.274392	0.32	0.221	1
ERG28	8.25146e-05	0.27397	0.364	0.248	0.66383
YGR161W-C	1.06464e-05	0.273525	0.114	0.051	0.0856504
PST2	0.00020947	0.27292	0.65	0.529	1
ATG8	2.31568e-07	0.271793	0.145	0.062	0.00186296
MSN5	0.00115259	0.270946	0.283	0.199	1
RVS167	0.00023261	0.270747	0.569	0.421	1
YLR345W	6.01007e-08	0.269094	0.104	0.036	0.00048351
RME1, YGR045C	0.0064308	0.268795	0.155	0.104	1
TIM11	0.000703093	0.268152	0.539	0.42	1
IDH2	0.00807429	0.267653	0.391	0.297	1
RNR4	0.011589	0.26722	0.768	0.691	1
MET6	0.00442327	0.266797	0.35	0.262	1
YDR391C	7.09025e-05	0.266615	0.168	0.094	0.57041
YSC84	3.11152e-05	0.264964	0.121	0.058	0.250322
CYT1	0.000108558	0.263839	0.189	0.108	0.873351
MET14	0.0256919	0.263055	0.189	0.142	1
MBF1	2.24195e-05	0.262302	0.845	0.729	0.180365
LSB3	0.0110568	0.261817	0.357	0.288	1
TEC1	0.000835755	0.260278	0.236	0.158	1
QCR7	0.00116713	0.259404	0.549	0.439	1
GLG1	9.95747e-06	0.258441	0.832	0.689	0.0801079
YKR011C	1.76849e-05	0.258004	0.104	0.046	0.142275
ARN1	0.0148593	0.256803	0.249	0.187	1
ATF2	0.000574803	0.256191	0.202	0.128	1
DAK1	0.000368132	0.256145	0.313	0.215	1
IDH1	0.00229839	0.255869	0.276	0.194	1
MRPS35	5.88296e-05	0.255394	0.155	0.083	0.473284
MRPS9	0.00120289	0.254778	0.35	0.252	1
PRE7	0.000412823	0.254459	0.626	0.521	1
COX14	0.00403508	0.254423	0.293	0.216	1
MCM3	0.000116076	0.253124	0.293	0.189	0.933833
TIS11	0.0927668	0.253057	0.215	0.172	1
PLP1	7.64141e-06	0.251765	0.152	0.074	0.0614751
MSC6	0.000107054	0.251661	0.236	0.143	0.86125
ENO1	0.00168683	0.251312	0.754	0.659	1
CHS1	0.00707965	0.250816	0.192	0.134	1
SDS24	6.68622e-05	0.250528	0.108	0.051	0.537907
MEP3	0.00564909	0.250043	0.209	0.145	1
PRS5	0.00768087	-0.251026	0.471	0.503	1
GDA1	0.0357423	-0.251292	0.357	0.392	1
CSI2	0.119024	-0.255705	0.121	0.152	1
ALK2	0.0283945	-0.256489	0.071	0.109	1
YAH1	0.0411868	-0.256977	0.242	0.285	1
YGL101W	0.0214243	-0.256995	0.158	0.21	1
DBP2	8.15067e-06	-0.257765	0.889	0.911	0.0655722
OST4	0.0173867	-0.257785	0.532	0.541	1
CWH41	0.0493811	-0.259359	0.185	0.225	1
NOT3	0.0254949	-0.259755	0.219	0.268	1
MCD1	0.21148	-0.266674	0.088	0.108	1
ADE13	0.0430058	-0.272113	0.596	0.592	1
MRC1	0.0879063	-0.272643	0.098	0.127	1
WHI2	0.0372715	-0.277292	0.229	0.269	1
YBL081W	0.0182036	-0.279777	0.205	0.255	1
CHD1	0.00703883	-0.281568	0.249	0.311	1
ANP1	0.0182366	-0.286156	0.185	0.236	1
TUB2	0.00109773	-0.28741	0.616	0.652	1
YOR246C	0.0208531	-0.287628	0.384	0.42	1
IRR1	0.192793	-0.293157	0.148	0.167	1
DPH2	0.0131689	-0.293649	0.293	0.347	1
SPA2	0.0258204	-0.295641	0.236	0.281	1
SFB3	0.0196318	-0.29778	0.293	0.339	1
HSL1	0.0529395	-0.303028	0.098	0.133	1
SRP101	0.0116112	-0.304977	0.175	0.229	1
POL30	0.393647	-0.305835	0.232	0.242	1
POM152	0.0146068	-0.310786	0.195	0.247	1
TUB1	0.00237527	-0.311923	0.438	0.504	1
SHM2	0.00920901	-0.311962	0.492	0.544	1
MYO2	0.000561344	-0.316238	0.485	0.546	1
HOS3	0.0166334	-0.316739	0.061	0.1	1
YMR295C	0.005182	-0.322859	0.461	0.506	1
DAM1	0.00884519	-0.332857	0.158	0.213	1
SUR4	3.06997e-05	-0.336221	0.687	0.717	0.246979
HMG2	0.0101474	-0.336996	0.158	0.211	1
TOP2	0.00198602	-0.337081	0.424	0.486	1
RAD27	0.0256836	-0.338864	0.121	0.164	1
SML1	0.0101075	-0.340063	0.593	0.599	1
YHP1	0.00334849	-0.345009	0.074	0.131	1
ADE17	0.196421	-0.350827	0.263	0.284	1
WSC2	0.00578501	-0.363238	0.128	0.186	1
HTZ1	0.000972159	-0.363824	0.354	0.43	1
POP5	0.00214004	-0.364283	0.189	0.259	1
CIS3	2.05566e-06	-0.366478	0.768	0.818	0.0165378
RTT107	0.0251867	-0.368745	0.131	0.176	1
CIN8	0.000649483	-0.369123	0.057	0.122	1
ECM33	4.80325e-08	-0.373251	0.862	0.878	0.000386421
FKS1, YLR342W-A	0.000116964	-0.37874	0.673	0.695	0.940973
POL2	0.00295707	-0.381154	0.138	0.205	1
STU2	0.00242718	-0.394679	0.125	0.191	1
NRM1	0.000366933	-0.403933	0.074	0.147	1
GAS1	8.49194e-10	-0.405037	0.889	0.906	6.83176e-06
SIM1	7.00407e-07	-0.506765	0.465	0.575	0.00563477
GAS3	0.000197812	-0.509532	0.215	0.304	1
SVS1	0.00974133	-0.51117	0.165	0.218	1
SVL3	2.84429e-05	-0.519798	0.229	0.33	0.228823
SRL1, YOR248W	4.46909e-09	-0.579882	0.623	0.71	3.59539e-05
YNL300W	0.000902631	-0.623666	0.145	0.23	1
HHT2	5.78e-11	-0.791354	0.754	0.811	4.65001e-07
HHF2	1.6418e-08	-0.793306	0.589	0.667	0.000132083
HTB2	2.84401e-09	-0.799902	0.613	0.683	2.288e-05
HTB1	1.53419e-09	-0.820973	0.623	0.723	1.23425e-05
HHT1	7.3847e-10	-0.922889	0.609	0.701	5.94099e-06
HTA1	4.74618e-09	-1.00166	0.529	0.632	3.8183e-05
HHF1	6.0054e-11	-1.01896	0.434	0.588	4.83135e-07
HTA2	1.1973e-15	-1.02962	0.465	0.654	9.63224e-12
