# Supplementary material for: Transcriptional heterogeneity shapes stress-adaptive responses in yeast
Source: Nat Commun. 2025 Mar 17;16:2631. doi: 10.1038/s41467-025-57911-6 (PMC11914649; doi:10.1038/s41467-025-57911-6)
Supplement: Supplementary file 9 — Supplementary Dataset 7 [file 41467_2025_57911_MOESM9_ESM.xlsx]

## Sheet: Legend
Supplementary Data 7
Summary metrics for the induced and repressed osmoconsensus signature. Note that YMN478 and YMN479 strain names represent the wild types
barcode	Mutant strain barcode
condition	sampling condition (control or 0.4M NaCl)
cell_number	Number of detected cells per genotype
avg_upreg200	avergae expression of the induced osmoconsensus
median_upreg200	median expression of the induced osmoconsensus
std_upreg200	standard deviation expression of the induced osmoconsensus
avg_downreg200	avergae expression of the repressed osmoconsensus
median_downreg200	median expression of the repressed osmoconsensus
std_downreg200	standard deviation expression of the repressed osmoconsensus
rewiring_score	average expression induced osmoconsensus /average expression repressed osmoconsensus
cells_upreg_ge_0.11073	number of basal stressed cells (control expression above 0.11073)
percent_cells_upreg_ge_0.11073	percentage of cells above basal stress threshold)
cells_upreg_ge_0.3204	number of hyper-responsive cells ( expression induced osmoconsensus above 0.3204in NaCl)
percent_cells_upreg_ge_0.3204	percentage of hyper-responsive cells ( expression induced osmoconsensus above 0.3204in NaCl)
basal_stress	classification of basal stress gentoypes (TRUE) or rest (FALSE)
high_stress	classification of hyper-responsive gentoypes (TRUE) or rest (FALSE)
high_variable	classification of highly variable genes (standard deviation above 0.4)
Fano Factor	The Fano factor for each genotype was calculated as the variance to mean ratio
sys_name	systematic name for mutant strain

## Sheet: summary genotype metrics
	barcode	condition	cell_number	avg_upreg200	median_upreg200	var_upreg200	std_upreg200	avg_downreg200	median_downreg200	var_downreg200	std_downreg200	rewiring_score	cells_upreg_BASALstress	percent_cells_BASALstress	cells_upreg_Hyperesponsive	percent_cells_Hyperesponsive	basal_stress	Hyperespponsive	high_variable	Condition_barcode	FanoFactor	sys_name
1	YMN478bc-BYc1	NaCl	434	0.269178	0.268562	0.00186494	0.0431849	0.172165	0.173133	0.0012053	0.0347175	1.55118	434	100	48	11.0599	TRUE	FALSE	FALSE	NaCl YMN478bc-BYc1	0.00692827	WT
2	YMN478bc-BYc1	control	522	0.0934515	0.0932833	0.000206758	0.0143791	0.277897	0.276883	0.0026066	0.0510549	0.336905	51	9.77011	0	0	FALSE	FALSE	FALSE	control YMN478bc-BYc1	0.00221246	WT
3	YMN479bc-BYc2	NaCl	490	0.268741	0.268207	0.00167373	0.0409112	0.173006	0.173517	0.00101805	0.0319069	1.54571	490	100	45	9.18367	TRUE	FALSE	FALSE	NaCl YMN479bc-BYc2	0.00622802	WT
4	YMN479bc-BYc2	control	507	0.0939186	0.0925683	0.000188646	0.0137348	0.275788	0.272332	0.002518	0.0501796	0.33991	52	10.2564	0	0	FALSE	FALSE	FALSE	control YMN479bc-BYc2	0.00200861	WT
5	bc-YBL005W	control	3	0.0985483	0.102848	0.00010574	0.010283	0.304533	0.324563	0.00198067	0.0445047	0.316882	0	0	0	0	FALSE	FALSE	FALSE	control bc-YBL005W	0.00107297	YBL005W
6	bc-YBL008W	NaCl	30	0.279941	0.268687	0.00182284	0.0426947	0.140017	0.142689	0.00167097	0.0408776	1.88302	30	100	8	26.6667	TRUE	TRUE	FALSE	NaCl bc-YBL008W	0.00651151	YBL008W
7	bc-YBL008W	control	12	0.0919626	0.0885783	0.000179035	0.0133804	0.250731	0.224981	0.00332756	0.057685	0.393715	2	16.6667	0	0	FALSE	FALSE	FALSE	control bc-YBL008W	0.00194682	YBL008W
8	bc-YBL021C	NaCl	34	0.275957	0.285093	0.00177979	0.0421876	0.161407	0.163866	0.00111446	0.0333835	1.73979	34	100	3	8.82353	TRUE	FALSE	FALSE	NaCl bc-YBL021C	0.00644953	YBL021C
9	bc-YBL021C	control	29	0.0964061	0.09733	0.000107984	0.0103915	0.292363	0.290318	0.00243608	0.0493567	0.335253	2	6.89655	0	0	FALSE	FALSE	FALSE	control bc-YBL021C	0.0011201	YBL021C
10	bc-YBL032W	NaCl	33	0.276107	0.274608	0.00163976	0.0404939	0.187431	0.189637	0.000805104	0.0283743	1.44808	33	100	3	9.09091	TRUE	FALSE	FALSE	NaCl bc-YBL032W	0.00593885	YBL032W
11	bc-YBL032W	control	29	0.0960609	0.0958333	9.65579e-05	0.00982639	0.320465	0.319697	0.0022062	0.0469702	0.299763	2	6.89655	0	0	FALSE	FALSE	FALSE	control bc-YBL032W	0.00100517	YBL032W
12	bc-YBL054W	NaCl	35	0.28025	0.281103	0.00179251	0.042338	0.179774	0.173117	0.00111602	0.0334068	1.62378	35	100	5	14.2857	TRUE	FALSE	FALSE	NaCl bc-YBL054W	0.00639611	YBL054W
13	bc-YBL054W	control	34	0.0943269	0.0932817	0.00011165	0.0105665	0.296507	0.312526	0.00256648	0.0506604	0.298477	2	5.88235	0	0	FALSE	FALSE	FALSE	control bc-YBL054W	0.00118365	YBL054W
14	bc-YBL056W	NaCl	13	0.283737	0.297988	0.00173775	0.0416863	0.166327	0.169423	0.000919136	0.0303173	1.75884	13	100	3	23.0769	TRUE	FALSE	FALSE	NaCl bc-YBL056W	0.00612452	YBL056W
15	bc-YBL056W	control	12	0.100374	0.0980725	0.000410971	0.0202724	0.285405	0.272608	0.00227127	0.0476579	0.359757	4	33.3333	0	0	TRUE	FALSE	FALSE	control bc-YBL056W	0.00409439	YBL056W
16	bc-YBL061C	control	2	0.084935	0.084935	4.39067e-06	0.00209539	0.246797	0.246797	0.00387464	0.0622466	0.34415	0	0	0	0	FALSE	FALSE	FALSE	control bc-YBL061C	5.16945e-05	YBL061C
17	bc-YBL079W	NaCl	20	0.246847	0.238909	0.00185506	0.0430704	0.183274	0.187938	0.00134753	0.0367088	1.27121	20	100	1	5	TRUE	FALSE	FALSE	NaCl bc-YBL079W	0.00751504	YBL079W
18	bc-YBL079W	control	24	0.0945344	0.0926583	0.000147902	0.0121615	0.267566	0.270614	0.00259493	0.0509405	0.3424	2	8.33333	0	0	FALSE	FALSE	FALSE	control bc-YBL079W	0.00156453	YBL079W
19	bc-YBL088C	NaCl	51	0.284729	0.283562	0.00146681	0.0382989	0.157849	0.159758	0.000980445	0.0313121	1.77494	51	100	11	21.5686	TRUE	FALSE	FALSE	NaCl bc-YBL088C	0.00515158	YBL088C
20	bc-YBL088C	control	36	0.0965235	0.093035	0.000185694	0.013627	0.269736	0.266614	0.00164904	0.0406084	0.34895	5	13.8889	0	0	FALSE	FALSE	FALSE	control bc-YBL088C	0.00192383	YBL088C
21	bc-YBL103C	NaCl	10	0.31603	0.313449	0.00369725	0.060805	0.147045	0.144038	0.000190178	0.0137905	2.17616	10	100	4	40	TRUE	TRUE	TRUE	NaCl bc-YBL103C	0.0116991	YBL103C
22	bc-YBL103C	control	8	0.0966819	0.095135	0.000106653	0.0103273	0.296929	0.292766	0.00386102	0.0621371	0.324953	1	12.5	0	0	FALSE	FALSE	FALSE	control bc-YBL103C	0.00110313	YBL103C
23	bc-YBR018C	NaCl	66	0.270211	0.267763	0.00147092	0.0383526	0.167493	0.168187	0.000866379	0.0294343	1.59205	66	100	4	6.06061	TRUE	FALSE	FALSE	NaCl bc-YBR018C	0.0054436	YBR018C
24	bc-YBR018C	control	40	0.0943291	0.0940717	0.000143498	0.0119791	0.276358	0.278103	0.00252971	0.0502962	0.338262	5	12.5	0	0	FALSE	FALSE	FALSE	control bc-YBR018C	0.00152125	YBR018C
25	bc-YBR030W	NaCl	13	0.275509	0.27918	0.00128478	0.0358438	0.181238	0.179383	0.000707159	0.0265925	1.55633	13	100	1	7.69231	TRUE	FALSE	FALSE	NaCl bc-YBR030W	0.00466327	YBR030W
26	bc-YBR030W	control	10	0.0961363	0.0950133	0.000108396	0.0104114	0.282166	0.279923	0.00334683	0.0578518	0.339427	2	20	0	0	FALSE	FALSE	FALSE	control bc-YBR030W	0.00112753	YBR030W
27	bc-YBR033W	NaCl	65	0.276197	0.27758	0.00115466	0.0339802	0.167259	0.162498	0.000872167	0.0295325	1.7082	65	100	7	10.7692	TRUE	FALSE	FALSE	NaCl bc-YBR033W	0.00418055	YBR033W
28	bc-YBR033W	control	63	0.0990244	0.0991	0.000220103	0.0148359	0.287797	0.291423	0.00214888	0.046356	0.340055	17	26.9841	0	0	TRUE	FALSE	FALSE	control bc-YBR033W	0.00222271	YBR033W
29	bc-YBR066C	NaCl	48	0.268356	0.273421	0.00119781	0.0346095	0.178623	0.180028	0.00122554	0.0350077	1.51877	48	100	3	6.25	TRUE	FALSE	FALSE	NaCl bc-YBR066C	0.00446354	YBR066C
30	bc-YBR066C	control	29	0.0949793	0.0944033	0.000124711	0.0111674	0.281522	0.291082	0.00197553	0.0444469	0.324319	1	3.44828	0	0	FALSE	FALSE	FALSE	control bc-YBR066C	0.00131303	YBR066C
31	bc-YBR081C	NaCl	4	0.20676	0.207817	0.000193469	0.0139093	0.197087	0.197613	0.000291325	0.0170683	1.05163	4	100	0	0	TRUE	FALSE	FALSE	NaCl bc-YBR081C	0.00093572	YBR081C
32	bc-YBR081C	control	5	0.111593	0.10744	8.55311e-05	0.0092483	0.292328	0.28161	0.000366866	0.0191538	0.381521	2	40	0	0	TRUE	FALSE	FALSE	control bc-YBR081C	0.000766453	YBR081C
33	bc-YBR083W	NaCl	51	0.25215	0.254913	0.00184717	0.0429788	0.152625	0.14646	0.000793073	0.0281616	1.7405	51	100	2	3.92157	TRUE	FALSE	FALSE	NaCl bc-YBR083W	0.00732569	YBR083W
34	bc-YBR083W	control	56	0.0918104	0.0874	0.000489053	0.0221145	0.267196	0.261034	0.00309099	0.0555966	0.334822	4	7.14286	0	0	FALSE	FALSE	FALSE	control bc-YBR083W	0.00532677	YBR083W
35	bc-YBR095C	NaCl	27	0.255108	0.256637	0.00133483	0.0365353	0.228325	0.228933	0.0013563	0.036828	1.12101	27	100	0	0	TRUE	FALSE	FALSE	NaCl bc-YBR095C	0.00523241	YBR095C
36	bc-YBR095C	control	25	0.109528	0.109518	0.000228774	0.0151253	0.278388	0.2826	0.00266249	0.0515993	0.387538	11	44	0	0	TRUE	FALSE	FALSE	control bc-YBR095C	0.00208873	YBR095C
37	bc-YBR103W	NaCl	7	0.254014	0.251955	0.00108927	0.0330041	0.177316	0.188242	0.000999308	0.0316118	1.33847	7	100	0	0	TRUE	FALSE	FALSE	NaCl bc-YBR103W	0.00428823	YBR103W
38	bc-YBR103W	control	8	0.0895254	0.0845942	0.000149164	0.0122133	0.266707	0.270526	0.000160287	0.0126605	0.312703	1	12.5	0	0	FALSE	FALSE	FALSE	control bc-YBR103W	0.00166617	YBR103W
39	bc-YBR111W-A	NaCl	2	0.218937	0.218937	0.0039602	0.0629301	0.149963	0.149963	0.00303239	0.0550671	1.45993	2	100	0	0	TRUE	FALSE	TRUE	NaCl bc-YBR111W-A	0.0180884	YBR111W-A
40	bc-YBR111W-A	control	3	0.0875106	0.0920517	7.29479e-05	0.00854096	0.249202	0.269103	0.00151447	0.0389162	0.342068	0	0	0	0	FALSE	FALSE	FALSE	control bc-YBR111W-A	0.00083359	YBR111W-A
41	bc-YBR125C	NaCl	60	0.262379	0.265169	0.00137083	0.0370247	0.172891	0.168528	0.00108417	0.0329268	1.57344	60	100	2	3.33333	TRUE	FALSE	FALSE	NaCl bc-YBR125C	0.00522461	YBR125C
42	bc-YBR125C	control	53	0.0955357	0.095175	0.00016121	0.0126969	0.268554	0.272925	0.00181504	0.0426033	0.348722	6	11.3208	0	0	FALSE	FALSE	FALSE	control bc-YBR125C	0.00168743	YBR125C
43	bc-YBR150C	NaCl	47	0.277921	0.279777	0.00133749	0.0365716	0.163733	0.166843	0.000922579	0.030374	1.67688	47	100	5	10.6383	TRUE	FALSE	FALSE	NaCl bc-YBR150C	0.00481246	YBR150C
44	bc-YBR150C	control	48	0.0975534	0.0974325	0.000183015	0.0135283	0.27291	0.267072	0.00216811	0.0465629	0.364817	9	18.75	0	0	FALSE	FALSE	FALSE	control bc-YBR150C	0.00187605	YBR150C
45	bc-YBR200W	NaCl	12	0.303888	0.318299	0.00403987	0.06356	0.179258	0.175306	0.00149574	0.0386747	1.81568	11	91.6667	6	50	TRUE	TRUE	TRUE	NaCl bc-YBR200W	0.0132939	YBR200W
46	bc-YBR200W	control	15	0.0957506	0.0948333	8.57144e-05	0.00925821	0.304678	0.290785	0.0026251	0.0512357	0.326129	0	0	0	0	FALSE	FALSE	FALSE	control bc-YBR200W	0.000895184	YBR200W
47	bc-YBR215W	NaCl	51	0.244178	0.24023	0.00123855	0.0351931	0.165766	0.164445	0.00105942	0.0325487	1.46085	51	100	0	0	TRUE	FALSE	FALSE	NaCl bc-YBR215W	0.00507233	YBR215W
48	bc-YBR215W	control	51	0.0965822	0.0965733	0.000202753	0.0142392	0.271245	0.2676	0.00289032	0.0537617	0.360887	7	13.7255	0	0	FALSE	FALSE	FALSE	control bc-YBR215W	0.00209928	YBR215W
49	bc-YBR239C	NaCl	52	0.27709	0.276916	0.00154755	0.0393389	0.169595	0.172027	0.000879424	0.0296551	1.60973	52	100	8	15.3846	TRUE	FALSE	FALSE	NaCl bc-YBR239C	0.00558501	YBR239C
50	bc-YBR239C	control	46	0.0912022	0.0932342	0.000311845	0.0176591	0.268707	0.264626	0.00311049	0.0557718	0.352325	3	6.52174	0	0	FALSE	FALSE	FALSE	control bc-YBR239C	0.00341927	YBR239C
51	bc-YBR245C	NaCl	103	0.308082	0.303807	0.00164763	0.0405911	0.161248	0.16459	0.000732633	0.0270672	1.84584	103	100	39	37.8641	TRUE	TRUE	FALSE	NaCl bc-YBR245C	0.00534805	YBR245C
52	bc-YBR245C	control	85	0.103136	0.102095	0.000143487	0.0119786	0.279045	0.283225	0.00226709	0.0476139	0.360473	21	24.7059	0	0	FALSE	FALSE	FALSE	control bc-YBR245C	0.00139125	YBR245C
53	bc-YBR279W	NaCl	32	0.289861	0.284477	0.00078805	0.0280722	0.210194	0.217612	0.000651005	0.0255148	1.30726	32	100	4	12.5	TRUE	FALSE	FALSE	NaCl bc-YBR279W	0.00271872	YBR279W
54	bc-YBR279W	control	17	0.0941232	0.093155	5.0287e-05	0.00709133	0.3609	0.355267	0.00139873	0.0373997	0.262211	1	5.88235	0	0	FALSE	FALSE	FALSE	control bc-YBR279W	0.000534267	YBR279W
55	bc-YBR289W	NaCl	3	0.231815	0.237162	0.00428531	0.0654623	0.165172	0.15344	0.00106707	0.032666	1.54563	3	100	0	0	TRUE	FALSE	TRUE	NaCl bc-YBR289W	0.0184859	YBR289W
56	bc-YBR289W	control	6	0.109786	0.109857	0.000455054	0.021332	0.268812	0.260273	0.0017147	0.0414089	0.422083	3	50	0	0	TRUE	FALSE	FALSE	control bc-YBR289W	0.00414493	YBR289W
57	bc-YBR297W	NaCl	19	0.267594	0.260618	0.00122541	0.0350058	0.195484	0.196597	0.00105226	0.0324385	1.32565	19	100	2	10.5263	TRUE	FALSE	FALSE	NaCl bc-YBR297W	0.00457934	YBR297W
58	bc-YBR297W	control	14	0.0960062	0.0943308	0.000168643	0.0129863	0.292815	0.302907	0.00343654	0.058622	0.311418	2	14.2857	0	0	FALSE	FALSE	FALSE	control bc-YBR297W	0.00175658	YBR297W
59	bc-YBR299W	control	4	0.0915288	0.0887758	0.000404335	0.0201081	0.286165	0.291925	0.00126657	0.0355889	0.304105	1	25	0	0	TRUE	FALSE	FALSE	control bc-YBR299W	0.00441758	YBR299W
60	bc-YCL011C	NaCl	36	0.275811	0.281737	0.00157894	0.0397358	0.167755	0.169629	0.00100525	0.0317057	1.6609	36	100	3	8.33333	TRUE	FALSE	FALSE	NaCl bc-YCL011C	0.00572471	YCL011C
61	bc-YCL011C	control	38	0.10332	0.101673	0.000214157	0.0146341	0.283631	0.289589	0.00173524	0.0416562	0.351095	8	21.0526	0	0	FALSE	FALSE	FALSE	control bc-YCL011C	0.00207274	YCL011C
62	bc-YCL014W-1	control	1	0.111042	0.111042	NA	NA	0.323813	0.323813	NA	NA	0.342919	1	100	0	0	TRUE	FALSE	NA	control bc-YCL014W-1	NA	YCL014W
63	bc-YCL032W	NaCl	6	0.280459	0.282925	0.0012683	0.0356132	0.165525	0.158493	0.00215992	0.046475	1.78509	6	100	1	16.6667	TRUE	FALSE	FALSE	NaCl bc-YCL032W	0.00452222	YCL032W
64	bc-YCL032W	control	12	0.0937329	0.0934467	9.55846e-05	0.00977674	0.28029	0.284863	0.00181128	0.0425592	0.328041	0	0	0	0	FALSE	FALSE	FALSE	control bc-YCL032W	0.00101975	YCL032W
65	bc-YCL055W	NaCl	42	0.247096	0.253926	0.000986979	0.0314162	0.162555	0.163569	0.000704016	0.0265333	1.55241	42	100	0	0	TRUE	FALSE	FALSE	NaCl bc-YCL055W	0.00399431	YCL055W
66	bc-YCL055W	control	51	0.0956945	0.0945133	0.000187753	0.0137023	0.266386	0.270193	0.00258497	0.0508426	0.349799	7	13.7255	0	0	FALSE	FALSE	FALSE	control bc-YCL055W	0.00196201	YCL055W
67	bc-YCR020W-B	NaCl	2	0.260204	0.260204	0.00600371	0.0774836	0.240622	0.240622	0.00227183	0.0476637	1.08138	2	100	0	0	TRUE	FALSE	TRUE	NaCl bc-YCR020W-B	0.0230731	YCR020W-B
68	bc-YCR033W	NaCl	7	0.307561	0.306833	0.000867189	0.0294481	0.207491	0.203537	0.00177462	0.0421262	1.50751	7	100	3	42.8571	TRUE	TRUE	FALSE	NaCl bc-YCR033W	0.00281956	YCR033W
69	bc-YCR033W	control	10	0.0972013	0.09538	0.000101931	0.0100961	0.381987	0.38203	0.00164261	0.0405292	0.249666	1	10	0	0	FALSE	FALSE	FALSE	control bc-YCR033W	0.00104866	YCR033W
70	bc-YCR061W-3	NaCl	13	0.257218	0.263462	0.00153794	0.0392166	0.177515	0.17089	0.00145691	0.0381695	1.5417	13	100	1	7.69231	TRUE	FALSE	FALSE	NaCl bc-YCR061W-3	0.00597912	YCR061W
71	bc-YCR061W-3	control	14	0.0933944	0.0916642	0.000202483	0.0142297	0.29308	0.291368	0.00063233	0.0251462	0.3146	2	14.2857	0	0	FALSE	FALSE	FALSE	control bc-YCR061W-3	0.00216804	YCR061W
72	bc-YCR073C	NaCl	53	0.276142	0.279312	0.00167971	0.0409843	0.181671	0.180333	0.00111036	0.033322	1.54886	53	100	5	9.43396	TRUE	FALSE	FALSE	NaCl bc-YCR073C	0.00608279	YCR073C
73	bc-YCR073C	control	45	0.0971336	0.0972067	8.61282e-05	0.00928053	0.31519	0.316335	0.00337601	0.0581034	0.30729	2	4.44444	0	0	FALSE	FALSE	FALSE	control bc-YCR073C	0.000886698	YCR073C
74	bc-YCR076C	NaCl	59	0.244516	0.240558	0.00146586	0.0382865	0.171111	0.175963	0.00136154	0.036899	1.36709	59	100	3	5.08475	TRUE	FALSE	FALSE	NaCl bc-YCR076C	0.00599493	YCR076C
75	bc-YCR076C	control	44	0.0909936	0.0911058	0.000132291	0.0115018	0.270741	0.260645	0.00269101	0.051875	0.34954	3	6.81818	0	0	FALSE	FALSE	FALSE	control bc-YCR076C	0.00145385	YCR076C
76	bc-YCR084C	NaCl	2	0.374826	0.374826	6.69903e-05	0.00818476	0.179777	0.179777	9.70936e-06	0.00311598	2.08495	2	100	2	100	TRUE	TRUE	FALSE	NaCl bc-YCR084C	0.000178724	YCR084C
77	bc-YCR090C	NaCl	2	0.282109	0.282109	2.78873e-06	0.00166995	0.189627	0.189627	0.00199081	0.0446184	1.48771	2	100	0	0	TRUE	FALSE	FALSE	NaCl bc-YCR090C	9.8853e-06	YCR090C
78	bc-YDL006W	NaCl	16	0.262919	0.238914	0.00413237	0.0642835	0.13643	0.145096	0.00121171	0.0348097	1.6466	16	100	2	12.5	TRUE	FALSE	TRUE	NaCl bc-YDL006W	0.0157173	YDL006W
79	bc-YDL006W	control	15	0.091528	0.0926417	7.21805e-05	0.00849591	0.261805	0.267078	0.00260523	0.0510415	0.346871	0	0	0	0	FALSE	FALSE	FALSE	control bc-YDL006W	0.000788617	YDL006W
80	bc-YDL042C	NaCl	50	0.291589	0.294577	0.00111703	0.0334219	0.177171	0.177605	0.00114984	0.0339093	1.65861	50	100	10	20	TRUE	FALSE	FALSE	NaCl bc-YDL042C	0.00383083	YDL042C
81	bc-YDL042C	control	49	0.0994741	0.097075	0.000460775	0.0214657	0.297375	0.309563	0.00284821	0.0533686	0.313587	9	18.3673	0	0	FALSE	FALSE	FALSE	control bc-YDL042C	0.00463211	YDL042C
82	bc-YDL048C	NaCl	28	0.272745	0.27704	0.00151077	0.0388687	0.170113	0.166011	0.00137959	0.0371428	1.66881	28	100	3	10.7143	TRUE	FALSE	FALSE	NaCl bc-YDL048C	0.00553916	YDL048C
83	bc-YDL048C	control	38	0.0969458	0.0966383	0.000128942	0.0113553	0.279426	0.289319	0.00235916	0.0485711	0.33402	3	7.89474	0	0	FALSE	FALSE	FALSE	control bc-YDL048C	0.00133004	YDL048C
84	bc-YDL074C	NaCl	51	0.292677	0.298032	0.00090695	0.0301156	0.202653	0.199785	0.000630451	0.0251088	1.49176	51	100	10	19.6078	TRUE	FALSE	FALSE	NaCl bc-YDL074C	0.00309881	YDL074C
85	bc-YDL074C	control	33	0.0972882	0.098125	9.74251e-05	0.00987042	0.324706	0.333797	0.00167359	0.0409096	0.293966	4	12.1212	0	0	FALSE	FALSE	FALSE	control bc-YDL074C	0.00100141	YDL074C
86	bc-YDL076C	NaCl	29	0.261555	0.262278	0.000912917	0.0302145	0.190885	0.197262	0.00115654	0.034008	1.3296	29	100	0	0	TRUE	FALSE	FALSE	NaCl bc-YDL076C	0.00349035	YDL076C
87	bc-YDL076C	control	22	0.10603	0.105099	0.000209117	0.0144609	0.299837	0.302472	0.0021322	0.0461758	0.347467	7	31.8182	0	0	TRUE	FALSE	FALSE	control bc-YDL076C	0.00197225	YDL076C
88	bc-YDL106C	NaCl	95	0.266951	0.266802	0.00234203	0.0483946	0.158249	0.15885	0.000713302	0.0267077	1.67958	95	100	11	11.5789	TRUE	FALSE	TRUE	NaCl bc-YDL106C	0.00877329	YDL106C
89	bc-YDL106C	control	101	0.0953647	0.0943433	0.000196527	0.0140188	0.271337	0.265573	0.00237396	0.0487233	0.355244	13	12.8713	0	0	FALSE	FALSE	FALSE	control bc-YDL106C	0.00206079	YDL106C
90	bc-YDL124W	NaCl	12	0.279762	0.28456	0.00127893	0.0357622	0.193133	0.195767	0.00048143	0.0219415	1.45357	12	100	0	0	TRUE	FALSE	FALSE	NaCl bc-YDL124W	0.0045715	YDL124W
91	bc-YDL124W	control	14	0.0999339	0.100528	0.000101632	0.0100812	0.319221	0.316605	0.00229079	0.0478622	0.31752	2	14.2857	0	0	FALSE	FALSE	FALSE	control bc-YDL124W	0.00101699	YDL124W
92	bc-YDL224C	NaCl	29	0.266198	0.262312	0.00145155	0.0380993	0.203813	0.19614	0.00141434	0.0376077	1.33737	29	100	3	10.3448	TRUE	FALSE	FALSE	NaCl bc-YDL224C	0.00545291	YDL224C
93	bc-YDL224C	control	32	0.0959247	0.0951258	0.000111574	0.0105629	0.306745	0.303542	0.00230165	0.0479755	0.313386	3	9.375	0	0	FALSE	FALSE	FALSE	control bc-YDL224C	0.00116315	YDL224C
94	bc-YDL230W	NaCl	10	0.283028	0.289613	0.00306369	0.0553506	0.148687	0.145096	0.000745916	0.0273115	1.99601	10	100	3	30	TRUE	TRUE	TRUE	NaCl bc-YDL230W	0.0108247	YDL230W
95	bc-YDL230W	control	6	0.0867922	0.0834333	0.00020627	0.0143621	0.239179	0.231022	0.00181995	0.0426609	0.361149	1	16.6667	0	0	FALSE	FALSE	FALSE	control bc-YDL230W	0.0023766	YDL230W
96	bc-YDR026C	NaCl	51	0.268543	0.263323	0.00188856	0.0434575	0.164143	0.168755	0.00102325	0.0319883	1.56039	51	100	7	13.7255	TRUE	FALSE	FALSE	NaCl bc-YDR026C	0.0070326	YDR026C
97	bc-YDR026C	control	44	0.0935018	0.0952617	0.000132174	0.0114967	0.280421	0.275162	0.00304118	0.0551469	0.346203	2	4.54545	0	0	FALSE	FALSE	FALSE	control bc-YDR026C	0.0014136	YDR026C
98	bc-YDR043C	NaCl	48	0.299827	0.296806	0.00152715	0.0390788	0.175486	0.178632	0.000785129	0.0280202	1.66155	48	100	12	25	TRUE	TRUE	FALSE	NaCl bc-YDR043C	0.00509343	YDR043C
99	bc-YDR043C	control	40	0.0984231	0.09518	0.000172632	0.0131389	0.311792	0.319464	0.002676	0.0517301	0.297936	4	10	0	0	FALSE	FALSE	FALSE	control bc-YDR043C	0.00175398	YDR043C
100	bc-YDR071C	NaCl	89	0.260933	0.261838	0.00128125	0.0357946	0.163435	0.162472	0.00111071	0.0333273	1.61159	89	100	5	5.61798	TRUE	FALSE	FALSE	NaCl bc-YDR071C	0.00491028	YDR071C
101	bc-YDR071C	control	80	0.0975905	0.09848	0.000167233	0.0129318	0.270883	0.272252	0.00265534	0.0515299	0.361724	17	21.25	0	0	FALSE	FALSE	FALSE	control bc-YDR071C	0.00171362	YDR071C
102	bc-YDR096W	NaCl	64	0.264988	0.265672	0.00250991	0.050099	0.167909	0.168717	0.000778941	0.0279095	1.57467	64	100	8	12.5	TRUE	FALSE	TRUE	NaCl bc-YDR096W	0.00947179	YDR096W
103	bc-YDR096W	control	58	0.0961249	0.0960267	0.000177499	0.0133229	0.270271	0.276119	0.00221183	0.0470301	0.347773	6	10.3448	0	0	FALSE	FALSE	FALSE	control bc-YDR096W	0.00184655	YDR096W
104	bc-YDR109C	control	2	0.10825	0.10825	0.000423017	0.0205674	0.284586	0.284586	0.00144946	0.0380718	0.380377	1	50	0	0	TRUE	FALSE	FALSE	control bc-YDR109C	0.00390778	YDR109C
105	bc-YDR110W	NaCl	35	0.258097	0.250553	0.000917736	0.0302942	0.187878	0.182473	0.00119915	0.0346287	1.3731	35	100	1	2.85714	TRUE	FALSE	FALSE	NaCl bc-YDR110W	0.00355578	YDR110W
106	bc-YDR110W	control	34	0.0933805	0.0937175	0.00011752	0.0108407	0.288302	0.290612	0.00303372	0.0550792	0.322483	1	2.94118	0	0	FALSE	FALSE	FALSE	control bc-YDR110W	0.00125851	YDR110W
107	bc-YDR121W	NaCl	24	0.274018	0.278961	0.00157813	0.0397257	0.159001	0.155807	0.00115656	0.0340082	1.79042	24	100	3	12.5	TRUE	FALSE	FALSE	NaCl bc-YDR121W	0.00575921	YDR121W
108	bc-YDR121W	control	27	0.097485	0.0969533	0.0001649	0.0128413	0.276837	0.271995	0.00335944	0.0579606	0.356453	6	22.2222	0	0	FALSE	FALSE	FALSE	control bc-YDR121W	0.00169154	YDR121W
109	bc-YDR174W	NaCl	12	0.240213	0.238824	0.00151722	0.0389515	0.172317	0.17238	0.00153482	0.0391768	1.38545	12	100	0	0	TRUE	FALSE	FALSE	NaCl bc-YDR174W	0.00631615	YDR174W
110	bc-YDR174W	control	14	0.0917571	0.0900633	7.19148e-05	0.00848026	0.332872	0.32937	0.0031075	0.0557449	0.273441	0	0	0	0	FALSE	FALSE	FALSE	control bc-YDR174W	0.000783751	YDR174W
111	bc-YDR176W	NaCl	32	0.233601	0.231414	0.0017636	0.0419952	0.176375	0.185028	0.00120412	0.0347004	1.2507	32	100	0	0	TRUE	FALSE	FALSE	NaCl bc-YDR176W	0.0075496	YDR176W
112	bc-YDR176W	control	26	0.0997942	0.100501	0.000144565	0.0120235	0.287601	0.295122	0.00207255	0.0455253	0.34054	8	30.7692	0	0	TRUE	FALSE	FALSE	control bc-YDR176W	0.00144863	YDR176W
113	bc-YDR181C	NaCl	70	0.278153	0.279613	0.00151388	0.0389086	0.167812	0.169297	0.00086538	0.0294173	1.65162	70	100	9	12.8571	TRUE	FALSE	FALSE	NaCl bc-YDR181C	0.00544262	YDR181C
114	bc-YDR181C	control	66	0.0969286	0.09602	0.000147162	0.012131	0.290076	0.29058	0.00215268	0.046397	0.330443	9	13.6364	0	0	FALSE	FALSE	FALSE	control bc-YDR181C	0.00151825	YDR181C
115	bc-YDR188W	NaCl	1	0.223742	0.223742	NA	NA	0.155948	0.155948	NA	NA	1.43472	1	100	0	0	TRUE	FALSE	NA	NaCl bc-YDR188W	NA	YDR188W
116	bc-YDR188W	control	2	0.0989075	0.0989075	0.000153972	0.0124085	0.263007	0.263007	0.0178429	0.133577	0.376065	0	0	0	0	FALSE	FALSE	FALSE	control bc-YDR188W	0.00155673	YDR188W
117	bc-YDR207C	NaCl	16	0.249944	0.236738	0.0012379	0.0351838	0.162554	0.160993	0.000865434	0.0294183	1.47049	16	100	0	0	TRUE	FALSE	FALSE	NaCl bc-YDR207C	0.00495269	YDR207C
118	bc-YDR207C	control	14	0.0969451	0.097195	0.000142968	0.0119569	0.268783	0.258674	0.00336903	0.0580434	0.375743	2	14.2857	0	0	FALSE	FALSE	FALSE	control bc-YDR207C	0.00147473	YDR207C
119	bc-YDR213W	NaCl	32	0.275215	0.268598	0.00129006	0.0359173	0.178389	0.176932	0.000713698	0.0267151	1.51809	32	100	5	15.625	TRUE	FALSE	FALSE	NaCl bc-YDR213W	0.00468744	YDR213W
120	bc-YDR213W	control	24	0.0949184	0.0961625	0.000102468	0.0101227	0.284342	0.294124	0.00250157	0.0500157	0.326945	1	4.16667	0	0	FALSE	FALSE	FALSE	control bc-YDR213W	0.00107954	YDR213W
121	bc-YDR216W	NaCl	5	0.279821	0.265958	0.00241201	0.0491122	0.14721	0.132847	0.00160106	0.0400132	2.00199	5	100	1	20	TRUE	FALSE	TRUE	NaCl bc-YDR216W	0.00861981	YDR216W
122	bc-YDR216W	control	4	0.100332	0.102447	0.000319308	0.0178692	0.287703	0.293412	0.00134167	0.0366288	0.34916	1	25	0	0	TRUE	FALSE	FALSE	control bc-YDR216W	0.00318251	YDR216W
123	bc-YDR223W	NaCl	7	0.289708	0.281698	0.00107822	0.0328362	0.163014	0.177848	0.000762327	0.0276103	1.58392	7	100	1	14.2857	TRUE	FALSE	FALSE	NaCl bc-YDR223W	0.00372174	YDR223W
124	bc-YDR223W	control	17	0.0928605	0.0923433	0.000107701	0.0103779	0.285824	0.285	0.00121166	0.0348089	0.324012	0	0	0	0	FALSE	FALSE	FALSE	control bc-YDR223W	0.00115981	YDR223W
125	bc-YDR253C	NaCl	19	0.241922	0.23756	0.00163885	0.0404827	0.167212	0.17205	0.00149388	0.0386508	1.38076	19	100	1	5.26316	TRUE	FALSE	FALSE	NaCl bc-YDR253C	0.00677431	YDR253C
126	bc-YDR253C	control	21	0.0888478	0.0859267	0.000113082	0.010634	0.262932	0.25957	0.00134766	0.0367105	0.331035	1	4.7619	0	0	FALSE	FALSE	FALSE	control bc-YDR253C	0.00127276	YDR253C
127	bc-YDR259C	NaCl	38	0.267553	0.267155	0.00113169	0.0336405	0.167481	0.167379	0.000868753	0.0294746	1.59611	38	100	3	7.89474	TRUE	FALSE	FALSE	NaCl bc-YDR259C	0.00422975	YDR259C
128	bc-YDR259C	control	38	0.100103	0.101392	0.000120004	0.0109546	0.283373	0.274366	0.00208646	0.0456778	0.369549	5	13.1579	0	0	FALSE	FALSE	FALSE	control bc-YDR259C	0.00119881	YDR259C
129	bc-YDR334W	NaCl	46	0.265985	0.265436	0.00150165	0.0387511	0.196883	0.195446	0.00101388	0.0318415	1.3581	46	100	5	10.8696	TRUE	FALSE	FALSE	NaCl bc-YDR334W	0.00564562	YDR334W
130	bc-YDR334W	control	31	0.0984159	0.0950067	0.000191235	0.0138288	0.322505	0.32274	0.00242244	0.0492183	0.294375	6	19.3548	0	0	FALSE	FALSE	FALSE	control bc-YDR334W	0.00194313	YDR334W
131	bc-YDR358W	NaCl	63	0.276396	0.273667	0.00134503	0.0366746	0.164434	0.159527	0.000818527	0.0286099	1.71549	63	100	8	12.6984	TRUE	FALSE	FALSE	NaCl bc-YDR358W	0.0048663	YDR358W
132	bc-YDR358W	control	50	0.0966895	0.0937542	0.000189535	0.0137672	0.281016	0.278685	0.00217574	0.0466449	0.336416	9	18	0	0	FALSE	FALSE	FALSE	control bc-YDR358W	0.00196025	YDR358W
133	bc-YDR420W	NaCl	54	0.267664	0.267408	0.00125897	0.035482	0.162065	0.159225	0.000989285	0.0314529	1.67943	54	100	3	5.55556	TRUE	FALSE	FALSE	NaCl bc-YDR420W	0.00470356	YDR420W
134	bc-YDR420W	control	51	0.094489	0.09405	0.000173217	0.0131612	0.280209	0.279723	0.00168741	0.0410781	0.336225	7	13.7255	0	0	FALSE	FALSE	FALSE	control bc-YDR420W	0.0018332	YDR420W
135	bc-YDR423C	NaCl	9	0.285678	0.288757	0.00187887	0.043346	0.168085	0.151922	0.00119946	0.0346332	1.90069	9	100	3	33.3333	TRUE	TRUE	FALSE	NaCl bc-YDR423C	0.00657689	YDR423C
136	bc-YDR423C	control	11	0.0907683	0.0899133	0.000127015	0.0112701	0.244077	0.24062	0.00172065	0.0414807	0.373674	1	9.09091	0	0	FALSE	FALSE	FALSE	control bc-YDR423C	0.00139933	YDR423C
137	bc-YDR431W	control	2	0.0862383	0.0862383	4.13141e-05	0.0064276	0.307351	0.307351	0.0109404	0.104596	0.280586	0	0	0	0	FALSE	FALSE	FALSE	control bc-YDR431W	0.000479068	YDR431W
138	bc-YDR440W	NaCl	42	0.269861	0.266558	0.00114303	0.0338087	0.157936	0.161503	0.000706021	0.0265711	1.65048	42	100	4	9.52381	TRUE	FALSE	FALSE	NaCl bc-YDR440W	0.00423561	YDR440W
139	bc-YDR440W	control	41	0.10009	0.0978433	0.000255999	0.016	0.276273	0.279705	0.00290159	0.0538664	0.349809	11	26.8293	0	0	TRUE	FALSE	FALSE	control bc-YDR440W	0.00255768	YDR440W
140	bc-YDR448W-1	NaCl	10	0.213516	0.201361	0.00421105	0.0648926	0.153779	0.143658	0.00116467	0.0341273	1.40166	10	100	1	10	TRUE	FALSE	TRUE	NaCl bc-YDR448W-1	0.0197224	YDR448W
141	bc-YDR448W-1	control	18	0.0949906	0.0938858	0.000119242	0.0109198	0.261548	0.261309	0.00143481	0.0378789	0.35929	2	11.1111	0	0	FALSE	FALSE	FALSE	control bc-YDR448W-1	0.00125531	YDR448W
142	bc-YDR451C	NaCl	26	0.27248	0.269317	0.00122282	0.0349688	0.193458	0.190137	0.00130357	0.036105	1.41644	26	100	2	7.69231	TRUE	FALSE	FALSE	NaCl bc-YDR451C	0.00448773	YDR451C
143	bc-YDR451C	control	28	0.0955358	0.0930517	0.000132229	0.0114991	0.315896	0.330623	0.0033666	0.0580224	0.281443	3	10.7143	0	0	FALSE	FALSE	FALSE	control bc-YDR451C	0.00138408	YDR451C
144	bc-YDR458C	NaCl	46	0.287619	0.290018	0.00170432	0.0412834	0.170819	0.175204	0.00094044	0.0306666	1.65532	46	100	11	23.913	TRUE	FALSE	FALSE	NaCl bc-YDR458C	0.0059256	YDR458C
145	bc-YDR458C	control	53	0.0976074	0.0961867	0.000144061	0.0120025	0.284302	0.288247	0.00255675	0.0505643	0.333696	5	9.43396	0	0	FALSE	FALSE	FALSE	control bc-YDR458C	0.00147592	YDR458C
146	bc-YDR463W	NaCl	46	0.265597	0.269476	0.00236053	0.0485852	0.193506	0.199406	0.000941756	0.0306881	1.35139	46	100	5	10.8696	TRUE	FALSE	TRUE	NaCl bc-YDR463W	0.00888762	YDR463W
147	bc-YDR463W	control	48	0.0945274	0.0938108	7.46692e-05	0.00864113	0.30093	0.3043	0.002327	0.0482389	0.308284	1	2.08333	0	0	FALSE	FALSE	FALSE	control bc-YDR463W	0.000789921	YDR463W
148	bc-YDR485C-1	NaCl	23	0.236171	0.228678	0.00179618	0.0423813	0.206842	0.208912	0.00145012	0.0380805	1.09462	23	100	0	0	TRUE	FALSE	FALSE	NaCl bc-YDR485C-1	0.00760539	YDR485C
149	bc-YDR485C-1	control	29	0.0929778	0.0938583	0.00013986	0.0118263	0.309649	0.323295	0.00370683	0.0608837	0.290318	2	6.89655	0	0	FALSE	FALSE	FALSE	control bc-YDR485C-1	0.00150423	YDR485C
150	bc-YDR485C-2	NaCl	36	0.259445	0.25803	0.000974165	0.0312116	0.18224	0.185797	0.00101381	0.0318404	1.38878	36	100	2	5.55556	TRUE	FALSE	FALSE	NaCl bc-YDR485C-2	0.0037548	YDR485C
151	bc-YDR485C-2	control	31	0.0956252	0.0959617	0.000139691	0.0118191	0.290323	0.290182	0.00397472	0.0630454	0.330695	3	9.67742	0	0	FALSE	FALSE	FALSE	control bc-YDR485C-2	0.00146082	YDR485C
152	bc-YDR501W-1	NaCl	57	0.267118	0.260678	0.00172586	0.0415435	0.179659	0.174182	0.00062192	0.0249383	1.49659	57	100	8	14.0351	TRUE	FALSE	FALSE	NaCl bc-YDR501W-1	0.00646105	YDR501W
153	bc-YDR501W-1	control	40	0.0949888	0.0939992	0.000108664	0.0104242	0.284098	0.282998	0.00282214	0.0531239	0.332154	2	5	0	0	FALSE	FALSE	FALSE	control bc-YDR501W-1	0.00114396	YDR501W
154	bc-YDR501W-2	NaCl	71	0.276438	0.273578	0.00152917	0.0391046	0.1657	0.166978	0.00102482	0.0320128	1.63841	71	100	10	14.0845	TRUE	FALSE	FALSE	NaCl bc-YDR501W-2	0.00553169	YDR501W
155	bc-YDR501W-2	control	52	0.0958275	0.0977617	0.000127489	0.0112911	0.295722	0.288892	0.00290334	0.0538827	0.338403	4	7.69231	0	0	FALSE	FALSE	FALSE	control bc-YDR501W-2	0.0013304	YDR501W
156	bc-YDR519W	NaCl	52	0.268559	0.268725	0.00125028	0.0353594	0.171138	0.169046	0.000658271	0.0256568	1.58966	52	100	3	5.76923	TRUE	FALSE	FALSE	NaCl bc-YDR519W	0.00465553	YDR519W
157	bc-YDR519W	control	34	0.0972334	0.0948925	9.78659e-05	0.00989272	0.291383	0.292188	0.00150173	0.0387521	0.324765	3	8.82353	0	0	FALSE	FALSE	FALSE	control bc-YDR519W	0.0010065	YDR519W
158	bc-YDR520C	NaCl	35	0.289903	0.294972	0.00191426	0.0437522	0.182829	0.187673	0.0013189	0.0363167	1.57173	35	100	7	20	TRUE	FALSE	FALSE	NaCl bc-YDR520C	0.0066031	YDR520C
159	bc-YDR520C	control	21	0.092306	0.0929967	0.000160978	0.0126877	0.319252	0.334602	0.00266334	0.0516076	0.277932	1	4.7619	0	0	FALSE	FALSE	FALSE	control bc-YDR520C	0.00174396	YDR520C
160	bc-YEL008W	control	1	0.0697217	0.0697217	NA	NA	0.316042	0.316042	NA	NA	0.220609	0	0	0	0	FALSE	FALSE	NA	control bc-YEL008W	NA	YEL008W
161	bc-YEL009C	NaCl	28	0.260332	0.263643	0.00123537	0.0351478	0.168048	0.168462	0.000911748	0.0301952	1.565	28	100	1	3.57143	TRUE	FALSE	FALSE	NaCl bc-YEL009C	0.00474536	YEL009C
162	bc-YEL009C	control	30	0.0952214	0.0937633	0.000149455	0.0122252	0.285342	0.279535	0.00273106	0.0522595	0.335426	2	6.66667	0	0	FALSE	FALSE	FALSE	control bc-YEL009C	0.00156955	YEL009C
163	bc-YEL056W	NaCl	30	0.290272	0.286897	0.00132982	0.0364666	0.16451	0.169859	0.00122941	0.0350629	1.68903	30	100	5	16.6667	TRUE	FALSE	FALSE	NaCl bc-YEL056W	0.00458127	YEL056W
164	bc-YEL056W	control	29	0.0982084	0.0964167	0.000182725	0.0135176	0.267312	0.272843	0.00268214	0.0517894	0.353377	5	17.2414	0	0	FALSE	FALSE	FALSE	control bc-YEL056W	0.00186058	YEL056W
165	bc-YER030W	NaCl	74	0.285237	0.28668	0.00141221	0.0375793	0.153082	0.155578	0.000833806	0.0288757	1.84268	74	100	12	16.2162	TRUE	FALSE	FALSE	NaCl bc-YER030W	0.00495099	YER030W
166	bc-YER030W	control	64	0.0926828	0.0915658	0.000156456	0.0125082	0.26987	0.261916	0.00242814	0.0492761	0.3496	7	10.9375	0	0	FALSE	FALSE	FALSE	control bc-YER030W	0.00168808	YER030W
167	bc-YER040W	NaCl	6	0.331701	0.328161	0.000642417	0.0253459	0.16841	0.171068	0.000353174	0.0187929	1.9183	6	100	4	66.6667	TRUE	TRUE	FALSE	NaCl bc-YER040W	0.00193674	YER040W
168	bc-YER040W	control	6	0.102656	0.0984367	0.00020232	0.0142239	0.257971	0.249602	0.000683847	0.0261505	0.394375	2	33.3333	0	0	TRUE	FALSE	FALSE	control bc-YER040W	0.00197086	YER040W
169	bc-YER045C	NaCl	54	0.288637	0.283218	0.00147971	0.0384671	0.163852	0.163559	0.0010333	0.032145	1.7316	54	100	12	22.2222	TRUE	FALSE	FALSE	NaCl bc-YER045C	0.00512656	YER045C
170	bc-YER045C	control	54	0.0969019	0.0951092	0.000147423	0.0121418	0.27878	0.283338	0.00238598	0.0488465	0.335673	9	16.6667	0	0	FALSE	FALSE	FALSE	control bc-YER045C	0.00152137	YER045C
171	bc-YER051W	NaCl	17	0.283367	0.280992	0.00105097	0.0324186	0.177102	0.171772	0.00136271	0.0369149	1.63584	17	100	2	11.7647	TRUE	FALSE	FALSE	NaCl bc-YER051W	0.00370886	YER051W
172	bc-YER051W	control	10	0.0980688	0.0960008	0.000182067	0.0134932	0.298495	0.291624	0.00160375	0.0400469	0.329194	2	20	0	0	FALSE	FALSE	FALSE	control bc-YER051W	0.00185652	YER051W
173	bc-YER075C	NaCl	97	0.285507	0.28699	0.00164003	0.0404973	0.162669	0.1626	0.000740266	0.0272078	1.76501	97	100	20	20.6186	TRUE	FALSE	FALSE	NaCl bc-YER075C	0.00574428	YER075C
174	bc-YER075C	control	87	0.0950323	0.0940683	0.000309294	0.0175867	0.283899	0.281493	0.00265125	0.0514903	0.334176	11	12.6437	0	0	FALSE	FALSE	FALSE	control bc-YER075C	0.00325462	YER075C
175	bc-YER088C	NaCl	58	0.272611	0.270487	0.00140158	0.0374377	0.184079	0.185704	0.000909871	0.0301641	1.45655	58	100	4	6.89655	TRUE	FALSE	FALSE	NaCl bc-YER088C	0.00514132	YER088C
176	bc-YER088C	control	50	0.0977156	0.0947867	0.000198101	0.0140749	0.297686	0.301655	0.00228177	0.0477679	0.314222	10	20	0	0	FALSE	FALSE	FALSE	control bc-YER088C	0.00202733	YER088C
177	bc-YER089C	NaCl	86	0.264843	0.264564	0.00141334	0.0375944	0.176203	0.177004	0.000784554	0.0280099	1.49468	86	100	5	5.81395	TRUE	FALSE	FALSE	NaCl bc-YER089C	0.00533651	YER089C
178	bc-YER089C	control	46	0.0968196	0.0942575	0.000180818	0.0134469	0.289294	0.289395	0.00181957	0.0426564	0.325705	8	17.3913	0	0	FALSE	FALSE	FALSE	control bc-YER089C	0.00186758	YER089C
179	bc-YER105C	NaCl	1	0.246158	0.246158	NA	NA	0.154912	0.154912	NA	NA	1.58902	1	100	0	0	TRUE	FALSE	NA	NaCl bc-YER105C	NA	YER105C
180	bc-YER105C	control	2	0.0917758	0.0917758	3.50145e-05	0.00591731	0.257213	0.257213	0.00503339	0.0709464	0.356808	0	0	0	0	FALSE	FALSE	FALSE	control bc-YER105C	0.000381522	YER105C
181	bc-YER118C	NaCl	33	0.269705	0.26811	0.000789107	0.028091	0.175549	0.177273	0.00100023	0.0316263	1.51241	33	100	1	3.0303	TRUE	FALSE	FALSE	NaCl bc-YER118C	0.00292582	YER118C
182	bc-YER118C	control	34	0.0961971	0.0959375	0.000148635	0.0121916	0.279238	0.282257	0.00192149	0.0438348	0.339895	3	8.82353	0	0	FALSE	FALSE	FALSE	control bc-YER118C	0.00154511	YER118C
183	bc-YER161C	control	4	0.0962646	0.100493	0.00013529	0.0116314	0.28007	0.275792	0.000961048	0.0310008	0.36438	0	0	0	0	FALSE	FALSE	FALSE	control bc-YER161C	0.00140539	YER161C
184	bc-YER164W	NaCl	22	0.259908	0.261665	0.000644504	0.0253871	0.152193	0.153013	0.00110078	0.0331781	1.71008	22	100	0	0	TRUE	FALSE	FALSE	NaCl bc-YER164W	0.00247974	YER164W
185	bc-YER164W	control	33	0.0920419	0.08871	0.000137286	0.0117169	0.26271	0.252553	0.00330786	0.057514	0.351253	3	9.09091	0	0	FALSE	FALSE	FALSE	control bc-YER164W	0.00149156	YER164W
186	bc-YER169W	NaCl	43	0.26756	0.264042	0.00109238	0.0330512	0.159182	0.156432	0.000840457	0.0289906	1.6879	43	100	3	6.97674	TRUE	FALSE	FALSE	NaCl bc-YER169W	0.00408275	YER169W
187	bc-YER169W	control	37	0.0991852	0.09865	0.000225823	0.0150274	0.273605	0.271613	0.00237781	0.0487628	0.3632	8	21.6216	0	0	FALSE	FALSE	FALSE	control bc-YER169W	0.00227678	YER169W
188	bc-YER173W	NaCl	78	0.254197	0.253135	0.0016827	0.0410207	0.176177	0.1795	0.00093198	0.0305284	1.41022	78	100	4	5.12821	TRUE	FALSE	FALSE	NaCl bc-YER173W	0.00661965	YER173W
189	bc-YER173W	control	43	0.0908617	0.0884033	9.04636e-05	0.00951123	0.281746	0.283452	0.00209355	0.0457553	0.311882	3	6.97674	0	0	FALSE	FALSE	FALSE	control bc-YER173W	0.000995619	YER173W
190	bc-YER184C	control	2	0.104224	0.104224	6.01887e-05	0.00775814	0.296712	0.296712	0.000901143	0.030019	0.351264	0	0	0	0	FALSE	FALSE	FALSE	control bc-YER184C	0.000577493	YER184C
191	bc-YFL021W	NaCl	80	0.269123	0.266634	0.00127559	0.0357154	0.169109	0.165573	0.000811959	0.0284949	1.61037	80	100	7	8.75	TRUE	FALSE	FALSE	NaCl bc-YFL021W	0.00473979	YFL021W
192	bc-YFL021W	control	72	0.0952994	0.0943883	0.000155173	0.0124568	0.285247	0.290365	0.00258536	0.0508465	0.325068	7	9.72222	0	0	FALSE	FALSE	FALSE	control bc-YFL021W	0.00162827	YFL021W
193	bc-YFL028C	NaCl	45	0.274976	0.275335	0.002215	0.0470638	0.178298	0.179883	0.000970899	0.0311593	1.53063	44	97.7778	6	13.3333	TRUE	FALSE	TRUE	NaCl bc-YFL028C	0.00805523	YFL028C
194	bc-YFL028C	control	34	0.0919342	0.0925267	0.000154629	0.012435	0.28617	0.271057	0.0030016	0.0547869	0.341355	1	2.94118	0	0	FALSE	FALSE	FALSE	control bc-YFL028C	0.00168195	YFL028C
195	bc-YFL036W	NaCl	39	0.280093	0.285132	0.00150329	0.0387723	0.164715	0.162902	0.00105203	0.0324351	1.75033	39	100	6	15.3846	TRUE	FALSE	FALSE	NaCl bc-YFL036W	0.00536712	YFL036W
196	bc-YFL036W	control	34	0.0875189	0.0851833	8.91526e-05	0.00944207	0.272871	0.278077	0.00235639	0.0485427	0.306329	1	2.94118	0	0	FALSE	FALSE	FALSE	control bc-YFL036W	0.00101867	YFL036W
197	bc-YFL049W	NaCl	57	0.257559	0.256495	0.0016522	0.0406473	0.166311	0.171927	0.00124921	0.0353442	1.49189	57	100	3	5.26316	TRUE	FALSE	FALSE	NaCl bc-YFL049W	0.00641483	YFL049W
198	bc-YFL049W	control	36	0.0985745	0.0960058	0.000328861	0.0181345	0.283176	0.288853	0.00280058	0.0529205	0.332369	9	25	0	0	TRUE	FALSE	FALSE	control bc-YFL049W	0.00333617	YFL049W
199	bc-YFR011C-1	NaCl	1	0.298197	0.298197	NA	NA	0.144265	0.144265	NA	NA	2.06701	1	100	0	0	TRUE	FALSE	NA	NaCl bc-YFR011C-1	NA	YFR011C
200	bc-YFR011C-1	control	5	0.0705953	0.0826067	0.00161448	0.0401806	0.27659	0.245862	0.00505821	0.0711211	0.335988	0	0	0	0	FALSE	FALSE	FALSE	control bc-YFR011C-1	0.0228696	YFR011C
201	bc-YFR013W-2	NaCl	44	0.272872	0.266703	0.0015763	0.0397027	0.168113	0.166024	0.000991604	0.0314897	1.60641	44	100	5	11.3636	TRUE	FALSE	FALSE	NaCl bc-YFR013W-2	0.00577671	YFR013W
202	bc-YFR013W-2	control	42	0.0916896	0.0908133	0.000123602	0.0111176	0.284931	0.280444	0.003162	0.0562317	0.32382	4	9.52381	0	0	FALSE	FALSE	FALSE	control bc-YFR013W-2	0.00134804	YFR013W
203	bc-YFR034C	NaCl	5	0.286406	0.280452	0.000363177	0.0190572	0.184429	0.18364	4.16274e-05	0.00645193	1.52718	5	100	0	0	TRUE	FALSE	FALSE	NaCl bc-YFR034C	0.00126805	YFR034C
204	bc-YFR034C	control	10	0.0997747	0.101769	0.00010942	0.0104604	0.28765	0.300139	0.00255066	0.0505041	0.339073	1	10	0	0	FALSE	FALSE	FALSE	control bc-YFR034C	0.00109667	YFR034C
205	bc-YGL013C	NaCl	73	0.299093	0.294638	0.00133583	0.036549	0.187271	0.186682	0.000650877	0.0255123	1.57829	73	100	16	21.9178	TRUE	FALSE	FALSE	NaCl bc-YGL013C	0.00446625	YGL013C
206	bc-YGL013C	control	47	0.100185	0.100355	9.82344e-05	0.00991133	0.323394	0.318167	0.00211483	0.0459873	0.315416	6	12.766	0	0	FALSE	FALSE	FALSE	control bc-YGL013C	0.000980531	YGL013C
207	bc-YGL021W	NaCl	86	0.272555	0.269985	0.00141957	0.0376772	0.168226	0.168289	0.00108358	0.0329178	1.60429	86	100	8	9.30233	TRUE	FALSE	FALSE	NaCl bc-YGL021W	0.00520838	YGL021W
208	bc-YGL021W	control	70	0.0952807	0.095145	0.000143992	0.0119997	0.280502	0.279186	0.00245317	0.0495295	0.340795	7	10	0	0	FALSE	FALSE	FALSE	control bc-YGL021W	0.00151124	YGL021W
209	bc-YGL043W	NaCl	20	0.25442	0.243702	0.00180567	0.0424932	0.184251	0.183779	0.000948744	0.0308017	1.32606	20	100	2	10	TRUE	FALSE	FALSE	NaCl bc-YGL043W	0.00709722	YGL043W
210	bc-YGL043W	control	21	0.0938745	0.0914733	0.000181151	0.0134592	0.264302	0.273592	0.0014552	0.0381471	0.334343	3	14.2857	0	0	FALSE	FALSE	FALSE	control bc-YGL043W	0.00192971	YGL043W
211	bc-YGL063W	NaCl	1	0.2424	0.2424	NA	NA	0.163433	0.163433	NA	NA	1.48317	1	100	0	0	TRUE	FALSE	NA	NaCl bc-YGL063W	NA	YGL063W
212	bc-YGL070C	NaCl	18	0.253323	0.238762	0.00159451	0.0399313	0.194014	0.198481	0.00120878	0.0347675	1.20295	18	100	0	0	TRUE	FALSE	FALSE	NaCl bc-YGL070C	0.00629438	YGL070C
213	bc-YGL070C	control	9	0.0973074	0.10117	0.000282035	0.0167939	0.278973	0.27605	0.00299942	0.0547669	0.366492	3	33.3333	0	0	TRUE	FALSE	FALSE	control bc-YGL070C	0.00289839	YGL070C
214	bc-YGL090W	NaCl	31	0.280076	0.281753	0.000799253	0.0282711	0.192465	0.197573	0.00083475	0.028892	1.42607	31	100	3	9.67742	TRUE	FALSE	FALSE	NaCl bc-YGL090W	0.0028537	YGL090W
215	bc-YGL090W	control	30	0.0996624	0.0998483	0.000142353	0.0119312	0.298061	0.299531	0.00175683	0.0419145	0.333349	6	20	0	0	FALSE	FALSE	FALSE	control bc-YGL090W	0.00142835	YGL090W
216	bc-YGL096W	NaCl	60	0.260363	0.259509	0.00191857	0.0438015	0.172289	0.174626	0.00104679	0.0323542	1.48609	59	98.3333	3	5	TRUE	FALSE	FALSE	NaCl bc-YGL096W	0.00736884	YGL096W
217	bc-YGL096W	control	40	0.0960148	0.0957767	0.00024123	0.0155316	0.277021	0.280455	0.00312276	0.0558817	0.341505	7	17.5	0	0	FALSE	FALSE	FALSE	control bc-YGL096W	0.00251242	YGL096W
218	bc-YGL099W	NaCl	1	0.238405	0.238405	NA	NA	0.127842	0.127842	NA	NA	1.86485	1	100	0	0	TRUE	FALSE	NA	NaCl bc-YGL099W	NA	YGL099W
219	bc-YGL115W	NaCl	84	0.258219	0.25992	0.00179984	0.0424245	0.185999	0.188765	0.00109656	0.0331143	1.37695	84	100	6	7.14286	TRUE	FALSE	FALSE	NaCl bc-YGL115W	0.00697018	YGL115W
220	bc-YGL115W	control	51	0.0943044	0.09144	0.000172158	0.0131209	0.27581	0.277172	0.00212791	0.0461293	0.329904	9	17.6471	0	0	FALSE	FALSE	FALSE	control bc-YGL115W	0.00182556	YGL115W
221	bc-YGL127C	NaCl	3	0.198019	0.209038	0.000548238	0.0234145	0.266312	0.25817	0.00120776	0.0347529	0.809693	3	100	0	0	TRUE	FALSE	FALSE	NaCl bc-YGL127C	0.0027686	YGL127C
222	bc-YGL127C	control	3	0.107978	0.10837	1.02549e-06	0.00101266	0.333991	0.328253	0.000117472	0.0108384	0.330141	0	0	0	0	FALSE	FALSE	FALSE	control bc-YGL127C	9.49715e-06	YGL127C
223	bc-YGL131C	NaCl	40	0.295706	0.297498	0.00118349	0.0344018	0.180308	0.178702	0.000471841	0.0217219	1.66477	40	100	11	27.5	TRUE	TRUE	FALSE	NaCl bc-YGL131C	0.00400223	YGL131C
224	bc-YGL131C	control	29	0.101822	0.101327	8.84134e-05	0.00940284	0.294224	0.306078	0.00307829	0.0554824	0.331048	4	13.7931	0	0	FALSE	FALSE	FALSE	control bc-YGL131C	0.000868315	YGL131C
225	bc-YGL133W	NaCl	60	0.279293	0.277027	0.00145299	0.0381181	0.170822	0.172176	0.000986869	0.0314145	1.60898	60	100	7	11.6667	TRUE	FALSE	FALSE	NaCl bc-YGL133W	0.00520237	YGL133W
226	bc-YGL133W	control	60	0.0982089	0.0990708	0.00015463	0.012435	0.290163	0.282676	0.00303452	0.0550864	0.350475	12	20	0	0	FALSE	FALSE	FALSE	control bc-YGL133W	0.0015745	YGL133W
227	bc-YGL151W	NaCl	66	0.279643	0.276586	0.0015918	0.0398974	0.165689	0.165343	0.00100514	0.0317039	1.6728	66	100	13	19.697	TRUE	FALSE	FALSE	NaCl bc-YGL151W	0.00569226	YGL151W
228	bc-YGL151W	control	63	0.10104	0.101233	0.00016379	0.012798	0.28476	0.288452	0.00297567	0.0545497	0.350954	17	26.9841	0	0	TRUE	FALSE	FALSE	control bc-YGL151W	0.00162104	YGL151W
229	bc-YGL163C	NaCl	16	0.277013	0.280115	0.00124896	0.0353406	0.173206	0.173437	0.000733096	0.0270757	1.61509	16	100	1	6.25	TRUE	FALSE	FALSE	NaCl bc-YGL163C	0.00450868	YGL163C
230	bc-YGL163C	control	10	0.101852	0.104015	0.000244047	0.015622	0.280288	0.275432	0.00144136	0.0379652	0.377644	3	30	0	0	TRUE	FALSE	FALSE	control bc-YGL163C	0.00239608	YGL163C
231	bc-YGL166W	NaCl	87	0.28276	0.288293	0.00125045	0.0353618	0.167388	0.16582	0.000929282	0.0304841	1.73859	87	100	12	13.7931	TRUE	FALSE	FALSE	NaCl bc-YGL166W	0.00442232	YGL166W
232	bc-YGL166W	control	60	0.0920553	0.0927317	0.000269183	0.0164068	0.281876	0.277227	0.00330862	0.0575206	0.334498	5	8.33333	0	0	FALSE	FALSE	FALSE	control bc-YGL166W	0.00292415	YGL166W
233	bc-YGL181W	NaCl	42	0.290469	0.291747	0.00144545	0.0380191	0.181777	0.187445	0.00119389	0.0345527	1.55644	42	100	10	23.8095	TRUE	FALSE	FALSE	NaCl bc-YGL181W	0.00497626	YGL181W
234	bc-YGL181W	control	41	0.0983299	0.0979583	7.71388e-05	0.00878287	0.297207	0.290402	0.00258278	0.050821	0.33732	5	12.1951	0	0	FALSE	FALSE	FALSE	control bc-YGL181W	0.00078449	YGL181W
235	bc-YGL194C	NaCl	14	0.289288	0.295273	0.00131934	0.0363228	0.18549	0.192555	0.00141859	0.0376642	1.53345	14	100	2	14.2857	TRUE	FALSE	FALSE	NaCl bc-YGL194C	0.00456065	YGL194C
236	bc-YGL194C	control	8	0.09448	0.0943933	9.15604e-05	0.00956872	0.282256	0.287094	0.00412651	0.0642379	0.328789	0	0	0	0	FALSE	FALSE	FALSE	control bc-YGL194C	0.000969099	YGL194C
237	bc-YGL237C-1	NaCl	40	0.264859	0.264273	0.00156011	0.0394982	0.166423	0.16758	0.000983755	0.0313649	1.577	40	100	4	10	TRUE	FALSE	FALSE	NaCl bc-YGL237C-1	0.00589035	YGL237C
238	bc-YGL237C-1	control	43	0.0921517	0.093825	0.000323842	0.0179956	0.267341	0.263552	0.00276763	0.0526083	0.356002	5	11.6279	0	0	FALSE	FALSE	FALSE	control bc-YGL237C-1	0.00351423	YGL237C
239	bc-YGL237C-2	NaCl	42	0.261813	0.257937	0.00134882	0.0367262	0.170728	0.177442	0.0011841	0.0344107	1.45365	42	100	3	7.14286	TRUE	FALSE	FALSE	NaCl bc-YGL237C-2	0.00515184	YGL237C
240	bc-YGL237C-2	control	47	0.0930745	0.09278	0.000110987	0.010535	0.282458	0.288495	0.00254496	0.0504476	0.3216	2	4.25532	0	0	FALSE	FALSE	FALSE	control bc-YGL237C-2	0.00119246	YGL237C
241	bc-YGL244W	NaCl	35	0.249463	0.254835	0.000938088	0.0306282	0.201711	0.207982	0.00121692	0.0348844	1.22528	35	100	0	0	TRUE	FALSE	FALSE	NaCl bc-YGL244W	0.00376043	YGL244W
242	bc-YGL244W	control	16	0.0982855	0.0959658	0.000196581	0.0140207	0.28028	0.297851	0.0021081	0.0459141	0.322194	3	18.75	0	0	FALSE	FALSE	FALSE	control bc-YGL244W	0.0020001	YGL244W
243	bc-YGL252C	NaCl	11	0.323726	0.319475	0.0021087	0.0459206	0.216085	0.219293	0.00108079	0.0328754	1.45684	11	100	4	36.3636	TRUE	TRUE	TRUE	NaCl bc-YGL252C	0.00651384	YGL252C
244	bc-YGL254W	NaCl	8	0.299399	0.287771	0.00109559	0.0330997	0.154811	0.144087	0.000923541	0.0303898	1.99721	8	100	3	37.5	TRUE	TRUE	FALSE	NaCl bc-YGL254W	0.00365928	YGL254W
245	bc-YGL254W	control	5	0.0891947	0.0943483	0.000113846	0.0106699	0.270031	0.238977	0.00355783	0.0596476	0.394801	0	0	0	0	FALSE	FALSE	FALSE	control bc-YGL254W	0.00127638	YGL254W
246	bc-YGR002C	control	3	0.105951	0.0944983	0.000413703	0.0203397	0.168865	0.161543	0.000522557	0.0228595	0.584972	1	33.3333	0	0	TRUE	FALSE	FALSE	control bc-YGR002C	0.00390466	YGR002C
247	bc-YGR014W	NaCl	67	0.275223	0.275222	0.00147099	0.0383535	0.16324	0.164088	0.00113661	0.0337136	1.67728	67	100	8	11.9403	TRUE	FALSE	FALSE	NaCl bc-YGR014W	0.00534472	YGR014W
248	bc-YGR014W	control	66	0.0957954	0.094615	0.000142687	0.0119452	0.280264	0.279406	0.00251542	0.0501539	0.338629	8	12.1212	0	0	FALSE	FALSE	FALSE	control bc-YGR014W	0.00148949	YGR014W
249	bc-YGR053C	NaCl	70	0.240369	0.233678	0.00113894	0.0337482	0.164368	0.164581	0.00102691	0.0320454	1.41984	70	100	0	0	TRUE	FALSE	FALSE	NaCl bc-YGR053C	0.0047383	YGR053C
250	bc-YGR053C	control	77	0.0935666	0.0942183	0.000134451	0.0115953	0.273477	0.270512	0.00345434	0.0587736	0.348297	8	10.3896	0	0	FALSE	FALSE	FALSE	control bc-YGR053C	0.00143695	YGR053C
251	bc-YGR056W	NaCl	68	0.318905	0.310858	0.00200363	0.0447619	0.192258	0.192291	0.000978851	0.0312866	1.61661	68	100	32	47.0588	TRUE	TRUE	FALSE	NaCl bc-YGR056W	0.00628284	YGR056W
252	bc-YGR056W	control	54	0.100319	0.100177	0.000153161	0.0123758	0.346484	0.349102	0.00190784	0.0436788	0.286955	10	18.5185	0	0	FALSE	FALSE	FALSE	control bc-YGR056W	0.00152673	YGR056W
253	bc-YGR063C	NaCl	7	0.261098	0.257865	0.00165799	0.0407184	0.207157	0.210885	0.000588271	0.0242543	1.22278	7	100	1	14.2857	TRUE	FALSE	FALSE	NaCl bc-YGR063C	0.00635006	YGR063C
254	bc-YGR063C	control	10	0.0922278	0.092535	0.0014314	0.0378338	0.277284	0.291667	0.00291117	0.0539553	0.317263	3	30	0	0	TRUE	FALSE	FALSE	control bc-YGR063C	0.0155202	YGR063C
255	bc-YGR067C	NaCl	32	0.269446	0.269821	0.00196926	0.0443764	0.158311	0.161103	0.000865417	0.029418	1.67484	32	100	4	12.5	TRUE	FALSE	FALSE	NaCl bc-YGR067C	0.00730856	YGR067C
256	bc-YGR067C	control	36	0.0896886	0.0886375	0.000148195	0.0121735	0.267844	0.260409	0.00312417	0.0558943	0.340378	3	8.33333	0	0	FALSE	FALSE	FALSE	control bc-YGR067C	0.00165233	YGR067C
257	bc-YGR070W	NaCl	22	0.260101	0.252905	0.00231452	0.0481095	0.168605	0.165921	0.00074738	0.0273382	1.52425	22	100	3	13.6364	TRUE	FALSE	TRUE	NaCl bc-YGR070W	0.00889854	YGR070W
258	bc-YGR070W	control	35	0.0947644	0.0970317	0.000173947	0.0131889	0.283832	0.284675	0.00274736	0.0524153	0.340851	4	11.4286	0	0	FALSE	FALSE	FALSE	control bc-YGR070W	0.00183557	YGR070W
259	bc-YGR071C	NaCl	53	0.242764	0.24099	0.00127869	0.0357587	0.186486	0.194965	0.00139717	0.0373787	1.23607	53	100	1	1.88679	TRUE	FALSE	FALSE	NaCl bc-YGR071C	0.0052672	YGR071C
260	bc-YGR071C	control	37	0.101437	0.09759	0.000379723	0.0194865	0.301776	0.315605	0.00267159	0.0516875	0.309216	5	13.5135	0	0	FALSE	FALSE	FALSE	control bc-YGR071C	0.00374344	YGR071C
261	bc-YGR199W	NaCl	50	0.275639	0.279577	0.000944395	0.030731	0.169485	0.172358	0.000669859	0.0258816	1.62207	50	100	4	8	TRUE	FALSE	FALSE	NaCl bc-YGR199W	0.0034262	YGR199W
262	bc-YGR199W	control	38	0.0922104	0.0899942	0.000144084	0.0120035	0.27329	0.272122	0.00154166	0.0392639	0.330713	2	5.26316	0	0	FALSE	FALSE	FALSE	control bc-YGR199W	0.00156256	YGR199W
263	bc-YGR200C	NaCl	2	0.284293	0.284293	3.07982e-05	0.00554961	0.180902	0.180902	0.000426125	0.0206428	1.57153	2	100	0	0	TRUE	FALSE	FALSE	NaCl bc-YGR200C	0.000108333	YGR200C
264	bc-YGR200C	control	7	0.133747	0.102557	0.00514184	0.0717066	0.283637	0.305138	0.0048788	0.0698484	0.336099	3	42.8571	0	0	TRUE	FALSE	TRUE	control bc-YGR200C	0.0384444	YGR200C
265	bc-YGR249W	NaCl	3	0.262801	0.271168	0.000917463	0.0302896	0.16378	0.149497	0.00108255	0.0329021	1.81388	3	100	0	0	TRUE	FALSE	FALSE	NaCl bc-YGR249W	0.0034911	YGR249W
266	bc-YGR252W	NaCl	97	0.251283	0.247023	0.00210432	0.0458728	0.155384	0.156157	0.00139853	0.0373969	1.58189	97	100	8	8.24742	TRUE	FALSE	TRUE	NaCl bc-YGR252W	0.00837429	YGR252W
267	bc-YGR252W	control	98	0.100023	0.0986425	0.000251639	0.0158631	0.260221	0.253383	0.00353706	0.0594732	0.389303	20	20.4082	0	0	FALSE	FALSE	FALSE	control bc-YGR252W	0.00251582	YGR252W
268	bc-YGR270W	NaCl	49	0.266134	0.261647	0.00201594	0.0448992	0.159425	0.153428	0.00161279	0.0401595	1.70533	49	100	6	12.2449	TRUE	FALSE	FALSE	NaCl bc-YGR270W	0.00757489	YGR270W
269	bc-YGR270W	control	60	0.0922641	0.0930608	0.000308613	0.0175674	0.274314	0.267377	0.00382803	0.061871	0.348051	4	6.66667	0	0	FALSE	FALSE	FALSE	control bc-YGR270W	0.00334489	YGR270W
270	bc-YGR275W	NaCl	30	0.273855	0.272871	0.0012296	0.0350657	0.174088	0.177554	0.00117144	0.0342263	1.53683	30	100	2	6.66667	TRUE	FALSE	FALSE	NaCl bc-YGR275W	0.00448997	YGR275W
271	bc-YGR275W	control	32	0.0933621	0.0931017	0.000175135	0.0132339	0.287855	0.275189	0.00212818	0.0461321	0.338319	3	9.375	0	0	FALSE	FALSE	FALSE	control bc-YGR275W	0.00187587	YGR275W
272	bc-YHL007C	NaCl	6	0.25349	0.259638	0.0006496	0.0254873	0.138651	0.125443	0.000814649	0.0285421	2.06978	6	100	0	0	TRUE	FALSE	FALSE	NaCl bc-YHL007C	0.00256262	YHL007C
273	bc-YHL007C	control	10	0.0875687	0.0869517	9.51872e-05	0.00975639	0.27856	0.261667	0.00321235	0.0566776	0.332298	0	0	0	0	FALSE	FALSE	FALSE	control bc-YHL007C	0.001087	YHL007C
274	bc-YHL009C	NaCl	22	0.268204	0.267689	0.00121239	0.0348194	0.173954	0.170552	0.00103078	0.0321058	1.56954	22	100	2	9.09091	TRUE	FALSE	FALSE	NaCl bc-YHL009C	0.00452039	YHL009C
275	bc-YHL009C	control	7	0.09093	0.09068	9.42631e-05	0.00970892	0.282494	0.299017	0.00317929	0.0563851	0.303261	0	0	0	0	FALSE	FALSE	FALSE	control bc-YHL009C	0.00103666	YHL009C
276	bc-YHL022C	NaCl	93	0.263253	0.26527	0.00197377	0.0444271	0.193648	0.19355	0.00165052	0.0406266	1.37055	92	98.9247	7	7.52688	TRUE	FALSE	FALSE	NaCl bc-YHL022C	0.00749761	YHL022C
277	bc-YHL022C	control	76	0.0954665	0.0939108	0.000232269	0.0152404	0.293412	0.305628	0.00404242	0.06358	0.307271	5	6.57895	0	0	FALSE	FALSE	FALSE	control bc-YHL022C	0.00243299	YHL022C
278	bc-YHL025W	NaCl	24	0.262004	0.257356	0.00124841	0.0353328	0.169731	0.181658	0.0021679	0.0465607	1.4167	24	100	0	0	TRUE	FALSE	FALSE	NaCl bc-YHL025W	0.00476483	YHL025W
279	bc-YHL025W	control	24	0.116132	0.118907	0.000371697	0.0192794	0.220166	0.214122	0.00512032	0.0715564	0.555325	14	58.3333	0	0	TRUE	FALSE	FALSE	control bc-YHL025W	0.00320065	YHL025W
280	bc-YHL027W	NaCl	21	0.27299	0.282143	0.00200191	0.0447427	0.166102	0.162588	0.000707781	0.0266042	1.73532	21	100	3	14.2857	TRUE	FALSE	FALSE	NaCl bc-YHL027W	0.00733327	YHL027W
281	bc-YHL027W	control	27	0.0913802	0.0901383	0.000122636	0.0110741	0.246817	0.234867	0.000981307	0.0313258	0.383785	2	7.40741	0	0	FALSE	FALSE	FALSE	control bc-YHL027W	0.00134204	YHL027W
282	bc-YHR006W	NaCl	19	0.30664	0.305675	0.00137742	0.0371136	0.166434	0.184057	0.00207337	0.0455343	1.66077	19	100	6	31.5789	TRUE	TRUE	FALSE	NaCl bc-YHR006W	0.00449198	YHR006W
283	bc-YHR006W	control	24	0.0940461	0.0953467	6.78033e-05	0.00823427	0.331425	0.33619	0.000820555	0.0286453	0.283609	1	4.16667	0	0	FALSE	FALSE	FALSE	control bc-YHR006W	0.000720958	YHR006W
284	bc-YHR041C	NaCl	1	0.307037	0.307037	NA	NA	0.166263	0.166263	NA	NA	1.84669	1	100	0	0	TRUE	FALSE	NA	NaCl bc-YHR041C	NA	YHR041C
285	bc-YHR041C	control	2	0.124924	0.124924	0.000129632	0.0113856	0.132234	0.132234	0.00111085	0.0333295	0.944719	2	100	0	0	TRUE	FALSE	FALSE	control bc-YHR041C	0.00103768	YHR041C
286	bc-YHR065C	NaCl	49	0.286158	0.285248	0.00159017	0.0398769	0.170247	0.166395	0.00105479	0.0324775	1.71428	49	100	8	16.3265	TRUE	FALSE	FALSE	NaCl bc-YHR065C	0.00555696	YHR065C
287	bc-YHR065C	control	31	0.0941913	0.0910033	0.000100372	0.0100186	0.284567	0.278072	0.00188538	0.0434209	0.327266	1	3.22581	0	0	FALSE	FALSE	FALSE	control bc-YHR065C	0.00106561	YHR065C
288	bc-YHR090C	NaCl	9	0.33621	0.338517	0.00170932	0.0413439	0.175068	0.172828	0.00179252	0.0423382	1.95869	9	100	7	77.7778	TRUE	TRUE	FALSE	NaCl bc-YHR090C	0.00508409	YHR090C
289	bc-YHR090C	control	3	0.134154	0.133275	0.000919478	0.0303229	0.265677	0.27026	0.0021989	0.0468924	0.493136	2	66.6667	0	0	TRUE	FALSE	FALSE	control bc-YHR090C	0.0068539	YHR090C
290	bc-YHR124W	NaCl	15	0.285764	0.283278	0.00103041	0.0321001	0.181127	0.178995	0.000772446	0.0277929	1.5826	15	100	1	6.66667	TRUE	FALSE	FALSE	NaCl bc-YHR124W	0.00360582	YHR124W
291	bc-YHR124W	control	7	0.0924186	0.085525	0.000195806	0.0139931	0.262458	0.236527	0.00232375	0.0482052	0.361587	0	0	0	0	FALSE	FALSE	FALSE	control bc-YHR124W	0.00211869	YHR124W
292	bc-YHR154W	NaCl	78	0.266629	0.261302	0.00145512	0.038146	0.190631	0.19576	0.00103307	0.0321415	1.33481	78	100	6	7.69231	TRUE	FALSE	FALSE	NaCl bc-YHR154W	0.00545746	YHR154W
293	bc-YHR154W	control	52	0.0979389	0.0974342	0.000179094	0.0133826	0.300961	0.305229	0.00179981	0.0424242	0.319216	6	11.5385	0	0	FALSE	FALSE	FALSE	control bc-YHR154W	0.00182863	YHR154W
294	bc-YHR178W	NaCl	31	0.296338	0.297073	0.00170819	0.0413303	0.177096	0.182412	0.00112542	0.0335473	1.62859	31	100	8	25.8065	TRUE	TRUE	FALSE	NaCl bc-YHR178W	0.00576432	YHR178W
295	bc-YHR178W	control	25	0.106327	0.102982	0.000577333	0.0240278	0.287155	0.28387	0.00405915	0.0637115	0.362778	4	16	0	0	FALSE	FALSE	FALSE	control bc-YHR178W	0.0054298	YHR178W
296	bc-YHR197W-1	NaCl	29	0.268779	0.268475	0.00130735	0.0361572	0.175263	0.172922	0.00112451	0.0335337	1.55258	29	100	3	10.3448	TRUE	FALSE	FALSE	NaCl bc-YHR197W-1	0.00486401	YHR197W
297	bc-YHR197W-1	control	29	0.0998856	0.0974383	0.000190823	0.0138139	0.283675	0.284643	0.00258746	0.0508671	0.342317	7	24.1379	0	0	FALSE	FALSE	FALSE	control bc-YHR197W-1	0.00191041	YHR197W
298	bc-YHR206W	NaCl	5	0.278618	0.27488	0.00150476	0.0387912	0.178233	0.18709	0.00101773	0.0319019	1.46924	5	100	0	0	TRUE	FALSE	FALSE	NaCl bc-YHR206W	0.00540079	YHR206W
299	bc-YHR206W	control	6	0.0956606	0.0956883	0.000229215	0.0151398	0.316443	0.332213	0.00428668	0.0654727	0.288034	1	16.6667	0	0	FALSE	FALSE	FALSE	control bc-YHR206W	0.00239612	YHR206W
300	bc-YIL001W	NaCl	37	0.273029	0.279625	0.000897353	0.0299559	0.187027	0.191177	0.00111556	0.0334	1.46265	37	100	1	2.7027	TRUE	FALSE	FALSE	NaCl bc-YIL001W	0.00328666	YIL001W
301	bc-YIL001W	control	27	0.0959299	0.0963583	4.98545e-05	0.00706077	0.273372	0.284827	0.00547444	0.0739894	0.338305	0	0	0	0	FALSE	FALSE	FALSE	control bc-YIL001W	0.000519697	YIL001W
302	bc-YIL084C	NaCl	21	0.308284	0.30351	0.0021942	0.0468422	0.189192	0.195293	0.00080784	0.0284225	1.55412	21	100	9	42.8571	TRUE	TRUE	TRUE	NaCl bc-YIL084C	0.00711744	YIL084C
303	bc-YIL084C	control	32	0.0964098	0.0939867	0.00012259	0.011072	0.337612	0.326632	0.000936002	0.0305942	0.287744	4	12.5	0	0	FALSE	FALSE	FALSE	control bc-YIL084C	0.00127155	YIL084C
304	bc-YIL094C	NaCl	5	0.309861	0.310673	0.00307256	0.0554307	0.195548	0.198658	0.000330191	0.0181712	1.56386	5	100	2	40	TRUE	TRUE	TRUE	NaCl bc-YIL094C	0.00991594	YIL094C
305	bc-YIL094C	control	9	0.0969815	0.09722	0.000102633	0.0101308	0.326572	0.325115	0.00215028	0.0463711	0.299033	1	11.1111	0	0	FALSE	FALSE	FALSE	control bc-YIL094C	0.00105827	YIL094C
306	bc-YIL101C	NaCl	40	0.273488	0.269853	0.00118427	0.0344133	0.16117	0.15846	0.000591431	0.0243194	1.70297	40	100	5	12.5	TRUE	FALSE	FALSE	NaCl bc-YIL101C	0.00433025	YIL101C
307	bc-YIL101C	control	45	0.092407	0.0911467	0.000188088	0.0137145	0.272923	0.27576	0.00232871	0.0482567	0.330529	4	8.88889	0	0	FALSE	FALSE	FALSE	control bc-YIL101C	0.00203543	YIL101C
308	bc-YIL130W	NaCl	46	0.26667	0.268588	0.00144076	0.0379574	0.175129	0.176086	0.000924756	0.0304098	1.52533	46	100	5	10.8696	TRUE	FALSE	FALSE	NaCl bc-YIL130W	0.00540278	YIL130W
309	bc-YIL130W	control	63	0.0970611	0.0959667	0.000126045	0.011227	0.294083	0.302607	0.00243166	0.0493118	0.317133	9	14.2857	0	0	FALSE	FALSE	FALSE	control bc-YIL130W	0.00129861	YIL130W
310	bc-YIR017C	NaCl	39	0.272602	0.275917	0.00104236	0.0322856	0.178438	0.17823	0.000818102	0.0286025	1.54809	39	100	2	5.12821	TRUE	FALSE	FALSE	NaCl bc-YIR017C	0.00382375	YIR017C
311	bc-YIR017C	control	34	0.0958546	0.0943517	0.000139264	0.011801	0.274443	0.274222	0.00212128	0.0460574	0.344071	4	11.7647	0	0	FALSE	FALSE	FALSE	control bc-YIR017C	0.00145287	YIR017C
312	bc-YIR018W	NaCl	19	0.294636	0.293453	0.00126446	0.0355592	0.179326	0.190472	0.00128391	0.0358317	1.54067	19	100	7	36.8421	TRUE	TRUE	FALSE	NaCl bc-YIR018W	0.0042916	YIR018W
313	bc-YIR018W	control	10	0.108252	0.10955	0.000460211	0.0214525	0.307807	0.325406	0.00272811	0.0522313	0.336657	4	40	0	0	TRUE	FALSE	FALSE	control bc-YIR018W	0.00425129	YIR018W
314	bc-YIR023W	NaCl	46	0.2893	0.291957	0.00204075	0.0451746	0.164525	0.162359	0.000994256	0.0315318	1.79821	46	100	9	19.5652	TRUE	FALSE	TRUE	NaCl bc-YIR023W	0.00705409	YIR023W
315	bc-YIR023W	control	45	0.100225	0.100352	0.000137792	0.0117385	0.291944	0.301392	0.00187278	0.0432756	0.332961	10	22.2222	0	0	FALSE	FALSE	FALSE	control bc-YIR023W	0.00137482	YIR023W
316	bc-YJL006C	NaCl	6	0.31739	0.32583	0.00196838	0.0443664	0.168062	0.16314	0.000655937	0.0256113	1.99724	6	100	3	50	TRUE	TRUE	FALSE	NaCl bc-YJL006C	0.00620176	YJL006C
317	bc-YJL006C	control	8	0.136196	0.123054	0.00280144	0.0529286	0.263636	0.25433	0.00324568	0.0569709	0.483837	5	62.5	0	0	TRUE	FALSE	TRUE	control bc-YJL006C	0.0205691	YJL006C
318	bc-YJL026W	NaCl	3	0.271381	0.274752	0.000232574	0.0152504	0.170657	0.180182	0.000388924	0.0197212	1.52486	3	100	0	0	TRUE	FALSE	FALSE	NaCl bc-YJL026W	0.000857004	YJL026W
319	bc-YJL026W	control	9	0.0955237	0.0944917	0.000187946	0.0137094	0.282853	0.278508	0.00319201	0.0564979	0.339278	1	11.1111	0	0	FALSE	FALSE	FALSE	control bc-YJL026W	0.00196754	YJL026W
320	bc-YJL056C	NaCl	25	0.277611	0.28149	0.00144509	0.0380143	0.172725	0.171868	0.00173848	0.041695	1.63782	25	100	2	8	TRUE	FALSE	FALSE	NaCl bc-YJL056C	0.00520544	YJL056C
321	bc-YJL056C	control	20	0.0953746	0.0921917	0.000208904	0.0144535	0.267953	0.273975	0.00228239	0.0477743	0.336497	2	10	0	0	FALSE	FALSE	FALSE	control bc-YJL056C	0.00219036	YJL056C
322	bc-YJL057C	control	3	0.0819239	0.07824	9.2126e-05	0.00959823	0.246229	0.27306	0.00448356	0.0669594	0.28653	0	0	0	0	FALSE	FALSE	FALSE	control bc-YJL057C	0.00112453	YJL057C
323	bc-YJL096W-1	NaCl	1	0.265303	0.265303	NA	NA	0.189692	0.189692	NA	NA	1.3986	1	100	0	0	TRUE	FALSE	NA	NaCl bc-YJL096W-1	NA	YJL096W
324	bc-YJL096W-1	control	2	0.0946783	0.0946783	4.7045e-05	0.00685894	0.299616	0.299616	0.00326419	0.057133	0.315999	0	0	0	0	FALSE	FALSE	FALSE	control bc-YJL096W-1	0.000496893	YJL096W
325	bc-YJL101C	control	2	0.122548	0.122548	0.000124767	0.0111699	0.311252	0.311252	0.00184012	0.0428966	0.393726	2	100	0	0	TRUE	FALSE	FALSE	control bc-YJL101C	0.00101811	YJL101C
326	bc-YJL103C	NaCl	51	0.263964	0.262602	0.00205314	0.0453116	0.162231	0.162778	0.00110535	0.0332468	1.61325	51	100	8	15.6863	TRUE	FALSE	TRUE	NaCl bc-YJL103C	0.00777811	YJL103C
327	bc-YJL103C	control	34	0.0961791	0.0927317	0.00024444	0.0156346	0.270946	0.275141	0.00318939	0.0564746	0.337033	5	14.7059	0	0	FALSE	FALSE	FALSE	control bc-YJL103C	0.0025415	YJL103C
328	bc-YJL105W	NaCl	61	0.278533	0.27452	0.00138497	0.0372151	0.169886	0.176457	0.00115959	0.0340527	1.55574	61	100	7	11.4754	TRUE	FALSE	FALSE	NaCl bc-YJL105W	0.00497236	YJL105W
329	bc-YJL105W	control	40	0.0928542	0.0929975	0.000190951	0.0138185	0.269501	0.267224	0.0018626	0.0431579	0.348013	3	7.5	0	0	FALSE	FALSE	FALSE	control bc-YJL105W	0.00205646	YJL105W
330	bc-YJL110C	NaCl	47	0.261722	0.264767	0.00147362	0.0383878	0.162482	0.165682	0.000843405	0.0290414	1.59804	47	100	2	4.25532	TRUE	FALSE	FALSE	NaCl bc-YJL110C	0.00563048	YJL110C
331	bc-YJL110C	control	41	0.0922961	0.091035	0.000136998	0.0117046	0.278017	0.270378	0.00346628	0.0588751	0.336695	2	4.87805	0	0	FALSE	FALSE	FALSE	control bc-YJL110C	0.00148433	YJL110C
332	bc-YJL124C	NaCl	16	0.243334	0.207212	0.00671091	0.0819202	0.230423	0.215313	0.00114229	0.0337977	0.962373	16	100	3	18.75	TRUE	FALSE	TRUE	NaCl bc-YJL124C	0.027579	YJL124C
333	bc-YJL124C	control	19	0.0931728	0.09378	0.000125437	0.0111999	0.306779	0.293753	0.00225914	0.0475305	0.319247	1	5.26316	0	0	FALSE	FALSE	FALSE	control bc-YJL124C	0.00134629	YJL124C
334	bc-YJL128C	NaCl	35	0.165149	0.161997	0.000713416	0.0267098	0.22866	0.228402	0.00102396	0.0319994	0.709262	35	100	0	0	TRUE	FALSE	FALSE	NaCl bc-YJL128C	0.00431984	YJL128C
335	bc-YJL128C	control	31	0.101559	0.101123	0.00013715	0.0117111	0.29399	0.288043	0.00292038	0.0540405	0.35107	7	22.5806	0	0	FALSE	FALSE	FALSE	control bc-YJL128C	0.00135045	YJL128C
336	bc-YJL195C-1	NaCl	1	0.272017	0.272017	NA	NA	0.175483	0.175483	NA	NA	1.5501	1	100	0	0	TRUE	FALSE	NA	NaCl bc-YJL195C-1	NA	YJL195C
337	bc-YJL195C-1	control	3	0.0998944	0.09692	9.33737e-05	0.00966301	0.30233	0.257127	0.00873769	0.0934756	0.376935	0	0	0	0	FALSE	FALSE	FALSE	control bc-YJL195C-1	0.000934723	YJL195C
338	bc-YJL206C-2	NaCl	55	0.258383	0.261493	0.00190053	0.0435951	0.171144	0.173825	0.000930934	0.0305112	1.50435	55	100	5	9.09091	TRUE	FALSE	FALSE	NaCl bc-YJL206C-2	0.00735548	YJL206C
339	bc-YJL206C-2	control	67	0.0932653	0.0934983	0.000101899	0.0100945	0.28311	0.284987	0.00200315	0.0447566	0.32808	5	7.46269	0	0	FALSE	FALSE	FALSE	control bc-YJL206C-2	0.00109257	YJL206C
340	bc-YJL208C	NaCl	48	0.271839	0.271361	0.000944217	0.0307281	0.183869	0.195571	0.00160089	0.0400111	1.38753	48	100	3	6.25	TRUE	FALSE	FALSE	NaCl bc-YJL208C	0.00347345	YJL208C
341	bc-YJL208C	control	50	0.0945295	0.0949192	8.1736e-05	0.0090408	0.30714	0.315798	0.00245093	0.0495069	0.30057	1	2	0	0	FALSE	FALSE	FALSE	control bc-YJL208C	0.000864661	YJL208C
342	bc-YJR014W	control	3	0.0898294	0.0869017	0.000141376	0.0118902	0.291024	0.288822	0.00111848	0.0334436	0.300883	0	0	0	0	FALSE	FALSE	FALSE	control bc-YJR014W	0.00157383	YJR014W
343	bc-YJR060W-2	NaCl	31	0.276785	0.282955	0.00232085	0.0481752	0.177575	0.175843	0.00165801	0.0407187	1.60913	31	100	5	16.129	TRUE	FALSE	TRUE	NaCl bc-YJR060W-2	0.00838501	YJR060W
344	bc-YJR060W-2	control	23	0.100814	0.0925233	0.000801546	0.0283116	0.266923	0.281447	0.00305359	0.0552593	0.328742	4	17.3913	0	0	FALSE	FALSE	FALSE	control bc-YJR060W-2	0.00795071	YJR060W
345	bc-YJR061W	NaCl	73	0.26888	0.268987	0.00144502	0.0380134	0.166539	0.167345	0.00107777	0.0328294	1.60738	73	100	5	6.84932	TRUE	FALSE	FALSE	NaCl bc-YJR061W	0.00537422	YJR061W
346	bc-YJR061W	control	77	0.0951466	0.0939083	0.000142403	0.0119333	0.276505	0.266105	0.00276858	0.0526173	0.3529	9	11.6883	0	0	FALSE	FALSE	FALSE	control bc-YJR061W	0.00149667	YJR061W
347	bc-YJR063W	NaCl	41	0.271612	0.273003	0.00181596	0.042614	0.164283	0.166593	0.00120523	0.0347165	1.63874	41	100	4	9.7561	TRUE	FALSE	FALSE	NaCl bc-YJR063W	0.00668584	YJR063W
348	bc-YJR063W	control	32	0.0889878	0.0863658	0.000150738	0.0122775	0.259132	0.249912	0.00196687	0.0443494	0.345585	3	9.375	0	0	FALSE	FALSE	FALSE	control bc-YJR063W	0.00169392	YJR063W
349	bc-YJR082C	NaCl	87	0.249734	0.249842	0.00153098	0.0391277	0.182376	0.179213	0.00108298	0.0329087	1.3941	87	100	2	2.29885	TRUE	FALSE	FALSE	NaCl bc-YJR082C	0.00613044	YJR082C
350	bc-YJR082C	control	50	0.0921279	0.0911067	9.18984e-05	0.00958636	0.276184	0.284015	0.00468611	0.0684552	0.320781	2	4	0	0	FALSE	FALSE	FALSE	control bc-YJR082C	0.000997508	YJR082C
351	bc-YJR094C	NaCl	61	0.270235	0.270057	0.00163567	0.0404434	0.174883	0.1809	0.00105523	0.0324842	1.49285	61	100	7	11.4754	TRUE	FALSE	FALSE	NaCl bc-YJR094C	0.00605277	YJR094C
352	bc-YJR094C	control	35	0.0970602	0.0962867	0.000156972	0.0125288	0.277733	0.289698	0.00239103	0.0488982	0.332369	3	8.57143	0	0	FALSE	FALSE	FALSE	control bc-YJR094C	0.00161726	YJR094C
353	bc-YJR119C	NaCl	9	0.309399	0.30465	0.00165621	0.0406966	0.142642	0.135588	0.00103247	0.0321321	2.24687	9	100	2	22.2222	TRUE	FALSE	FALSE	NaCl bc-YJR119C	0.00535299	YJR119C
354	bc-YJR119C	control	10	0.104469	0.100535	0.000200066	0.0141445	0.266628	0.275389	0.00387735	0.0622683	0.365065	2	20	0	0	FALSE	FALSE	FALSE	control bc-YJR119C	0.00191508	YJR119C
355	bc-YJR127C	NaCl	45	0.265607	0.265615	0.00142514	0.037751	0.165464	0.162603	0.00109979	0.0331631	1.63352	45	100	4	8.88889	TRUE	FALSE	FALSE	NaCl bc-YJR127C	0.00536559	YJR127C
356	bc-YJR127C	control	58	0.0924554	0.0903933	0.000168807	0.0129926	0.273516	0.268677	0.0026883	0.0518488	0.336439	6	10.3448	0	0	FALSE	FALSE	FALSE	control bc-YJR127C	0.00182582	YJR127C
357	bc-YJR137C	control	2	0.0951858	0.0951858	9.26651e-06	0.00304409	0.318618	0.318618	0.00139762	0.0373847	0.298746	0	0	0	0	FALSE	FALSE	FALSE	control bc-YJR137C	9.73518e-05	YJR137C
358	bc-YJR142W	control	2	0.0973283	0.0973283	0.000191101	0.0138239	0.278353	0.278353	0.000340953	0.0184649	0.349658	0	0	0	0	FALSE	FALSE	FALSE	control bc-YJR142W	0.00196347	YJR142W
359	bc-YJR147W	NaCl	40	0.287048	0.290618	0.00129909	0.0360429	0.164574	0.167407	0.000826587	0.0287504	1.73599	40	100	5	12.5	TRUE	FALSE	FALSE	NaCl bc-YJR147W	0.00452569	YJR147W
360	bc-YJR147W	control	33	0.0987464	0.098635	0.000136317	0.0116755	0.284645	0.293652	0.00363867	0.0603214	0.335891	8	24.2424	0	0	FALSE	FALSE	FALSE	control bc-YJR147W	0.00138047	YJR147W
361	bc-YKL005C	NaCl	83	0.274767	0.28062	0.0014221	0.0377107	0.167645	0.169618	0.00076428	0.0276456	1.65442	83	100	10	12.0482	TRUE	FALSE	FALSE	NaCl bc-YKL005C	0.00517563	YKL005C
362	bc-YKL005C	control	70	0.0943718	0.0924458	0.000149529	0.0122282	0.269095	0.261587	0.00254131	0.0504114	0.353404	8	11.4286	0	0	FALSE	FALSE	FALSE	control bc-YKL005C	0.00158447	YKL005C
363	bc-YKL015W	NaCl	31	0.255215	0.262683	0.00134962	0.0367372	0.162758	0.157097	0.0010024	0.0316606	1.67211	31	100	1	3.22581	TRUE	FALSE	FALSE	NaCl bc-YKL015W	0.00528818	YKL015W
364	bc-YKL015W	control	47	0.0943364	0.091625	0.000157626	0.0125549	0.28022	0.276722	0.00245083	0.0495059	0.331109	2	4.25532	0	0	FALSE	FALSE	FALSE	control bc-YKL015W	0.00167089	YKL015W
365	bc-YKL043W	NaCl	24	0.275927	0.273851	0.00258376	0.0508307	0.176436	0.17609	0.00076745	0.0277029	1.55518	24	100	3	12.5	TRUE	FALSE	TRUE	NaCl bc-YKL043W	0.0093639	YKL043W
366	bc-YKL043W	control	38	0.0977429	0.0957717	0.000173951	0.0131891	0.266118	0.258703	0.0034943	0.0591126	0.370199	8	21.0526	0	0	FALSE	FALSE	FALSE	control bc-YKL043W	0.00177968	YKL043W
367	bc-YKL062W	NaCl	21	0.27442	0.271727	0.00118874	0.034478	0.178369	0.177328	0.000867003	0.0294449	1.53234	21	100	3	14.2857	TRUE	FALSE	FALSE	NaCl bc-YKL062W	0.00433181	YKL062W
368	bc-YKL062W	control	14	0.0935865	0.0935617	0.000213243	0.0146029	0.267262	0.264567	0.00197552	0.0444469	0.353641	1	7.14286	0	0	FALSE	FALSE	FALSE	control bc-YKL062W	0.00227857	YKL062W
369	bc-YKL110C	NaCl	42	0.282895	0.2718	0.00226076	0.0475474	0.154842	0.156133	0.000906123	0.0301019	1.74083	42	100	6	14.2857	TRUE	FALSE	TRUE	NaCl bc-YKL110C	0.0079915	YKL110C
370	bc-YKL110C	control	34	0.0946373	0.0930283	0.000287248	0.0169484	0.274438	0.280961	0.00285299	0.0534134	0.331108	3	8.82353	0	0	FALSE	FALSE	FALSE	control bc-YKL110C	0.00303525	YKL110C
371	bc-YKL133C	NaCl	16	0.287914	0.281688	0.00140324	0.0374599	0.127656	0.110152	0.00245285	0.0495262	2.55728	16	100	3	18.75	TRUE	FALSE	FALSE	NaCl bc-YKL133C	0.00487382	YKL133C
372	bc-YKL133C	control	12	0.0957369	0.0905667	0.000415101	0.020374	0.178262	0.165665	0.00238815	0.0488687	0.546686	3	25	0	0	TRUE	FALSE	FALSE	control bc-YKL133C	0.00433584	YKL133C
373	bc-YKL149C	NaCl	15	0.28172	0.2865	0.00268596	0.0518263	0.14835	0.15113	0.000686284	0.026197	1.89572	15	100	3	20	TRUE	FALSE	TRUE	NaCl bc-YKL149C	0.00953417	YKL149C
374	bc-YKL149C	control	16	0.109418	0.107018	0.000188607	0.0137334	0.283879	0.279956	0.00180637	0.0425014	0.382269	7	43.75	0	0	TRUE	FALSE	FALSE	control bc-YKL149C	0.00172374	YKL149C
375	bc-YKL185W	NaCl	33	0.292091	0.289392	0.0012746	0.0357016	0.185844	0.181843	0.000786795	0.0280499	1.59143	33	100	9	27.2727	TRUE	TRUE	FALSE	NaCl bc-YKL185W	0.00436373	YKL185W
376	bc-YKL185W	control	28	0.0983786	0.0992267	7.28658e-05	0.00853614	0.30549	0.311489	0.00277567	0.0526846	0.318556	1	3.57143	0	0	FALSE	FALSE	FALSE	control bc-YKL185W	0.000740666	YKL185W
377	bc-YKL222C	NaCl	13	0.267312	0.27679	0.000848017	0.0291207	0.231628	0.22949	0.00170314	0.0412691	1.20611	13	100	0	0	TRUE	FALSE	FALSE	NaCl bc-YKL222C	0.00317239	YKL222C
378	bc-YKL222C	control	9	0.102978	0.0987783	0.000109484	0.0104634	0.293961	0.296385	0.00597698	0.0773109	0.333277	3	33.3333	0	0	TRUE	FALSE	FALSE	control bc-YKL222C	0.00106318	YKL222C
379	bc-YKR015C	NaCl	7	0.270754	0.260963	0.00129315	0.0359603	0.210609	0.216122	0.000999019	0.0316073	1.20748	7	100	1	14.2857	TRUE	FALSE	FALSE	NaCl bc-YKR015C	0.00477609	YKR015C
380	bc-YKR015C	control	8	0.0978735	0.0939725	7.48795e-05	0.0086533	0.325577	0.336978	0.00214716	0.0463375	0.278868	1	12.5	0	0	FALSE	FALSE	FALSE	control bc-YKR015C	0.000765064	YKR015C
381	bc-YKR029C	NaCl	53	0.259766	0.267222	0.00188998	0.0434739	0.178042	0.1795	0.00148781	0.0385722	1.4887	53	100	2	3.77358	TRUE	FALSE	FALSE	NaCl bc-YKR029C	0.00727569	YKR029C
382	bc-YKR029C	control	45	0.0939755	0.0936	0.000263761	0.0162407	0.295772	0.301947	0.00500718	0.0707614	0.309989	5	11.1111	0	0	FALSE	FALSE	FALSE	control bc-YKR029C	0.0028067	YKR029C
383	bc-YKR034W	NaCl	36	0.26839	0.267414	0.000899644	0.0299941	0.18055	0.183019	0.000562691	0.0237211	1.46113	36	100	2	5.55556	TRUE	FALSE	FALSE	NaCl bc-YKR034W	0.003352	YKR034W
384	bc-YKR034W	control	43	0.0886727	0.090505	0.000304558	0.0174516	0.275178	0.269582	0.00266208	0.0515954	0.335724	2	4.65116	0	0	FALSE	FALSE	FALSE	control bc-YKR034W	0.00343463	YKR034W
385	bc-YKR036C	NaCl	19	0.240367	0.236933	0.00176843	0.0420527	0.167392	0.164403	0.00110633	0.0332615	1.44117	19	100	0	0	TRUE	FALSE	FALSE	NaCl bc-YKR036C	0.00735721	YKR036C
386	bc-YKR036C	control	25	0.0961741	0.09595	0.000178489	0.01336	0.282548	0.285983	0.0027629	0.0525633	0.335509	5	20	0	0	FALSE	FALSE	FALSE	control bc-YKR036C	0.0018559	YKR036C
387	bc-YKR048C	NaCl	2	0.288066	0.288066	0.000128828	0.0113502	0.198252	0.198252	0.00195719	0.0442401	1.45302	2	100	0	0	TRUE	FALSE	FALSE	NaCl bc-YKR048C	0.000447217	YKR048C
388	bc-YKR048C	control	6	0.0982814	0.0958717	8.79973e-05	0.00938069	0.331714	0.337301	0.00173522	0.041656	0.284232	1	16.6667	0	0	FALSE	FALSE	FALSE	control bc-YKR048C	0.00089536	YKR048C
389	bc-YKR101W	NaCl	35	0.293368	0.283892	0.00121207	0.0348147	0.183239	0.186433	0.000906286	0.0301046	1.52275	35	100	9	25.7143	TRUE	TRUE	FALSE	NaCl bc-YKR101W	0.00413156	YKR101W
390	bc-YKR101W	control	34	0.0972972	0.09817	0.000107027	0.0103454	0.294675	0.292368	0.00298568	0.0546414	0.335776	3	8.82353	0	0	FALSE	FALSE	FALSE	control bc-YKR101W	0.0011	YKR101W
391	bc-YLR006C	NaCl	57	0.24228	0.237533	0.0011101	0.0333181	0.196865	0.196873	0.000635095	0.0252011	1.20653	57	100	0	0	TRUE	FALSE	FALSE	NaCl bc-YLR006C	0.00458188	YLR006C
392	bc-YLR006C	control	33	0.0978971	0.09548	0.000148302	0.0121779	0.286573	0.286303	0.00279928	0.0529082	0.333492	6	18.1818	0	0	FALSE	FALSE	FALSE	control bc-YLR006C	0.00151488	YLR006C
393	bc-YLR013W	NaCl	73	0.272253	0.268215	0.00169795	0.0412062	0.168944	0.167448	0.000556147	0.0235828	1.60178	73	100	8	10.9589	TRUE	FALSE	FALSE	NaCl bc-YLR013W	0.00623667	YLR013W
394	bc-YLR013W	control	59	0.096713	0.0957483	0.000185753	0.0136291	0.27612	0.269455	0.00250925	0.0500925	0.355341	10	16.9492	0	0	FALSE	FALSE	FALSE	control bc-YLR013W	0.00192066	YLR013W
395	bc-YLR085C	NaCl	28	0.268238	0.275406	0.00161415	0.0401765	0.18818	0.197363	0.000971173	0.0311636	1.39543	28	100	2	7.14286	TRUE	FALSE	FALSE	NaCl bc-YLR085C	0.00601759	YLR085C
396	bc-YLR085C	control	24	0.0973042	0.093275	0.000273872	0.0165491	0.299312	0.302943	0.00290557	0.0539033	0.307897	7	29.1667	0	0	TRUE	FALSE	FALSE	control bc-YLR085C	0.0028146	YLR085C
397	bc-YLR095C	NaCl	3	0.332343	0.328053	0.00089174	0.029862	0.151854	0.151597	0.000260334	0.0161349	2.16399	3	100	2	66.6667	TRUE	TRUE	FALSE	NaCl bc-YLR095C	0.00268319	YLR095C
398	bc-YLR095C	control	8	0.0916215	0.0906342	0.000109831	0.01048	0.26263	0.248378	0.00205147	0.0452932	0.364905	0	0	0	0	FALSE	FALSE	FALSE	control bc-YLR095C	0.00119875	YLR095C
399	bc-YLR098C	NaCl	73	0.241726	0.238907	0.00128499	0.0358468	0.171323	0.172153	0.000693451	0.0263335	1.38776	73	100	2	2.73973	TRUE	FALSE	FALSE	NaCl bc-YLR098C	0.00531591	YLR098C
400	bc-YLR098C	control	45	0.0905954	0.092405	0.000298469	0.0172763	0.276755	0.268287	0.00204955	0.0452719	0.344426	2	4.44444	0	0	FALSE	FALSE	FALSE	control bc-YLR098C	0.00329453	YLR098C
401	bc-YLR113W	NaCl	193	0.165257	0.157052	0.00159479	0.0399348	0.210096	0.211313	0.00181674	0.0426233	0.743217	190	98.4456	1	0.518135	TRUE	FALSE	FALSE	NaCl bc-YLR113W	0.00965035	YLR113W
402	bc-YLR113W	control	156	0.0947056	0.0948758	0.000203616	0.0142694	0.28005	0.281412	0.00269386	0.0519024	0.337143	20	12.8205	0	0	FALSE	FALSE	FALSE	control bc-YLR113W	0.00214999	YLR113W
403	bc-YLR154C	NaCl	32	0.274726	0.270042	0.00168533	0.0410527	0.177123	0.174051	0.000973819	0.0312061	1.55151	32	100	5	15.625	TRUE	FALSE	FALSE	NaCl bc-YLR154C	0.00613456	YLR154C
404	bc-YLR154C	control	39	0.0971812	0.0953233	7.15379e-05	0.00845801	0.296815	0.288043	0.00251153	0.0501152	0.330934	2	5.12821	0	0	FALSE	FALSE	FALSE	control bc-YLR154C	0.000736129	YLR154C
405	bc-YLR176C	NaCl	57	0.279615	0.277755	0.00118809	0.0344687	0.173369	0.177982	0.000747503	0.0273405	1.56058	57	100	8	14.0351	TRUE	FALSE	FALSE	NaCl bc-YLR176C	0.00424903	YLR176C
406	bc-YLR176C	control	59	0.0955834	0.09536	0.00015218	0.0123361	0.28024	0.276185	0.00279569	0.0528743	0.345276	9	15.2542	0	0	FALSE	FALSE	FALSE	control bc-YLR176C	0.00159212	YLR176C
407	bc-YLR183C	NaCl	30	0.244753	0.24828	0.00225123	0.0474472	0.181101	0.178757	0.00100082	0.0316358	1.38893	30	100	1	3.33333	TRUE	FALSE	TRUE	NaCl bc-YLR183C	0.00919796	YLR183C
408	bc-YLR183C	control	24	0.0939449	0.0948092	0.000136151	0.0116684	0.29591	0.299484	0.00232485	0.0482167	0.316575	2	8.33333	0	0	FALSE	FALSE	FALSE	control bc-YLR183C	0.00144927	YLR183C
409	bc-YLR225C	NaCl	23	0.336308	0.344317	0.00148263	0.038505	0.168524	0.16422	0.000358764	0.0189411	2.09668	23	100	17	73.913	TRUE	TRUE	FALSE	NaCl bc-YLR225C	0.00440856	YLR225C
410	bc-YLR225C	control	29	0.103662	0.10304	0.000168583	0.0129839	0.25	0.246365	0.00226605	0.047603	0.418241	6	20.6897	0	0	FALSE	FALSE	FALSE	control bc-YLR225C	0.00162627	YLR225C
411	bc-YLR247C	NaCl	8	0.271074	0.270444	0.0038145	0.0617617	0.191941	0.193469	0.000320562	0.0179042	1.39787	8	100	2	25	TRUE	TRUE	TRUE	NaCl bc-YLR247C	0.0140718	YLR247C
412	bc-YLR247C	control	5	0.100646	0.09967	2.84047e-05	0.00532961	0.276758	0.294393	0.00162852	0.040355	0.338561	0	0	0	0	FALSE	FALSE	FALSE	control bc-YLR247C	0.000282225	YLR247C
413	bc-YLR278C	NaCl	15	0.268529	0.26425	0.0011753	0.0342827	0.1561	0.151988	0.000791272	0.0281296	1.73862	15	100	1	6.66667	TRUE	FALSE	FALSE	NaCl bc-YLR278C	0.00437682	YLR278C
414	bc-YLR278C	control	10	0.0965227	0.0986875	0.000107071	0.0103475	0.267998	0.258395	0.000838958	0.0289648	0.381925	1	10	0	0	FALSE	FALSE	FALSE	control bc-YLR278C	0.00110928	YLR278C
415	bc-YLR357W	NaCl	27	0.291916	0.303167	0.00288531	0.0537151	0.182235	0.190412	0.00205577	0.0453406	1.59216	27	100	9	33.3333	TRUE	TRUE	TRUE	NaCl bc-YLR357W	0.00988405	YLR357W
416	bc-YLR357W	control	22	0.105846	0.0979283	0.00124984	0.0353531	0.286669	0.278275	0.00414571	0.0643872	0.351912	4	18.1818	0	0	FALSE	FALSE	FALSE	control bc-YLR357W	0.0118081	YLR357W
417	bc-YLR373C	NaCl	21	0.296796	0.29522	0.00197712	0.0444648	0.235766	0.230743	0.000559312	0.0236498	1.27943	21	100	5	23.8095	TRUE	FALSE	FALSE	NaCl bc-YLR373C	0.00666155	YLR373C
418	bc-YLR373C	control	17	0.0992838	0.103408	0.00011529	0.0107373	0.331913	0.334765	0.00162961	0.0403685	0.308898	2	11.7647	0	0	FALSE	FALSE	FALSE	control bc-YLR373C	0.00116121	YLR373C
419	bc-YLR375W	NaCl	42	0.269348	0.267397	0.00180078	0.0424356	0.163567	0.168302	0.000956527	0.0309278	1.58879	42	100	6	14.2857	TRUE	FALSE	FALSE	NaCl bc-YLR375W	0.0066857	YLR375W
420	bc-YLR375W	control	55	0.101912	0.0999567	0.000156485	0.0125094	0.286063	0.29256	0.00211917	0.0460344	0.341662	11	20	0	0	FALSE	FALSE	FALSE	control bc-YLR375W	0.00153549	YLR375W
421	bc-YLR384C	NaCl	46	0.306383	0.298554	0.00178216	0.0422157	0.172824	0.176161	0.00138396	0.0372016	1.69478	46	100	18	39.1304	TRUE	TRUE	FALSE	NaCl bc-YLR384C	0.00581678	YLR384C
422	bc-YLR384C	control	51	0.0975094	0.0972367	0.000164412	0.0128223	0.277003	0.283277	0.00275163	0.052456	0.343257	8	15.6863	0	0	FALSE	FALSE	FALSE	control bc-YLR384C	0.00168611	YLR384C
423	bc-YLR394W	NaCl	59	0.268487	0.26946	0.00127911	0.0357647	0.168824	0.173853	0.000991114	0.031482	1.54993	59	100	3	5.08475	TRUE	FALSE	FALSE	NaCl bc-YLR394W	0.00476415	YLR394W
424	bc-YLR394W	control	67	0.0918553	0.09172	0.000145957	0.0120813	0.273256	0.266017	0.00207962	0.0456028	0.34479	6	8.95522	0	0	FALSE	FALSE	FALSE	control bc-YLR394W	0.00158899	YLR394W
425	bc-YLR398C	NaCl	4	0.31094	0.315494	0.00057824	0.0240466	0.147674	0.145595	0.000636688	0.0252327	2.16693	4	100	2	50	TRUE	TRUE	FALSE	NaCl bc-YLR398C	0.00185965	YLR398C
426	bc-YLR398C	control	1	0.0972483	0.0972483	NA	NA	0.312512	0.312512	NA	NA	0.311183	0	0	0	0	FALSE	FALSE	NA	control bc-YLR398C	NA	YLR398C
427	bc-YLR418C	NaCl	17	0.27996	0.282777	0.00093319	0.0305482	0.199026	0.201343	0.000910126	0.0301683	1.40445	17	100	2	11.7647	TRUE	FALSE	FALSE	NaCl bc-YLR418C	0.0033333	YLR418C
428	bc-YLR418C	control	21	0.0941875	0.097325	0.000130218	0.0114113	0.304717	0.321953	0.00421238	0.0649029	0.302295	1	4.7619	0	0	FALSE	FALSE	FALSE	control bc-YLR418C	0.00138254	YLR418C
429	bc-YLR442C	NaCl	46	0.299237	0.300793	0.00214775	0.0463439	0.166269	0.168538	0.00108465	0.032934	1.78471	46	100	17	36.9565	TRUE	TRUE	TRUE	NaCl bc-YLR442C	0.00717742	YLR442C
430	bc-YLR442C	control	53	0.093407	0.091435	0.000138821	0.0117822	0.308816	0.307757	0.00270429	0.0520028	0.297102	5	9.43396	0	0	FALSE	FALSE	FALSE	control bc-YLR442C	0.0014862	YLR442C
431	bc-YLR455W	control	3	0.102508	0.10429	3.18385e-05	0.00564256	0.319684	0.351633	0.00459592	0.0677932	0.296587	0	0	0	0	FALSE	FALSE	FALSE	control bc-YLR455W	0.000310594	YLR455W
432	bc-YML027W	NaCl	27	0.293023	0.290383	0.00226543	0.0475965	0.209089	0.218617	0.00106144	0.0325797	1.32828	27	100	6	22.2222	TRUE	FALSE	TRUE	NaCl bc-YML027W	0.00773122	YML027W
433	bc-YML027W	control	34	0.0985429	0.0981925	0.000133183	0.0115405	0.3382	0.3279	0.00138007	0.0371493	0.299459	4	11.7647	0	0	FALSE	FALSE	FALSE	control bc-YML027W	0.00135152	YML027W
434	bc-YML034W	NaCl	76	0.276412	0.272763	0.00157667	0.0397073	0.176572	0.177615	0.000822526	0.0286797	1.5357	76	100	9	11.8421	TRUE	FALSE	FALSE	NaCl bc-YML034W	0.00570406	YML034W
435	bc-YML034W	control	66	0.0931749	0.0921525	0.000167982	0.0129608	0.281399	0.285415	0.00220166	0.0469218	0.322872	5	7.57576	0	0	FALSE	FALSE	FALSE	control bc-YML034W	0.00180287	YML034W
436	bc-YML041C	NaCl	4	0.282811	0.286314	0.000827248	0.0287619	0.218598	0.227818	0.00091624	0.0302694	1.25677	4	100	0	0	TRUE	FALSE	FALSE	NaCl bc-YML041C	0.00292509	YML041C
437	bc-YML076C	NaCl	51	0.250862	0.251592	0.00199094	0.04462	0.166237	0.164683	0.00123357	0.0351222	1.52773	51	100	3	5.88235	TRUE	FALSE	FALSE	NaCl bc-YML076C	0.00793639	YML076C
438	bc-YML076C	control	40	0.0905502	0.0890017	0.000154248	0.0124197	0.265417	0.260169	0.00279624	0.0528795	0.342092	2	5	0	0	FALSE	FALSE	FALSE	control bc-YML076C	0.00170346	YML076C
439	bc-YML092C-1	control	1	0.103003	0.103003	NA	NA	0.332172	0.332172	NA	NA	0.310091	0	0	0	0	FALSE	FALSE	NA	control bc-YML092C-1	NA	YML092C
440	bc-YML099C	NaCl	64	0.26242	0.263445	0.00157288	0.0396596	0.16367	0.163818	0.00139192	0.0373085	1.60816	64	100	7	10.9375	TRUE	FALSE	FALSE	NaCl bc-YML099C	0.00599375	YML099C
441	bc-YML099C	control	64	0.0949285	0.0945183	0.000150358	0.012262	0.284398	0.278507	0.00211169	0.0459531	0.339375	8	12.5	0	0	FALSE	FALSE	FALSE	control bc-YML099C	0.0015839	YML099C
442	bc-YMR037C	NaCl	35	0.22389	0.206578	0.00185112	0.0430246	0.190964	0.19509	0.00142315	0.0377247	1.05889	35	100	1	2.85714	TRUE	FALSE	FALSE	NaCl bc-YMR037C	0.00826799	YMR037C
443	bc-YMR037C	control	32	0.0958906	0.09442	0.000152603	0.0123533	0.313607	0.316167	0.00237269	0.0487103	0.29864	3	9.375	0	0	FALSE	FALSE	FALSE	control bc-YMR037C	0.00159143	YMR037C
444	bc-YMR075W	NaCl	60	0.284382	0.283218	0.000940887	0.0306739	0.165954	0.163452	0.00139083	0.0372938	1.73273	60	100	6	10	TRUE	FALSE	FALSE	NaCl bc-YMR075W	0.00330854	YMR075W
445	bc-YMR075W	control	58	0.0971647	0.0972767	0.000325296	0.018036	0.288431	0.292407	0.00355518	0.0596253	0.332676	12	20.6897	0	0	FALSE	FALSE	FALSE	control bc-YMR075W	0.00334789	YMR075W
446	bc-YMR091C	NaCl	13	0.293255	0.30238	0.00288554	0.0537172	0.221787	0.207868	0.00198332	0.0445345	1.45467	13	100	4	30.7692	TRUE	TRUE	TRUE	NaCl bc-YMR091C	0.00983969	YMR091C
447	bc-YMR091C	control	11	0.101325	0.103197	0.000178382	0.013356	0.330799	0.333665	0.000752856	0.0274382	0.309282	2	18.1818	0	0	FALSE	FALSE	FALSE	control bc-YMR091C	0.0017605	YMR091C
448	bc-YMR127C	NaCl	6	0.261434	0.253782	0.000937557	0.0306195	0.161102	0.159043	0.000223248	0.0149415	1.59568	6	100	0	0	TRUE	FALSE	FALSE	NaCl bc-YMR127C	0.00358621	YMR127C
449	bc-YMR127C	control	8	0.0976456	0.0918608	0.000205088	0.0143209	0.288335	0.292287	0.00154216	0.0392704	0.314283	2	25	0	0	TRUE	FALSE	FALSE	control bc-YMR127C	0.00210033	YMR127C
450	bc-YMR136W	NaCl	76	0.234761	0.234496	0.00186326	0.0431655	0.168666	0.165178	0.00127812	0.0357507	1.41966	76	100	2	2.63158	TRUE	FALSE	FALSE	NaCl bc-YMR136W	0.00793686	YMR136W
451	bc-YMR136W	control	61	0.0947023	0.0931883	0.000138759	0.0117796	0.28047	0.282058	0.00222017	0.0471187	0.330387	6	9.83607	0	0	FALSE	FALSE	FALSE	control bc-YMR136W	0.00146522	YMR136W
452	bc-YMR176W	NaCl	51	0.291219	0.288143	0.00121142	0.0348055	0.194098	0.195893	0.000713717	0.0267155	1.47092	51	100	11	21.5686	TRUE	FALSE	FALSE	NaCl bc-YMR176W	0.00415983	YMR176W
453	bc-YMR176W	control	35	0.0966785	0.0963083	9.0177e-05	0.00949616	0.330638	0.332928	0.00186502	0.0431858	0.289276	2	5.71429	0	0	FALSE	FALSE	FALSE	control bc-YMR176W	0.000932751	YMR176W
454	bc-YMR179W	NaCl	29	0.288621	0.287247	0.00203279	0.0450865	0.156996	0.159213	0.000260133	0.0161286	1.80416	29	100	6	20.6897	TRUE	FALSE	TRUE	NaCl bc-YMR179W	0.0070431	YMR179W
455	bc-YMR179W	control	17	0.119564	0.105508	0.00119773	0.0346082	0.276632	0.278508	0.00198077	0.0445058	0.378834	7	41.1765	0	0	TRUE	FALSE	FALSE	control bc-YMR179W	0.0100174	YMR179W
456	bc-YMR182C	control	4	0.111235	0.108632	0.000237213	0.0154017	0.274889	0.276731	0.0011302	0.0336185	0.392554	2	50	0	0	TRUE	FALSE	FALSE	control bc-YMR182C	0.00213254	YMR182C
457	bc-YMR230W-A	NaCl	19	0.264708	0.255863	0.00305092	0.0552351	0.174029	0.175165	0.00178376	0.0422346	1.4607	19	100	2	10.5263	TRUE	FALSE	TRUE	NaCl bc-YMR230W-A	0.0115256	YMR230W-A
458	bc-YMR230W-A	control	15	0.0947044	0.0978	6.13441e-05	0.00783225	0.266971	0.262707	0.00365771	0.060479	0.372278	0	0	0	0	FALSE	FALSE	FALSE	control bc-YMR230W-A	0.000647743	YMR230W-A
459	bc-YMR234W	NaCl	40	0.255621	0.24672	0.00163635	0.0404518	0.181387	0.180332	0.00103557	0.0321802	1.36815	40	100	2	5	TRUE	FALSE	FALSE	NaCl bc-YMR234W	0.00640145	YMR234W
460	bc-YMR234W	control	46	0.0901949	0.0918142	6.98617e-05	0.00835833	0.278512	0.278398	0.00259318	0.0509233	0.329795	0	0	0	0	FALSE	FALSE	FALSE	control bc-YMR234W	0.000774563	YMR234W
461	bc-YMR247C	NaCl	11	0.303609	0.311333	0.00109935	0.0331564	0.186467	0.190225	0.000938808	0.03064	1.63666	11	100	4	36.3636	TRUE	TRUE	FALSE	NaCl bc-YMR247C	0.00362094	YMR247C
462	bc-YMR247C	control	9	0.095753	0.098625	9.02164e-05	0.00949823	0.325188	0.322008	0.00073762	0.0271592	0.306281	0	0	0	0	FALSE	FALSE	FALSE	control bc-YMR247C	0.000942179	YMR247C
463	bc-YMR263W	NaCl	64	0.277131	0.283183	0.00131726	0.0362941	0.179889	0.180807	0.000629206	0.025084	1.56622	64	100	9	14.0625	TRUE	FALSE	FALSE	NaCl bc-YMR263W	0.00475322	YMR263W
464	bc-YMR263W	control	61	0.111794	0.110255	0.00019158	0.0138412	0.25406	0.243773	0.00237372	0.0487209	0.452285	30	49.1803	0	0	TRUE	FALSE	FALSE	control bc-YMR263W	0.00171369	YMR263W
465	bc-YMR280C	NaCl	53	0.280754	0.282078	0.00112866	0.0335956	0.17253	0.17358	0.000752325	0.0274285	1.62506	53	100	7	13.2075	TRUE	FALSE	FALSE	NaCl bc-YMR280C	0.00402011	YMR280C
466	bc-YMR280C	control	38	0.0944346	0.0938167	0.000178198	0.0133491	0.280849	0.274701	0.00195439	0.0442085	0.341523	4	10.5263	0	0	FALSE	FALSE	FALSE	control bc-YMR280C	0.001887	YMR280C
467	bc-YMR312W	NaCl	6	0.249076	0.254793	0.00227329	0.047679	0.136849	0.130385	0.00118365	0.0344042	1.95416	6	100	0	0	TRUE	FALSE	TRUE	NaCl bc-YMR312W	0.0091269	YMR312W
468	bc-YMR312W	control	17	0.0900882	0.0850717	0.000215924	0.0146943	0.24651	0.236435	0.00270607	0.0520199	0.35981	1	5.88235	0	0	FALSE	FALSE	FALSE	control bc-YMR312W	0.0023968	YMR312W
469	bc-YNL004W	NaCl	65	0.282336	0.278092	0.00166281	0.0407775	0.184025	0.188832	0.00095149	0.0308462	1.4727	65	100	7	10.7692	TRUE	FALSE	FALSE	NaCl bc-YNL004W	0.00588945	YNL004W
470	bc-YNL004W	control	52	0.0977	0.0945458	0.000184076	0.0135674	0.294301	0.294852	0.00329392	0.0573927	0.320656	10	19.2308	0	0	FALSE	FALSE	FALSE	control bc-YNL004W	0.00188409	YNL004W
471	bc-YNL021W	NaCl	42	0.313057	0.313399	0.00205648	0.0453485	0.150362	0.143691	0.000846297	0.0290912	2.18107	42	100	18	42.8571	TRUE	TRUE	TRUE	NaCl bc-YNL021W	0.00656903	YNL021W
472	bc-YNL021W	control	34	0.0977745	0.0990575	0.000178632	0.0133653	0.268273	0.272388	0.00272159	0.0521688	0.363663	6	17.6471	0	0	FALSE	FALSE	FALSE	control bc-YNL021W	0.00182697	YNL021W
473	bc-YNL023C	NaCl	6	0.276199	0.295789	0.00312969	0.0559437	0.160902	0.183139	0.0016744	0.0409194	1.61511	6	100	1	16.6667	TRUE	FALSE	TRUE	NaCl bc-YNL023C	0.0113313	YNL023C
474	bc-YNL023C	control	8	0.0867815	0.0868633	0.000114586	0.0107045	0.267314	0.266977	0.00124656	0.0353067	0.325359	0	0	0	0	FALSE	FALSE	FALSE	control bc-YNL023C	0.0013204	YNL023C
475	bc-YNL068C	NaCl	69	0.266111	0.267283	0.001382	0.0371752	0.180204	0.180123	0.000825804	0.0287368	1.48389	69	100	6	8.69565	TRUE	FALSE	FALSE	NaCl bc-YNL068C	0.00519332	YNL068C
476	bc-YNL068C	control	51	0.094821	0.094935	0.000104561	0.0102255	0.278253	0.278453	0.00196973	0.0443816	0.340937	4	7.84314	0	0	FALSE	FALSE	FALSE	control bc-YNL068C	0.00110272	YNL068C
477	bc-YNL078W	NaCl	1	0.1957	0.1957	NA	NA	0.166873	0.166873	NA	NA	1.17275	1	100	0	0	TRUE	FALSE	NA	NaCl bc-YNL078W	NA	YNL078W
478	bc-YNL078W	control	1	0.081405	0.081405	NA	NA	0.282753	0.282753	NA	NA	0.287901	0	0	0	0	FALSE	FALSE	NA	control bc-YNL078W	NA	YNL078W
479	bc-YNL097C	NaCl	33	0.263741	0.254735	0.00168647	0.0410666	0.187692	0.191032	0.00101802	0.0319064	1.33347	33	100	3	9.09091	TRUE	FALSE	FALSE	NaCl bc-YNL097C	0.00639442	YNL097C
480	bc-YNL097C	control	27	0.110827	0.111447	7.92021e-05	0.00889956	0.294879	0.289407	0.00140781	0.0375208	0.385087	17	62.963	0	0	TRUE	FALSE	FALSE	control bc-YNL097C	0.000714644	YNL097C
481	bc-YNL107W	NaCl	32	0.261941	0.259688	0.000760899	0.0275844	0.236118	0.229457	0.00114298	0.033808	1.13175	32	100	0	0	TRUE	FALSE	FALSE	NaCl bc-YNL107W	0.00290485	YNL107W
482	bc-YNL107W	control	27	0.102119	0.0993967	0.000157274	0.0125409	0.348278	0.35698	0.00372034	0.0609946	0.278438	6	22.2222	0	0	FALSE	FALSE	FALSE	control bc-YNL107W	0.0015401	YNL107W
483	bc-YNL135C	NaCl	50	0.305023	0.302783	0.0024857	0.0498568	0.225287	0.22306	0.00197719	0.0444656	1.35741	50	100	16	32	TRUE	TRUE	TRUE	NaCl bc-YNL135C	0.00814922	YNL135C
484	bc-YNL135C	control	33	0.0959299	0.0939767	0.000106307	0.0103105	0.365532	0.361478	0.00156847	0.039604	0.259979	2	6.06061	0	0	FALSE	FALSE	FALSE	control bc-YNL135C	0.00110817	YNL135C
485	bc-YNL136W	NaCl	13	0.327813	0.339767	0.0027058	0.0520174	0.186948	0.192023	0.00129994	0.0360546	1.7694	13	100	8	61.5385	TRUE	TRUE	TRUE	NaCl bc-YNL136W	0.00825412	YNL136W
486	bc-YNL136W	control	11	0.106219	0.108452	0.000153274	0.0123804	0.31502	0.324882	0.00192387	0.0438619	0.333819	4	36.3636	0	0	TRUE	FALSE	FALSE	control bc-YNL136W	0.00144299	YNL136W
487	bc-YNL215W	NaCl	13	0.263474	0.259495	0.00374039	0.0611587	0.166432	0.16331	0.00120932	0.0347753	1.58897	13	100	3	23.0769	TRUE	FALSE	TRUE	NaCl bc-YNL215W	0.0141964	YNL215W
488	bc-YNL215W	control	16	0.0926402	0.09375	6.34661e-05	0.00796656	0.257726	0.245292	0.00256763	0.0506718	0.382198	0	0	0	0	FALSE	FALSE	FALSE	control bc-YNL215W	0.000685082	YNL215W
489	bc-YNL246W	control	3	0.101418	0.0994583	3.43346e-05	0.00585957	0.326073	0.339923	0.000730395	0.0270258	0.29259	0	0	0	0	FALSE	FALSE	FALSE	control bc-YNL246W	0.000338544	YNL246W
490	bc-YNL248C	NaCl	48	0.278325	0.271126	0.00173695	0.0416768	0.169545	0.165964	0.00122465	0.0349949	1.63364	48	100	9	18.75	TRUE	FALSE	FALSE	NaCl bc-YNL248C	0.00624073	YNL248C
491	bc-YNL248C	control	51	0.0906309	0.09098	0.000511543	0.0226173	0.284769	0.277815	0.00270352	0.0519954	0.327484	6	11.7647	0	0	FALSE	FALSE	FALSE	control bc-YNL248C	0.00564425	YNL248C
492	bc-YNL283C	NaCl	21	0.282343	0.275775	0.00309038	0.0555912	0.14892	0.151963	0.000909717	0.0301615	1.81475	21	100	6	28.5714	TRUE	TRUE	TRUE	NaCl bc-YNL283C	0.0109455	YNL283C
493	bc-YNL283C	control	18	0.110945	0.1053	0.000246642	0.0157048	0.26589	0.273782	0.00221854	0.0471014	0.384613	7	38.8889	0	0	TRUE	FALSE	FALSE	control bc-YNL283C	0.0022231	YNL283C
494	bc-YNL298W	NaCl	30	0.289186	0.296276	0.00260312	0.0510208	0.155553	0.158557	0.000868622	0.0294724	1.86858	30	100	8	26.6667	TRUE	TRUE	TRUE	NaCl bc-YNL298W	0.00900156	YNL298W
495	bc-YNL298W	control	21	0.0949323	0.0966867	0.000177398	0.0133191	0.28329	0.284707	0.0021002	0.045828	0.339601	4	19.0476	0	0	FALSE	FALSE	FALSE	control bc-YNL298W	0.00186868	YNL298W
496	bc-YNL314W	NaCl	7	0.256508	0.240015	0.00245926	0.0495909	0.167405	0.160795	0.0004345	0.0208447	1.49268	7	100	1	14.2857	TRUE	FALSE	TRUE	NaCl bc-YNL314W	0.00958744	YNL314W
497	bc-YNL314W	control	11	0.0949729	0.0985067	0.000133887	0.011571	0.263885	0.258153	0.00152358	0.0390331	0.381582	0	0	0	0	FALSE	FALSE	FALSE	control bc-YNL314W	0.00140974	YNL314W
498	bc-YNL334C	NaCl	13	0.256232	0.262302	0.00163013	0.0403749	0.184776	0.178535	0.00189641	0.0435478	1.46919	13	100	1	7.69231	TRUE	FALSE	FALSE	NaCl bc-YNL334C	0.00636193	YNL334C
499	bc-YNL334C	control	16	0.0962615	0.0957867	0.000221441	0.0148809	0.297443	0.293954	0.00213905	0.0462499	0.325856	3	18.75	0	0	FALSE	FALSE	FALSE	control bc-YNL334C	0.00230042	YNL334C
500	bc-YNR010W	NaCl	31	0.251573	0.24295	0.00284046	0.053296	0.229524	0.23219	0.00146285	0.0382472	1.04634	31	100	5	16.129	TRUE	FALSE	TRUE	NaCl bc-YNR010W	0.0112908	YNR010W
501	bc-YNR010W	control	16	0.104516	0.104952	0.000183271	0.0135378	0.333138	0.342004	0.00224561	0.0473879	0.306872	6	37.5	0	0	TRUE	FALSE	FALSE	control bc-YNR010W	0.00175352	YNR010W
502	bc-YNR031C	NaCl	63	0.244636	0.243172	0.000995252	0.0315476	0.201275	0.2026	0.00133881	0.0365897	1.20026	63	100	0	0	TRUE	FALSE	FALSE	NaCl bc-YNR031C	0.0040683	YNR031C
503	bc-YNR031C	control	54	0.0954378	0.0950608	0.000171475	0.0130949	0.291472	0.298022	0.00217278	0.0466131	0.318973	6	11.1111	0	0	FALSE	FALSE	FALSE	control bc-YNR031C	0.00179672	YNR031C
504	bc-YOL004W	NaCl	40	0.256372	0.251839	0.000976106	0.0312427	0.209884	0.209319	0.00101962	0.0319315	1.20313	40	100	0	0	TRUE	FALSE	FALSE	NaCl bc-YOL004W	0.00380738	YOL004W
505	bc-YOL004W	control	41	0.114059	0.11342	0.000260423	0.0161376	0.273063	0.27042	0.00169091	0.0411206	0.419422	24	58.5366	0	0	TRUE	FALSE	FALSE	control bc-YOL004W	0.00228323	YOL004W
506	bc-YOL012C	NaCl	38	0.28431	0.280262	0.00158466	0.0398077	0.183016	0.187458	0.00175352	0.0418751	1.49506	38	100	5	13.1579	TRUE	FALSE	FALSE	NaCl bc-YOL012C	0.00557368	YOL012C
507	bc-YOL012C	control	38	0.0961355	0.0925525	0.000216455	0.0147124	0.285072	0.295357	0.00225164	0.0474514	0.313358	6	15.7895	0	0	FALSE	FALSE	FALSE	control bc-YOL012C	0.00225156	YOL012C
508	bc-YOL067C	NaCl	9	0.323759	0.32586	0.00181321	0.0425818	0.199788	0.205967	0.000698359	0.0264265	1.5821	9	100	5	55.5556	TRUE	TRUE	FALSE	NaCl bc-YOL067C	0.00560049	YOL067C
509	bc-YOL067C	control	8	0.105473	0.101674	0.000226367	0.0150455	0.341574	0.346236	0.00111533	0.0333966	0.293656	2	25	0	0	TRUE	FALSE	FALSE	control bc-YOL067C	0.00214621	YOL067C
510	bc-YOL068C	NaCl	45	0.271591	0.268602	0.00106739	0.032671	0.185964	0.186147	0.00102733	0.0320521	1.44296	45	100	2	4.44444	TRUE	FALSE	FALSE	NaCl bc-YOL068C	0.00393015	YOL068C
511	bc-YOL068C	control	19	0.103178	0.101785	0.000208917	0.014454	0.28903	0.292283	0.00219119	0.0468101	0.348241	5	26.3158	0	0	TRUE	FALSE	FALSE	control bc-YOL068C	0.00202483	YOL068C
512	bc-YOL089C	NaCl	58	0.309258	0.308819	0.00156553	0.0395668	0.158218	0.157048	0.000992237	0.0314998	1.96641	58	100	23	39.6552	TRUE	TRUE	FALSE	NaCl bc-YOL089C	0.00506221	YOL089C
513	bc-YOL089C	control	58	0.103548	0.101807	0.000182901	0.0135241	0.271473	0.275528	0.00197654	0.0444583	0.369499	12	20.6897	0	0	FALSE	FALSE	FALSE	control bc-YOL089C	0.00176634	YOL089C
514	bc-YOR028C	NaCl	15	0.334465	0.345143	0.00222789	0.0472005	0.211987	0.213212	0.00141397	0.0376028	1.61878	15	100	9	60	TRUE	TRUE	TRUE	NaCl bc-YOR028C	0.00666105	YOR028C
515	bc-YOR028C	control	10	0.102324	0.102295	2.94854e-05	0.00543005	0.358204	0.382983	0.00230707	0.048032	0.267101	0	0	0	0	FALSE	FALSE	FALSE	control bc-YOR028C	0.000288156	YOR028C
516	bc-YOR032C	NaCl	48	0.275039	0.282908	0.00152322	0.0390285	0.165902	0.16588	0.00160348	0.0400435	1.7055	48	100	3	6.25	TRUE	FALSE	FALSE	NaCl bc-YOR032C	0.00553822	YOR032C
517	bc-YOR032C	control	36	0.0946659	0.0951042	0.000147603	0.0121492	0.288439	0.287045	0.00205397	0.0453208	0.331321	2	5.55556	0	0	FALSE	FALSE	FALSE	control bc-YOR032C	0.0015592	YOR032C
518	bc-YOR038C	NaCl	59	0.259773	0.258013	0.00157361	0.0396688	0.159611	0.1556	0.00112612	0.0335578	1.65818	59	100	4	6.77966	TRUE	FALSE	FALSE	NaCl bc-YOR038C	0.00605764	YOR038C
519	bc-YOR038C	control	39	0.0977521	0.096115	0.000216315	0.0147076	0.260213	0.246943	0.00268393	0.0518066	0.389219	7	17.9487	0	0	FALSE	FALSE	FALSE	control bc-YOR038C	0.00221289	YOR038C
520	bc-YOR064C	NaCl	31	0.265839	0.264543	0.00121827	0.0349037	0.161151	0.164135	0.000905035	0.0300838	1.61174	31	100	2	6.45161	TRUE	FALSE	FALSE	NaCl bc-YOR064C	0.00458273	YOR064C
521	bc-YOR064C	control	37	0.0955017	0.0943083	0.000168094	0.0129651	0.274525	0.260125	0.00330776	0.0575131	0.36255	4	10.8108	0	0	FALSE	FALSE	FALSE	control bc-YOR064C	0.00176012	YOR064C
522	bc-YOR113W	NaCl	2	0.249673	0.249673	0.000571783	0.023912	0.152921	0.152921	0.000706191	0.0265743	1.6327	2	100	0	0	TRUE	FALSE	FALSE	NaCl bc-YOR113W	0.00229013	YOR113W
523	bc-YOR113W	control	3	0.110255	0.109878	1.08102e-05	0.00328789	0.334262	0.336478	0.00133545	0.0365438	0.326554	1	33.3333	0	0	TRUE	FALSE	FALSE	control bc-YOR113W	9.80474e-05	YOR113W
524	bc-YOR123C	NaCl	47	0.272152	0.269793	0.000982242	0.0313407	0.168375	0.164625	0.00123226	0.0351035	1.63884	47	100	4	8.51064	TRUE	FALSE	FALSE	NaCl bc-YOR123C	0.00360917	YOR123C
525	bc-YOR123C	control	42	0.0973327	0.0966217	0.000229411	0.0151463	0.275521	0.281628	0.00319453	0.0565202	0.343082	5	11.9048	0	0	FALSE	FALSE	FALSE	control bc-YOR123C	0.00235698	YOR123C
526	bc-YOR140W	control	3	0.103691	0.108523	7.92047e-05	0.0088997	0.291194	0.292128	0.000125032	0.0111818	0.371492	0	0	0	0	FALSE	FALSE	FALSE	control bc-YOR140W	0.000763857	YOR140W
527	bc-YOR144C	NaCl	50	0.281754	0.276981	0.0018354	0.0428416	0.170216	0.167634	0.000961065	0.031001	1.65229	50	100	6	12	TRUE	FALSE	FALSE	NaCl bc-YOR144C	0.0065142	YOR144C
528	bc-YOR144C	control	42	0.099558	0.0975017	0.000269861	0.0164275	0.294164	0.302989	0.00196851	0.0443679	0.321799	11	26.1905	0	0	TRUE	FALSE	FALSE	control bc-YOR144C	0.0027106	YOR144C
529	bc-YOR151C	NaCl	3	0.289203	0.3135	0.00185175	0.0430319	0.146764	0.147195	0.00140152	0.0374369	2.12983	3	100	0	0	TRUE	FALSE	FALSE	NaCl bc-YOR151C	0.00640293	YOR151C
530	bc-YOR151C	control	13	0.0900486	0.0904933	8.44105e-05	0.00918752	0.275813	0.261742	0.00278773	0.052799	0.345735	0	0	0	0	FALSE	FALSE	FALSE	control bc-YOR151C	0.000937389	YOR151C
531	bc-YOR157C	NaCl	3	0.258417	0.241872	0.00102452	0.0320081	0.130899	0.135018	0.000164243	0.0128157	1.7914	3	100	0	0	TRUE	FALSE	FALSE	NaCl bc-YOR157C	0.00396458	YOR157C
532	bc-YOR157C	control	2	0.0911533	0.0911533	0.000147404	0.012141	0.241691	0.241691	0.00189554	0.0435377	0.377148	0	0	0	0	FALSE	FALSE	FALSE	control bc-YOR157C	0.0016171	YOR157C
533	bc-YOR172W	NaCl	39	0.281795	0.285075	0.000872755	0.0295424	0.174827	0.17564	0.00096834	0.0311182	1.62306	39	100	3	7.69231	TRUE	FALSE	FALSE	NaCl bc-YOR172W	0.00309712	YOR172W
534	bc-YOR172W	control	17	0.0959918	0.09726	0.000175895	0.0132626	0.28723	0.274435	0.00249801	0.0499801	0.354401	1	5.88235	0	0	FALSE	FALSE	FALSE	control bc-YOR172W	0.0018324	YOR172W
535	bc-YOR189W	NaCl	19	0.318211	0.312822	0.000846428	0.0290934	0.182836	0.182063	0.000750705	0.027399	1.7182	19	100	8	42.1053	TRUE	TRUE	FALSE	NaCl bc-YOR189W	0.00265996	YOR189W
536	bc-YOR189W	control	14	0.0990955	0.0963375	0.000153447	0.0123874	0.34172	0.35151	0.00245128	0.0495104	0.274068	3	21.4286	0	0	FALSE	FALSE	FALSE	control bc-YOR189W	0.00154848	YOR189W
537	bc-YOR208W	NaCl	23	0.279908	0.280272	0.00126506	0.0355677	0.169736	0.172703	0.000706655	0.026583	1.62285	23	100	2	8.69565	TRUE	FALSE	FALSE	NaCl bc-YOR208W	0.00451956	YOR208W
538	bc-YOR208W	control	41	0.0974311	0.0962967	0.000169109	0.0130042	0.30125	0.312998	0.00295792	0.0543868	0.307659	6	14.6341	0	0	FALSE	FALSE	FALSE	control bc-YOR208W	0.00173568	YOR208W
539	bc-YOR213C	control	3	0.0801689	0.0777717	0.000130966	0.011444	0.277491	0.276242	0.000258826	0.0160881	0.281535	0	0	0	0	FALSE	FALSE	FALSE	control bc-YOR213C	0.00163363	YOR213C
540	bc-YOR304W	NaCl	32	0.283637	0.275818	0.00237499	0.0487339	0.169131	0.166978	0.00118953	0.0344896	1.65183	32	100	7	21.875	TRUE	FALSE	TRUE	NaCl bc-YOR304W	0.00837334	YOR304W
541	bc-YOR304W	control	46	0.09855	0.0989692	0.000159034	0.0126109	0.28321	0.281769	0.00158832	0.0398537	0.351242	10	21.7391	0	0	FALSE	FALSE	FALSE	control bc-YOR304W	0.00161374	YOR304W
542	bc-YOR337W	NaCl	3	0.293494	0.299393	0.000257695	0.0160529	0.14712	0.156783	0.00158299	0.0397868	1.9096	3	100	0	0	TRUE	FALSE	FALSE	NaCl bc-YOR337W	0.000878025	YOR337W
543	bc-YOR337W	control	3	0.0875111	0.0844117	6.95228e-05	0.00833803	0.267596	0.262132	0.00236802	0.0486623	0.32202	0	0	0	0	FALSE	FALSE	FALSE	control bc-YOR337W	0.000794445	YOR337W
544	bc-YOR338W	NaCl	13	0.252871	0.246782	0.00166773	0.0408378	0.194478	0.189725	0.000938567	0.030636	1.30073	13	100	1	7.69231	TRUE	FALSE	FALSE	NaCl bc-YOR338W	0.00659515	YOR338W
545	bc-YOR338W	control	13	0.0943062	0.09566	8.59821e-05	0.00927265	0.299165	0.311917	0.00219953	0.0468991	0.306684	1	7.69231	0	0	FALSE	FALSE	FALSE	control bc-YOR338W	0.000911734	YOR338W
546	bc-YOR344C	NaCl	43	0.264476	0.26892	0.00116522	0.0341352	0.185803	0.185237	0.000478685	0.0218789	1.45176	43	100	2	4.65116	TRUE	FALSE	FALSE	NaCl bc-YOR344C	0.00440575	YOR344C
547	bc-YOR344C	control	18	0.106343	0.100038	0.00167749	0.0409572	0.304457	0.301882	0.00193354	0.043972	0.331382	3	16.6667	0	0	FALSE	FALSE	FALSE	control bc-YOR344C	0.0157743	YOR344C
548	bc-YOR354C	control	1	0.0873433	0.0873433	NA	NA	0.2584	0.2584	NA	NA	0.338016	0	0	0	0	FALSE	FALSE	NA	control bc-YOR354C	NA	YOR354C
549	bc-YOR380W	NaCl	53	0.273391	0.279218	0.00195594	0.0442261	0.163987	0.16814	0.000854791	0.0292368	1.66063	53	100	8	15.0943	TRUE	FALSE	FALSE	NaCl bc-YOR380W	0.00715438	YOR380W
550	bc-YOR380W	control	54	0.0921888	0.0939517	0.000267416	0.0163529	0.280756	0.279845	0.0024221	0.0492148	0.335728	3	5.55556	0	0	FALSE	FALSE	FALSE	control bc-YOR380W	0.00290074	YOR380W
551	bc-YPL001W	NaCl	21	0.249683	0.248722	0.0018851	0.0434177	0.149963	0.143663	0.00133752	0.0365721	1.73128	21	100	1	4.7619	TRUE	FALSE	FALSE	NaCl bc-YPL001W	0.00754995	YPL001W
552	bc-YPL001W	control	28	0.0943288	0.0925908	0.000160682	0.012676	0.26599	0.263901	0.00270523	0.0520118	0.350855	4	14.2857	0	0	FALSE	FALSE	FALSE	control bc-YPL001W	0.00170343	YPL001W
553	bc-YPL029W	NaCl	27	0.263012	0.26262	0.00189908	0.0435785	0.18798	0.18771	0.0023312	0.0482825	1.39907	27	100	2	7.40741	TRUE	FALSE	FALSE	NaCl bc-YPL029W	0.00722052	YPL029W
554	bc-YPL029W	control	42	0.0956624	0.09728	0.000134878	0.0116137	0.279083	0.276835	0.00190008	0.0435899	0.351401	4	9.52381	0	0	FALSE	FALSE	FALSE	control bc-YPL029W	0.00140994	YPL029W
555	bc-YPL038W	NaCl	108	0.268762	0.265793	0.00132347	0.0363796	0.172634	0.177767	0.000802867	0.0283349	1.49518	108	100	7	6.48148	TRUE	FALSE	FALSE	NaCl bc-YPL038W	0.00492432	YPL038W
556	bc-YPL038W	control	84	0.0935038	0.0925117	0.000116968	0.0108152	0.28138	0.277984	0.00232171	0.0481841	0.332795	7	8.33333	0	0	FALSE	FALSE	FALSE	control bc-YPL038W	0.00125094	YPL038W
557	bc-YPL047W	NaCl	2	0.278291	0.278291	0.000857739	0.0292872	0.165417	0.165417	0.000197972	0.0140702	1.68235	2	100	0	0	TRUE	FALSE	FALSE	NaCl bc-YPL047W	0.00308217	YPL047W
558	bc-YPL047W	control	1	0.091795	0.091795	NA	NA	0.240778	0.240778	NA	NA	0.381243	0	0	0	0	FALSE	FALSE	NA	control bc-YPL047W	NA	YPL047W
559	bc-YPL048W	NaCl	81	0.277275	0.274905	0.00144338	0.0379918	0.165714	0.172113	0.00111945	0.0334582	1.59723	81	100	11	13.5802	TRUE	FALSE	FALSE	NaCl bc-YPL048W	0.0052056	YPL048W
560	bc-YPL048W	control	69	0.0965884	0.0950917	0.000176128	0.0132713	0.279849	0.282278	0.00271858	0.05214	0.336872	10	14.4928	0	0	FALSE	FALSE	FALSE	control bc-YPL048W	0.00182349	YPL048W
561	bc-YPL055C	NaCl	9	0.271674	0.279245	0.000338259	0.0183918	0.171377	0.177668	0.00168725	0.0410762	1.57172	9	100	0	0	TRUE	FALSE	FALSE	NaCl bc-YPL055C	0.0012451	YPL055C
562	bc-YPL055C	control	5	0.101626	0.105688	0.000164109	0.0128105	0.271777	0.268047	0.00260811	0.0510697	0.394291	2	40	0	0	TRUE	FALSE	FALSE	control bc-YPL055C	0.00161483	YPL055C
563	bc-YPL067C	NaCl	40	0.313726	0.319612	0.00187877	0.0433448	0.168618	0.172542	0.00107664	0.0328121	1.85236	40	100	19	47.5	TRUE	TRUE	FALSE	NaCl bc-YPL067C	0.00598856	YPL067C
564	bc-YPL067C	control	26	0.0986981	0.0970142	0.000127285	0.0112821	0.289627	0.282571	0.00220979	0.0470084	0.343327	3	11.5385	0	0	FALSE	FALSE	FALSE	control bc-YPL067C	0.00128964	YPL067C
565	bc-YPL089C	NaCl	44	0.246695	0.247268	0.00169307	0.0411469	0.174794	0.183089	0.00132409	0.036388	1.35054	44	100	1	2.27273	TRUE	FALSE	FALSE	NaCl bc-YPL089C	0.00686298	YPL089C
566	bc-YPL089C	control	39	0.0927427	0.091675	0.000116612	0.0107987	0.298184	0.312897	0.0023872	0.048859	0.292988	1	2.5641	0	0	FALSE	FALSE	FALSE	control bc-YPL089C	0.00125737	YPL089C
567	bc-YPL101W	NaCl	64	0.308452	0.318569	0.00138023	0.0371514	0.157128	0.160053	0.000945196	0.030744	1.99039	64	100	32	50	TRUE	TRUE	FALSE	NaCl bc-YPL101W	0.00447469	YPL101W
568	bc-YPL101W	control	53	0.098189	0.0960167	0.000342	0.0184932	0.285535	0.288088	0.00260417	0.0510311	0.333289	8	15.0943	0	0	FALSE	FALSE	FALSE	control bc-YPL101W	0.00348308	YPL101W
569	bc-YPL107W	NaCl	73	0.274461	0.27387	0.00178253	0.04222	0.163647	0.163457	0.000732384	0.0270626	1.67549	73	100	13	17.8082	TRUE	FALSE	FALSE	NaCl bc-YPL107W	0.00649464	YPL107W
570	bc-YPL107W	control	62	0.0946802	0.0931292	0.000212356	0.0145724	0.277351	0.277448	0.00255613	0.0505581	0.335663	8	12.9032	0	0	FALSE	FALSE	FALSE	control bc-YPL107W	0.00224288	YPL107W
571	bc-YPL116W	NaCl	38	0.307824	0.300432	0.00123306	0.035115	0.196887	0.19593	0.00100154	0.0316472	1.53337	38	100	13	34.2105	TRUE	TRUE	FALSE	NaCl bc-YPL116W	0.00400573	YPL116W
572	bc-YPL116W	control	39	0.10138	0.096125	0.000646124	0.025419	0.34149	0.341035	0.00238356	0.0488217	0.281863	7	17.9487	0	0	FALSE	FALSE	FALSE	control bc-YPL116W	0.00637327	YPL116W
573	bc-YPL123C	NaCl	18	0.27875	0.278384	0.00154374	0.0392904	0.164923	0.162281	0.00123122	0.0350887	1.71545	18	100	2	11.1111	TRUE	FALSE	FALSE	NaCl bc-YPL123C	0.00553806	YPL123C
574	bc-YPL123C	control	30	0.0993801	0.0991775	0.000150397	0.0122637	0.294442	0.309682	0.00232715	0.0482405	0.320256	6	20	0	0	FALSE	FALSE	FALSE	control bc-YPL123C	0.00151336	YPL123C
575	bc-YPL138C	NaCl	18	0.242435	0.242829	0.000853573	0.029216	0.178084	0.177574	0.000835466	0.0289044	1.36748	18	100	0	0	TRUE	FALSE	FALSE	NaCl bc-YPL138C	0.00352083	YPL138C
576	bc-YPL138C	control	19	0.104151	0.107513	0.000151034	0.0122896	0.298508	0.292125	0.0023717	0.0487001	0.368039	6	31.5789	0	0	TRUE	FALSE	FALSE	control bc-YPL138C	0.00145015	YPL138C
577	bc-YPL139C	NaCl	58	0.258578	0.260907	0.00127737	0.0357403	0.170901	0.172905	0.00115583	0.0339976	1.50896	58	100	3	5.17241	TRUE	FALSE	FALSE	NaCl bc-YPL139C	0.00493998	YPL139C
578	bc-YPL139C	control	46	0.098633	0.100904	0.000106416	0.0103158	0.262843	0.259143	0.00218778	0.0467737	0.389376	4	8.69565	0	0	FALSE	FALSE	FALSE	control bc-YPL139C	0.00107891	YPL139C
579	bc-YPL177C	NaCl	49	0.283461	0.28342	0.00135299	0.0367829	0.179972	0.186942	0.00114497	0.0338374	1.51609	49	100	8	16.3265	TRUE	FALSE	FALSE	NaCl bc-YPL177C	0.0047731	YPL177C
580	bc-YPL177C	control	42	0.0965437	0.0946308	0.000182384	0.013505	0.291024	0.282847	0.00290954	0.0539402	0.334565	5	11.9048	0	0	FALSE	FALSE	FALSE	control bc-YPL177C	0.00188914	YPL177C
581	bc-YPL181W	NaCl	56	0.271205	0.267878	0.00199923	0.0447128	0.158854	0.159588	0.000496279	0.0222773	1.67856	56	100	9	16.0714	TRUE	FALSE	FALSE	NaCl bc-YPL181W	0.00737167	YPL181W
582	bc-YPL181W	control	45	0.0926857	0.090945	0.000674765	0.0259762	0.259463	0.25125	0.00241975	0.0491909	0.36197	4	8.88889	0	0	FALSE	FALSE	FALSE	control bc-YPL181W	0.00728014	YPL181W
583	bc-YPL184C	NaCl	22	0.303026	0.309424	0.00134877	0.0367257	0.175615	0.171722	0.000658906	0.0256692	1.80189	22	100	9	40.9091	TRUE	TRUE	FALSE	NaCl bc-YPL184C	0.00445101	YPL184C
584	bc-YPL184C	control	25	0.100965	0.0994183	0.000159121	0.0126143	0.317393	0.312843	0.00242886	0.0492834	0.31779	6	24	0	0	FALSE	FALSE	FALSE	control bc-YPL184C	0.001576	YPL184C
585	bc-YPL216W	NaCl	33	0.257141	0.25526	0.000889397	0.0298228	0.226153	0.224663	0.000527265	0.0229622	1.13619	33	100	0	0	TRUE	FALSE	FALSE	NaCl bc-YPL216W	0.0034588	YPL216W
586	bc-YPL216W	control	29	0.0943164	0.0923583	6.65384e-05	0.00815711	0.353642	0.35501	0.00280975	0.0530071	0.260157	0	0	0	0	FALSE	FALSE	FALSE	control bc-YPL216W	0.000705481	YPL216W
587	bc-YPL230W	NaCl	89	0.257829	0.25675	0.00126716	0.0355972	0.17933	0.182272	0.000797347	0.0282373	1.40861	89	100	3	3.37079	TRUE	FALSE	FALSE	NaCl bc-YPL230W	0.00491475	YPL230W
588	bc-YPL230W	control	88	0.0948539	0.0930825	0.00015208	0.0123321	0.279802	0.276531	0.00241083	0.0491002	0.336608	10	11.3636	0	0	FALSE	FALSE	FALSE	control bc-YPL230W	0.00160331	YPL230W
589	bc-YPL234C	NaCl	1	0.238502	0.238502	NA	NA	0.189247	0.189247	NA	NA	1.26027	1	100	0	0	TRUE	FALSE	NA	NaCl bc-YPL234C	NA	YPL234C
590	bc-YPL248C	NaCl	85	0.25161	0.253447	0.00140105	0.0374306	0.189758	0.188685	0.00093936	0.030649	1.34323	85	100	1	1.17647	TRUE	FALSE	FALSE	NaCl bc-YPL248C	0.00556834	YPL248C
591	bc-YPL248C	control	75	0.0925075	0.0930367	9.03334e-05	0.00950439	0.281111	0.288553	0.00214212	0.0462831	0.322425	2	2.66667	0	0	FALSE	FALSE	FALSE	control bc-YPL248C	0.000976499	YPL248C
592	bc-YPR007C	NaCl	28	0.261801	0.263009	0.000823331	0.0286938	0.182626	0.179415	0.000710333	0.0266521	1.46593	28	100	0	0	TRUE	FALSE	FALSE	NaCl bc-YPR007C	0.00314487	YPR007C
593	bc-YPR007C	control	21	0.096939	0.09433	0.000214033	0.0146299	0.301622	0.310208	0.00225077	0.0474423	0.304086	2	9.52381	0	0	FALSE	FALSE	FALSE	control bc-YPR007C	0.00220792	YPR007C
594	bc-YPR008W	NaCl	67	0.273303	0.272052	0.00163237	0.0404026	0.171107	0.168377	0.00074886	0.0273653	1.61573	67	100	8	11.9403	TRUE	FALSE	FALSE	NaCl bc-YPR008W	0.00597275	YPR008W
595	bc-YPR008W	control	55	0.0936338	0.0917683	0.000152522	0.01235	0.277062	0.276382	0.00191638	0.0437764	0.332035	7	12.7273	0	0	FALSE	FALSE	FALSE	control bc-YPR008W	0.00162892	YPR008W
596	bc-YPR013C	NaCl	25	0.242529	0.230397	0.00143916	0.0379362	0.204412	0.207552	0.00180153	0.0424444	1.11007	25	100	1	4	TRUE	FALSE	FALSE	NaCl bc-YPR013C	0.00593396	YPR013C
597	bc-YPR013C	control	27	0.0953731	0.0912267	0.00039267	0.0198159	0.284884	0.291203	0.00456911	0.0675952	0.313275	3	11.1111	0	0	FALSE	FALSE	FALSE	control bc-YPR013C	0.00411719	YPR013C
598	bc-YPR015C	NaCl	40	0.267626	0.264917	0.00209389	0.045759	0.155905	0.15961	0.000742644	0.0272515	1.65978	40	100	5	12.5	TRUE	FALSE	TRUE	NaCl bc-YPR015C	0.00782392	YPR015C
599	bc-YPR015C	control	45	0.0929772	0.093405	0.000140162	0.011839	0.263497	0.259845	0.00173843	0.0416945	0.359464	4	8.88889	0	0	FALSE	FALSE	FALSE	control bc-YPR015C	0.00150749	YPR015C
600	bc-YPR022C	NaCl	61	0.270409	0.268582	0.00135379	0.0367939	0.16084	0.160928	0.000914953	0.0302482	1.66895	61	100	6	9.83607	TRUE	FALSE	FALSE	NaCl bc-YPR022C	0.00500645	YPR022C
601	bc-YPR022C	control	41	0.0960053	0.0964967	0.000194602	0.01395	0.274	0.281488	0.00276175	0.0525524	0.342809	4	9.7561	0	0	FALSE	FALSE	FALSE	control bc-YPR022C	0.002027	YPR022C
602	bc-YPR023C	NaCl	6	0.288204	0.285977	0.00165909	0.0407319	0.150521	0.144075	0.00119417	0.0345568	1.98492	6	100	2	33.3333	TRUE	TRUE	FALSE	NaCl bc-YPR023C	0.00575665	YPR023C
603	bc-YPR023C	control	5	0.0950633	0.099595	6.46054e-05	0.00803775	0.273249	0.274263	0.00212257	0.0460714	0.363136	0	0	0	0	FALSE	FALSE	FALSE	control bc-YPR023C	0.000679604	YPR023C
604	bc-YPR026W	control	3	0.10031	0.09212	0.000400933	0.0200233	0.312202	0.335738	0.00285393	0.0534222	0.27438	1	33.3333	0	0	TRUE	FALSE	FALSE	control bc-YPR026W	0.00399694	YPR026W
605	bc-YPR030W	NaCl	87	0.270748	0.267703	0.00169176	0.041131	0.161272	0.163718	0.000738506	0.0271755	1.63515	87	100	12	13.7931	TRUE	FALSE	FALSE	NaCl bc-YPR030W	0.00624848	YPR030W
606	bc-YPR030W	control	79	0.0970121	0.0962283	0.000177004	0.0133043	0.285538	0.289253	0.00211835	0.0460255	0.332678	10	12.6582	0	0	FALSE	FALSE	FALSE	control bc-YPR030W	0.00182456	YPR030W
607	bc-YPR052C	NaCl	41	0.267047	0.270965	0.00125603	0.0354405	0.172511	0.175433	0.000763408	0.0276298	1.54455	41	100	3	7.31707	TRUE	FALSE	FALSE	NaCl bc-YPR052C	0.00470339	YPR052C
608	bc-YPR052C	control	33	0.0951892	0.0948483	0.000127466	0.0112901	0.286639	0.28876	0.00152317	0.0390278	0.328468	5	15.1515	0	0	FALSE	FALSE	FALSE	control bc-YPR052C	0.00133908	YPR052C
609	bc-YPR065W	NaCl	37	0.269699	0.268762	0.00193393	0.0439764	0.167141	0.165608	0.000978059	0.0312739	1.62288	37	100	5	13.5135	TRUE	FALSE	FALSE	NaCl bc-YPR065W	0.00717069	YPR065W
610	bc-YPR065W	control	29	0.0991193	0.0998733	0.000223872	0.0149624	0.278765	0.268758	0.00201058	0.0448395	0.37161	5	17.2414	0	0	FALSE	FALSE	FALSE	control bc-YPR065W	0.00225862	YPR065W
611	bc-YPR070W	control	3	0.0954406	0.0932533	3.98986e-05	0.00631654	0.349213	0.362555	0.000747642	0.027343	0.257212	0	0	0	0	FALSE	FALSE	FALSE	control bc-YPR070W	0.000418047	YPR070W
612	bc-YPR075C	NaCl	35	0.274786	0.276492	0.00107106	0.032727	0.167635	0.16823	0.000692149	0.0263087	1.64353	35	100	3	8.57143	TRUE	FALSE	FALSE	NaCl bc-YPR075C	0.00389778	YPR075C
613	bc-YPR075C	control	32	0.0971214	0.0983658	0.000116123	0.010776	0.285962	0.277864	0.00289708	0.0538245	0.354007	3	9.375	0	0	FALSE	FALSE	FALSE	control bc-YPR075C	0.00119565	YPR075C
614	bc-YPR179C	NaCl	36	0.28489	0.300492	0.00326237	0.0571172	0.1771	0.177909	0.00127526	0.0357107	1.68902	36	100	11	30.5556	TRUE	TRUE	TRUE	NaCl bc-YPR179C	0.0114514	YPR179C
615	bc-YPR179C	control	39	0.0990313	0.09674	0.000284503	0.0168672	0.252222	0.253202	0.0030403	0.0551389	0.382067	6	15.3846	0	0	FALSE	FALSE	FALSE	control bc-YPR179C	0.00287286	YPR179C
616	bc-YPR189W	NaCl	43	0.286389	0.284897	0.00306952	0.0554032	0.172144	0.178327	0.000778829	0.0279075	1.59761	43	100	6	13.9535	TRUE	FALSE	TRUE	NaCl bc-YPR189W	0.010718	YPR189W
617	bc-YPR189W	control	35	0.0974484	0.098025	0.000145737	0.0120722	0.281539	0.279147	0.00199524	0.0446682	0.351159	6	17.1429	0	0	FALSE	FALSE	FALSE	control bc-YPR189W	0.00149553	YPR189W
618	bc-YPR193C	NaCl	10	0.277093	0.268811	0.00224618	0.0473939	0.172812	0.167804	0.000936452	0.0306015	1.60193	10	100	3	30	TRUE	TRUE	TRUE	NaCl bc-YPR193C	0.00810623	YPR193C
619	bc-YPR193C	control	13	0.0899901	0.0888633	0.00014411	0.0120046	0.269362	0.251352	0.00319846	0.056555	0.353542	1	7.69231	0	0	FALSE	FALSE	FALSE	control bc-YPR193C	0.0016014	YPR193C
620	bc-YPR196W	NaCl	43	0.278154	0.273943	0.00111759	0.0334304	0.175681	0.186972	0.00123518	0.0351452	1.46516	43	100	6	13.9535	TRUE	FALSE	FALSE	NaCl bc-YPR196W	0.00401788	YPR196W
621	bc-YPR196W	control	55	0.0970825	0.0954967	0.000111946	0.0105804	0.28497	0.2903	0.00223967	0.0473252	0.328959	8	14.5455	0	0	FALSE	FALSE	FALSE	control bc-YPR196W	0.0011531	YPR196W
