# Supplementary material for: Transcriptional heterogeneity shapes stress-adaptive responses in yeast
Source: Nat Commun. 2025 Mar 17;16:2631. doi: 10.1038/s41467-025-57911-6 (PMC11914649; doi:10.1038/s41467-025-57911-6)
Supplement: Supplementary file 12 — Source Data [file 41467_2025_57911_MOESM12_ESM.xlsx]

## Sheet: Figure 1c
Upregulated
# A tibble: 8 × 6
loupe_geno mean median sd min max
<chr> <dbl> <dbl> <dbl> <dbl> <dbl>
1 WT_t0 0.107 0.106 0.0128 0.0698 0.190
2 WT_t05 0.180 0.179 0.0218 0.114 0.275
3 WT_t15 0.356 0.356 0.0585 0.135 0.526
4 WT_t30 0.317 0.317 0.0390 0.0853 0.449
5 hog1_t0 0.104 0.103 0.0117 0.0701 0.191
6 hog1_t05 0.119 0.118 0.0153 0.0780 0.235
7 hog1_t15 0.174 0.170 0.0315 0.108 0.409
8 hog1_t30 0.173 0.168 0.0330 0.0898 0.392

## Sheet: Figure 1d
downregulated
# A tibble: 8 × 6
loupe_geno mean median sd min max
<chr> <dbl> <dbl> <dbl> <dbl> <dbl>
1 WT_t0 0.343 0.347 0.0482 0.155 0.469
2 WT_t05 0.315 0.318 0.0452 0.115 0.448
3 WT_t15 0.146 0.139 0.0369 0.0818 0.356
4 WT_t30 0.185 0.186 0.0322 0.0817 0.298
5 hog1_t0 0.355 0.357 0.0432 0.122 0.490
6 hog1_t05 0.341 0.342 0.0405 0.137 0.456
7 hog1_t15 0.243 0.244 0.0477 0.0942 0.374
8 hog1_t30 0.249 0.250 0.0374 0.130 0.377

## Sheet: Figure 1e
unresponsive
# A tibble: 8 × 6
loupe_geno mean median sd min max
<chr> <dbl> <dbl> <dbl> <dbl> <dbl>
1 WT_t0 0.177 0.179 0.0177 0.115 0.234
2 WT_t05 0.180 0.180 0.0154 0.116 0.229
3 WT_t15 0.186 0.186 0.0162 0.114 0.247
4 WT_t30 0.169 0.170 0.0186 0.108 0.227
5 hog1_t0 0.179 0.180 0.0165 0.112 0.243
6 hog1_t05 0.181 0.181 0.0156 0.114 0.236
7 hog1_t15 0.183 0.183 0.0164 0.122 0.244
8 hog1_t30 0.175 0.176 0.0181 0.111 0.238

## Sheet: Figure 2b
avg.exp	pct.exp	features.plot	id	avg.exp.scaled		avg.exp	pct.exp	features.plot	id	avg.exp.scaled
0.0268382	0.337154	HSP12	WT_t0	-0.608924		156.119	99.9489	HSP12	BY_t15	1.93871
0.142912	3.06811	YHR087W	WT_t0	-0.620043		141.404	99.8978	YHR087W	BY_t15	1.93344
0.7037	14.4302	GPD1	WT_t0	-0.718199		61.8562	99.8978	GPD1	BY_t15	1.71337
4.80469	58.3277	PIL1	WT_t0	-0.738802		34.6021	99.8467	PIL1	BY_t15	1.85857
0.498295	10.0472	HOR2	WT_t0	-0.664926		34.8727	99.7445	HOR2	BY_t15	1.59225
6.71656	57.2151	HOR7	WT_t0	-1.05648		106.167	99.7445	HOR7	BY_t15	1.481
0.686476	14.4976	PNC1	WT_t0	-0.909149		28.3356	99.5401	PNC1	BY_t15	1.59147
0.492161	10.9238	TPS2	WT_t0	-0.62164		31.1212	99.3868	TPS2	BY_t15	2.09842
5.43184	51.6521	ALD6	WT_t0	-0.707158		37.2247	99.3868	ALD6	BY_t15	1.33774
4.56607	56.4059	HXT1	WT_t0	-0.423106		27.5861	99.3357	HXT1	BY_t15	1.44576
2.45743	41.5374	LSP1	WT_t0	-0.838947		18.3499	98.3137	LSP1	BY_t15	1.93861
3.87975	54.3493	YDL124W	WT_t0	-0.875325		13.8073	98.0072	YDL124W	BY_t15	1.71236
1.27127	21.207	GRE2	WT_t0	-0.525387		17.8344	97.7006	GRE2	BY_t15	1.85433
0.890551	18.6446	TPS1	WT_t0	-0.83988		15.9404	97.5984	TPS1	BY_t15	1.68076
2.03166	32.8051	HSP82	WT_t0	-1.001		26.2245	96.883	HSP82	BY_t15	1.56378
0.95537	19.3864	GRE3	WT_t0	-0.51927		13.3661	96.5764	GRE3	BY_t15	2.04676
0.0869141	2.05664	ALD3	WT_t0	-0.54984		19.9013	96.0654	ALD3	BY_t15	2.06928
0.12488	2.73095	CTT1	WT_t0	-0.606375		19.5512	95.1456	CTT1	BY_t15	1.65077
0.672475	13.5199	ALD4	WT_t0	-0.622565		11.9727	94.7879	ALD4	BY_t15	1.89872
2.53776	42.2454	GRX2	WT_t0	-0.966932		9.26343	93.5105	GRX2	BY_t15	1.48573
0.562508	12.2724	HSP104	WT_t0	-0.80836		11.8011	93.1017	HSP104	BY_t15	1.97901
1.22961	24.9157	YBR085C-A	WT_t0	-0.643884		13.8701	93.0506	YBR085C-A	BY_t15	1.67875
0.586566	11.8004	STF2	WT_t0	-0.757596		12.1684	92.8973	STF2	BY_t15	1.76838
0.188334	4.34929	MSC1	WT_t0	-0.560653		13.7303	92.0286	MSC1	BY_t15	2.05717
0.215703	4.85502	YHR033W	WT_t0	-0.599897		9.84859	91.6198	YHR033W	BY_t15	1.9426
0.951424	19.4538	NTH1	WT_t0	-0.964015		6.95638	90.9044	NTH1	BY_t15	1.9011
2.16941	38.6379	GLO1	WT_t0	-0.660686		11.1366	90.7511	GLO1	BY_t15	2.10519
0.786912	15.6777	UBI4	WT_t0	-0.690739		7.22421	90.3935	UBI4	BY_t15	2.18576
0.678889	13.9582	OM14	WT_t0	-0.654219		8.66546	90.2402	OM14	BY_t15	1.63618
0.154283	2.89953	TSL1	WT_t0	-0.620028		8.76607	89.5759	TSL1	BY_t15	2.03209
0.155583	3.23668	PGM2	WT_t0	-0.592272		11.0695	89.4226	PGM2	BY_t15	2.10329
0.0734785	1.51719	DDR2	WT_t0	-0.69383		19.3886	87.3275	DDR2	BY_t15	1.623
0.583611	13.0142	DCS1	WT_t0	-0.668332		6.14898	87.1742	DCS1	BY_t15	2.12238
0.965826	19.8921	MCR1	WT_t0	-0.931826		6.04128	85.999	MCR1	BY_t15	1.84099
0.902605	18.6784	PTK2	WT_t0	-0.738695		5.57683	85.7435	PTK2	BY_t15	1.60559
1.09221	22.4545	DAK1	WT_t0	-0.508442		6.92735	85.4369	DAK1	BY_t15	2.2519
0.179265	3.87728	SPI1	WT_t0	-0.695125		16.711	85.3858	SPI1	BY_t15	1.47034
0.19041	4.55158	PNS1	WT_t0	-0.654353		6.13733	84.3127	PNS1	BY_t15	1.17296
0.53524	10.9238	EMI2	WT_t0	-0.945739		5.90524	83.444	EMI2	BY_t15	1.58875
0.0106718	0.269724	STL1	WT_t0	-0.565901		11.15	82.5754	STL1	BY_t15	1.36602
0.113105	2.52866	FMP45	WT_t0	-0.584854		6.71349	82.4221	FMP45	BY_t15	1.67963
0.0677137	1.51719	HSP42	WT_t0	-0.826337		6.60135	80.7869	HSP42	BY_t15	1.59258
0.134964	3.06811	FMP12	WT_t0	-0.699083		5.49723	79.5095	FMP12	BY_t15	1.94245
0.420504	7.68712	GSY2	WT_t0	-0.772169		5.6209	78.232	GSY2	BY_t15	1.75174
0.278262	5.83277	ARO9	WT_t0	-0.890357		4.96335	77.7721	ARO9	BY_t15	1.4873
0.106861	2.49494	NQM1	WT_t0	-0.507415		16.507	77.3633	NQM1	BY_t15	2.2903
0.371333	7.92313	TMA17	WT_t0	-0.742516		5.07339	75.7793	TMA17	BY_t15	1.86834
0.886438	18.3075	YOR052C	WT_t0	-1.00876		4.20732	75.1661	YOR052C	BY_t15	1.13857
0.663295	14.0256	YML131W	WT_t0	-0.55084		4.74201	74.8595	YML131W	BY_t15	1.79417
0.935913	19.1167	YLL023C	WT_t0	-0.548324		4.83349	74.7573	YLL023C	BY_t15	1.70157
0.325828	7.55226	TFS1	WT_t0	-0.743966		5.23778	74.5018	TFS1	BY_t15	2.06829
0.148576	3.23668	GAD1	WT_t0	-0.654657		5.06007	74.1952	GAD1	BY_t15	2.07338
0.240155	5.66419	SDS24	WT_t0	-0.841706		3.66234	73.6842	SDS24	BY_t15	1.75516
0.0413852	0.944032	HBT1	WT_t0	-0.49574		3.98304	73.3776	HBT1	BY_t15	2.28446
0.821501	17.4309	PRX1	WT_t0	-0.597584		3.61308	73.3776	PRX1	BY_t15	1.65389
0.599684	12.205	LAP4	WT_t0	-0.920013		3.9453	72.8155	LAP4	BY_t15	2.04654
5.66251	70.3641	GLG1	WT_t0	1.89096		3.2101	72.7644	GLG1	BY_t15	-1.19708
0.636214	13.8233	TPS3	WT_t0	-0.528283		3.21382	70.4139	TPS3	BY_t15	2.0072
0.319015	7.01281	ATG8	WT_t0	-0.795417		3.21984	70.3117	ATG8	BY_t15	1.84502
0.289297	6.5408	RCN2	WT_t0	-1.09775		3.00166	69.7496	RCN2	BY_t15	0.927499
0.243513	5.73163	FMP48	WT_t0	-0.602167		4.51448	67.9612	FMP48	BY_t15	0.17886
0.366334	7.92313	YMR090W	WT_t0	-0.543591		3.8243	67.6035	YMR090W	BY_t15	2.00349
0.286209	6.5408	SOL1	WT_t0	-0.611526		2.57317	64.5376	SOL1	BY_t15	1.86779
0.263939	5.93392	SSE2	WT_t0	-0.888354		2.94975	63.8733	SSE2	BY_t15	1.89922
0.277379	6.27107	TPK1	WT_t0	-0.765806		2.44092	63.1579	TPK1	BY_t15	1.89583
0.2235	5.15846	YKR011C	WT_t0	-0.961806		2.43707	63.0046	YKR011C	BY_t15	1.42618
1.17125	23.1288	NCE103	WT_t0	-0.636577		2.76779	62.7491	NCE103	BY_t15	0.0992451
0.39339	9.00202	YHR138C	WT_t0	-0.808738		2.57354	62.3914	YHR138C	BY_t15	1.82224
0.446055	9.64262	GSP2	WT_t0	-0.895495		2.57938	62.3914	GSP2	BY_t15	1.91813
0.428361	8.83345	COX5B	WT_t0	-0.9434		2.66414	62.2892	COX5B	BY_t15	1.88757
0.894576	10.1821	YGP1	WT_t0	-0.704201		9.0416	61.0118	YGP1	BY_t15	2.0864
0.59695	10.2158	YJL133C-A	WT_t0	-0.82565		3.49371	59.2744	YJL133C-A	BY_t15	1.63276
0.223433	4.78759	HSP78	WT_t0	-0.833393		2.70956	58.9678	HSP78	BY_t15	1.61231
0.14506	3.47269	YER079W	WT_t0	-1.09637		2.26468	58.7634	YER079W	BY_t15	1.21681
0.209675	5.15846	YMR196W	WT_t0	-0.645266		2.61236	57.8436	YMR196W	BY_t15	2.26162
0.257904	5.79906	PIC2	WT_t0	-0.977167		2.49277	57.7925	PIC2	BY_t15	1.58425
0.0786852	1.98921	FMP43	WT_t0	-0.667819		2.73168	57.6392	FMP43	BY_t15	-0.0964392
0.0176377	0.438301	SOL4	WT_t0	-0.631346		3.78191	56.2596	SOL4	BY_t15	1.77577
0.460647	10.1146	YDR391C	WT_t0	-0.798094		2.11563	54.6755	YDR391C	BY_t15	1.96792
0.0578424	1.3149	FMP16	WT_t0	-0.628372		4.59987	53.5514	FMP16	BY_t15	1.93829
0.200136	4.5853	YHR097C	WT_t0	-0.752193		1.97107	53.5514	YHR097C	BY_t15	1.60409
0.116547	2.73095	ARO10	WT_t0	-0.778404		2.39523	52.2739	ARO10	BY_t15	1.64768
0.334115	7.38368	OM45	WT_t0	-0.675478		2.48605	51.814	OM45	BY_t15	2.24248
0.22719	4.41672	YER067W	WT_t0	-0.703625		3.79766	51.7118	YER067W	BY_t15	1.37789
0.0759482	1.65206	GSY1	WT_t0	-1.1206		2.15226	51.4052	GSY1	BY_t15	0.520065
0.0686652	1.51719	DCS2	WT_t0	-0.604665		2.54368	50.8942	DCS2	BY_t15	2.2007
0.449721	8.7323	YLR042C	WT_t0	-0.833145		2.97181	50.5876	YLR042C	BY_t15	0.624975
0.125702	2.46123	BDH2	WT_t0	-0.651726		3.03058	49.6168	BDH2	BY_t15	0.7212
0.0459203	1.11261	PUT4	WT_t0	-0.657267		2.26709	49.5657	PUT4	BY_t15	0.699443
0.280234	6.06878	CMK2	WT_t0	-1.03821		1.65755	49.5146	CMK2	BY_t15	0.692261
0.0636978	1.14633	TMA10	WT_t0	-0.702027		3.14741	49.3102	TMA10	BY_t15	1.29817
0.194943	3.80984	TPO4	WT_t0	-1.04031		1.77886	48.697	TPO4	BY_t15	-0.280493
0.164453	3.60755	GOR1	WT_t0	-0.709221		1.81425	47.5728	GOR1	BY_t15	2.1243
0.247515	6.06878	YPL247C	WT_t0	-0.79689		1.72617	47.1129	YPL247C	BY_t15	1.73888
0.692441	14.1268	HSP31	WT_t0	-1.37134		2.1881	46.8574	HSP31	BY_t15	1.1288
0.349538	7.34997	YMR291W	WT_t0	-0.844058		1.68395	46.6019	YMR291W	BY_t15	0.760164
0.137891	3.30411	GGA1	WT_t0	-0.967983		1.4307	44.5069	GGA1	BY_t15	1.62092
0.200249	4.5853	YOL048C	WT_t0	-0.682873		1.35377	41.9009	YOL048C	BY_t15	2.11243
0.0912958	1.92178	GLC3	WT_t0	-0.726904		1.41859	41.7987	GLC3	BY_t15	1.17178
0.225768	5.63048	YKL151C	WT_t0	-0.650068		1.41225	41.7987	YKL151C	BY_t15	1.97827
0.227395	5.0236	YKL091C	WT_t0	-0.691154		1.38752	41.4921	YKL091C	BY_t15	1.96616
0.291065	6.81052	TPK2	WT_t0	-0.744734		1.27089	41.3388	TPK2	BY_t15	2.11143
0.187413	4.31558	YLR345W	WT_t0	-0.931749		1.2086	41.1855	YLR345W	BY_t15	1.74149
0.231655	5.32704	GDB1	WT_t0	-0.645647		1.43221	40.3168	GDB1	BY_t15	2.39322
0.215808	4.92245	SSA4	WT_t0	-0.749545		4.80779	39.908	SSA4	BY_t15	2.05161
0.289565	6.5408	UGA2	WT_t0	-0.577146		1.77705	39.5503	UGA2	BY_t15	1.95643
0.155662	3.37154	ATH1	WT_t0	-0.826582		1.24702	39.4992	ATH1	BY_t15	1.86358
0.0336887	0.775455	YLR149C	WT_t0	-0.728026		1.16726	38.7328	YLR149C	BY_t15	2.14567
0.0964966	2.15779	YFR017C	WT_t0	-0.884752		1.25444	38.1196	YFR017C	BY_t15	1.18606
0.164679	3.43898	YNL195C	WT_t0	-0.508416		1.46248	37.5064	YNL195C	BY_t15	1.62329
0.139673	3.30411	YIL055C	WT_t0	-0.94515		1.07385	37.1487	YIL055C	BY_t15	1.01792
0.0308035	0.674309	CYC7	WT_t0	-1.00789		1.47802	36.1778	CYC7	BY_t15	1.18766
0.140337	3.16925	XKS1	WT_t0	-0.729977		1.04354	35.1048	XKS1	BY_t15	2.05023
0.353867	7.4174	FUN19	WT_t0	-0.87687		1.05228	35.0537	FUN19	BY_t15	1.13974
0.154708	3.54012	OPI10	WT_t0	-0.876245		1.05734	34.696	OPI10	BY_t15	0.905234
0.387268	8.19285	YJR096W	WT_t0	-0.779966		1.25026	34.5938	YJR096W	BY_t15	2.21396
0.274071	6.57451	YLR177W	WT_t0	-0.931706		1.01382	33.5207	YLR177W	BY_t15	0.413793
0.219871	4.82131	YPC1	WT_t0	-1.16501		1.00867	33.4696	YPC1	BY_t15	0.725221
0.377989	8.42886	CIN5	WT_t0	-0.535074		1.08828	33.2141	CIN5	BY_t15	-0.0455942
0.00520831	0.134862	PHM7	WT_t0	-0.616079		1.21792	32.8053	PHM7	BY_t15	1.76274
0.0280171	0.708024	HXT5	WT_t0	-0.598021		1.44211	32.6009	HXT5	BY_t15	1.70788
0.114658	2.66352	YNR014W	WT_t0	-1.10772		1.08065	32.3965	YNR014W	BY_t15	0.0571292
0.23404	5.52933	YGR127W	WT_t0	-0.703527		0.891651	31.63	YGR127W	BY_t15	2.11069
0.166562	3.84356	YOR062C	WT_t0	-0.854229		0.900344	30.8125	YOR062C	BY_t15	-0.0114087
0.163443	3.7087	YNL200C	WT_t0	-0.58722		0.920364	30.7614	YNL200C	BY_t15	2.2701
0.101142	1.88806	HSP26	WT_t0	-1.06946		1.70763	28.0531	HSP26	BY_t15	1.2648
0.0355256	0.809171	YJL144W	WT_t0	-1.00659		0.888309	26.9801	YJL144W	BY_t15	-0.0835948
0.0750345	1.58463	YNR034W-A	WT_t0	-0.716486		1.29053	26.8779	YNR034W-A	BY_t15	1.8605
0.234889	5.25961	IKS1	WT_t0	-0.958836		0.740121	26.0603	IKS1	BY_t15	0.871467
0.0212421	0.505732	PHM8	WT_t0	-1.12738		0.731666	25.8048	PHM8	BY_t15	0.296641
0.078276	1.7532	UGP1	WT_t0	-0.751802		0.730417	25.6515	UGP1	BY_t15	1.89632
0.124632	2.69724	PAI3	WT_t0	-0.612205		1.68181	24.3229	PAI3	BY_t15	2.2842
0.153191	3.64127	GIS1	WT_t0	-0.905505		0.656716	24.3229	GIS1	BY_t15	1.30263
0.22952	5.05732	GCY1	WT_t0	-0.533771		0.997199	24.2207	GCY1	BY_t15	2.26569
0.0932807	1.9555	YJR008W	WT_t0	-0.87779		0.652733	24.0675	YJR008W	BY_t15	1.85452
0.211683	4.95617	YLR164W	WT_t0	-1.04851		0.653319	24.0164	YLR164W	BY_t15	1.10646
0.136662	3.13554	AFR1	WT_t0	-0.995346		0.648381	23.7609	AFR1	BY_t15	0.608665
0.250291	5.76534	PIG2	WT_t0	-0.799413		0.649682	23.5054	PIG2	BY_t15	0.412942
0.0608075	1.41605	FMP33	WT_t0	-0.794164		0.710475	23.4543	FMP33	BY_t15	2.03646
0.0369755	0.910317	SDP1	WT_t0	-0.977294		0.623308	22.1257	SDP1	BY_t15	1.35153
0.105879	2.36008	SAF1	WT_t0	-0.572007		0.59056	21.768	SAF1	BY_t15	2.29589
0.15822	3.54012	YDL206W	WT_t0	-0.506234		0.557789	21.6147	YDL206W	BY_t15	1.40467
0.0573716	1.11261	YOR289W	WT_t0	-0.953373		0.583077	21.5636	YOR289W	BY_t15	1.88895
0.185406	4.31558	YET2	WT_t0	-0.897196		0.581321	21.2059	YET2	BY_t15	0.31531
0.088661	1.88806	AGP2	WT_t0	-0.477327		0.56025	21.1548	AGP2	BY_t15	2.26258
0.0851299	2.05664	YPL230W	WT_t0	-0.903808		0.573302	20.2351	YPL230W	BY_t15	1.04192
0.0598957	1.51719	THI4	WT_t0	-0.667802		0.547168	19.8774	THI4	BY_t15	1.31164
0.0868045	1.82063	RNY1	WT_t0	-0.746225		0.54451	19.8263	RNY1	BY_t15	2.11007
0.0881465	2.12407	FRT2	WT_t0	-1.09832		0.4992	19.162	FRT2	BY_t15	0.825959
0.12791	3.00067	UIP4	WT_t0	-0.815811		0.520345	17.8845	UIP4	BY_t15	2.16151
0.0430472	1.01146	YHR022C	WT_t0	-0.788079		0.545421	17.8334	YHR022C	BY_t15	1.45123
0.0765392	1.88806	ATG29	WT_t0	-0.637882		0.443785	17.5779	ATG29	BY_t15	2.08076
0.0300612	0.708024	GIP2	WT_t0	-0.941318		0.459965	16.6071	GIP2	BY_t15	1.67727
0.182044	3.97842	GPX1	WT_t0	-0.925645		0.457048	16.556	GPX1	BY_t15	2.23185
0.0768584	1.78692	GUT2	WT_t0	-0.816823		0.42776	16.045	GUT2	BY_t15	2.22652
0.0840754	1.85435	AMS1	WT_t0	-0.504484		0.497957	15.9428	AMS1	BY_t15	2.38669
0.0595951	1.58463	YJL163C	WT_t0	-0.819451		0.362631	15.3807	YJL163C	BY_t15	1.78319
0.0159981	0.37087	YDR034W-B	WT_t0	-0.84026		0.471815	15.1252	YDR034W-B	BY_t15	1.84359
0.0529108	1.18004	YDL199C	WT_t0	-0.689645		0.375322	14.8697	YDL199C	BY_t15	2.03075
0.0199863	0.438301	CWP1	WT_t0	-0.542107		0.357573	14.512	CWP1	BY_t15	0.991447
0.0361547	0.708024	UGX2	WT_t0	-0.630888		0.375726	14.2565	UGX2	BY_t15	1.80033
0.0444262	1.11261	SIP18	WT_t0	-0.544133		1.21172	13.1323	SIP18	BY_t15	2.15693
0.0220056	0.573163	SPS100	WT_t0	-0.672002		0.527962	13.0812	SPS100	BY_t15	1.73325
0.0318603	0.842886	YNL092W	WT_t0	-0.759542		0.328172	13.0301	YNL092W	BY_t15	2.12663
0.0569178	1.28119	YER053C-A	WT_t0	-0.610724		0.428961	12.5192	YER053C-A	BY_t15	-0.332953
0.0212372	0.438301	PRR2	WT_t0	-0.588645		0.313004	12.1104	PRR2	BY_t15	0.388535
0.0424624	1.07889	MGA1	WT_t0	-0.756454		0.301062	11.906	MGA1	BY_t15	0.424697
0.0619202	1.28119	FMP40	WT_t0	-0.506155		0.314748	11.8038	FMP40	BY_t15	2.34061
0.0915636	2.02293	LEE1	WT_t0	-1.36532		0.287009	11.1395	LEE1	BY_t15	0.919734
0.0339944	0.842886	BOP2	WT_t0	-1.00806		0.275472	10.9862	BOP2	BY_t15	1.44334
0.079007	1.61834	YER121W	WT_t0	-0.729911		0.304971	10.6796	YER121W	BY_t15	2.06743
0.0290375	0.640593	GRE1	WT_t0	-0.444375		0.755474	10.2197	GRE1	BY_t15	2.42439
0	0	YNL194C	WT_t0	-0.580138		0.24904	9.81094	YNL194C	BY_t15	1.38168
0.19332	4.48415	YKL107W	WT_t0	-0.252294		0.20859	8.94226	YKL107W	BY_t15	0.161207
0.0443688	0.944032	YOR186W	WT_t0	-1.00861		0.213615	8.58457	YOR186W	BY_t15	1.16881
0.044044	0.977748	GIP1	WT_t0	-1.2389		0.183428	7.4093	GIP1	BY_t15	1.37229
0.0272076	0.505732	YDR018C	WT_t0	-0.944369		0.188417	7.256	YDR018C	BY_t15	2.07836
0.0263976	0.539447	YDR119W-A	WT_t0	-0.904965		0.246047	7.20491	YDR119W-A	BY_t15	0.500683
0.029559	0.708024	ATO2	WT_t0	-0.888966		0.17419	6.94941	ATO2	BY_t15	1.42726
0.10675	2.22522	NRG1	WT_t0	-0.856625		0.172745	6.54062	NRG1	BY_t15	-0.682377
0.0217153	0.472016	YGR066C	WT_t0	-0.471162		0.23038	5.92744	YGR066C	BY_t15	2.0313
0.0202849	0.539447	CYB2	WT_t0	-0.718531		0.133801	5.56975	CYB2	BY_t15	2.19343
0.029499	0.708024	SPG1	WT_t0	-1.10996		0.122476	5.51865	SPG1	BY_t15	0.643243
0.0399739	0.910317	YMR206W	WT_t0	-0.69836		0.129973	5.41645	YMR206W	BY_t15	2.08895
0.0443167	1.07889	PIR3	WT_t0	-0.936066		0.206598	5.41645	PIR3	BY_t15	1.40177
0.00918978	0.269724	QNQ1	WT_t0	-1.22132		0.122004	5.26316	QNQ1	BY_t15	1.69623
0.0210491	0.472016	MBR1	WT_t0	-0.805246		0.10891	4.80327	MBR1	BY_t15	1.75863
0.0343207	0.775455	SPG4	WT_t0	-0.818256		0.15599	4.70107	SPG4	BY_t15	1.96012
0.0245315	0.606878	ISF1	WT_t0	-0.777569		0.113489	4.59888	ISF1	BY_t15	0.665355
0.0439279	1.11261	GAL2	WT_t0	-0.64718		0.0977737	4.03679	GAL2	BY_t15	-0.516554
0.00504623	0.134862	YPT53	WT_t0	-0.653036		0.0962277	3.7813	YPT53	BY_t15	2.23189
0.0391426	0.876601	GAC1	WT_t0	0.0188142		0.0732301	3.01482	GAC1	BY_t15	2.01768
0.0260711	0.573163	YBR285W	WT_t0	-0.512157		0.0748222	3.01482	YBR285W	BY_t15	2.208
0.00102447	0.0337154	PEX18	WT_t0	-0.983363		0.0562208	2.45273	PEX18	BY_t15	1.73794
0.00356699	0.0674309	BAG7	WT_t0	-0.86957		0.069676	2.35054	BAG7	BY_t15	0.973693
0.00334857	0.101146	POT1	WT_t0	-0.783684		0.0477663	1.73735	POT1	BY_t15	1.06662
0	0	IRC15	WT_t0	-1.39204		0.0313158	1.48186	IRC15	BY_t15	0.735693
0	0	YCL048W-A	WT_t0	-0.810431		0.0443302	1.07307	YCL048W-A	BY_t15	2.27668
0.00600311	0.168577	NDE2	WT_t0	-0.910342		0.0281696	0.919775	NDE2	BY_t15	1.47186
0	0	PDC6	WT_t0	-0.610044		0.0191097	0.817578	PDC6	BY_t15	2.08286

## Sheet: Figuer 2c
Number of detected genes/cell (avg.exp. >0) induced osmoconsensus	expression osmoconsensus per cell WT t15
101	0.41909
102	0.441972
105	0.390512
129	0.4219
104	0.422375
93	0.38847
90	0.366713
95	0.405328
106	0.415303
123	0.502477
109	0.393778
105	0.438447
101	0.404332
88	0.394645
88	0.397465
112	0.458865
106	0.40653
58	0.31936
91	0.418683
116	0.49362
96	0.380622
105	0.439515
109	0.391672
96	0.360458
118	0.468333
119	0.511497
91	0.37634
111	0.401463
97	0.38214
82	0.368267
104	0.461848
112	0.419975
94	0.388098
106	0.405927
68	0.341267
122	0.447602
111	0.437912
90	0.368578
104	0.426398
99	0.408372
105	0.405055
86	0.348307
116	0.47424
102	0.393075
108	0.386385
113	0.47086
114	0.444995
112	0.453933
90	0.393567
108	0.457663
99	0.341485
103	0.432933
89	0.392452
88	0.37115
72	0.360445
90	0.378502
132	0.454718
108	0.398485
100	0.433513
131	0.451153
132	0.468802
126	0.463735
86	0.397152
92	0.382602
121	0.507022
114	0.427248
124	0.408192
100	0.39864
95	0.352917
101	0.364983
97	0.393857
63	0.336805
68	0.337037
112	0.449912
87	0.381342
108	0.428067
102	0.429897
85	0.40649
112	0.426793
109	0.390065
99	0.39174
116	0.452332
116	0.425628
97	0.394062
100	0.38847
104	0.40231
132	0.454758
143	0.48105
130	0.461963
120	0.432283
98	0.39801
128	0.451187
89	0.344998
87	0.350082
108	0.416587
95	0.389132
110	0.400808
109	0.448568
124	0.427832
124	0.486208
111	0.44085
92	0.393997
111	0.491918
133	0.468305
105	0.411773
66	0.355768
96	0.41823
103	0.415267
71	0.368083
79	0.379875
119	0.471675
137	0.415292
76	0.381505
114	0.46825
94	0.357703
99	0.400438
101	0.401885
108	0.371522
106	0.439105
120	0.391072
105	0.375228
97	0.42534
96	0.4094
102	0.390907
108	0.434938
98	0.393135
64	0.343647
85	0.415318
92	0.39521
107	0.42951
117	0.469287
138	0.456103
125	0.452387
95	0.386782
111	0.4564
98	0.414715
116	0.419408
100	0.454253
113	0.456522
108	0.44086
124	0.405145
70	0.349058
100	0.408813
113	0.459488
79	0.36699
128	0.499417
117	0.440953
91	0.365482
99	0.380517
92	0.37484
91	0.429598
100	0.400057
120	0.494433
90	0.384407
93	0.394188
125	0.471322
116	0.434233
89	0.393108
59	0.318197
112	0.46359
118	0.41873
124	0.519835
90	0.404253
118	0.427453
100	0.411778
135	0.454018
130	0.459343
117	0.473215
116	0.415397
115	0.448673
108	0.429753
71	0.311007
100	0.405177
83	0.371368
113	0.460938
95	0.388837
107	0.37814
93	0.416182
106	0.409728
127	0.502657
112	0.430163
98	0.357627
132	0.425418
104	0.428377
122	0.397847
111	0.479182
116	0.419642
108	0.451278
118	0.446367
104	0.422432
127	0.5015
111	0.461613
120	0.499925
94	0.395853
118	0.41806
119	0.409867
127	0.525633
92	0.371202
112	0.468795
96	0.397482
114	0.419148
110	0.392373
111	0.416778
83	0.377712
139	0.467747
108	0.468078
107	0.421242
115	0.429397
107	0.428185
112	0.488378
73	0.3182
80	0.408018
110	0.457945
120	0.432282
91	0.405937
106	0.381863
96	0.37557
90	0.400795
102	0.418047
120	0.495727
105	0.40171
101	0.40854
107	0.379232
129	0.469545
107	0.46446
92	0.383925
113	0.419075
104	0.427933
93	0.39877
101	0.438202
118	0.478948
95	0.433862
100	0.384033
127	0.419537
102	0.424522
92	0.416923
92	0.366823
104	0.432827
116	0.488837
89	0.373668
96	0.396125
119	0.51185
87	0.373828
110	0.473228
94	0.421197
58	0.317252
89	0.4002
109	0.422775
96	0.408622
101	0.383638
131	0.455197
91	0.43468
107	0.4624
79	0.360802
127	0.455013
55	0.313213
136	0.49604
81	0.334362
95	0.380863
98	0.408923
103	0.428577
110	0.407953
84	0.342273
101	0.403477
98	0.43358
82	0.38337
109	0.448252
102	0.424032
134	0.47195
104	0.397168
99	0.431785
91	0.367607
94	0.416688
96	0.39181
104	0.401635
90	0.403752
93	0.394543
118	0.445902
99	0.374792
101	0.451762
126	0.441758
101	0.362048
65	0.319207
97	0.419533
74	0.376275
96	0.412102
110	0.439775
127	0.46631
108	0.39926
120	0.47805
102	0.398072
127	0.48363
94	0.374992
99	0.424325
109	0.42108
112	0.377547
102	0.360882
144	0.452312
76	0.384732
124	0.48106
82	0.387212
99	0.38844
113	0.406718
99	0.418547
91	0.387717
113	0.455327
102	0.402538
85	0.361845
122	0.459608
104	0.341153
108	0.456087
97	0.452505
92	0.433983
100	0.409407
127	0.507685
118	0.465348
123	0.488345
102	0.438812
116	0.438843
115	0.451158
80	0.348148
106	0.402627
118	0.40702
88	0.361138
121	0.468295
120	0.480712
107	0.461067
107	0.435038
99	0.404713
121	0.468772
107	0.445503
136	0.456208
105	0.419735
99	0.435185
97	0.430025
85	0.380778
122	0.4716
98	0.394937
86	0.351013
87	0.357832
98	0.42551
108	0.46465
85	0.387337
97	0.34414
95	0.374907
85	0.289832
72	0.309617
80	0.339893
67	0.300097
66	0.278682
52	0.27428
46	0.23149
97	0.38633
81	0.259587
73	0.277388
77	0.33397
95	0.327052
83	0.291913
66	0.325637
87	0.316317
87	0.365705
66	0.305385
71	0.311823
78	0.342185
125	0.385577
100	0.342298
49	0.252783
36	0.213985
104	0.377438
94	0.382502
34	0.204017
98	0.318288
77	0.264665
98	0.405577
95	0.358797
96	0.383365
77	0.294553
88	0.350483
68	0.318478
102	0.36231
84	0.335078
85	0.336548
80	0.358727
68	0.267612
101	0.364638
45	0.242657
90	0.3345
97	0.319675
117	0.374237
61	0.276588
88	0.282273
83	0.305728
79	0.321132
72	0.285643
76	0.333975
64	0.246962
70	0.302945
46	0.23252
92	0.39417
80	0.353257
73	0.330528
84	0.346035
63	0.298843
51	0.225903
66	0.277897
55	0.265983
83	0.364693
66	0.281207
93	0.366207
58	0.283453
77	0.363187
86	0.364277
110	0.339745
79	0.311328
74	0.309745
97	0.332465
90	0.285745
87	0.36953
41	0.231082
94	0.376225
107	0.363152
84	0.35504
73	0.307292
75	0.335842
70	0.29741
76	0.297593
103	0.384607
78	0.321065
40	0.239632
50	0.274893
100	0.334822
97	0.341218
64	0.290298
95	0.331252
106	0.408365
85	0.364765
95	0.395035
109	0.355457
91	0.328163
100	0.352307
63	0.300982
67	0.266073
69	0.263627
86	0.316097
84	0.330587
83	0.2644
60	0.28487
75	0.32817
69	0.30489
77	0.333985
129	0.373918
74	0.321988
106	0.361662
87	0.360982
101	0.325208
63	0.286992
89	0.335073
100	0.356302
96	0.374632
56	0.26383
72	0.308658
83	0.355792
94	0.327725
53	0.231793
56	0.301163
105	0.353153
83	0.358228
96	0.372293
59	0.244312
94	0.370748
55	0.267792
77	0.33314
93	0.293588
61	0.299345
77	0.334665
54	0.276303
68	0.296508
64	0.269432
60	0.249505
68	0.313113
87	0.305118
74	0.33214
70	0.307673
60	0.28674
67	0.299527
79	0.340982
81	0.289958
58	0.275593
73	0.335242
92	0.260955
88	0.33814
74	0.339138
74	0.28371
46	0.263182
93	0.361193
92	0.322072
76	0.287575
72	0.321573
34	0.20649
68	0.302498
75	0.309498
94	0.345565
86	0.276847
85	0.354607
72	0.263633
72	0.311995
96	0.389842
89	0.363512
72	0.303337
25	0.168427
70	0.31133
59	0.283125
78	0.323295
44	0.230305
53	0.223052
87	0.316957
90	0.286568
86	0.34749
93	0.35327
78	0.31316
83	0.318462
89	0.379868
96	0.401537
77	0.29729
113	0.351092
51	0.246852
95	0.358143
85	0.287438
105	0.408603
88	0.310335
72	0.280078
96	0.369815
90	0.386167
83	0.292033
81	0.2825
66	0.306197
97	0.28984
104	0.40171
92	0.30706
98	0.407263
111	0.349255
76	0.305948
105	0.357622
69	0.297872
78	0.32662
98	0.331957
68	0.311225
45	0.233515
76	0.32187
73	0.321377
87	0.382667
55	0.251057
56	0.26603
61	0.28108
107	0.352003
106	0.356985
107	0.363053
97	0.328373
97	0.350722
102	0.335003
54	0.256725
73	0.334223
79	0.307923
80	0.342017
75	0.3435
92	0.25856
88	0.297203
71	0.305312
94	0.341473
37	0.207675
97	0.360755
48	0.275242
87	0.369438
99	0.3171
67	0.23638
105	0.376997
61	0.241908
69	0.312357
77	0.332803
88	0.345715
81	0.340863
72	0.283428
124	0.391218
70	0.29266
128	0.387073
31	0.199255
77	0.311032
86	0.328492
55	0.248885
67	0.281202
98	0.367503
39	0.219955
57	0.245348
93	0.379375
96	0.346182
37	0.218292
101	0.303522
76	0.304435
45	0.258635
98	0.320057
79	0.340832
64	0.303057
71	0.303228
91	0.338358
74	0.271853
77	0.306907
75	0.32543
102	0.349687
86	0.360487
86	0.358723
86	0.266902
66	0.301468
62	0.27401
83	0.361483
85	0.354847
92	0.392873
75	0.342682
69	0.308005
67	0.292788
102	0.292788
78	0.312868
86	0.344208
84	0.269825
65	0.304115
96	0.363568
94	0.367392
92	0.38252
33	0.208182
106	0.32909
95	0.340993
50	0.24038
99	0.351198
96	0.316683
76	0.30484
76	0.29512
62	0.324033
75	0.344562
89	0.360412
64	0.298613
53	0.28299
80	0.329665
91	0.339797
95	0.382772
85	0.34321
48	0.239973
113	0.374722
76	0.340375
68	0.325795
76	0.32832
95	0.386543
60	0.289625
44	0.225912
80	0.334753
81	0.285758
53	0.286135
92	0.384977
90	0.338325
56	0.25322
45	0.236202
71	0.330488
85	0.36003
94	0.336935
69	0.322992
69	0.316087
76	0.304785
97	0.400478
60	0.263932
93	0.346337
73	0.290175
56	0.222848
50	0.269465
83	0.253612
92	0.351848
95	0.366198
82	0.350727
87	0.349603
82	0.29089
65	0.31321
87	0.34419
108	0.385562
98	0.35327
91	0.318572
103	0.3483
103	0.346023
96	0.363985
105	0.396915
94	0.336672
104	0.341093
106	0.356938
110	0.345708
106	0.376258
93	0.351575
105	0.36673
90	0.34528
93	0.378995
125	0.482867
76	0.326958
101	0.341092
77	0.29587
90	0.34144
93	0.342543
88	0.301527
99	0.366152
113	0.384148
95	0.351047
97	0.333275
97	0.363373
116	0.381687
99	0.39678
87	0.368638
106	0.42535
107	0.380572
100	0.37928
120	0.364903
113	0.394707
85	0.292188
107	0.384098
85	0.29314
125	0.438995
118	0.427773
99	0.367117
94	0.363218
102	0.333295
107	0.358117
108	0.342682
99	0.403942
93	0.340967
107	0.38957
102	0.384545
92	0.378053
109	0.380723
99	0.311417
88	0.341792
97	0.307177
95	0.369335
125	0.385718
105	0.36887
93	0.383098
99	0.367108
93	0.347827
91	0.358935
86	0.332683
104	0.359795
115	0.404452
114	0.400333
79	0.311022
100	0.362415
81	0.370097
119	0.427347
105	0.391507
107	0.390583
87	0.371102
100	0.380245
98	0.385465
127	0.365882
110	0.415878
98	0.349238
112	0.325115
104	0.385127
74	0.333052
103	0.400443
91	0.31088
105	0.365657
90	0.33865
108	0.38064
88	0.323997
99	0.381058
99	0.365578
102	0.382463
112	0.453438
100	0.400898
94	0.322698
101	0.40744
88	0.327148
113	0.38545
109	0.38817
95	0.370698
112	0.428747
100	0.347233
111	0.410685
111	0.330758
86	0.287933
111	0.400095
95	0.33143
84	0.337898
94	0.35401
109	0.366715
83	0.3114
103	0.360508
84	0.321835
96	0.372163
84	0.31544
109	0.338905
110	0.389803
87	0.3638
132	0.450295
94	0.377805
112	0.393478
89	0.325027
125	0.357605
105	0.407925
82	0.333335
101	0.336393
100	0.361187
88	0.340927
105	0.37026
91	0.351843
112	0.36591
104	0.368135
87	0.32957
116	0.394975
123	0.439197
97	0.354038
101	0.371818
109	0.337497
91	0.356032
95	0.386335
92	0.365855
104	0.43751
124	0.378053
113	0.363055
123	0.463283
114	0.37721
107	0.363815
92	0.344575
104	0.370588
121	0.42131
101	0.341337
97	0.346603
114	0.384632
98	0.374562
97	0.401635
93	0.32928
110	0.37347
111	0.409728
96	0.367473
89	0.398735
104	0.372892
114	0.425763
90	0.335373
105	0.385913
103	0.391275
98	0.355612
108	0.416395
84	0.350592
96	0.325183
92	0.369588
140	0.448037
100	0.352952
98	0.337105
91	0.34654
90	0.381072
85	0.338567
111	0.387233
80	0.353068
87	0.339257
97	0.37076
97	0.346955
86	0.342695
112	0.415442
97	0.32611
102	0.39625
98	0.368475
111	0.388007
87	0.353092
83	0.313683
98	0.326182
109	0.368805
94	0.37461
104	0.3447
101	0.32702
101	0.36181
107	0.353273
102	0.363972
101	0.389272
117	0.402728
113	0.443915
89	0.343763
97	0.376715
90	0.297972
105	0.356148
91	0.32017
109	0.393507
89	0.301737
109	0.393125
123	0.444052
95	0.37939
98	0.344718
94	0.344593
100	0.395813
108	0.338298
89	0.356505
106	0.384278
88	0.34441
111	0.396492
102	0.389543
93	0.373478
104	0.371155
90	0.350935
101	0.341153
110	0.352877
82	0.331838
106	0.351658
99	0.320388
95	0.332715
107	0.37313
94	0.360632
103	0.383463
103	0.417328
115	0.392772
110	0.361005
102	0.396377
90	0.334758
91	0.341463
99	0.361007
116	0.405603
119	0.374732
84	0.345453
106	0.431603
119	0.36535
107	0.350438
95	0.412462
107	0.329373
80	0.357813
114	0.343378
80	0.320627
78	0.312313
98	0.367582
95	0.332965
84	0.354643
85	0.336862
114	0.32377
102	0.349967
91	0.306527
119	0.41245
118	0.420395
117	0.374482
106	0.35459
129	0.385742
92	0.343412
101	0.381365
97	0.379027
101	0.33235
117	0.408333
107	0.393512
102	0.36227
108	0.368613
90	0.355545
99	0.394433
98	0.376505
90	0.357893
120	0.447258
113	0.399148
77	0.320348
101	0.389517
107	0.395988
84	0.319352
114	0.37048
97	0.401315
86	0.312938
92	0.373307
92	0.287375
120	0.420885
100	0.341833
117	0.433552
110	0.36054
101	0.391297
100	0.415392
120	0.395063
95	0.336083
84	0.309617
99	0.389908
94	0.36767
115	0.44416
75	0.308327
112	0.383397
103	0.334678
111	0.362715
85	0.35374
121	0.374997
97	0.380148
120	0.417948
86	0.314
112	0.40114
109	0.410693
109	0.417032
100	0.384272
90	0.348313
79	0.309918
113	0.38436
63	0.281973
78	0.3034
84	0.368572
87	0.360937
98	0.39099
116	0.401593
94	0.40764
94	0.370152
102	0.378523
86	0.321123
93	0.373903
93	0.343392
98	0.323373
80	0.353323
105	0.377508
110	0.420443
110	0.455235
91	0.381832
90	0.314752
94	0.343312
82	0.326327
89	0.325788
104	0.402788
85	0.343743
98	0.389528
109	0.441518
92	0.37978
97	0.360507
118	0.421332
85	0.373543
90	0.341868
65	0.296932
82	0.368193
107	0.368572
79	0.352813
104	0.404583
96	0.425653
94	0.34853
113	0.477142
74	0.338328
72	0.332287
96	0.340473
107	0.391462
97	0.40079
56	0.310023
111	0.412312
90	0.381812
85	0.299878
90	0.362718
81	0.315062
85	0.28016
91	0.381432
106	0.382905
67	0.311663
101	0.417147
111	0.373603
100	0.31352
65	0.284407
84	0.33019
67	0.297545
102	0.321773
85	0.357292
114	0.396813
116	0.371272
122	0.460177
71	0.290097
83	0.344333
119	0.49213
65	0.277115
110	0.358955
120	0.38335
78	0.267262
81	0.329668
98	0.388212
105	0.419553
89	0.306525
93	0.313122
102	0.406437
85	0.335172
51	0.232615
60	0.256283
76	0.349492
121	0.454222
75	0.278883
106	0.388437
100	0.411753
76	0.306543
85	0.353898
118	0.502775
109	0.481087
83	0.297978
61	0.276843
93	0.358277
96	0.352483
106	0.421878
86	0.386535
99	0.361427
87	0.36019
105	0.385933
90	0.335878
43	0.236222
68	0.325832
77	0.285412
88	0.356047
98	0.36743
86	0.35849
82	0.314358
43	0.242515
100	0.339655
99	0.371738
113	0.463385
96	0.348988
108	0.400317
57	0.265373
96	0.402098
93	0.350407
98	0.370495
91	0.27509
84	0.310555
80	0.34146
92	0.336928
51	0.243828
58	0.285757
98	0.382235
107	0.428218
79	0.364172
95	0.3416
122	0.375603
68	0.277455
81	0.337525
105	0.336145
81	0.358048
105	0.42141
85	0.333748
96	0.419775
91	0.326862
83	0.340833
100	0.421445
88	0.376648
121	0.410288
82	0.359518
99	0.436722
79	0.293612
99	0.358587
77	0.332458
115	0.419623
121	0.421907
98	0.43927
77	0.299153
68	0.295725
129	0.479945
97	0.41088
95	0.372273
67	0.283045
112	0.465152
110	0.408035
88	0.378152
105	0.442752
97	0.377522
43	0.254023
84	0.317722
102	0.413237
73	0.301395
93	0.36138
114	0.36488
72	0.308963
70	0.307045
76	0.296558
84	0.297988
105	0.391003
75	0.320612
114	0.373393
90	0.34073
107	0.418457
75	0.356473
95	0.353725
87	0.341705
112	0.385087
125	0.44619
94	0.37391
113	0.465845
92	0.310403
74	0.302708
59	0.272773
98	0.388218
91	0.303688
84	0.305817
97	0.334212
76	0.361573
90	0.34471
51	0.261257
94	0.377402
127	0.416245
85	0.292325
79	0.363637
78	0.298057
84	0.306365
95	0.383323
97	0.364655
99	0.335835
82	0.363313
83	0.336937
79	0.277762
103	0.401672
113	0.38943
75	0.255528
63	0.29573
104	0.355533
89	0.322635
94	0.30328
115	0.43176
91	0.374018
105	0.380643
112	0.377233
81	0.333828
98	0.435918
78	0.306723
118	0.460238
87	0.342718
104	0.41428
91	0.411518
108	0.373568
92	0.401982
88	0.366082
94	0.369725
120	0.36135
87	0.308097
68	0.303857
78	0.324663
84	0.340945
81	0.26077
78	0.351722
115	0.399697
97	0.387518
100	0.411985
120	0.40109
66	0.285817
73	0.307485
80	0.317248
93	0.41978
135	0.409428
125	0.42685
123	0.390105
115	0.41977
118	0.386238
124	0.425163
123	0.418273
126	0.432928
120	0.406062
96	0.312578
129	0.411307
92	0.33511
118	0.377378
110	0.359733
115	0.408505
111	0.424443
121	0.429747
80	0.30245
106	0.335818
141	0.458327
109	0.334963
126	0.406092
114	0.402713
132	0.435313
95	0.287162
79	0.324095
105	0.350233
114	0.41487
127	0.436613
111	0.375495
100	0.295445
107	0.36878
106	0.453238
123	0.39455
125	0.418958
122	0.434895
96	0.318232
117	0.39975
84	0.325153
81	0.342057
89	0.385923
116	0.392935
91	0.296293
92	0.310658
100	0.335537
106	0.359068
136	0.465642
102	0.365625
128	0.435917
111	0.376365
117	0.35942
109	0.365783
127	0.419513
83	0.321485
106	0.394932
120	0.402325
91	0.307432
128	0.464048
107	0.333155
70	0.277517
116	0.368218
118	0.440667
120	0.396667
105	0.34203
113	0.376743
114	0.368092
115	0.403612
133	0.42919
93	0.3332
122	0.363883
116	0.376677
82	0.292725
112	0.380903
125	0.379398
116	0.393883
92	0.320993
97	0.290653
108	0.343495
111	0.371958
104	0.366165
92	0.331132
127	0.448472
105	0.323
108	0.351132
117	0.373498
90	0.32369
115	0.395135
125	0.42738
120	0.352083
102	0.31621
108	0.380587
116	0.356463
96	0.324293
111	0.394612
83	0.274543
91	0.313945
121	0.408523
101	0.320443
122	0.427143
112	0.392103
132	0.408745
115	0.369063
113	0.35828
101	0.324368
140	0.459922
85	0.369783
128	0.435737
111	0.339322
123	0.417875
140	0.47822
97	0.352987
115	0.415095
101	0.325633
116	0.397855
104	0.348358
115	0.424597
107	0.398915
114	0.388755
113	0.38846
107	0.377462
113	0.389955
101	0.354143
114	0.365582
128	0.477513
97	0.347633
113	0.361822
124	0.416825
117	0.406412
113	0.360367
114	0.42995
106	0.344273
78	0.296663
106	0.404413
106	0.353688
73	0.275983
94	0.32691
94	0.360678
117	0.388502
118	0.42531
103	0.418323
142	0.468273
109	0.350848
96	0.339685
93	0.319965
118	0.390513
107	0.34332
95	0.345195
130	0.42231
110	0.388913
109	0.336193
109	0.439892
108	0.338887
109	0.387522
98	0.363653
100	0.360272
110	0.3357
123	0.478452
138	0.441945
105	0.404612
86	0.340557
114	0.404967
92	0.373005
117	0.466023
119	0.441717
105	0.366465
107	0.388015
128	0.43079
113	0.380322
108	0.438848
107	0.354907
90	0.31173
100	0.361375
123	0.419173
101	0.35203
78	0.348597
103	0.315997
127	0.425905
108	0.354615
100	0.385172
109	0.347307
28	0.134773
108	0.376703
137	0.486232
124	0.438083
114	0.360822
105	0.323188
112	0.330192
101	0.313588
128	0.414728
110	0.348033
90	0.304313
98	0.330105
104	0.306447
92	0.359712
128	0.399437
100	0.339775
110	0.378853
102	0.35285
115	0.416077
106	0.376075
120	0.425863
128	0.375012
94	0.355885
85	0.306253
91	0.296777
121	0.41907
93	0.31048
98	0.360865
91	0.322713
110	0.375383
104	0.334113
109	0.369982
101	0.340327
110	0.373203
78	0.28371
132	0.45536
98	0.349112
102	0.36305
109	0.40581
93	0.293317
78	0.341228
117	0.345065
110	0.388572
97	0.381403
110	0.384613
138	0.452985
114	0.41853
103	0.390475
130	0.434753
112	0.37992
104	0.351682
107	0.339887
107	0.365875
106	0.373922
97	0.324257
114	0.366507
102	0.341622
69	0.27752
80	0.291413
93	0.281697
64	0.265405
75	0.31892
79	0.312423
81	0.294042
70	0.27449
79	0.278477
81	0.285423
78	0.294433
93	0.294515
66	0.241908
37	0.219325
82	0.295248
85	0.364668
110	0.307288
80	0.253432
69	0.28857
85	0.304073
70	0.241432
78	0.303273
76	0.278808
67	0.292088
66	0.261442
58	0.252052
92	0.33239
89	0.314602
82	0.308387
71	0.289152
86	0.31709
65	0.26798
80	0.292863
50	0.27047
72	0.258137
85	0.311367
71	0.282168
86	0.302695
42	0.23281
92	0.320877
76	0.328147
97	0.356778
83	0.320118
70	0.268233
93	0.30152
89	0.306103
70	0.282998
90	0.326947
59	0.251103
73	0.262063
81	0.325893
86	0.296345
96	0.332452
69	0.273287
70	0.293192
91	0.32216
89	0.292438
85	0.308472
79	0.268002
81	0.281813
70	0.284148
87	0.277825
73	0.296315
70	0.289207
79	0.283918
83	0.266093
66	0.279363
67	0.285298
94	0.301537
81	0.3317
88	0.294723
75	0.293602
80	0.309447
63	0.29006
81	0.328777
86	0.291103
83	0.31835
84	0.314793
98	0.304053
73	0.247883
74	0.298908
63	0.26119
69	0.313437
59	0.275117
66	0.275085
45	0.251922
76	0.268747
77	0.293123
88	0.329205
84	0.3047
81	0.289792
74	0.322067
80	0.295235
72	0.275868
74	0.288062
62	0.280637
73	0.276537
62	0.255535
88	0.313462
48	0.253158
69	0.259828
75	0.327782
71	0.297345
83	0.302797
65	0.262417
78	0.30914
70	0.254522
76	0.267963
78	0.312712
89	0.298518
83	0.304145
104	0.345822
90	0.30852
66	0.258772
67	0.272987
81	0.292672
85	0.316732
74	0.30292
78	0.277987
90	0.340805
68	0.239367
52	0.221812
67	0.238338
74	0.298772
88	0.27595
90	0.294588
99	0.332415
80	0.292887
84	0.264022
66	0.263667
73	0.297475
72	0.289543
68	0.319587
92	0.37567
78	0.298602
80	0.259245
71	0.30951
58	0.256065
72	0.263523
74	0.29219
82	0.30959
62	0.265202
73	0.307118
59	0.225903
75	0.301432
73	0.29301
91	0.31218
66	0.24766
77	0.296575
67	0.285528
62	0.2746
75	0.306717
99	0.309447
88	0.36002
100	0.294035
63	0.254677
75	0.295507
66	0.26535
71	0.26311
88	0.32446
83	0.306012
70	0.246402
74	0.316857
82	0.245433
77	0.3172
84	0.335203
76	0.315578
85	0.291383
80	0.289712
72	0.266975
81	0.285173
40	0.24063
88	0.246738
97	0.323968
98	0.343267
117	0.329758
95	0.332485
63	0.251038
85	0.311655
57	0.250403
82	0.293902
75	0.300212
67	0.242098
92	0.310842
53	0.235387
84	0.297983
90	0.281577
65	0.27746
90	0.340785
89	0.321658
66	0.267425
65	0.222975
65	0.252777
68	0.25391
65	0.255968
64	0.262627
81	0.27259
53	0.263037
94	0.323062
91	0.3525
87	0.32274
84	0.312068
74	0.298038
87	0.338622
93	0.363807
93	0.322938
112	0.36511
86	0.347978
96	0.354082
92	0.357973
79	0.322387
98	0.369253
110	0.38294
81	0.312778
87	0.350107
97	0.388608
88	0.362952
77	0.301198
117	0.380437
100	0.350303
92	0.33426
100	0.382432
95	0.30428
66	0.29816
87	0.339262
98	0.362887
92	0.359353
109	0.402247
48	0.27291
90	0.277988
86	0.309007
76	0.318693
97	0.350665
76	0.319612
101	0.390203
109	0.354833
102	0.364863
120	0.402195
80	0.294913
96	0.312378
92	0.362413
108	0.369488
111	0.395565
80	0.31727
86	0.33884
137	0.421665
103	0.374558
92	0.361525
90	0.377463
95	0.354322
80	0.340475
98	0.377633
102	0.38523
78	0.347218
86	0.268137
117	0.383437
110	0.38613
105	0.390505
92	0.333003
84	0.34933
94	0.36298
95	0.337075
114	0.39956
106	0.348893
87	0.333393
103	0.366102
89	0.364073
114	0.375892
89	0.33281
92	0.335355
70	0.294577
85	0.337537
126	0.38122
76	0.29582
104	0.37712
104	0.358252
85	0.333433
92	0.37131
98	0.332958
109	0.400225
97	0.37967
77	0.33462
94	0.380172
102	0.361877
93	0.346468
98	0.345408
95	0.402227
110	0.383363
85	0.311623
97	0.358098
99	0.410202
114	0.328965
108	0.40295
110	0.339278
107	0.351523
105	0.396507
103	0.333928
110	0.36438
92	0.332433
113	0.399583
94	0.322637
104	0.357768
93	0.358863
94	0.337328
94	0.349718
95	0.346255
108	0.360862
113	0.41557
101	0.320765
97	0.320082
120	0.45349
104	0.352605
110	0.405378
99	0.339068
112	0.383307
84	0.284572
104	0.388668
113	0.443958
130	0.4695
107	0.378993
94	0.334767
111	0.383488
105	0.36932
110	0.376838
106	0.376485
101	0.355503
106	0.396798
90	0.366698
109	0.402688
79	0.325443
98	0.379577
96	0.341002
123	0.376762
113	0.408783
127	0.446483
91	0.297765
92	0.310783
97	0.389525
109	0.429993
106	0.367967
85	0.278885
99	0.348343
109	0.366775
129	0.429358
111	0.378318
123	0.423223
101	0.334935
103	0.370105
109	0.402807
115	0.379138
111	0.3739
121	0.393282
108	0.3695
110	0.354793
100	0.365035
111	0.42176
130	0.392298
99	0.352153
110	0.385723
123	0.448155
103	0.311302
106	0.387408
110	0.404942
115	0.459778
107	0.345875
78	0.362865
101	0.3528
108	0.319207
93	0.372797
95	0.369535
88	0.32647
123	0.500978
103	0.382692
130	0.455308
106	0.344682
94	0.365358
82	0.281862
130	0.398245
77	0.294087
78	0.298328
92	0.319933
91	0.30978
81	0.302098
128	0.49926
103	0.329643
82	0.317985
112	0.41334
135	0.505985
123	0.412702
124	0.399438
86	0.342287
106	0.388677
104	0.376027
103	0.380208
85	0.2821
106	0.372095
119	0.405925
113	0.39054
96	0.37635
63	0.261745
59	0.229652
50	0.25543
70	0.335107
74	0.340352
48	0.221645
95	0.351177
91	0.347842
70	0.311903
66	0.279298
79	0.366952
81	0.329073
96	0.454392
59	0.317682
52	0.273357
73	0.331773
48	0.242275
56	0.226122
55	0.268708
72	0.23597
78	0.34567
54	0.296687
49	0.26797
46	0.241208
93	0.342668
73	0.322782
103	0.395808
78	0.385188
85	0.382785
56	0.297513
65	0.315563
50	0.274258
52	0.283143
59	0.304037
98	0.368013
67	0.35008
72	0.339735
76	0.328692
42	0.227838
71	0.27657
59	0.30528
63	0.271302
47	0.24389
96	0.48067
75	0.334048
34	0.207792
76	0.353287
68	0.319075
70	0.336173
60	0.271183
61	0.268813
46	0.238785
68	0.31192
48	0.272737
94	0.438312
87	0.33443
93	0.399858
68	0.287853
56	0.258588
78	0.333203
64	0.266712
70	0.299237
52	0.243495
63	0.301882
62	0.331302
59	0.298165
95	0.374435
97	0.449683
50	0.248023
58	0.314688
55	0.282365
67	0.284537
69	0.339515
92	0.350553
63	0.304287
78	0.353543
61	0.315752
73	0.315132
73	0.337282
83	0.321345
85	0.373218
85	0.324542
79	0.293982
92	0.395125
53	0.270218
91	0.414482
59	0.27602
63	0.297685
92	0.354343
35	0.215953
81	0.341202

## Sheet: Figure 2d,2e
cell	id	STL1	YNL194C	YHR087W	ALD3	FMP48	CTT1	HXT5	HSP12	NQM1	DDR2	FMP45	PHM7	SOL4	MSC1	PUT4	SPI1	FMP16	HBT1	HOR2	BDH2	GPD1	FMP43	PGM2	CYC7	TPS2	HSP42	FMP12	TSL1	YNL195C	YHR033W	DCS2	SIP18	PNS1	GAD1	SPS100	PNC1	YNR014W	ALD4	YCL048W-A	PRR2	TMA10	GRE1	YDR034W-B	YLR149C	BAG7	IRC15	GSY1	YJL144W
1	AAACCCAGTCTCGACG-1_4	32.967	3.663	142.857	3.663	3.663	73.2601	3.663	131.868	0	21.978	7.32601	0	0	47.619	10.989	25.641	29.304	3.663	32.967	0	51.2821	3.663	21.978	7.32601	62.2711	14.652	10.989	25.641	3.663	14.652	0	10.989	21.978	0	0	18.315	3.663	18.315	0	0	3.663	0	3.663	0	0	0	10.989	3.663
2	AAAGGGCAGTCACTAC-1_4	14.8588	0	151.56	20.8024	5.94354	35.6612	2.97177	151.56	20.8024	47.5483	11.8871	2.97177	8.9153	14.8588	0	11.8871	11.8871	2.97177	11.8871	17.8306	95.0966	2.97177	32.6895	8.9153	23.7741	0	2.97177	20.8024	5.94354	14.8588	11.8871	0	11.8871	11.8871	0	44.5765	5.94354	17.8306	0	0	5.94354	14.8588	0	0	0	0	0	0
3	AAAGTCCCAACCGCCA-1_4	11.5473	0	173.21	27.7136	11.5473	23.0947	0	133.949	16.1663	20.7852	2.30947	0	0	6.92841	2.30947	0	6.92841	2.30947	25.4042	0	76.2125	2.30947	11.5473	4.61894	41.5704	4.61894	4.61894	23.0947	0	18.4758	6.92841	0	4.61894	2.30947	0	32.3326	4.61894	23.0947	0	4.61894	0	0	0	4.61894	0	0	6.92841	0
4	AACAACCGTAGCGCCT-1_4	20.9851	0	164.177	25.9227	11.1097	34.5636	2.46883	140.723	25.9227	18.5162	6.17208	2.46883	9.87532	30.8604	4.93766	20.9851	7.40649	7.40649	32.0948	4.93766	54.3143	8.64091	18.5162	1.23442	38.2669	7.40649	2.46883	13.5786	3.70325	9.87532	8.64091	0	20.9851	6.17208	0	23.4539	0	16.0474	0	0	11.1097	7.40649	0	0	0	0	6.17208	3.70325
5	AACAAGAAGAAATCCA-1_4	13.2714	3.31785	102.853	29.8607	13.2714	63.0392	9.95355	159.257	9.95355	43.1321	23.225	3.31785	9.95355	26.5428	0	16.5893	23.225	0	46.4499	0	56.4035	0	29.8607	6.6357	69.6749	3.31785	6.6357	26.5428	3.31785	9.95355	3.31785	0	19.9071	6.6357	0	33.1785	0	3.31785	0	3.31785	0	0	0	0	0	0	0	3.31785
6	AACCACATCTCCTGCA-1_4	14.0449	0	105.337	56.1798	7.02247	38.6236	0	154.494	7.02247	28.0899	10.5337	0	3.51124	14.0449	7.02247	7.02247	7.02247	10.5337	21.0674	10.5337	49.1573	0	24.5787	7.02247	38.6236	0	7.02247	24.5787	3.51124	7.02247	0	0	14.0449	17.5562	0	24.5787	0	0	0	0	0	0	0	0	0	0	0	0
7	AACGTCAAGAGGGTCT-1_4	17.0184	0	146.358	23.8257	0	30.6331	0	166.78	23.8257	6.80735	10.211	3.40368	3.40368	17.0184	0	0	13.6147	3.40368	20.4221	0	37.4404	6.80735	10.211	0	57.8625	3.40368	3.40368	10.211	0	10.211	10.211	0	3.40368	0	0	13.6147	0	0	0	0	3.40368	0	0	0	0	0	3.40368	0
8	AACGTCAAGTCGGCCT-1_4	14.7984	0	96.1894	25.8972	0	55.4939	0	221.976	29.5967	99.889	11.0988	0	14.7984	3.69959	3.69959	11.0988	0	14.7984	22.1976	3.69959	36.9959	3.69959	29.5967	3.69959	48.0947	7.39919	3.69959	14.7984	0	14.7984	0	0	0	3.69959	0	18.498	0	29.5967	0	0	3.69959	0	0	0	0	0	7.39919	3.69959
9	AAGACTCCATCACAGT-1_4	12.3993	3.09981	148.791	24.7985	9.29944	37.1978	12.3993	96.0942	21.6987	49.597	18.5989	0	9.29944	40.2976	0	3.09981	3.09981	3.09981	21.6987	0	46.4972	3.09981	21.6987	0	34.098	12.3993	9.29944	21.6987	6.19963	6.19963	3.09981	0	0	15.4991	0	40.2976	0	3.09981	0	0	3.09981	0	0	0	0	0	3.09981	3.09981
10	AAGCGAGAGCGGACAT-1_4	23.3993	2.12721	165.922	55.3074	10.636	38.2897	0	191.449	0	59.5618	6.38162	0	14.8904	17.0177	0	17.0177	4.25441	8.50883	38.2897	2.12721	74.4522	10.636	34.0353	21.2721	63.8162	27.6537	0	25.5265	10.636	10.636	12.7632	0	8.50883	14.8904	0	61.689	6.38162	19.1449	0	0	6.38162	0	0	0	0	0	10.636	0
11	AAGCGTTAGGTCGAGT-1_4	2.42424	0	167.273	29.0909	0	33.9394	0	135.758	36.3636	36.3636	7.27273	0	12.1212	9.69697	12.1212	46.0606	14.5455	4.84848	19.3939	2.42424	75.1515	2.42424	19.3939	2.42424	50.9091	2.42424	14.5455	12.1212	0	19.3939	4.84848	0	12.1212	12.1212	0	31.5152	4.84848	14.5455	0	0	2.42424	0	0	4.84848	0	0	7.27273	2.42424
12	AAGGAATCAGAAATTG-1_4	20.1149	0	152.299	34.4828	8.62069	45.977	0	166.667	0	20.1149	14.3678	2.87356	5.74713	20.1149	8.62069	20.1149	5.74713	5.74713	43.1034	0	54.5977	0	22.9885	5.74713	37.3563	14.3678	2.87356	14.3678	2.87356	11.4943	11.4943	0	17.2414	5.74713	0	48.8506	0	2.87356	0	0	5.74713	0	0	0	0	0	2.87356	0
13	AAGTACCGTCCGGTGT-1_4	24.5399	0	110.429	58.2822	9.20245	52.1472	3.06748	159.509	0	58.2822	6.13497	0	0	21.4724	3.06748	12.2699	0	9.20245	46.0123	0	46.0123	3.06748	12.2699	3.06748	61.3497	0	18.4049	15.3374	0	9.20245	9.20245	0	9.20245	6.13497	0	36.8098	0	0	0	0	6.13497	0	0	3.06748	0	0	0	0
14	AAGTCGTAGACTTCGT-1_4	15.14	0	79.4852	22.7101	15.14	11.355	0	147.615	22.7101	41.6351	7.57002	0	15.14	15.14	0	0	0	0	22.7101	0	45.4201	0	11.355	0	34.0651	7.57002	3.78501	22.7101	3.78501	3.78501	3.78501	0	3.78501	11.355	0	30.2801	0	0	0	0	3.78501	83.2702	0	0	0	0	3.78501	0
15	AAGTCGTCACAGCGCT-1_4	0	0	108.565	32.1673	4.02091	36.1882	0	148.774	20.1045	20.1045	20.1045	8.04182	20.1045	16.0836	4.02091	44.23	12.0627	0	32.1673	4.02091	60.3136	8.04182	32.1673	0	20.1045	4.02091	0	16.0836	0	0	4.02091	0	24.1255	20.1045	4.02091	24.1255	0	20.1045	0	0	0	0	0	4.02091	0	0	0	0
16	AAGTTCGCAGTGTGCC-1_4	9.82962	3.27654	127.785	32.7654	3.27654	55.7012	3.27654	229.358	19.6592	9.82962	13.1062	3.27654	6.55308	32.7654	6.55308	58.9777	0	3.27654	29.4889	6.55308	49.1481	0	16.3827	3.27654	45.8716	9.82962	6.55308	16.3827	3.27654	13.1062	6.55308	0	9.82962	6.55308	0	29.4889	3.27654	13.1062	0	0	0	0	0	0	0	0	6.55308	0
17	AATAGAGCACCAGGTC-1_4	15.2866	2.54777	117.197	40.7643	10.1911	33.121	0	191.083	2.54777	45.8599	12.7389	2.54777	7.64331	20.3822	2.54777	33.121	0	5.09554	71.3376	0	53.5032	5.09554	35.6688	0	25.4777	12.7389	7.64331	12.7389	2.54777	17.8344	10.1911	0	2.54777	12.7389	15.2866	20.3822	2.54777	12.7389	2.54777	0	2.54777	5.09554	2.54777	0	0	0	2.54777	2.54777
18	AATGAAGAGACTAGAT-1_4	0	0	107.527	0	0	11.9474	0	238.949	35.8423	47.7897	11.9474	0	11.9474	11.9474	0	35.8423	23.8949	0	35.8423	0	71.6846	0	11.9474	0	23.8949	23.8949	0	11.9474	0	0	11.9474	0	0	11.9474	0	11.9474	0	11.9474	0	0	0	0	0	0	0	0	0	11.9474
19	AATGAAGTCTGGGAGA-1_4	25.3807	0	152.284	63.4518	25.3807	38.0711	0	135.364	21.1506	50.7614	0	4.23012	0	25.3807	4.23012	42.3012	0	4.23012	29.6108	0	46.5313	0	29.6108	8.46024	50.7614	16.9205	8.46024	12.6904	0	16.9205	8.46024	0	12.6904	21.1506	0	42.3012	0	8.46024	0	0	8.46024	0	0	8.46024	0	0	0	4.23012
20	AATGGAACAGCCCAGT-1_4	33.6323	0	207.399	16.8161	14.0135	33.6323	0	235.426	14.0135	47.6457	11.2108	0	5.60538	30.8296	5.60538	47.6457	36.435	14.0135	25.2242	2.80269	58.8565	2.80269	33.6323	8.40807	28.0269	11.2108	2.80269	8.40807	2.80269	2.80269	11.2108	2.80269	19.6188	11.2108	0	44.843	8.40807	5.60538	0	2.80269	19.6188	0	0	0	0	0	2.80269	2.80269
21	AATGGCTGTACATTGC-1_4	15.5971	0	189.394	31.1943	0	26.738	0	265.152	11.1408	31.1943	17.8253	0	0	15.5971	8.91266	2.22816	0	2.22816	71.3012	0	80.2139	0	17.8253	0	42.3351	0	0	15.5971	0	6.68449	4.45633	0	6.68449	6.68449	0	24.5098	2.22816	37.8788	0	0	15.5971	0	0	0	0	0	4.45633	0
22	ACACCAACAAGATCCT-1_4	0	0	111.836	6.21311	9.31966	3.10655	0	108.729	24.8524	46.5983	21.7459	3.10655	0	31.0655	0	65.2377	0	3.10655	37.2787	0	43.4918	0	18.6393	6.21311	24.8524	12.4262	6.21311	15.5328	3.10655	21.7459	3.10655	15.5328	6.21311	6.21311	0	31.0655	0	18.6393	0	0	15.5328	0	0	0	0	0	0	0
23	ACAGAAACACGCTGCA-1_4	15.6145	0	144.992	17.8452	6.69195	24.5371	0	133.839	8.9226	20.0758	2.23065	2.23065	0	22.3065	4.4613	17.8452	15.6145	4.4613	15.6145	8.9226	31.2291	2.23065	22.3065	0	44.613	6.69195	15.6145	11.1532	0	2.23065	2.23065	0	11.1532	13.3839	0	40.1517	2.23065	15.6145	0	0	0	0	0	2.23065	0	0	6.69195	2.23065
24	ACAGCCGAGACTCGAG-1_4	9.92802	0	151.402	14.892	0	39.7121	0	156.366	27.3021	44.6761	17.374	2.48201	0	14.892	2.48201	19.856	12.41	2.48201	27.3021	0	57.0861	2.48201	14.892	2.48201	29.7841	0	12.41	9.92802	0	4.96401	2.48201	0	7.44602	2.48201	2.48201	19.856	0	12.41	0	0	0	0	0	2.48201	0	0	2.48201	0
25	ACAGGGAAGGCTATCT-1_4	16.5153	0	167.905	22.0204	27.5255	5.50509	0	167.905	24.7729	41.2882	8.25764	0	11.0102	33.0306	0	11.0102	2.75255	8.25764	19.2678	0	57.8035	2.75255	24.7729	0	71.5662	22.0204	5.50509	13.7627	0	11.0102	13.7627	5.50509	8.25764	8.25764	0	30.278	2.75255	11.0102	0	0	0	0	0	2.75255	0	0	5.50509	2.75255
26	ACCACAAAGCGTGAGT-1_4	32.8358	0	173.134	41.791	5.97015	80.597	2.98507	205.97	53.7313	86.5672	8.95522	11.9403	14.9254	35.8209	0	17.9104	44.7761	0	26.8657	11.9403	59.7015	11.9403	29.8507	2.98507	59.7015	5.97015	20.8955	20.8955	0	5.97015	5.97015	0	2.98507	11.9403	0	62.6866	5.97015	29.8507	0	0	8.95522	0	5.97015	0	2.98507	0	0	0
27	ACCATTTTCGTAACAC-1_4	15.8019	0	139.584	18.4356	0	2.63366	0	123.782	0	7.90097	0	0	10.5346	5.26732	2.63366	34.2376	5.26732	5.26732	36.8712	7.90097	50.0395	7.90097	23.7029	0	39.5049	10.5346	7.90097	5.26732	0	5.26732	0	0	2.63366	0	0	31.6039	7.90097	13.1683	0	0	15.8019	0	0	0	2.63366	0	2.63366	2.63366
28	ACCATTTTCTAGCATG-1_4	4.3611	0	143.916	37.0693	8.7222	32.7082	4.3611	185.347	26.1666	32.7082	21.8055	4.3611	6.54165	13.0833	2.18055	8.7222	17.4444	4.3611	30.5277	0	47.9721	6.54165	10.9027	0	21.8055	6.54165	6.54165	6.54165	0	10.9027	2.18055	0	4.3611	10.9027	0	19.6249	0	4.3611	0	0	0	2.18055	2.18055	0	0	0	2.18055	2.18055
29	ACCTGAACATCGAGCC-1_4	11.4877	0	103.389	37.3349	5.74383	34.463	0	126.364	0	34.463	22.9753	0	5.74383	20.1034	0	28.7191	0	8.61574	28.7191	0	54.5663	0	11.4877	0	31.591	5.74383	11.4877	20.1034	0	5.74383	8.61574	0	17.2315	11.4877	0	22.9753	0	5.74383	0	0	17.2315	0	0	0	2.87191	0	0	2.87191
30	ACCTGAAGTATTTCCT-1_4	19.1022	0	157.593	23.8777	0	23.8777	0	148.042	0	42.9799	9.5511	0	4.77555	38.2044	4.77555	9.5511	9.5511	0	47.7555	19.1022	62.0821	4.77555	14.3266	0	42.9799	19.1022	0	14.3266	0	4.77555	0	0	9.5511	0	0	38.2044	0	19.1022	0	0	4.77555	4.77555	0	4.77555	0	0	0	0
31	ACCTGAATCATTACTC-1_4	30.8536	3.42818	167.981	58.2791	3.42818	44.5663	0	161.124	0	54.8509	3.42818	0	13.7127	34.2818	6.85636	6.85636	37.71	6.85636	47.9945	6.85636	82.2763	3.42818	41.1382	0	34.2818	10.2845	13.7127	51.4227	0	13.7127	0	0	0	13.7127	0	30.8536	3.42818	3.42818	0	0	3.42818	0	0	0	0	0	6.85636	0
32	ACGATCACAGCCCAGT-1_4	0	0	171.278	26.3505	2.63505	0	0	176.548	15.8103	39.5257	5.27009	0	7.90514	10.5402	5.27009	36.8906	0	2.63505	39.5257	2.63505	47.4308	2.63505	7.90514	2.63505	34.2556	13.1752	7.90514	15.8103	2.63505	7.90514	0	0	2.63505	7.90514	0	44.7958	0	15.8103	0	0	0	2.63505	5.27009	5.27009	0	0	0	0
33	ACGGGTCTCTGCATAG-1_4	0	3.46861	114.464	24.2803	6.93722	0	0	110.995	6.93722	27.7489	6.93722	3.46861	0	17.343	10.4058	38.1547	3.46861	10.4058	13.8744	10.4058	52.0291	0	17.343	0	31.2175	0	13.8744	6.93722	3.46861	10.4058	6.93722	0	0	0	0	24.2803	3.46861	20.8117	0	3.46861	10.4058	3.46861	0	6.93722	0	0	3.46861	0
34	ACGTCCTCAGGACTAG-1_4	8.47278	0	105.91	38.1275	4.23639	19.0638	0	190.638	36.0093	29.6547	12.7092	6.35459	8.47278	8.47278	0	36.0093	2.1182	8.47278	42.3639	8.47278	48.7185	2.1182	23.3001	0	38.1275	2.1182	4.23639	10.591	0	8.47278	4.23639	0	4.23639	8.47278	0	23.3001	2.1182	23.3001	0	0	4.23639	0	0	4.23639	0	0	0	0
35	ACGTCCTTCGGTGAAG-1_4	0	0	263.514	20.2703	6.75676	20.2703	6.75676	209.459	27.027	6.75676	13.5135	0	6.75676	13.5135	0	6.75676	0	0	47.2973	0	87.8378	0	13.5135	6.75676	40.5405	13.5135	6.75676	6.75676	0	6.75676	0	0	13.5135	0	0	40.5405	0	13.5135	0	0	0	0	0	0	0	0	0	0
36	ACTACGATCAGCGCGT-1_4	14.5959	0	98.5222	16.4204	3.64897	27.3673	0	116.767	9.12242	18.2448	5.47345	1.82448	0	23.7183	12.7714	36.4897	12.7714	7.29794	27.3673	1.82448	47.4366	0	12.7714	5.47345	31.0162	3.64897	3.64897	18.2448	5.47345	3.64897	7.29794	0	7.29794	7.29794	0	31.0162	1.82448	36.4897	0	0	3.64897	0	5.47345	1.82448	0	0	7.29794	0
37	ACTATTCGTTTCCCAC-1_4	44.6781	0	204.993	28.9093	7.88436	15.7687	5.25624	173.456	7.88436	36.7937	23.6531	7.88436	13.1406	10.5125	0	15.7687	15.7687	2.62812	47.3062	5.25624	44.6781	0	18.3968	2.62812	63.0749	0	5.25624	15.7687	5.25624	21.025	0	0	7.88436	18.3968	5.25624	28.9093	2.62812	2.62812	0	0	0	0	5.25624	5.25624	0	0	5.25624	0
38	ACTCCCACAGACCAAG-1_4	7.1908	0	153.404	23.9693	0	19.1755	0	189.358	0	19.1755	9.58773	0	9.58773	7.1908	4.79386	2.39693	0	9.58773	21.5724	7.1908	93.4803	4.79386	9.58773	0	28.7632	0	16.7785	9.58773	2.39693	11.9847	4.79386	0	7.1908	0	0	33.557	0	14.3816	0	0	4.79386	0	0	2.39693	0	0	0	0
39	ACTCCCATCTAGTGAC-1_4	0	2.46488	147.893	29.5785	7.39463	39.438	4.92975	184.866	12.3244	46.8326	17.2541	4.92975	0	17.2541	0	73.9463	4.92975	2.46488	46.8326	22.1839	64.0868	4.92975	4.92975	4.92975	27.1136	14.7893	9.8595	22.1839	2.46488	17.2541	2.46488	0	9.8595	7.39463	0	49.2975	0	22.1839	0	0	14.7893	0	0	0	0	0	0	0
40	ACTGATGTCCAGTGCG-1_4	2.95159	0	177.096	32.4675	8.85478	35.4191	0	200.708	26.5643	70.8383	8.85478	0	8.85478	26.5643	0	53.1287	0	2.95159	44.2739	5.90319	56.0803	0	14.758	5.90319	29.5159	8.85478	8.85478	20.6612	0	0	0	0	8.85478	5.90319	0	50.1771	5.90319	2.95159	0	0	0	2.95159	0	2.95159	0	0	0	0
41	ACTGTCCTCACTAGCA-1_4	5.16796	0	124.031	23.2558	2.58398	25.8398	0	191.214	31.0078	43.9276	5.16796	0	10.3359	25.8398	0	12.9199	7.75194	5.16796	38.7597	5.16796	33.5917	0	33.5917	0	59.4315	2.58398	5.16796	25.8398	0	10.3359	7.75194	2.58398	5.16796	12.9199	0	31.0078	0	12.9199	0	0	2.58398	0	2.58398	0	0	0	5.16796	0
42	ACTGTGACATTGACCA-1_4	2.75028	0	159.516	19.2519	2.75028	27.5028	0	242.024	74.2574	19.2519	22.0022	5.50055	0	5.50055	0	0	0	2.75028	13.7514	0	101.76	2.75028	11.0011	0	24.7525	0	8.25083	22.0022	0	0	0	0	2.75028	0	0	33.0033	0	22.0022	0	0	11.0011	0	0	0	0	0	2.75028	0
43	ACTTAGGCATCCTTCG-1_4	14.9209	0	116.383	20.8893	14.9209	41.7786	0	250.671	0	68.6362	5.96837	0	2.98418	35.8102	5.96837	41.7786	20.8893	29.8418	38.7944	2.98418	59.6837	0	29.8418	0	92.5097	11.9367	14.9209	11.9367	2.98418	23.8735	8.95255	0	17.9051	2.98418	2.98418	35.8102	5.96837	38.7944	0	0	2.98418	0	0	0	0	0	14.9209	2.98418
44	ACTTCCGTCTGTAAGC-1_4	0	2.04834	202.786	32.7735	18.4351	55.3052	4.09668	208.931	0	45.0635	8.19336	0	4.09668	36.8701	2.04834	30.7251	8.19336	2.04834	40.9668	14.3384	94.2237	2.04834	22.5317	22.5317	57.3535	18.4351	20.4834	18.4351	2.04834	8.19336	2.04834	0	8.19336	8.19336	0	22.5317	8.19336	12.29	0	0	2.04834	0	0	0	0	0	2.04834	0
45	ACTTCGCTCACGAGGA-1_4	24.5499	0	163.666	32.7332	6.13748	22.5041	2.04583	157.529	0	40.9165	12.275	2.04583	4.09165	10.2291	14.3208	26.5957	6.13748	6.13748	28.6416	4.09165	75.6956	0	18.4124	4.09165	57.2831	6.13748	6.13748	10.2291	0	16.3666	4.09165	38.8707	4.09165	2.04583	2.04583	26.5957	2.04583	16.3666	0	0	0	2.04583	0	0	0	0	2.04583	0
46	ACTTTCACACAGTCGC-1_4	6.93481	0	173.37	58.9459	6.93481	20.8044	3.46741	173.37	31.2067	83.2178	24.2718	6.93481	6.93481	6.93481	0	55.4785	10.4022	0	27.7393	0	48.5437	6.93481	31.2067	3.46741	24.2718	13.8696	0	17.337	0	3.46741	13.8696	0	10.4022	6.93481	0	41.6089	0	17.337	0	0	3.46741	3.46741	0	0	3.46741	0	3.46741	0
47	AGACAGGAGGTACAGC-1_4	6.33714	0	190.114	33.7981	4.22476	31.6857	6.33714	259.823	21.1238	63.3714	0	8.44951	8.44951	16.899	2.11238	23.2362	14.7866	2.11238	42.2476	2.11238	63.3714	10.5619	12.6743	0	42.2476	8.44951	12.6743	19.0114	2.11238	19.0114	8.44951	0	4.22476	10.5619	4.22476	31.6857	0	8.44951	0	0	8.44951	0	2.11238	0	0	0	4.22476	0
48	AGAGAATCAGGACGAT-1_4	2.49938	2.49938	257.436	67.4831	2.49938	32.4919	2.49938	284.929	9.9975	59.985	9.9975	2.49938	0	19.995	2.49938	9.9975	7.49813	2.49938	49.9875	0	87.4781	4.99875	9.9975	2.49938	57.4856	7.49813	17.4956	12.4969	12.4969	7.49813	7.49813	0	9.9975	19.995	0	57.4856	2.49938	22.4944	0	0	9.9975	0	0	0	0	0	2.49938	2.49938
49	AGATAGAAGCTCTATG-1_4	44.5164	0	52.6103	12.1408	0	8.09389	0	76.8919	16.1878	32.3756	4.04694	4.04694	4.04694	16.1878	0	28.3286	12.1408	8.09389	20.2347	0	52.6103	0	24.2817	0	44.5164	0	0	28.3286	4.04694	28.3286	4.04694	0	4.04694	8.09389	0	48.5633	0	28.3286	0	0	4.04694	0	0	0	0	0	0	0
50	AGATGAATCGAGAGCA-1_4	15.1976	3.79939	174.772	37.9939	11.3982	22.7964	0	129.179	30.3951	56.9909	7.59878	0	26.5957	41.7933	3.79939	75.9878	30.3951	0	22.7964	11.3982	18.997	15.1976	34.1945	7.59878	45.5927	7.59878	11.3982	22.7964	3.79939	30.3951	0	0	7.59878	15.1976	0	22.7964	11.3982	26.5957	0	3.79939	15.1976	7.59878	3.79939	3.79939	3.79939	0	0	0
51	AGATGCTAGCATCTTG-1_4	9.06002	0	106.455	11.325	0	2.26501	2.26501	335.221	6.79502	6.79502	2.26501	2.26501	0	9.06002	0	6.79502	2.26501	0	45.3001	2.26501	124.575	2.26501	2.26501	0	33.9751	6.79502	6.79502	4.53001	0	29.4451	2.26501	0	2.26501	2.26501	0	31.7101	2.26501	24.9151	0	2.26501	24.9151	0	0	0	0	0	4.53001	0
52	AGCGCTGAGAGCCGTA-1_4	18.9753	0	154.513	27.1076	5.42152	46.0829	0	162.646	13.5538	43.3722	10.843	0	2.71076	29.8184	5.42152	40.6614	46.0829	5.42152	37.9507	2.71076	54.2152	5.42152	18.9753	0	46.0829	0	10.843	29.8184	8.13229	8.13229	8.13229	0	21.6861	21.6861	0	29.8184	0	13.5538	0	0	21.6861	13.5538	0	2.71076	0	0	5.42152	5.42152
53	AGCGTATGTGATCGTT-1_4	10.3627	0	227.979	51.8135	0	20.7254	0	214.162	0	34.5423	13.8169	0	13.8169	20.7254	3.45423	24.1796	0	0	58.7219	0	58.7219	3.45423	17.2712	3.45423	27.6339	10.3627	10.3627	6.90846	0	27.6339	3.45423	6.90846	3.45423	13.8169	0	58.7219	0	17.2712	0	0	17.2712	0	3.45423	0	0	0	0	6.90846
54	AGCGTCGCACGCGCAT-1_4	6.05327	0	236.077	12.1065	9.0799	39.3462	3.02663	208.838	15.1332	15.1332	12.1065	0	3.02663	15.1332	0	3.02663	12.1065	3.02663	30.2663	0	105.932	6.05327	3.02663	0	57.5061	12.1065	18.1598	0	3.02663	15.1332	3.02663	0	6.05327	3.02663	0	81.7191	0	27.2397	0	0	15.1332	0	0	0	0	0	3.02663	0
55	AGCTCAAAGACGGTCA-1_4	0	0	102.433	32.0102	12.8041	57.6184	0	275.288	32.0102	121.639	12.8041	0	6.40205	25.6082	0	70.4225	38.4123	12.8041	25.6082	0	25.6082	0	0	19.2061	25.6082	6.40205	0	0	0	6.40205	6.40205	0	0	6.40205	0	38.4123	0	12.8041	0	0	0	0	0	0	0	0	0	0
56	AGGCATTTCATCCTAT-1_4	6.07533	0	145.808	39.4897	0	9.113	3.03767	221.75	12.1507	0	6.07533	0	12.1507	15.1883	3.03767	21.2637	0	6.07533	45.565	9.113	85.0547	3.03767	15.1883	0	24.3013	6.07533	6.07533	18.226	0	3.03767	6.07533	3.03767	0	3.03767	0	30.3767	0	3.03767	0	3.03767	0	0	0	0	0	0	0	0
57	AGGCCACAGAAGTATC-1_4	13.7384	1.52648	177.072	16.7913	10.6854	32.0562	4.57945	204.549	0	29.0032	7.63242	1.52648	19.8443	21.3708	7.63242	32.0562	12.2119	3.05297	47.321	7.63242	74.7977	7.63242	15.2648	3.05297	22.8973	3.05297	15.2648	19.8443	1.52648	10.6854	4.57945	0	4.57945	15.2648	0	36.6356	4.57945	10.6854	0	3.05297	3.05297	0	0	1.52648	0	0	7.63242	0
58	AGGGAGTCAGTGTGCC-1_4	13.7363	0	103.022	27.4725	4.57875	16.0256	4.57875	103.022	16.0256	11.4469	4.57875	0	0	22.8938	6.86813	18.315	2.28938	0	32.0513	2.28938	50.3663	2.28938	13.7363	4.57875	25.1832	2.28938	6.86813	6.86813	4.57875	18.315	0	0	6.86813	4.57875	2.28938	6.86813	2.28938	6.86813	0	2.28938	11.4469	0	0	0	2.28938	0	0	0
59	AGGGCCTGTGACGCCT-1_4	52.3195	0	167.422	31.3917	20.9278	31.3917	0	205.79	13.9519	0	3.48797	17.4398	0	20.9278	13.9519	13.9519	0	10.4639	27.9037	3.48797	48.8315	13.9519	13.9519	0	41.8556	3.48797	34.8797	0	0	20.9278	17.4398	0	3.48797	10.4639	0	27.9037	0	13.9519	0	0	6.97593	0	0	0	0	0	0	0
60	AGGTAGGCAGCCGTCA-1_4	10.9111	0	118.658	34.0971	8.18331	23.186	1.36388	159.574	21.8221	10.9111	9.54719	6.81942	1.36388	17.7305	2.72777	20.4583	9.54719	2.72777	45.0082	5.45554	88.6525	0	19.0944	5.45554	24.5499	9.54719	2.72777	12.275	0	15.0027	5.45554	0	4.09165	8.18331	0	35.461	2.72777	8.18331	0	0	2.72777	0	0	0	0	0	4.09165	1.36388
61	AGTACTGCATTGCAAC-1_4	20.2094	1.83722	178.211	31.2328	14.6978	36.7444	5.51167	202.094	33.07	66.14	5.51167	3.67444	3.67444	45.9306	5.51167	38.5817	14.6978	1.83722	47.7678	3.67444	64.3028	7.34889	16.535	9.18611	60.6283	5.51167	22.0467	16.535	5.51167	7.34889	9.18611	14.6978	12.8606	7.34889	1.83722	42.2561	1.83722	22.0467	0	1.83722	0	0	1.83722	3.67444	0	0	1.83722	0
62	AGTCATGGTATGCGTT-1_4	9.6768	0	123.863	21.2889	17.4182	40.6425	0	259.338	5.80608	38.7072	11.6122	11.6122	0	21.2889	3.87072	5.80608	3.87072	5.80608	59.9961	0	92.8972	5.80608	9.6768	1.93536	56.1254	9.6768	7.74144	13.5475	7.74144	21.2889	7.74144	3.87072	11.6122	1.93536	0	69.6729	3.87072	9.6768	0	0	7.74144	19.3536	0	0	0	0	1.93536	0
63	AGTCTCCTCTGCTTTA-1_4	18.4077	0	133.456	46.0193	9.20387	27.6116	0	271.514	13.8058	41.4174	4.60193	0	0	18.4077	9.20387	13.8058	4.60193	9.20387	36.8155	18.4077	59.8251	0	9.20387	9.20387	27.6116	9.20387	4.60193	4.60193	0	13.8058	0	0	9.20387	4.60193	0	55.2232	4.60193	23.0097	0	0	4.60193	0	0	0	0	0	0	0
64	AGTGCCGTCGTGGTAT-1_4	43.2401	2.88268	233.497	23.0614	2.88268	37.4748	5.76535	224.849	2.88268	17.2961	5.76535	0	17.2961	20.1787	14.4134	5.76535	20.1787	2.88268	34.5921	11.5307	66.3015	2.88268	11.5307	2.88268	37.4748	0	17.2961	8.64803	0	34.5921	8.64803	0	2.88268	2.88268	0	25.9441	0	11.5307	0	0	11.5307	0	0	0	0	0	0	2.88268
65	AGTGCCGTCTTAGGAC-1_4	14.0371	0	131.948	64.5705	0	61.7631	0	190.904	0	98.2594	5.61482	0	5.61482	44.9186	5.61482	89.8372	30.8815	8.42223	47.726	0	56.1482	5.61482	56.1482	5.61482	42.1112	33.6889	11.2296	16.8445	0	11.2296	0	0	16.8445	25.2667	0	61.7631	8.42223	19.6519	0	0	14.0371	0	2.80741	0	0	0	5.61482	2.80741
66	AGTTCGAAGAGAGGTA-1_4	7.88436	0	128.778	34.1656	2.62812	26.2812	0	212.878	23.6531	21.025	7.88436	2.62812	0	31.5375	2.62812	31.5375	26.2812	7.88436	47.3062	2.62812	70.9593	0	18.3968	5.25624	26.2812	13.1406	2.62812	10.5125	7.88436	13.1406	5.25624	0	13.1406	10.5125	2.62812	26.2812	0	7.88436	0	0	0	0	5.25624	2.62812	0	0	0	0
67	ATACTTCTCGCCAATA-1_4	2.746	0	146.453	23.7986	2.746	13.73	1.83066	177.574	4.57666	24.714	10.0686	1.83066	2.746	13.73	4.57666	10.0686	0.915332	3.66133	54.0046	0	91.5332	0	8.23799	0	36.6133	10.0686	6.40732	1.83066	0	5.49199	0.915332	0	3.66133	9.15332	0	45.7666	0	11.8993	0	0.915332	10.0686	0	0	4.57666	0	0	6.40732	0
68	ATAGGCTGTGTTAGCT-1_4	0	0	149.327	26.9278	4.89596	7.34394	0	139.535	0	29.3758	2.44798	0	12.2399	19.5838	0	48.9596	9.79192	4.89596	41.6157	9.79192	46.5116	0	14.6879	2.44798	12.2399	9.79192	9.79192	17.1359	7.34394	7.34394	2.44798	0	4.89596	4.89596	2.44798	48.9596	0	9.79192	0	0	0	0	0	0	0	0	0	2.44798
69	ATCACTTGTCCTGAAT-1_4	2.35128	2.35128	77.5923	11.7564	0	14.1077	2.35128	124.618	14.1077	25.8641	2.35128	0	7.05384	9.40513	0	30.5667	7.05384	4.70256	32.9179	0	44.6743	2.35128	28.2154	0	30.5667	4.70256	4.70256	9.40513	0	16.459	4.70256	0	4.70256	9.40513	4.70256	18.8103	0	14.1077	0	0	0	0	4.70256	2.35128	0	0	0	0
70	ATCCACCCAGCAAGAC-1_4	16.4636	0	200.856	23.0491	0	21.4027	3.29272	237.076	47.7445	34.5736	11.5245	0	13.1709	14.8173	3.29272	36.22	8.23181	3.29272	36.22	0	83.9644	1.64636	14.8173	0	18.11	0	3.29272	6.58545	0	1.64636	0	0	8.23181	1.64636	0	21.4027	0	19.7563	0	0	1.64636	0	0	1.64636	0	0	0	0
71	ATCCACCTCTCAGAAC-1_4	6.11247	0	91.687	3.05623	3.05623	27.5061	6.11247	125.306	21.3936	27.5061	6.11247	0	9.1687	18.3374	0	9.1687	0	0	33.6186	3.05623	51.956	0	33.6186	0	27.5061	0	3.05623	6.11247	0	9.1687	6.11247	0	3.05623	6.11247	6.11247	58.0685	0	18.3374	0	0	0	0	0	0	3.05623	0	6.11247	3.05623
72	ATCCGTCGTTCGGCTG-1_4	12.9366	0	129.366	25.8732	0	25.8732	0	181.113	12.9366	51.7464	12.9366	0	0	64.6831	12.9366	38.8098	12.9366	0	25.8732	0	25.8732	0	12.9366	0	12.9366	0	12.9366	12.9366	0	25.8732	25.8732	0	0	0	0	90.5563	12.9366	0	0	0	38.8098	0	0	0	0	0	0	0
73	ATCCTATCAGCTTCGG-1_4	19.8282	0	79.3126	26.4375	6.60939	26.4375	0	118.969	26.4375	13.2188	13.2188	0	6.60939	19.8282	0	46.2657	6.60939	0	52.8751	6.60939	59.4845	0	6.60939	0	59.4845	6.60939	6.60939	33.0469	0	26.4375	0	0	19.8282	0	0	33.0469	0	19.8282	0	0	6.60939	6.60939	0	0	0	0	6.60939	0
74	ATCGCCTAGCCTTCTC-1_4	19.1113	0	205.447	45.3894	9.55566	40.6116	0	164.835	45.3894	54.9451	14.3335	0	23.8892	31.0559	0	35.8337	4.77783	0	59.7229	11.9446	69.2785	4.77783	28.667	9.55566	28.667	14.3335	4.77783	11.9446	2.38892	14.3335	4.77783	7.16675	4.77783	9.55566	2.38892	57.334	0	14.3335	0	0	9.55566	0	4.77783	0	0	0	4.77783	0
75	ATCGTAGAGGACTTCT-1_4	18.7758	3.75516	93.8791	15.0207	0	33.7965	7.51033	161.472	67.5929	26.2861	11.2655	7.51033	0	41.3068	3.75516	18.7758	3.75516	3.75516	11.2655	3.75516	33.7965	7.51033	15.0207	0	48.8171	0	7.51033	7.51033	0	11.2655	3.75516	0	3.75516	7.51033	0	22.531	0	3.75516	0	0	3.75516	0	0	0	0	0	0	0
76	ATCTCTAGTACGAGCA-1_4	8.51245	0	185.146	19.153	8.51245	36.1779	0	261.758	80.8683	61.7153	0	0	21.2811	25.5373	6.38434	12.7687	8.51245	4.25622	46.8185	2.12811	102.149	8.51245	23.4092	4.25622	31.9217	4.25622	4.25622	6.38434	4.25622	27.6655	6.38434	0	14.8968	2.12811	0	48.9466	10.6406	34.0498	0	0	0	0	0	0	0	0	0	0
77	ATCTTCATCTCGGCTT-1_4	0	0	111.524	23.6566	6.75904	20.2771	20.2771	175.735	40.5542	27.0362	3.37952	6.75904	0	6.75904	3.37952	3.37952	20.2771	10.1386	60.8314	13.5181	60.8314	0	20.2771	0	50.6928	10.1386	10.1386	20.2771	0	10.1386	0	0	3.37952	3.37952	3.37952	37.1747	0	23.6566	0	0	0	0	0	0	0	0	3.37952	0
78	ATGAGTCTCAGCTAGT-1_4	10.3199	0	185.759	25.7998	0	25.7998	5.15996	319.917	36.1197	25.7998	5.15996	5.15996	10.3199	15.4799	15.4799	15.4799	10.3199	0	20.6398	20.6398	51.5996	5.15996	25.7998	5.15996	41.2797	15.4799	30.9598	5.15996	5.15996	10.3199	0	10.3199	10.3199	20.6398	0	51.5996	0	15.4799	0	5.15996	0	0	0	0	0	0	0	0
79	ATGGAGGTCTTGCAGA-1_4	18.8206	4.18235	204.935	37.6412	12.5471	12.5471	0	286.491	29.2765	52.2794	6.27353	0	12.5471	14.6382	4.18235	2.09118	23.0029	4.18235	31.3676	6.27353	77.3735	2.09118	6.27353	2.09118	50.1882	2.09118	4.18235	27.1853	6.27353	18.8206	2.09118	2.09118	25.0941	4.18235	2.09118	27.1853	2.09118	6.27353	0	0	0	0	2.09118	0	0	0	0	0
80	ATGGGTTAGTACTGGG-1_4	14.04	0	96.5251	12.285	0	3.51	7.02001	96.5251	0	35.1	0	0	0	5.26501	0	1.755	0	1.755	14.04	0	64.9351	0	33.345	1.755	26.325	5.26501	10.53	22.815	5.26501	0	0	12.285	1.755	10.53	0	24.57	1.755	10.53	0	0	12.285	0	0	3.51	0	0	3.51	0
81	ATGTCTTGTATGCTAC-1_4	0	0	154.314	28.057	2.33809	14.0285	0	156.652	0	25.719	7.01426	2.33809	4.67617	28.057	0	0	2.33809	7.01426	18.7047	0	39.7475	0	9.35235	7.01426	32.7332	9.35235	9.35235	9.35235	2.33809	11.6904	4.67617	0	2.33809	7.01426	0	25.719	0	14.0285	0	0	11.6904	0	0	0	0	0	2.33809	0
82	ATTCCTACATACTTTC-1_4	22.5169	0	227.671	45.0338	7.50563	35.0263	12.5094	245.184	0	42.5319	10.0075	0	5.00375	25.0188	5.00375	10.0075	10.0075	7.50563	37.5281	20.015	77.5582	10.0075	15.0113	2.50188	45.0338	10.0075	12.5094	5.00375	2.50188	10.0075	2.50188	0	10.0075	15.0113	5.00375	32.5244	0	10.0075	0	2.50188	2.50188	0	0	2.50188	0	0	2.50188	0
83	ATTCGTTCAGTGACCC-1_4	25.7974	0	147.749	23.4522	14.0713	32.833	0	136.023	30.4878	18.7617	14.0713	4.69043	14.0713	18.7617	0	23.4522	0	9.38086	42.2139	11.7261	70.3565	0	9.38086	2.34522	39.8687	7.03565	11.7261	16.4165	2.34522	2.34522	7.03565	0	9.38086	7.03565	0	32.833	0	11.7261	0	0	0	0	0	2.34522	0	0	4.69043	2.34522
84	ATTTACCAGTGAGCCA-1_4	18.6785	0	168.106	14.0089	7.00444	37.357	4.66962	280.177	0	53.7007	14.0089	0	9.33925	21.0133	0	4.66962	18.6785	0	42.0266	9.33925	102.732	11.6741	0	2.33481	14.0089	16.3437	16.3437	9.33925	0	14.0089	0	2.33481	0	0	0	39.6918	7.00444	14.0089	0	0	11.6741	0	0	0	0	0	2.33481	0
85	ATTTCACGTAGCCAGA-1_4	30.2457	0	249.527	30.2457	11.3422	18.9036	13.2325	187.146	49.1493	18.9036	7.56144	3.78072	1.89036	17.0132	3.78072	0	5.67108	0	49.1493	1.89036	94.518	1.89036	11.3422	0	34.0265	15.1229	1.89036	5.67108	1.89036	9.4518	0	0	9.4518	3.78072	1.89036	43.4783	0	28.3554	0	0	26.465	0	0	0	0	0	1.89036	0
86	ATTTCTGCACTTGGGC-1_4	4.68823	0	201.594	25.7853	2.34412	25.7853	0	194.562	7.03235	0	9.37647	2.34412	0	16.4088	4.68823	0	4.68823	2.34412	53.9147	2.34412	86.7323	2.34412	21.097	0	60.947	4.68823	0	9.37647	4.68823	2.34412	2.34412	0	7.03235	2.34412	0	25.7853	0	9.37647	0	0	2.34412	0	0	2.34412	0	0	2.34412	0
87	CAACAGTAGTAAATGC-1_4	13.1285	0	170.671	23.6314	5.25141	19.6928	0	182.487	31.5085	39.3856	22.3185	0	6.56426	27.5699	6.56426	31.5085	14.4414	1.31285	42.0113	2.62571	64.3298	3.93856	18.3799	7.87712	22.3185	3.93856	6.56426	22.3185	0	22.3185	2.62571	3.93856	9.18997	5.25141	0	28.8828	2.62571	14.4414	0	0	5.25141	1.31285	0	0	0	0	3.93856	1.31285
88	CAACAGTCACCAGGTC-1_4	15.8856	0	171.763	37.7284	6.94996	26.807	5.95711	187.649	28.7927	24.8213	14.8928	1.9857	13.8999	27.7998	1.9857	26.807	15.8856	1.9857	37.7284	4.96426	69.4996	1.9857	19.857	6.94996	40.7069	5.95711	6.94996	11.9142	3.97141	5.95711	5.95711	6.94996	11.9142	5.95711	0.992851	33.7569	0.992851	13.8999	0.992851	0	14.8928	9.92851	0.992851	1.9857	0	0	4.96426	0.992851
89	CAACGATGTAGAATAC-1_4	13.3057	1.47842	138.971	17.741	4.43525	29.5683	0	204.021	29.5683	38.4388	7.39208	0	16.2626	16.2626	2.95683	32.5251	5.91366	4.43525	39.9172	0	57.6582	1.47842	22.1762	7.39208	38.4388	13.3057	13.3057	19.2194	0	10.3489	10.3489	8.87049	2.95683	10.3489	5.91366	45.8309	0	8.87049	0	0	7.39208	14.7842	2.95683	0	0	0	4.43525	2.95683
90	CAAGACTTCGTGTCAA-1_4	29.3454	0	153.499	33.86	11.2867	24.8307	0	164.786	4.51467	13.544	20.316	2.25734	9.02935	22.5734	6.77201	33.86	2.25734	2.25734	36.1174	0	40.6321	2.25734	20.316	2.25734	56.4334	18.0587	11.2867	22.5734	6.77201	9.02935	2.25734	0	11.2867	15.8014	0	20.316	0	13.544	0	0	6.77201	0	0	0	0	0	4.51467	0
91	CAAGAGGCATCCGTGG-1_4	10.5189	3.50631	84.1515	24.5442	0	24.5442	0	143.759	21.0379	38.5694	7.01262	0	14.0252	7.01262	3.50631	45.582	14.0252	0	24.5442	0	24.5442	3.50631	24.5442	0	42.0757	3.50631	3.50631	10.5189	0	0	3.50631	3.50631	10.5189	10.5189	0	21.0379	0	10.5189	0	0	0	0	3.50631	0	0	0	7.01262	0
92	CAAGCTATCTACCACC-1_4	11.4679	1.63827	237.549	31.1271	9.82962	6.55308	0	190.039	40.9567	40.9567	13.1062	0	8.19135	13.1062	11.4679	6.55308	9.82962	0	93.3814	3.27654	68.8073	6.55308	9.82962	0	39.3185	6.55308	16.3827	11.4679	1.63827	9.82962	4.91481	0	1.63827	8.19135	0	34.4037	4.91481	6.55308	0	0	9.82962	0	0	1.63827	0	0	1.63827	0
93	CACAACAGTGCGGATA-1_4	5.03018	2.51509	67.9074	12.5755	5.03018	10.0604	0	113.179	7.54527	15.0905	0	5.03018	2.51509	7.54527	7.54527	0	0	2.51509	15.0905	0	67.9074	0	17.6056	0	22.6358	7.54527	7.54527	10.0604	2.51509	2.51509	0	0	5.03018	2.51509	0	42.7565	0	7.54527	0	0	2.51509	0	0	0	0	0	0	2.51509
94	CACACAAGTACTGACT-1_4	0	0	156.196	20.8261	0	10.4131	0	145.783	41.6522	38.1812	0	3.47102	0	13.8841	3.47102	0	0	6.94203	31.2392	0	59.0073	0	10.4131	0	20.8261	0	24.2971	3.47102	0	17.3551	0	0	0	6.94203	0	24.2971	0	10.4131	0	0	10.4131	0	0	0	0	0	6.94203	0
95	CACACAATCTGCTTAT-1_4	6.95249	0	120.51	32.445	16.2225	32.445	2.3175	201.622	0	55.6199	13.905	2.3175	2.3175	25.4925	2.3175	9.26999	13.905	0	30.1275	9.26999	62.5724	4.63499	11.5875	4.63499	27.81	2.3175	9.26999	9.26999	0	0	0	0	6.95249	16.2225	0	30.1275	2.3175	11.5875	0	0	2.3175	0	0	2.3175	0	0	2.3175	0
96	CACAGGCGTGCTAGCC-1_4	8.54944	0	245.084	19.9487	8.54944	42.7472	5.69963	139.641	0	0	0	0	11.3993	39.8974	5.69963	0	2.84981	2.84981	22.7985	0	68.3956	5.69963	17.0989	11.3993	37.0476	2.84981	8.54944	8.54944	0	2.84981	8.54944	0	2.84981	0	0	45.597	5.69963	8.54944	0	5.69963	2.84981	0	0	5.69963	0	0	0	2.84981
97	CACCGTTCAATTGGTC-1_4	7.89474	0	207.895	34.2105	5.26316	26.3158	5.26316	150	36.8421	52.6316	18.4211	0	7.89474	23.6842	7.89474	23.6842	5.26316	5.26316	26.3158	2.63158	63.1579	2.63158	42.1053	0	52.6316	2.63158	7.89474	0	0	10.5263	7.89474	0	13.1579	7.89474	2.63158	28.9474	2.63158	5.26316	0	0	2.63158	2.63158	2.63158	5.26316	0	0	0	0
98	CACCGTTTCCCGAACG-1_4	22.7402	2.84252	130.756	19.8977	5.68505	42.6379	0	207.504	22.7402	73.9056	14.2126	8.52757	0	25.5827	2.84252	48.3229	19.8977	5.68505	54.008	5.68505	59.693	0	11.3701	8.52757	51.1654	14.2126	17.0551	14.2126	5.68505	8.52757	2.84252	0	11.3701	5.68505	0	28.4252	0	8.52757	0	0	0	11.3701	0	2.84252	0	0	0	0
99	CACGAATTCGAGAATA-1_4	16.0829	0	144.746	26.8049	3.57398	37.5268	1.78699	246.605	33.9528	46.4618	7.14796	3.57398	12.5089	14.2959	1.78699	8.93495	7.14796	5.36097	19.6569	1.78699	62.5447	3.57398	23.2309	7.14796	32.1658	8.93495	10.7219	17.8699	1.78699	5.36097	12.5089	0	17.8699	7.14796	0	41.1008	1.78699	8.93495	0	0	7.14796	0	0	3.57398	0	0	3.57398	1.78699
100	CACTGGGAGTAGAGTT-1_4	11.4188	2.8547	168.427	37.111	0	62.8033	2.8547	114.188	48.5298	51.3845	11.4188	2.8547	17.1282	31.4017	11.4188	19.9829	17.1282	2.8547	17.1282	2.8547	68.5127	2.8547	14.2735	2.8547	59.9486	11.4188	0	8.56409	2.8547	19.9829	11.4188	0	14.2735	19.9829	2.8547	28.547	8.56409	5.70939	0	0	0	0	2.8547	8.56409	5.70939	0	8.56409	0
101	CAGAGCCAGAGTAACT-1_4	38.0614	0	225.831	15.2246	7.61228	50.7485	0	187.77	48.2111	83.7351	22.8368	2.53743	7.61228	17.762	2.53743	20.2994	12.6871	2.53743	32.9866	7.61228	91.3474	2.53743	22.8368	0	32.9866	15.2246	5.07485	20.2994	0	15.2246	2.53743	30.4491	2.53743	7.61228	0	50.7485	2.53743	5.07485	0	0	5.07485	0	0	0	0	2.53743	2.53743	2.53743
102	CAGAGCCAGTATGTAG-1_4	15.3657	0	116.779	18.4388	0	24.5851	9.21942	119.852	21.512	52.2434	6.14628	3.07314	12.2926	18.4388	6.14628	6.14628	21.512	3.07314	27.6583	0	58.3897	0	12.2926	0	27.6583	6.14628	6.14628	3.07314	0	9.21942	18.4388	0	9.21942	3.07314	0	52.2434	0	6.14628	0	0	3.07314	0	0	0	0	0	0	0
103	CAGAGCCTCCTACGGG-1_4	10.929	0	156.648	43.7158	3.64299	36.4299	0	204.007	29.1439	76.5027	10.929	7.28597	18.2149	25.5009	7.28597	69.2168	40.0729	10.929	29.1439	0	36.4299	3.64299	25.5009	7.28597	61.9308	18.2149	18.2149	18.2149	3.64299	18.2149	3.64299	51.0018	21.8579	10.929	0	51.0018	7.28597	18.2149	0	0	7.28597	0	0	3.64299	0	0	10.929	0
104	CAGATACCACATGAAA-1_4	6.17475	0	151.281	41.6795	10.8058	15.4369	4.63106	197.592	20.0679	33.9611	7.71843	6.17475	3.08737	33.9611	1.54369	23.1553	16.9805	3.08737	41.6795	12.3495	57.1164	4.63106	20.0679	7.71843	23.1553	18.5242	12.3495	7.71843	6.17475	9.26212	4.63106	0	9.26212	7.71843	1.54369	30.8737	0	15.4369	0	4.63106	6.17475	3.08737	1.54369	1.54369	0	0	1.54369	1.54369
105	CAGCACGGTATACAGA-1_4	12.0424	0	79.4798	52.9865	4.81696	26.4933	0	192.678	21.6763	33.7187	2.40848	2.40848	14.4509	21.6763	2.40848	26.4933	21.6763	0	26.4933	4.81696	24.0848	2.40848	19.2678	2.40848	31.3102	7.22543	2.40848	7.22543	0	2.40848	2.40848	16.8593	7.22543	19.2678	0	36.1272	0	9.63391	0	0	0	0	0	0	0	0	4.81696	0
106	CAGCAGCAGGTTACCT-1_4	12.3457	0	123.457	37.037	12.3457	12.3457	0	135.802	24.6914	49.3827	0	0	0	37.037	0	12.3457	24.6914	0	12.3457	0	61.7284	12.3457	0	0	12.3457	0	12.3457	0	0	12.3457	61.7284	0	0	0	0	12.3457	0	24.6914	0	0	12.3457	0	0	0	0	0	0	24.6914
107	CAGCCAGCAGCACAGA-1_4	7.27537	0	141.87	36.3769	3.63769	29.1015	0	112.768	14.5507	50.9276	3.63769	7.27537	7.27537	32.7392	10.9131	36.3769	10.9131	7.27537	25.4638	0	47.2899	3.63769	10.9131	0	50.9276	3.63769	3.63769	7.27537	0	10.9131	10.9131	10.9131	14.5507	7.27537	3.63769	21.8261	0	3.63769	0	0	0	0	3.63769	0	0	0	0	0
108	CAGCCAGGTCACTTCC-1_4	35.5977	0	127.559	20.7654	2.96648	29.6648	0	169.089	0	26.6983	8.89944	2.96648	0	14.8324	2.96648	11.8659	5.93296	8.89944	29.6648	8.89944	53.3966	5.93296	8.89944	0	47.4637	11.8659	5.93296	20.7654	8.89944	20.7654	8.89944	0	2.96648	2.96648	0	20.7654	0	17.7989	0	2.96648	0	0	2.96648	0	0	0	0	0
109	CAGGCCATCCGCTAGG-1_4	0	0	197.935	60.241	0	68.8468	0	283.993	8.60585	43.0293	51.6351	0	0	34.4234	0	94.6644	0	0	43.0293	8.60585	77.4527	0	34.4234	0	51.6351	8.60585	0	25.8176	0	17.2117	8.60585	0	25.8176	25.8176	0	34.4234	8.60585	17.2117	0	0	0	0	25.8176	0	8.60585	0	0	0
110	CAGTGCGTCGGTTAGT-1_4	5.82751	5.82751	122.378	29.1375	23.31	23.31	0	134.033	0	17.4825	5.82751	23.31	11.655	23.31	0	5.82751	11.655	0	23.31	0	5.82751	0	11.655	5.82751	69.9301	5.82751	0	17.4825	5.82751	11.655	11.655	0	23.31	17.4825	0	23.31	17.4825	11.655	0	0	11.655	0	0	0	0	0	0	0
111	CATACAGTCTCCTGTG-1_4	30.3897	1.78763	137.647	26.8144	8.93815	26.8144	0	168.037	21.4516	44.6907	1.78763	0	0	16.0887	0	30.3897	16.0887	3.57526	42.9031	7.15052	67.9299	7.15052	12.5134	10.7258	50.0536	26.8144	17.8763	16.0887	0	14.301	8.93815	0	8.93815	8.93815	0	51.8413	1.78763	16.0887	0	0	5.36289	0	0	1.78763	0	0	3.57526	5.36289
112	CATAGACTCCTCAGGG-1_4	14.5889	0	164.456	23.8727	7.95756	41.1141	1.32626	180.371	26.5252	17.2414	19.8939	3.97878	0	22.5464	1.32626	37.1353	0	1.32626	38.4615	6.6313	70.2918	2.65252	5.30504	2.65252	34.4828	10.6101	5.30504	7.95756	2.65252	7.95756	1.32626	0	5.30504	5.30504	0	30.504	1.32626	13.2626	0	0	1.32626	1.32626	0	1.32626	0	0	1.32626	0
113	CATCAAGAGTCTAGCT-1_4	14.3266	0	243.553	28.6533	0	7.16332	0	386.819	7.16332	100.287	7.16332	7.16332	14.3266	21.49	0	21.49	7.16332	0	21.49	0	107.45	7.16332	7.16332	7.16332	42.9799	0	21.49	14.3266	0	0	14.3266	14.3266	7.16332	14.3266	0	64.4699	0	7.16332	0	7.16332	7.16332	0	0	0	0	0	0	0
114	CATCCCAAGTAGTCAA-1_4	2.90192	0	121.88	55.1364	2.90192	26.1172	11.6077	188.624	11.6077	66.7441	11.6077	5.80383	17.4115	17.4115	0	60.9402	20.3134	2.90192	37.7249	2.90192	55.1364	2.90192	29.0192	14.5096	40.6268	14.5096	11.6077	17.4115	0	14.5096	14.5096	0	8.70575	8.70575	2.90192	31.9211	2.90192	20.3134	0	0	5.80383	17.4115	2.90192	2.90192	0	0	0	0
115	CATCCCACACATAACC-1_4	17.4014	0	253.287	17.4014	7.73395	29.0023	0	303.558	0	7.73395	3.86698	5.80046	0	19.3349	0	5.80046	0	3.86698	52.2042	1.93349	63.8051	3.86698	13.5344	1.93349	11.6009	3.86698	5.80046	1.93349	3.86698	9.66744	1.93349	0	7.73395	0	0	30.9358	1.93349	11.6009	0	1.93349	0	0	0	0	0	0	1.93349	0
116	CATCGCTAGTTCCGGC-1_4	9.74976	0	129.997	42.2489	3.24992	32.4992	0	133.247	16.2496	58.4985	3.24992	3.24992	6.49984	55.2486	0	6.49984	0	6.49984	16.2496	0	25.9994	0	19.4995	3.24992	45.4989	0	6.49984	22.7494	0	16.2496	6.49984	0	0	12.9997	0	32.4992	0	32.4992	6.49984	0	0	0	3.24992	3.24992	0	0	0	0
117	CATGAGTGTGCAAGAC-1_4	0	0	151.443	21.2967	2.3663	21.2967	0	203.502	9.46522	40.2272	9.46522	0	0	23.663	2.3663	14.1978	4.73261	7.09891	30.7619	0	70.9891	0	11.8315	0	21.2967	16.5641	14.1978	9.46522	7.09891	21.2967	4.73261	0	9.46522	9.46522	0	28.3956	0	9.46522	0	0	16.5641	0	2.3663	0	0	0	0	0
118	CATGCAAAGCTACGTT-1_4	16.799	0	109.957	16.799	9.1631	29.0165	0	125.229	12.2175	39.7068	16.799	1.52718	7.63592	24.4349	3.05437	30.5437	7.63592	0	42.7611	1.52718	59.5602	4.58155	19.8534	1.52718	41.234	6.10874	7.63592	9.1631	1.52718	22.9078	1.52718	0	9.1631	15.2718	0	24.4349	3.05437	27.4893	0	1.52718	0	0	0	0	0	0	3.05437	0
119	CATGCGGTCGTCGCTT-1_4	22.3048	0	44.6097	49.5663	12.3916	37.1747	0	171.004	52.0446	9.91326	19.8265	0	7.43494	27.2615	0	29.7398	12.3916	2.47831	49.5663	2.47831	49.5663	9.91326	7.43494	2.47831	22.3048	7.43494	9.91326	14.8699	2.47831	17.3482	2.47831	0	7.43494	0	0	34.6964	2.47831	24.7831	0	0	12.3916	0	0	0	0	0	2.47831	0
120	CATGCTCGTGTGCCTG-1_4	28.7162	0	185.811	32.0946	3.37838	23.6486	6.75676	187.5	0	32.0946	11.8243	3.37838	0	10.1351	3.37838	0	8.44595	3.37838	42.2297	1.68919	72.6351	5.06757	13.5135	1.68919	38.8514	8.44595	18.5811	11.8243	0	20.2703	5.06757	0	5.06757	1.68919	0	28.7162	0	6.75676	0	0	3.37838	1.68919	0	1.68919	0	0	3.37838	0
121	CATTCATAGCTATCCA-1_4	9.79624	0	180.251	15.674	15.674	13.7147	0	186.129	1.95925	33.3072	7.83699	0	3.9185	19.5925	7.83699	31.348	3.9185	5.87774	47.0219	5.87774	78.3699	0	11.7555	0	62.6959	5.87774	0	5.87774	0	5.87774	9.79624	0	5.87774	1.95925	0	19.5925	1.95925	15.674	0	0	7.83699	0	0	0	0	0	1.95925	0
122	CATTCATTCCAAGCAT-1_4	0	0	158.64	14.1643	2.83286	31.1615	2.83286	215.297	33.9943	14.1643	14.1643	0	0	25.4958	2.83286	36.8272	2.83286	16.9972	25.4958	5.66572	45.3258	2.83286	28.3286	0	50.9915	5.66572	2.83286	14.1643	0	19.83	0	0	11.3314	0	0	42.4929	0	14.1643	0	0	0	5.66572	0	2.83286	0	0	2.83286	0
123	CATTCTAGTAGAGGAA-1_4	7.3828	0	169.804	29.5312	7.3828	18.457	0	114.433	33.2226	14.7656	14.7656	3.6914	11.0742	29.5312	3.6914	22.1484	22.1484	0	29.5312	29.5312	18.457	0	14.7656	0	59.0624	11.0742	3.6914	18.457	0	11.0742	7.3828	14.7656	7.3828	14.7656	0	33.2226	0	25.8398	0	0	7.3828	0	3.6914	3.6914	0	0	0	0
124	CCACCATTCAATCTTC-1_4	12.4719	0	129.708	39.9102	2.49439	27.4383	0	184.585	29.9327	44.899	4.98878	0	19.9551	7.48316	2.49439	29.9327	12.4719	7.48316	42.4046	2.49439	39.9102	0	14.9663	2.49439	24.9439	2.49439	7.48316	19.9551	4.98878	4.98878	0	0	7.48316	7.48316	0	42.4046	0	27.4383	0	4.98878	4.98878	0	0	2.49439	0	0	2.49439	0
125	CCACTTGCACTTCAAG-1_4	11.0528	0	198.95	41.4479	5.52639	33.1583	0	323.294	0	41.4479	16.5792	0	8.28958	22.1056	2.76319	19.3424	8.28958	5.52639	35.9215	13.816	58.0271	0	19.3424	8.28958	44.2111	16.5792	5.52639	19.3424	0	11.0528	2.76319	0	0	13.816	0	16.5792	0	19.3424	0	0	19.3424	0	0	2.76319	0	0	0	0
126	CCCTAACGTTCTCGTC-1_4	2.72702	0	201.8	21.8162	0	38.1783	0	237.251	5.45405	49.0864	8.18107	0	2.72702	19.0892	8.18107	5.45405	5.45405	2.72702	32.7243	2.72702	62.7216	0	27.2702	2.72702	32.7243	10.9081	5.45405	0	2.72702	2.72702	0	0	2.72702	2.72702	2.72702	24.5432	0	24.5432	0	0	13.6351	0	0	2.72702	0	0	8.18107	0
127	CCGTTCACAGCGTGCT-1_4	0	0	64.3087	32.1543	0	75.0268	0	160.772	64.3087	64.3087	21.4362	0	10.7181	10.7181	0	53.5906	21.4362	0	32.1543	0	53.5906	10.7181	0	0	32.1543	10.7181	10.7181	10.7181	0	21.4362	10.7181	0	0	0	0	32.1543	0	10.7181	0	0	21.4362	0	0	0	0	0	0	0
128	CCTATCGTCAAACCTG-1_4	11.9048	0	250	11.9048	5.95238	41.6667	0	297.619	29.7619	47.619	5.95238	11.9048	23.8095	41.6667	5.95238	23.8095	17.8571	5.95238	35.7143	17.8571	101.19	11.9048	23.8095	0	53.5714	0	11.9048	5.95238	5.95238	11.9048	23.8095	17.8571	11.9048	5.95238	0	71.4286	0	23.8095	0	0	0	0	0	0	0	0	5.95238	5.95238
129	CCTCAACAGTGTAGTA-1_4	13.6537	0	177.499	19.1152	2.73075	27.3075	0	161.114	35.4997	24.5767	13.6537	5.4615	10.923	16.3845	2.73075	32.769	13.6537	5.4615	46.4227	8.19224	46.4227	5.4615	5.4615	0	32.769	10.923	10.923	19.1152	0	2.73075	0	0	8.19224	2.73075	5.4615	57.3457	0	0	0	0	0	0	0	0	0	0	2.73075	0
130	CGAGTGCCATAGATGA-1_4	3.63835	0	223.758	14.5534	14.5534	23.6493	3.63835	300.164	43.6602	23.6493	20.0109	0	10.915	49.1177	3.63835	5.45752	5.45752	3.63835	47.2985	3.63835	110.97	14.5534	25.4684	0	43.6602	10.915	12.7342	14.5534	1.81917	16.3726	3.63835	0	3.63835	7.2767	0	41.841	5.45752	5.45752	0	0	0	0	0	1.81917	0	0	5.45752	0
131	CGAGTTAAGATCCGAG-1_4	19.6127	2.45158	93.1601	36.7737	7.35474	17.1611	0	205.933	24.5158	46.58	19.6127	2.45158	12.2579	36.7737	4.90316	41.6769	22.0642	2.45158	36.7737	0	56.3864	0	29.419	4.90316	17.1611	2.45158	9.80633	24.5158	2.45158	19.6127	9.80633	0	9.80633	9.80633	0	36.7737	2.45158	14.7095	2.45158	0	26.9674	0	0	2.45158	2.45158	0	2.45158	0
132	CGATGGCAGTTTGTCG-1_4	13.0524	0	162.223	23.3079	5.59388	31.6987	1.86463	172.478	28.9017	53.1419	9.32314	0.932314	0.932314	13.9847	1.86463	22.3755	9.32314	8.39083	31.6987	3.72926	48.4803	3.72926	10.2555	0	26.1048	10.2555	11.1878	17.714	2.79694	13.9847	4.66157	5.59388	5.59388	9.32314	0	29.834	0.932314	4.66157	0	0	2.79694	5.59388	0	0.932314	0	0	5.59388	0
133	CGGAATTTCATACAGC-1_4	23.3572	0	177.515	32.7001	4.67144	18.6858	0	163.5	31.1429	6.22859	15.5715	0	6.22859	17.1286	9.34288	28.0287	12.4572	6.22859	21.8001	4.67144	80.9717	0	17.1286	1.55715	52.943	3.11429	7.78574	15.5715	3.11429	12.4572	4.67144	0	1.55715	12.4572	0	34.2572	1.55715	17.1286	0	0	6.22859	0	0	3.11429	0	0	3.11429	3.11429
134	CGGCAGTAGTGAGTTA-1_4	8.36353	0	128.241	19.5149	0	16.7271	0	133.817	47.3934	36.242	16.7271	0	2.78784	11.1514	8.36353	44.6055	8.36353	11.1514	41.8177	0	44.6055	0	8.36353	2.78784	5.57569	5.57569	11.1514	13.9392	0	8.36353	5.57569	0	2.78784	2.78784	0	30.6663	0	16.7271	0	0	0	0	0	0	0	0	0	0
135	CGGCAGTCATATCTGG-1_4	17.0309	0	187.34	25.5464	17.0309	31.2234	2.83849	207.21	25.5464	73.8007	11.354	0	22.7079	36.9004	0	25.5464	22.7079	0	59.6083	0	53.9313	0	17.0309	11.354	34.0619	5.67698	8.51547	11.354	5.67698	8.51547	0	0	14.1924	14.1924	5.67698	51.0928	0	17.0309	0	2.83849	2.83849	0	2.83849	8.51547	0	0	11.354	2.83849
136	CGGCAGTGTACTTCCC-1_4	15.9185	0	159.185	60.4903	3.1837	57.3066	0	187.838	15.9185	38.2044	19.1022	0	0	19.1022	6.3674	22.2859	35.0207	0	31.837	3.1837	60.4903	3.1837	9.5511	0	63.674	15.9185	0	35.0207	3.1837	12.7348	0	3.1837	15.9185	9.5511	0	28.6533	9.5511	6.3674	0	0	6.3674	9.5511	3.1837	0	0	0	3.1837	0
137	CGTAATGAGGTGCGAT-1_4	2.3218	0	162.526	18.5744	2.3218	27.8616	0	88.2285	9.28721	51.0796	25.5398	4.6436	6.96541	20.8962	11.609	11.609	0	6.96541	30.1834	9.28721	39.4706	0	39.4706	0	65.0104	11.609	4.6436	18.5744	2.3218	9.28721	9.28721	0	2.3218	11.609	2.3218	25.5398	4.6436	16.2526	0	0	2.3218	0	2.3218	0	2.3218	0	6.96541	4.6436
138	CGTAGTACAATTGCGT-1_4	4.82859	0	154.515	24.1429	9.65717	28.9715	0	226.944	0	77.2574	14.4858	9.65717	4.82859	33.8001	9.65717	33.8001	0	14.4858	38.6287	4.82859	33.8001	4.82859	19.3143	14.4858	72.4288	9.65717	14.4858	14.4858	0	19.3143	4.82859	0	9.65717	9.65717	14.4858	57.943	4.82859	48.2859	0	0	0	0	0	0	4.82859	0	9.65717	0
139	CGTCCATGTACCTAAC-1_4	27.9259	0	139.629	25.3872	12.6936	12.6936	0	231.023	0	27.9259	0	0	10.1549	43.1582	2.53872	33.0033	27.9259	2.53872	48.2356	10.1549	63.4679	0	20.3097	5.07743	35.542	5.07743	12.6936	2.53872	0	7.61615	10.1549	27.9259	12.6936	7.61615	0	48.2356	2.53872	22.8484	0	0	5.07743	0	0	0	0	0	0	0
140	CGTGCTTTCTAGTCAG-1_4	0	0	133.017	42.7553	11.8765	42.7553	2.3753	133.017	0	30.8789	16.6271	4.75059	2.3753	35.6295	2.3753	54.6318	30.8789	0	49.8812	4.75059	54.6318	2.3753	23.753	7.12589	33.2542	0	4.75059	21.3777	4.75059	0	2.3753	0	7.12589	2.3753	7.12589	59.3824	0	16.6271	0	0	19.0024	0	0	0	0	0	7.12589	0
141	CGTTAGACAGTCGGTC-1_4	23.6613	0	149.44	26.1519	12.4533	33.6239	1.24533	245.33	11.208	37.3599	3.73599	1.24533	6.22665	19.9253	0	6.22665	1.24533	0	59.7758	0	90.9091	8.71731	16.1893	4.98132	41.0959	6.22665	1.24533	9.96264	1.24533	4.98132	4.98132	0	4.98132	4.98132	0	33.6239	1.24533	17.4346	0	0	19.9253	1.24533	0	2.49066	0	0	3.73599	0
142	CTACATTTCTTCTTCC-1_4	7.16846	0	143.369	14.3369	7.16846	28.6738	0	172.043	0	50.1792	7.16846	0	7.16846	14.3369	7.16846	14.3369	28.6738	0	43.0108	0	50.1792	0	43.0108	0	35.8423	7.16846	0	14.3369	0	7.16846	0	0	0	7.16846	0	14.3369	0	28.6738	0	0	7.16846	0	7.16846	7.16846	0	0	0	7.16846
143	CTACCCACACAAAGCG-1_4	3.81825	3.81825	84.0015	30.546	3.81825	19.0913	3.81825	95.4563	0	7.6365	7.6365	0	11.4548	34.3643	0	19.0913	0	7.6365	15.273	0	15.273	0	11.4548	0	19.0913	7.6365	7.6365	22.9095	3.81825	11.4548	3.81825	0	11.4548	11.4548	0	19.0913	7.6365	7.6365	0	0	3.81825	0	0	3.81825	0	0	11.4548	0
144	CTATAGGCAGTTCCAA-1_4	5.84454	2.92227	93.5126	55.5231	8.7668	29.2227	0	128.58	26.3004	67.2122	2.92227	5.84454	17.5336	32.1449	2.92227	37.9895	0	0	32.1449	2.92227	58.4454	0	37.9895	5.84454	58.4454	2.92227	17.5336	20.4559	5.84454	11.6891	2.92227	0	11.6891	2.92227	0	26.3004	2.92227	17.5336	0	0	11.6891	0	11.6891	0	0	0	5.84454	2.92227
145	CTATCCGTCTGGAAGG-1_4	0	0	190.972	30.3819	0	30.3819	0	39.0625	17.3611	26.0417	26.0417	0	0	13.0208	0	69.4444	13.0208	4.34028	26.0417	13.0208	60.7639	0	8.68056	13.0208	47.7431	8.68056	4.34028	17.3611	0	8.68056	4.34028	0	13.0208	0	0	26.0417	4.34028	13.0208	0	0	0	0	0	4.34028	0	0	0	0
146	CTCCAACAGAGCCGAT-1_4	7.13267	0	168.806	52.3062	11.8878	40.4184	0	216.358	26.1531	49.9287	19.0204	11.8878	23.7756	23.7756	9.51022	54.6838	23.7756	2.37756	42.796	19.0204	71.3267	9.51022	30.9082	7.13267	54.6838	9.51022	7.13267	9.51022	4.75511	7.13267	14.2653	0	4.75511	2.37756	7.13267	40.4184	2.37756	4.75511	0	0	4.75511	0	4.75511	2.37756	0	0	2.37756	7.13267
147	CTCCCAAGTTATCCAG-1_4	6.70991	0	152.091	49.206	6.70991	35.7862	6.70991	214.717	20.1297	60.3892	13.4198	2.23664	15.6565	42.4961	2.23664	13.4198	13.4198	2.23664	29.0763	0	96.1754	2.23664	6.70991	0	33.5495	11.1832	6.70991	20.1297	2.23664	6.70991	11.1832	6.70991	8.94654	8.94654	2.23664	38.0228	0	6.70991	0	0	4.47327	2.23664	0	4.47327	0	0	2.23664	2.23664
148	CTCCCAATCCACACCT-1_4	14.4127	0	136.92	48.0423	7.20634	9.60846	2.40211	134.518	0	7.20634	0	0	14.4127	26.4233	4.80423	0	2.40211	0	28.8254	0	50.4444	0	9.60846	0	43.238	4.80423	9.60846	12.0106	0	2.40211	0	0	4.80423	2.40211	0	38.4338	2.40211	0	0	0	0	0	0	0	0	0	2.40211	0
149	CTCCGATGTCCTACAA-1_4	0	0	153.531	23.0297	5.11771	7.67656	0	230.297	28.1474	0	2.55885	7.67656	5.11771	25.5885	0	12.7943	0	5.11771	28.1474	2.55885	87.001	10.2354	10.2354	2.55885	20.4708	2.55885	2.55885	7.67656	0	20.4708	2.55885	5.11771	2.55885	5.11771	2.55885	33.2651	2.55885	15.3531	0	0	5.11771	0	0	0	0	0	5.11771	0
150	CTCGAGGCATCTTAGG-1_4	5.68182	0	79.5455	22.7273	2.84091	2.84091	0	196.023	5.68182	36.9318	8.52273	0	0	11.3636	0	62.5	0	11.3636	22.7273	2.84091	42.6136	0	14.2045	2.84091	25.5682	2.84091	0	8.52273	0	8.52273	8.52273	0	11.3636	5.68182	0	34.0909	0	8.52273	0	0	14.2045	0	0	2.84091	0	0	0	0
151	CTCGAGGTCCAAGCTA-1_4	10.8992	0	108.992	54.4959	5.44959	59.9455	0	228.883	0	38.1471	16.3488	5.44959	5.44959	32.6975	0	54.4959	0	10.8992	21.7984	0	76.2943	5.44959	16.3488	5.44959	32.6975	16.3488	0	27.248	5.44959	0	10.8992	0	5.44959	10.8992	21.7984	43.5967	5.44959	21.7984	0	0	0	0	5.44959	5.44959	5.44959	0	10.8992	0
152	CTGAGGCCAACCGCTG-1_4	0	3.20205	115.274	32.0205	9.60615	16.0102	0	236.952	28.8184	3.20205	3.20205	3.20205	9.60615	25.6164	3.20205	16.0102	6.4041	0	22.4143	0	48.0307	9.60615	12.8082	3.20205	41.6266	6.4041	6.4041	9.60615	6.4041	22.4143	6.4041	0	6.4041	0	0	12.8082	0	9.60615	0	3.20205	28.8184	0	0	3.20205	0	0	3.20205	0
153	CTGCAGGGTCCTTGTC-1_4	14.5278	2.42131	145.278	46.0048	12.1065	29.0557	4.84262	167.07	41.1622	92.0097	26.6344	4.84262	0	36.3196	12.1065	48.4262	60.5327	4.84262	55.6901	4.84262	58.1114	0	21.7918	2.42131	33.8983	12.1065	16.9492	26.6344	7.26392	19.3705	0	0	9.68523	9.68523	0	16.9492	4.84262	26.6344	0	0	12.1065	9.68523	0	2.42131	0	0	7.26392	0
154	CTGGACGAGTCATCGT-1_4	8.57633	0	124.357	19.2967	4.28816	42.8816	0	186.535	0	47.1698	0	0	10.7204	10.7204	8.57633	6.43225	8.57633	4.28816	51.458	0	47.1698	0	17.1527	0	27.8731	0	4.28816	12.8645	0	8.57633	4.28816	0	4.28816	8.57633	0	27.8731	0	19.2967	0	0	0	0	2.14408	0	0	0	0	0
155	CTGGTCTAGTAACCGG-1_4	7.43771	0	152.473	33.4697	0	11.1566	0	159.911	7.43771	26.032	7.43771	3.71885	7.43771	14.8754	3.71885	26.032	18.5943	0	29.7508	0	55.7828	3.71885	11.1566	0	55.7828	7.43771	22.3131	7.43771	3.71885	3.71885	0	0	18.5943	14.8754	0	55.7828	0	29.7508	0	0	0	0	0	0	0	0	0	0
156	CTTACCGAGGGTTGCA-1_4	19.9402	0	176.138	23.2635	14.9551	41.542	13.2935	209.372	9.97009	18.2785	16.6168	1.66168	16.6168	19.9402	4.98504	8.30841	28.2486	1.66168	48.1888	1.66168	66.4673	1.66168	39.8804	4.98504	49.8504	11.6318	14.9551	18.2785	3.32336	8.30841	8.30841	0	3.32336	11.6318	0	29.9103	3.32336	16.6168	0	0	3.32336	0	0	1.66168	0	0	9.97009	3.32336
157	CTTACCGCACGCAAAG-1_4	18.186	2.27324	109.116	29.5522	4.54649	31.8254	4.54649	186.406	34.0987	75.017	6.81973	2.27324	6.81973	38.6451	2.27324	6.81973	22.7324	6.81973	25.0057	2.27324	65.9241	0	13.6395	4.54649	59.1043	6.81973	11.3662	13.6395	2.27324	2.27324	9.09298	0	11.3662	9.09298	0	22.7324	0	13.6395	0	0	4.54649	0	0	0	0	0	6.81973	0
158	CTTCAATTCGAGAAGC-1_4	20.0965	0	120.579	32.1543	12.0579	40.1929	12.0579	128.617	20.0965	28.135	20.0965	4.01929	0	20.0965	0	28.135	4.01929	8.03859	24.1158	8.03859	60.2894	4.01929	20.0965	0	32.1543	0	16.0772	16.0772	0	20.0965	4.01929	0	12.0579	4.01929	0	56.2701	0	24.1158	0	0	8.03859	0	0	0	0	0	4.01929	0
159	CTTCTCTTCGAAGAAT-1_4	0	0	269.565	8.69565	0	8.69565	0	260.87	26.087	130.435	0	0	0	17.3913	0	8.69565	0	8.69565	34.7826	0	26.087	0	26.087	0	8.69565	0	8.69565	17.3913	8.69565	8.69565	0	0	34.7826	0	0	95.6522	0	17.3913	0	0	0	0	0	0	0	0	8.69565	0
160	CTTGATTGTACGACAG-1_4	5.46747	0	131.219	46.4735	5.46747	51.941	0	131.219	16.4024	51.941	10.9349	0	0	30.0711	0	10.9349	19.1361	8.2012	30.0711	8.2012	46.4735	10.9349	19.1361	0	30.0711	8.2012	13.6687	27.3373	2.73373	5.46747	2.73373	30.0711	8.2012	8.2012	0	27.3373	0	5.46747	0	0	16.4024	0	0	0	0	0	0	0
161	CTTTCAAGTATCAGCT-1_4	0	0	185.635	30.9392	2.20994	37.5691	0	240.884	2.20994	4.41989	13.2597	2.20994	2.20994	26.5193	8.83978	11.0497	13.2597	4.41989	61.8785	0	86.1878	2.20994	13.2597	2.20994	39.779	8.83978	2.20994	17.6796	6.62983	4.41989	4.41989	0	4.41989	6.62983	0	53.0387	0	15.4696	0	0	4.41989	0	0	4.41989	0	0	2.20994	2.20994
162	CTTTCAATCGTTGTAG-1_4	21.2379	0	136.529	27.3058	15.1699	30.3398	6.06796	175.971	42.4757	60.6796	9.10194	15.1699	12.1359	51.5777	12.1359	27.3058	21.2379	6.06796	24.2718	18.2039	54.6117	0	21.2379	9.10194	66.7476	6.06796	9.10194	12.1359	6.06796	12.1359	12.1359	39.4417	15.1699	18.2039	0	36.4078	6.06796	6.06796	0	0	3.03398	3.03398	12.1359	0	0	0	3.03398	0
163	GAAACCTTCCTAACAG-1_4	8.4246	0	151.643	12.6369	4.2123	21.0615	4.2123	210.615	0	88.4583	12.6369	12.6369	12.6369	42.123	8.4246	42.123	8.4246	0	21.0615	4.2123	46.3353	0	54.7599	4.2123	33.6984	16.8492	8.4246	21.0615	4.2123	25.2738	12.6369	0	0	29.4861	0	25.2738	0	4.2123	0	0	4.2123	0	0	0	0	0	4.2123	0
164	GAAATGATCCGTATAG-1_4	0	1.64555	156.327	47.7209	8.22774	26.3288	9.87329	245.187	0	62.5309	13.1644	0	16.4555	26.3288	3.2911	0	23.0377	4.93665	47.7209	0	83.923	3.2911	21.3921	6.5822	26.3288	8.22774	9.87329	11.5188	1.64555	14.8099	1.64555	16.4555	4.93665	14.8099	3.2911	52.6576	1.64555	27.9743	0	1.64555	13.1644	0	0	3.2911	0	0	6.5822	0
165	GAAGCGAAGAAGTCCG-1_4	17.9695	0	134.771	29.9491	8.98473	50.9134	0	161.725	14.9745	26.9542	8.98473	5.98982	0	26.9542	0	38.9338	0	2.99491	44.9236	5.98982	20.9644	2.99491	20.9644	5.98982	41.9287	2.99491	5.98982	17.9695	5.98982	2.99491	5.98982	0	8.98473	2.99491	5.98982	23.9593	0	14.9745	0	0	2.99491	0	0	0	0	0	2.99491	0
166	GAAGTAAAGCCGGAAT-1_4	13.5485	1.23168	167.508	19.7069	11.0851	36.9504	2.46336	142.875	34.487	36.9504	16.0118	1.23168	9.85343	12.3168	1.23168	20.9385	1.23168	2.46336	32.0236	3.69504	57.8889	3.69504	20.9385	1.23168	45.5721	9.85343	12.3168	24.6336	6.15839	16.0118	1.23168	0	9.85343	12.3168	0	41.8771	1.23168	13.5485	0	0	8.62175	0	0	3.69504	0	0	8.62175	0
167	GAAGTAATCGAGAACG-1_4	17.0843	0	144.267	32.2703	5.69476	51.2528	0	134.776	32.2703	43.6598	3.79651	3.79651	5.69476	36.0668	7.59301	41.7616	11.3895	7.59301	43.6598	3.79651	60.7441	1.89825	7.59301	1.89825	30.3721	3.79651	7.59301	13.2878	5.69476	3.79651	9.49127	5.69476	7.59301	9.49127	3.79651	47.4563	0	13.2878	0	0	0	0	0	0	0	0	3.79651	0
168	GAATCGTAGCACGGAT-1_4	30	0	92.5	30	5	12.5	0	185	42.5	75	10	2.5	15	20	7.5	42.5	12.5	7.5	50	7.5	55	0	42.5	10	55	5	7.5	17.5	7.5	10	10	0	10	12.5	0	40	0	15	0	2.5	12.5	0	0	5	0	0	12.5	2.5
169	GAATCGTGTTAACCTG-1_4	39.1485	0	122.339	31.8082	2.44678	34.255	7.34035	173.722	48.9356	61.1696	9.78713	0	7.34035	12.2339	2.44678	29.3614	2.44678	14.6807	31.8082	7.34035	63.6163	4.89356	19.5743	7.34035	61.1696	2.44678	9.78713	12.2339	2.44678	12.2339	2.44678	0	9.78713	26.9146	17.1275	26.9146	0	14.6807	0	2.44678	0	0	0	0	0	0	12.2339	0
170	GACACGCCATAGTCGT-1_4	4.48129	0	159.086	13.4439	6.72194	47.0536	15.6845	201.658	29.1284	51.5348	6.72194	8.96258	8.96258	29.1284	6.72194	22.4065	26.8877	15.6845	47.0536	2.24065	60.4974	4.48129	15.6845	4.48129	33.6097	4.48129	6.72194	11.2032	0	15.6845	8.96258	31.369	8.96258	2.24065	0	35.8503	2.24065	6.72194	0	0	8.96258	2.24065	2.24065	2.24065	0	0	0	0
171	GACAGCCCAGTGGCTC-1_4	10.6364	0	143.592	46.0911	5.31821	30.1365	1.77274	152.455	40.7729	78.0004	12.4091	1.77274	23.0456	28.3638	5.31821	3.54547	21.2728	12.4091	24.8183	7.09094	62.0457	1.77274	28.3638	5.31821	30.1365	1.77274	12.4091	14.1819	0	15.9546	8.86368	0	3.54547	7.09094	0	46.0911	1.77274	21.2728	0	0	23.0456	0	0	1.77274	0	0	0	1.77274
172	GACCCTTGTCCTTGTC-1_4	0	3.98248	223.019	19.9124	0	3.98248	0	95.5795	0	43.8072	7.96495	0	0	7.96495	0	0	3.98248	0	23.8949	0	43.8072	0	7.96495	0	19.9124	7.96495	7.96495	7.96495	0	7.96495	3.98248	0	0	0	0	35.8423	0	7.96495	0	0	0	0	0	0	0	0	3.98248	0
173	GACCGTGAGTTGGCGA-1_4	12.3396	0	185.094	32.0829	7.40375	37.0188	0	194.965	12.3396	34.5508	2.46792	2.46792	0	32.0829	0	2.46792	4.93583	0	51.8263	7.40375	64.1658	2.46792	41.9546	0	34.5508	7.40375	4.93583	19.7433	0	22.2113	9.87167	24.6792	4.93583	0	0	49.3583	0	9.87167	0	0	0	0	0	0	0	0	0	0
174	GACGCTGGTAGCTTGT-1_4	22.4215	0	145.74	8.40807	8.40807	11.2108	8.40807	170.964	30.8296	14.0135	11.2108	2.80269	0	11.2108	0	0	0	5.60538	78.4753	14.0135	58.8565	16.8161	8.40807	0	39.2377	14.0135	5.60538	2.80269	0	14.0135	5.60538	0	11.2108	0	0	22.4215	0	11.2108	0	0	8.40807	0	0	0	0	0	0	0
175	GACTCTCAGACCATTC-1_4	5.01128	0	165.372	40.0902	7.51691	32.5733	2.50564	217.99	32.5733	60.1353	5.01128	7.51691	7.51691	22.5507	0	57.6297	0	5.01128	72.6635	5.01128	62.6409	0	15.0338	2.50564	20.0451	17.5395	10.0226	10.0226	5.01128	7.51691	5.01128	0	7.51691	5.01128	10.0226	40.0902	2.50564	10.0226	0	0	2.50564	0	5.01128	0	0	0	5.01128	2.50564
176	GACTTCCGTTGTTGCA-1_4	2.63644	0	108.094	10.5457	2.63644	13.1822	13.1822	179.278	58.0016	63.2745	5.27287	0	5.27287	13.1822	0	2.63644	10.5457	7.90931	23.7279	0	87.0024	0	18.455	2.63644	26.3644	7.90931	0	7.90931	0	13.1822	5.27287	0	2.63644	5.27287	0	44.8194	0	21.0915	0	0	2.63644	0	2.63644	0	0	0	0	2.63644
177	GAGATGGGTCGCATGC-1_4	1.97239	0	187.377	19.7239	5.91716	29.5858	0	224.852	17.7515	0	9.86193	1.97239	5.91716	15.7791	0	5.91716	0	3.94477	35.503	3.94477	96.6469	5.91716	11.8343	0	33.5306	3.94477	1.97239	5.91716	0	13.8067	5.91716	5.91716	5.91716	5.91716	0	23.6686	1.97239	23.6686	0	0	9.86193	0	3.94477	1.97239	0	0	5.91716	3.94477
178	GAGGCCTTCGTTCATT-1_4	0	0	128.824	24.1546	4.02576	44.2834	0	120.773	4.02576	36.2319	16.1031	4.02576	8.05153	12.0773	4.02576	24.1546	8.05153	12.0773	20.1288	12.0773	56.3607	4.02576	16.1031	0	36.2319	12.0773	4.02576	28.1804	0	4.02576	8.05153	0	16.1031	8.05153	0	24.1546	0	8.05153	0	0	0	0	8.05153	0	0	0	0	0
179	GAGTCATGTCTACAAC-1_4	9.31749	0	137.433	44.2581	6.98812	37.27	11.6469	165.386	0	27.9525	18.635	0	4.65875	25.6231	0	27.9525	4.65875	4.65875	18.635	6.98812	90.8456	0	20.9644	0	20.9644	2.32937	9.31749	11.6469	6.98812	16.3056	4.65875	20.9644	4.65875	4.65875	0	25.6231	0	9.31749	0	2.32937	0	0	4.65875	2.32937	0	0	0	2.32937
180	GAGTGTTAGTCTCTGA-1_4	16.1258	2.01572	175.368	28.2201	6.04717	60.4717	2.01572	187.462	40.3145	14.1101	10.0786	2.01572	6.04717	36.283	14.1101	32.2516	20.1572	6.04717	38.2987	2.01572	58.456	4.03145	10.0786	6.04717	64.5031	22.1729	18.1415	18.1415	8.06289	12.0943	8.06289	32.2516	12.0943	8.06289	2.01572	46.3616	2.01572	14.1101	0	0	8.06289	0	0	0	0	0	2.01572	4.03145
181	GAGTGTTAGTTTGTCG-1_4	19.8763	2.20848	123.675	33.1272	4.41696	24.2933	0	216.431	24.2933	37.5442	2.20848	0	17.6678	19.8763	0	50.7951	0	4.41696	44.1696	4.41696	81.7138	6.62544	17.6678	0	33.1272	11.0424	13.2509	19.8763	0	8.83392	11.0424	0	6.62544	6.62544	0	26.5018	0	4.41696	0	2.20848	4.41696	0	0	2.20848	0	0	4.41696	0
182	GAGTTTGAGGTGCTAG-1_4	7.91766	0	116.126	21.1138	0	26.3922	2.63922	150.435	39.5883	26.3922	13.1961	2.63922	0	5.27844	10.5569	29.0314	13.1961	5.27844	10.5569	2.63922	47.5059	0	15.8353	2.63922	34.3098	5.27844	2.63922	13.1961	2.63922	5.27844	2.63922	0	15.8353	7.91766	0	42.2275	2.63922	2.63922	0	0	0	0	0	0	0	0	0	0
183	GAGTTTGCAAGTGCTT-1_4	12.6364	0	166.571	32.1654	6.89259	31.0167	1.14877	173.464	4.59506	17.2315	18.3802	0	13.7852	22.9753	3.4463	13.7852	3.4463	5.74383	32.1654	4.59506	52.8432	2.29753	13.7852	1.14877	65.4796	6.89259	5.74383	8.04136	1.14877	12.6364	2.29753	0	9.19012	9.19012	5.74383	22.9753	0	5.74383	0	0	1.14877	2.29753	0	4.59506	1.14877	0	1.14877	0
184	GATCAGTCACTAGTAC-1_4	6.5445	0	114.529	39.267	3.27225	32.7225	0	261.78	39.267	45.8115	9.81675	3.27225	3.27225	16.3613	6.5445	6.5445	3.27225	3.27225	35.9948	6.5445	81.8063	3.27225	16.3613	0	42.5393	6.5445	9.81675	0	3.27225	13.089	0	0	9.81675	13.089	0	19.6335	0	9.81675	0	0	0	0	0	0	0	0	3.27225	0
185	GATCATGAGGCTTCCG-1_4	17.396	0	133.815	28.1012	0	21.4104	1.33815	184.665	24.0867	13.3815	10.7052	0	8.0289	22.7486	4.01445	6.69075	10.7052	2.6763	28.1012	1.33815	48.1734	2.6763	14.7197	1.33815	42.8208	12.0434	1.33815	12.0434	1.33815	16.0578	4.01445	5.3526	1.33815	5.3526	1.33815	33.4538	0	14.7197	0	0	8.0289	5.3526	0	1.33815	0	0	2.6763	0
186	GATCATGCAATATCCG-1_4	10.5374	0	182.648	10.5374	0	35.1247	0	94.8367	0	63.2244	3.51247	0	7.02494	42.1496	17.5623	42.1496	42.1496	7.02494	21.0748	10.5374	66.7369	7.02494	42.1496	7.02494	24.5873	3.51247	3.51247	10.5374	3.51247	10.5374	3.51247	3.51247	10.5374	17.5623	0	45.6621	3.51247	7.02494	0	3.51247	7.02494	0	0	0	0	0	14.0499	0
187	GATGACTTCCATGCAA-1_4	14.1101	0	153.195	18.1415	8.06289	14.1101	2.01572	211.651	22.1729	20.1572	8.06289	0	0	34.2673	0	14.1101	18.1415	8.06289	32.2516	6.04717	86.6761	0	24.1887	2.01572	36.283	8.06289	2.01572	8.06289	0	6.04717	6.04717	16.1258	12.0943	8.06289	0	46.3616	2.01572	16.1258	0	0	0	2.01572	0	2.01572	0	0	6.04717	0
188	GATGTTGCAGAGTCTT-1_4	20.4439	5.84112	251.168	26.285	11.6822	43.8084	17.5234	248.248	26.285	58.4112	26.285	5.84112	2.92056	29.2056	0	17.5234	37.9673	0	61.3318	11.6822	61.3318	20.4439	14.6028	0	43.8084	2.92056	8.76168	11.6822	2.92056	17.5234	2.92056	0	2.92056	26.285	14.6028	37.9673	0	14.6028	0	0	8.76168	0	0	0	0	0	0	0
189	GATGTTGGTCGCATCG-1_4	29.8455	0	159.761	21.0674	5.26685	45.6461	3.51124	133.427	21.0674	19.3118	3.51124	5.26685	1.75562	12.2893	3.51124	38.6236	15.8006	7.02247	28.0899	12.2893	84.2697	3.51124	10.5337	3.51124	50.9129	3.51124	15.8006	14.0449	1.75562	21.0674	0	0	8.77809	8.77809	0	29.8455	0	15.8006	0	0	7.02247	0	0	1.75562	0	0	3.51124	0
190	GATGTTGTCAGATTGC-1_4	10.7095	0	128.514	21.419	8.03213	29.4511	0	131.191	18.7416	40.1606	8.03213	0	0	18.7416	10.7095	16.0643	21.419	8.03213	37.4833	2.67738	74.9665	5.35475	29.4511	2.67738	72.2892	2.67738	5.35475	13.3869	0	18.7416	2.67738	0	8.03213	5.35475	0	24.0964	10.7095	26.7738	0	0	13.3869	0	0	0	0	0	8.03213	0
191	GATTCGAAGCAATTCC-1_4	2.34082	0	163.858	44.4757	9.3633	53.839	2.34082	210.674	58.5206	77.2472	2.34082	2.34082	14.0449	35.1124	4.68165	58.5206	32.7715	4.68165	58.5206	23.4082	79.588	7.02247	21.0674	7.02247	44.4757	7.02247	7.02247	21.0674	4.68165	21.0674	4.68165	0	4.68165	14.0449	0	25.7491	0	30.4307	0	2.34082	7.02247	0	0	4.68165	0	0	4.68165	0
192	GATTCTTTCCGTGTAA-1_4	18.6393	0	93.1966	9.31966	0	34.9487	0	214.352	39.6086	18.6393	16.3094	4.65983	13.9795	32.6188	13.9795	4.65983	11.6496	11.6496	48.9282	4.65983	100.186	6.98975	23.2992	0	62.9077	16.3094	4.65983	30.2889	0	25.6291	6.98975	0	11.6496	6.98975	0	34.9487	4.65983	20.9692	0	0	34.9487	0	0	0	0	0	11.6496	0
193	GATTGGTAGGAGGGTG-1_4	21.7214	5.43036	162.911	32.5821	2.71518	59.7339	10.8607	181.917	29.867	95.0312	16.2911	2.71518	8.14553	29.867	10.8607	54.3036	10.8607	10.8607	67.8794	2.71518	84.1705	0	16.2911	2.71518	54.3036	16.2911	8.14553	32.5821	0	5.43036	2.71518	5.43036	5.43036	21.7214	0	38.0125	2.71518	10.8607	2.71518	0	2.71518	24.4366	0	5.43036	0	0	0	0
194	GCAACATGTAGCGAGT-1_4	14.1764	0	150.269	31.188	8.50581	22.6822	0	147.434	0	14.1764	11.3411	0	0	2.83527	0	8.50581	0	2.83527	59.5407	0	68.0465	0	5.67054	0	19.8469	5.67054	0	19.8469	0	8.50581	2.83527	0	8.50581	2.83527	2.83527	31.188	0	31.188	0	0	0	0	0	0	0	0	2.83527	0
195	GCAACCGGTTTAGAGA-1_4	17.301	0	128.797	19.2234	1.92234	21.1457	11.534	128.797	23.0681	11.534	1.92234	1.92234	0	15.3787	1.92234	7.68935	9.61169	0	28.8351	5.76701	94.1945	3.84468	30.7574	1.92234	28.8351	5.76701	7.68935	13.4564	0	3.84468	3.84468	0	0	3.84468	0	26.9127	0	21.1457	0	0	7.68935	0	1.92234	0	0	0	1.92234	0
196	GCAACCGTCTATCCAT-1_4	6.26763	0	155.124	31.3381	3.13381	31.3381	7.83453	205.265	28.2043	17.236	12.5353	0	0	14.1022	0	42.3065	6.26763	1.56691	31.3381	3.13381	54.8417	1.56691	20.3698	4.70072	34.472	9.40144	4.70072	12.5353	0	9.40144	1.56691	3.13381	4.70072	6.26763	0	32.905	4.70072	7.83453	0	0	1.56691	0	0	3.13381	0	0	6.26763	0
197	GCACATAAGAACCCGA-1_4	21.7918	0	125.908	41.1622	12.1065	41.1622	0	208.232	46.0048	96.8523	4.84262	2.42131	9.68523	33.8983	7.26392	33.8983	2.42131	4.84262	41.1622	7.26392	48.4262	19.3705	14.5278	9.68523	29.0557	26.6344	16.9492	12.1065	2.42131	14.5278	14.5278	0	14.5278	12.1065	0	46.0048	9.68523	26.6344	0	0	21.7918	0	2.42131	0	0	0	9.68523	4.84262
198	GCAGGCTCAGTTCTAG-1_4	10.022	0	136.3	16.0353	0	26.0573	0	156.344	20.0441	16.0353	10.022	0	4.00882	28.0617	2.00441	14.0309	0	8.01764	28.0617	0	60.1323	2.00441	10.022	0	32.0706	8.01764	6.01323	16.0353	0	4.00882	10.022	0	0	4.00882	0	50.1102	0	10.022	0	0	8.01764	0	0	0	0	0	2.00441	0
199	GCATCTCCATGTTCAG-1_4	10.8725	2.71813	184.833	32.6176	2.71813	48.9263	8.15439	231.041	16.3088	70.6714	13.5906	2.71813	24.4632	27.1813	2.71813	89.6983	32.6176	8.15439	40.7719	2.71813	95.1345	0	13.5906	8.15439	38.0538	13.5906	5.43626	29.8994	0	0	27.1813	0	8.15439	10.8725	0	43.4901	0	19.0269	0	0	8.15439	0	2.71813	2.71813	2.71813	0	8.15439	0
200	GCATGATAGAGAGGTA-1_4	0	0	98.8947	29.0867	0	29.0867	17.452	139.616	20.3607	81.4427	5.81734	0	29.0867	55.2647	0	46.5387	17.452	8.726	20.3607	8.726	58.1734	2.90867	46.5387	0	23.2693	2.90867	0	17.452	0	5.81734	11.6347	0	2.90867	0	0	17.452	0	8.726	0	0	0	0	0	2.90867	0	0	2.90867	0
201	GCATTAGAGCAGGCTA-1_4	44.7819	0	169.393	25.3115	19.4704	38.9408	0	153.816	15.5763	7.78816	38.9408	1.94704	7.78816	15.5763	3.89408	13.6293	1.94704	1.94704	19.4704	0	95.405	3.89408	11.6822	1.94704	44.7819	9.7352	13.6293	17.5234	0	11.6822	3.89408	0	11.6822	1.94704	3.89408	25.3115	0	7.78816	0	0	1.94704	0	0	0	0	0	1.94704	0
202	GCATTAGCATCCTTCG-1_4	13.1955	0	211.128	28.5903	10.9963	28.5903	2.19925	281.504	0	54.9813	15.3948	2.19925	0	17.594	4.3985	2.19925	2.19925	0	26.391	0	114.361	2.19925	13.1955	2.19925	37.3873	0	4.3985	8.79701	2.19925	6.59776	6.59776	0	2.19925	8.79701	0	43.985	2.19925	30.7895	0	2.19925	4.3985	0	0	2.19925	0	0	0	0
203	GCCAACGGTAATACCC-1_4	24.0017	0	183.286	28.3657	6.54593	32.7297	13.0919	170.194	39.2756	65.4593	6.54593	4.36395	2.18198	8.72791	4.36395	39.2756	19.6378	4.36395	24.0017	6.54593	52.3674	0	17.4558	6.54593	48.0035	6.54593	4.36395	8.72791	0	2.18198	0	15.2738	4.36395	6.54593	0	45.8215	0	13.0919	0	0	6.54593	0	2.18198	0	0	0	10.9099	0
204	GCCATTCAGATACAGT-1_4	14.3318	0	250.806	39.4124	3.58295	10.7488	3.58295	114.654	0	32.2465	3.58295	3.58295	7.16589	25.0806	0	0	10.7488	0	68.076	25.0806	78.8248	10.7488	14.3318	0	28.6636	0	21.4977	0	0	7.16589	3.58295	0	3.58295	3.58295	0	25.0806	0	39.4124	0	0	32.2465	0	0	0	0	0	10.7488	0
205	GCCGTGACATAGTCGT-1_4	19.4715	0	136.3	40.3338	2.78164	41.7246	1.39082	207.232	27.8164	25.0348	8.34492	1.39082	9.73574	25.0348	1.39082	38.943	12.5174	2.78164	54.242	8.34492	51.4604	4.17246	9.73574	2.78164	34.7705	15.299	8.34492	9.73574	1.39082	11.1266	2.78164	2.78164	16.6898	4.17246	1.39082	43.1154	1.39082	13.9082	0	1.39082	5.56328	1.39082	1.39082	1.39082	0	0	2.78164	1.39082
206	GCGAGAAGTCGTACAT-1_4	14.771	0	174.298	64.9926	20.6795	29.5421	0	141.802	17.7253	38.4047	5.90842	2.95421	29.5421	41.3589	17.7253	11.8168	17.7253	2.95421	29.5421	11.8168	82.7179	8.86263	14.771	8.86263	67.9468	5.90842	14.771	17.7253	0	35.4505	5.90842	0	8.86263	14.771	0	41.3589	0	35.4505	0	0	0	8.86263	0	2.95421	0	0	8.86263	0
207	GCGATCGCAAGGGCAT-1_4	15.7027	0	180.581	31.4054	0	41.8739	0	264.329	2.61712	60.1937	7.85135	0	5.23423	28.7883	7.85135	15.7027	31.4054	0	60.1937	10.4685	94.2162	2.61712	20.9369	0	34.0225	2.61712	7.85135	10.4685	2.61712	10.4685	0	0	7.85135	10.4685	0	49.7252	0	18.3198	0	0	7.85135	0	0	0	0	0	2.61712	2.61712
208	GCGATCGCATGACCCG-1_4	20.3874	4.07747	187.564	16.3099	8.15494	44.8522	2.03874	167.176	24.4648	18.3486	10.1937	2.03874	10.1937	16.3099	8.15494	8.15494	0	2.03874	26.5036	12.2324	71.3558	8.15494	22.4261	0	59.1233	8.15494	18.3486	14.2712	0	10.1937	0	0	4.07747	4.07747	0	24.4648	4.07747	10.1937	0	0	6.11621	0	0	0	0	0	8.15494	0
209	GCGTGCACAAGTGGCA-1_4	21.9566	0	134.179	4.87924	17.0773	39.0339	0	156.136	9.75848	56.1112	19.517	0	24.3962	36.5943	9.75848	26.8358	0	7.31886	31.7151	7.31886	53.6716	2.43962	17.0773	2.43962	17.0773	29.2754	17.0773	17.0773	0	7.31886	4.87924	0	24.3962	12.1981	0	34.1547	0	24.3962	0	2.43962	0	0	0	2.43962	0	0	0	0
210	GCTCAAACACACCGCA-1_4	29.9401	0	164.671	56.1377	7.48503	37.4251	26.1976	209.581	22.4551	78.5928	7.48503	7.48503	3.74251	41.1677	7.48503	44.9102	7.48503	11.2275	41.1677	3.74251	33.6826	0	14.9701	3.74251	89.8204	22.4551	14.9701	22.4551	3.74251	18.7126	3.74251	18.7126	11.2275	26.1976	0	44.9102	0	7.48503	0	0	18.7126	0	0	3.74251	3.74251	0	7.48503	7.48503
211	GCTGAATCACCTTCGT-1_4	16.2933	0	89.613	12.22	4.07332	20.3666	0	85.5397	32.5866	4.07332	0	0	0	4.07332	4.07332	0	0	0	36.6599	0	65.1731	0	8.14664	4.07332	24.4399	8.14664	4.07332	8.14664	0	8.14664	4.07332	0	0	0	0	32.5866	0	4.07332	0	0	0	4.07332	0	0	0	0	8.14664	0
212	GCTGAATCACGTGAGA-1_4	31.0559	0	100.932	38.8199	15.528	7.76398	0	310.559	0	100.932	7.76398	0	15.528	77.6398	23.2919	62.1118	77.6398	15.528	38.8199	15.528	54.3478	0	15.528	0	31.0559	0	15.528	23.2919	0	0	15.528	0	0	23.2919	0	23.2919	7.76398	7.76398	0	0	0	0	0	7.76398	0	0	15.528	7.76398
213	GCTGAATGTGCCCTTT-1_4	23.4055	5.85138	134.582	38.0339	8.77706	43.8853	0	114.102	40.9596	67.2908	20.4798	2.92569	14.6284	29.2569	8.77706	35.1083	17.5541	5.85138	32.1826	17.5541	49.7367	5.85138	32.1826	0	55.5881	2.92569	0	23.4055	2.92569	11.7028	2.92569	0	11.7028	0	5.85138	32.1826	5.85138	26.3312	0	0	14.6284	0	0	2.92569	0	0	0	0
214	GCTTCACAGGTAACTA-1_4	6.69942	0	158.553	29.0308	2.23314	20.0983	6.69942	109.424	35.7302	51.3622	6.69942	2.23314	6.69942	31.264	2.23314	11.1657	8.93256	6.69942	33.4971	0	80.393	0	17.8651	4.46628	37.9634	6.69942	8.93256	20.0983	4.46628	15.632	4.46628	0	4.46628	8.93256	0	40.1965	4.46628	11.1657	0	0	4.46628	0	0	0	0	2.23314	0	2.23314
215	GCTTGGGGTACGTGAG-1_4	24.3733	0	146.24	55.7103	0	20.8914	0	90.5292	38.3008	0	3.48189	0	20.8914	20.8914	0	3.48189	0	0	27.8552	17.4095	27.8552	10.4457	10.4457	6.96379	80.0836	24.3733	6.96379	27.8552	10.4457	17.4095	13.9276	0	3.48189	0	0	38.3008	3.48189	13.9276	0	0	0	0	0	3.48189	0	0	0	0
216	GCTTTCGAGTCAGCGA-1_4	14.0817	0	158.922	16.0933	4.02334	14.0817	0	173.003	16.0933	6.035	6.035	6.035	4.02334	20.1167	0	4.02334	6.035	2.01167	38.2217	18.105	62.3617	0	16.0933	0	14.0817	8.04667	4.02334	18.105	0	14.0817	8.04667	0	0	6.035	0	24.14	0	6.035	0	0	0	0	4.02334	0	0	0	0	0
217	GGAACCCCAGCTGTCG-1_4	5.68666	2.84333	113.733	31.2767	0	19.9033	5.68666	88.1433	25.59	28.4333	2.84333	5.68666	0	36.9633	0	19.9033	0	2.84333	34.12	0	34.12	0	22.7467	0	31.2767	2.84333	5.68666	14.2167	5.68666	14.2167	0	0	2.84333	8.53	0	25.59	0	11.3733	0	0	0	0	5.68666	0	0	0	2.84333	2.84333
218	GGACGTCTCTGCGATA-1_4	0	0	216.08	5.02513	15.0754	20.1005	5.02513	130.653	0	80.402	15.0754	5.02513	0	25.1256	0	10.0503	0	0	25.1256	0	65.3266	15.0754	15.0754	0	15.0754	10.0503	5.02513	30.1508	10.0503	25.1256	5.02513	0	5.02513	0	0	55.2764	5.02513	10.0503	0	0	0	0	0	5.02513	0	0	5.02513	5.02513
219	GGCACGTTCATTTCGT-1_4	0	0	131.683	42.1385	0	28.9702	0	173.821	0	23.7029	5.26732	0	15.8019	21.0693	0	52.6732	7.90097	13.1683	42.1385	10.5346	52.6732	0	21.0693	7.90097	23.7029	10.5346	15.8019	18.4356	7.90097	10.5346	13.1683	0	10.5346	0	0	28.9702	2.63366	10.5346	0	0	0	0	0	0	0	0	5.26732	0
220	GGCGTCATCTCCATAT-1_4	10.3199	0	156.863	30.9598	8.25593	37.1517	12.3839	210.526	45.4076	82.5593	12.3839	4.12797	8.25593	10.3199	10.3199	28.8958	22.7038	4.12797	43.3437	0	61.9195	6.19195	20.6398	8.25593	24.7678	10.3199	18.5759	12.3839	4.12797	22.7038	10.3199	0	10.3199	14.4479	6.19195	59.8555	6.19195	14.4479	0	0	12.3839	0	0	0	0	0	8.25593	0
221	GGCTGTGTCTGGGTCG-1_4	31.3583	0	166.694	29.7079	11.5531	31.3583	4.95131	166.694	4.95131	26.407	14.8539	0	0	13.2035	0	14.8539	0	3.30087	42.9114	1.65044	72.6192	6.60175	8.25219	0	44.5618	6.60175	9.90262	4.95131	1.65044	11.5531	0	0	6.60175	0	0	36.3096	1.65044	8.25219	0	0	1.65044	0	0	3.30087	0	0	1.65044	0
222	GGGAAGTGTGAGTCAG-1_4	0	0	202.472	10.518	5.25901	31.554	5.25901	97.2916	18.4065	5.25901	7.88851	2.6295	7.88851	26.295	2.6295	0	0	5.25901	44.7016	5.25901	73.6261	5.25901	21.036	0	49.9606	0	5.25901	7.88851	7.88851	5.25901	0	0	7.88851	5.25901	0	15.777	2.6295	10.518	0	2.6295	0	0	0	2.6295	0	0	0	0
223	GGGACAACACCAAATC-1_4	4.30571	0	92.5727	12.9171	4.30571	12.9171	0	187.298	2.15285	43.0571	15.07	0	8.61141	2.15285	0	38.7513	6.45856	2.15285	23.6814	4.30571	43.0571	0	19.3757	15.07	21.5285	2.15285	4.30571	10.7643	0	2.15285	2.15285	4.30571	2.15285	8.61141	0	15.07	0	17.2228	0	0	0	0	0	0	0	0	0	0
224	GGGCCATAGCTAAACA-1_4	18.9256	0	133.935	29.1163	7.27908	33.4838	8.7349	116.465	27.6605	27.6605	13.1023	8.7349	24.7489	16.014	5.82326	30.5721	11.6465	5.82326	37.8512	0	49.4977	1.45582	16.014	2.91163	36.3954	10.1907	10.1907	27.6605	0	4.36745	11.6465	0	4.36745	5.82326	2.91163	27.6605	0	7.27908	0	0	4.36745	0	2.91163	2.91163	0	0	7.27908	1.45582
225	GGGCTACGTGATACTC-1_4	16.197	3.23939	129.576	19.4363	0	45.3515	29.1545	213.8	22.6757	71.2666	9.71817	6.47878	9.71817	22.6757	3.23939	77.7454	9.71817	0	35.6333	16.197	64.7878	6.47878	19.4363	0	42.1121	25.9151	6.47878	22.6757	0	6.47878	12.9576	0	12.9576	6.47878	0	29.1545	0	29.1545	16.197	0	6.47878	0	0	0	0	0	0	6.47878
226	GGGCTCATCAAGGCTT-1_4	3.29272	0	105.367	26.3418	3.29272	26.3418	0	190.978	16.4636	42.8054	0	0	0	36.22	3.29272	23.0491	9.87817	0	32.9272	6.58545	52.6836	6.58545	6.58545	3.29272	23.0491	6.58545	0	9.87817	0	23.0491	3.29272	0	3.29272	0	0	26.3418	0	23.0491	0	0	3.29272	0	0	0	0	0	0	0
227	GGGTATTCAGCATACT-1_4	21.0261	0	208.158	21.0261	2.10261	21.0261	6.30782	224.979	10.513	58.873	16.8209	2.10261	0	8.41043	4.20521	2.10261	2.10261	6.30782	60.9756	4.20521	113.541	6.30782	10.513	0	25.2313	21.0261	6.30782	18.9235	4.20521	8.41043	2.10261	0	6.30782	4.20521	6.30782	23.1287	4.20521	14.7183	0	2.10261	2.10261	0	0	8.41043	0	0	4.20521	0
228	GGTGGCTTCAGCGTCG-1_4	17.6835	0	162.098	29.4724	8.84173	38.3142	2.94724	138.52	23.578	58.9449	14.7362	0	2.94724	11.789	2.94724	8.84173	17.6835	8.84173	20.6307	8.84173	41.2614	2.94724	20.6307	0	55.9976	0	5.89449	8.84173	0	29.4724	5.89449	0	5.89449	8.84173	0	38.3142	0	5.89449	0	0	2.94724	0	0	2.94724	0	0	0	0
229	GTAACCAAGGCTCCCA-1_4	10.2249	0	125.256	15.3374	2.55624	12.7812	5.11247	253.067	0	43.456	20.4499	0	23.0061	23.0061	2.55624	43.456	12.7812	7.66871	56.2372	15.3374	61.3497	0	20.4499	2.55624	33.2311	20.4499	5.11247	5.11247	10.2249	7.66871	0	0	5.11247	2.55624	0	20.4499	0	15.3374	0	0	0	0	0	5.11247	0	0	0	0
230	GTAACCACAGGCATTT-1_4	21.5905	0	147.535	21.5905	10.7953	35.9842	0	338.251	25.1889	25.1889	10.7953	0	0	28.7873	10.7953	3.59842	14.3937	3.59842	39.5826	7.19683	50.3778	3.59842	17.9921	0	43.181	17.9921	3.59842	14.3937	0	14.3937	0	0	10.7953	0	0	71.9683	3.59842	14.3937	0	3.59842	0	0	0	3.59842	0	0	0	0
231	GTAATGCTCTGCCTCA-1_4	29.401	3.67512	165.38	36.7512	22.0507	40.4263	7.35024	198.456	40.4263	73.5024	14.7005	3.67512	3.67512	7.35024	7.35024	47.7766	14.7005	3.67512	29.401	3.67512	44.1014	0	3.67512	3.67512	62.477	0	7.35024	18.3756	3.67512	0	7.35024	0	7.35024	11.0254	7.35024	7.35024	0	7.35024	0	3.67512	0	3.67512	3.67512	3.67512	0	0	3.67512	0
232	GTACAGTGTGAGCCAA-1_4	3.58551	0	103.98	46.6117	3.58551	68.1248	0	182.861	50.1972	64.5393	14.3421	14.3421	7.17103	50.1972	0	57.3682	3.58551	3.58551	39.4407	7.17103	43.0262	0	28.6841	10.7565	35.8551	3.58551	7.17103	17.9276	0	32.2696	10.7565	10.7565	14.3421	3.58551	0	21.5131	0	10.7565	3.58551	0	7.17103	7.17103	0	7.17103	0	0	10.7565	0
233	GTAGAAACATCTCCCA-1_4	17.2499	0	135.535	32.0355	0	29.5712	4.92854	152.785	0	22.1784	9.85707	0	7.3928	7.3928	0	0	9.85707	2.46427	19.7141	4.92854	41.8926	2.46427	9.85707	0	36.964	9.85707	9.85707	7.3928	0	14.7856	2.46427	27.1069	2.46427	19.7141	0	24.6427	2.46427	12.3213	0	0	12.3213	0	0	2.46427	0	0	2.46427	0
234	GTAGAGGCAATGCTCA-1_4	5.67537	0	160.045	31.7821	2.27015	21.5664	1.13507	146.425	12.4858	23.8365	4.5403	1.13507	4.5403	20.4313	1.13507	28.3768	5.67537	1.13507	36.3224	6.81044	61.294	0	18.1612	0	30.647	3.40522	12.4858	13.6209	3.40522	11.3507	4.5403	0	3.40522	7.94552	0	29.5119	1.13507	6.81044	0	0	0	0	1.13507	1.13507	0	0	3.40522	1.13507
235	GTAGATCAGCCAGAGT-1_4	22.1791	0	121.985	41.5858	0	47.1306	2.77239	144.164	63.7649	30.4963	5.54477	2.77239	11.0895	22.1791	0	41.5858	0	5.54477	30.4963	0	38.8134	0	19.4067	5.54477	24.9515	8.31716	5.54477	5.54477	8.31716	11.0895	5.54477	36.041	2.77239	11.0895	0	19.4067	0	11.0895	0	0	2.77239	0	0	5.54477	0	0	0	2.77239
236	GTAGATCAGTGCGCTC-1_4	0	0	94.9367	39.557	0	7.91139	0	98.8924	0	47.4684	7.91139	0	11.8671	31.6456	0	39.557	0	3.9557	15.8228	3.9557	47.4684	0	35.6013	0	27.6899	3.9557	0	19.7785	7.91139	15.8228	0	19.7785	11.8671	15.8228	0	27.6899	0	3.9557	7.91139	0	0	0	0	0	0	0	0	0
237	GTAGCTACAAGGATGC-1_4	6.66667	0	162.222	20	0	40	0	255.556	15.5556	31.1111	11.1111	0	4.44444	11.1111	2.22222	15.5556	13.3333	0	24.4444	2.22222	113.333	2.22222	13.3333	0	8.88889	6.66667	4.44444	11.1111	0	11.1111	0	0	0	6.66667	0	11.1111	2.22222	22.2222	0	0	0	0	0	0	0	0	0	0
238	GTAGGTTGTCATCACA-1_4	8	2.66667	128	29.3333	5.33333	61.3333	0	213.333	21.3333	26.6667	13.3333	5.33333	16	29.3333	21.3333	56	13.3333	5.33333	50.6667	0	53.3333	2.66667	18.6667	10.6667	48	0	8	13.3333	0	18.6667	8	0	8	10.6667	0	37.3333	8	16	0	0	18.6667	2.66667	0	0	0	0	5.33333	2.66667
239	GTATTTCTCCGACAGC-1_4	8.38223	0	106.175	53.0875	16.7645	55.8815	11.1763	209.556	53.0875	47.4993	11.1763	8.38223	5.58815	19.5585	13.9704	44.7052	44.7052	0	27.9408	2.79408	86.6164	2.79408	33.5289	0	44.7052	8.38223	8.38223	33.5289	0	8.38223	25.1467	0	5.58815	13.9704	0	27.9408	8.38223	22.3526	0	0	5.58815	0	2.79408	0	0	0	5.58815	0
240	GTCCCATAGCAGAAAG-1_4	14.6113	0	225.015	14.6113	5.84454	17.5336	0	207.481	8.7668	46.7563	5.84454	2.92227	0	0	2.92227	2.92227	2.92227	0	35.0672	0	96.4348	0	26.3004	0	23.3781	0	11.6891	8.7668	0	2.92227	5.84454	0	2.92227	5.84454	0	20.4559	0	5.84454	0	0	2.92227	0	0	2.92227	0	0	5.84454	0
241	GTCCTCAGTAACACGG-1_4	0	0	162.192	16.7785	2.79642	27.9642	0	109.06	39.1499	19.5749	13.9821	5.59284	16.7785	22.3714	5.59284	19.5749	0	0	22.3714	0	33.557	2.79642	25.1678	0	44.7427	11.1857	13.9821	5.59284	2.79642	13.9821	5.59284	0	2.79642	8.38926	0	27.9642	0	5.59284	0	0	5.59284	0	0	0	0	0	0	0
242	GTCCTCATCGCCTTGT-1_4	5.60224	0	198.88	25.2101	8.40336	44.8179	8.40336	271.709	8.40336	61.6246	8.40336	2.80112	0	56.0224	2.80112	78.4314	11.2045	8.40336	64.4258	8.40336	67.2269	2.80112	25.2101	14.0056	58.8235	16.8067	11.2045	19.6078	0	11.2045	11.2045	2.80112	25.2101	14.0056	11.2045	64.4258	0	19.6078	0	0	11.2045	11.2045	5.60224	2.80112	0	0	2.80112	2.80112
243	GTCGCGAAGCAGATAT-1_4	3.81679	0	156.489	30.5344	3.81679	15.2672	0	145.038	19.084	61.0687	15.2672	0	19.084	7.63359	0	41.9847	7.63359	0	30.5344	0	26.7176	3.81679	15.2672	0	38.1679	15.2672	15.2672	22.9008	0	0	3.81679	0	7.63359	3.81679	0	22.9008	0	3.81679	0	0	7.63359	0	0	3.81679	0	0	3.81679	0
244	GTCGTAAGTACTAACC-1_4	3.66569	0	84.3109	25.6598	0	36.6569	7.33138	139.296	32.9912	47.654	7.33138	0	18.3284	21.9941	0	21.9941	10.9971	3.66569	14.6628	7.33138	51.3196	0	14.6628	3.66569	58.651	10.9971	0	40.3226	7.33138	7.33138	3.66569	0	7.33138	32.9912	0	32.9912	3.66569	21.9941	0	0	10.9971	0	0	0	0	0	10.9971	0
245	GTCTACCGTCGTTGCG-1_4	26.0999	0	134.228	48.4713	3.72856	33.557	0	141.685	52.1999	48.4713	22.3714	0	0	41.0142	18.6428	37.2856	14.9142	0	29.8285	3.72856	52.1999	3.72856	11.1857	3.72856	37.2856	0	18.6428	22.3714	0	22.3714	3.72856	7.45712	22.3714	7.45712	0	29.8285	0	18.6428	0	0	0	0	0	0	0	0	0	0
246	GTCTAGACAGCGGTTC-1_4	11.7647	0	105.882	23.5294	0	70.5882	0	105.882	35.2941	11.7647	0	11.7647	0	11.7647	0	23.5294	0	0	70.5882	0	35.2941	0	11.7647	11.7647	105.882	0	0	23.5294	0	11.7647	11.7647	0	11.7647	47.0588	0	11.7647	11.7647	23.5294	0	0	0	0	0	0	0	0	0	0
247	GTCTCACTCTTGAGCA-1_4	9.92063	4.96032	109.127	39.6825	0	14.881	0	143.849	34.7222	64.4841	4.96032	0	0	19.8413	4.96032	44.6429	4.96032	0	4.96032	19.8413	44.6429	0	19.8413	0	54.5635	9.92063	14.881	4.96032	9.92063	39.6825	0	0	4.96032	19.8413	4.96032	24.8016	4.96032	24.8016	9.92063	9.92063	14.881	0	0	4.96032	0	0	14.881	0
248	GTGAGGAAGCTCCACG-1_4	6.27353	0	163.112	25.0941	6.27353	29.2765	16.7294	257.215	0	62.7353	12.5471	0	4.18235	10.4559	0	0	10.4559	6.27353	10.4559	0	87.8294	6.27353	14.6382	6.27353	29.2765	4.18235	8.3647	16.7294	2.09118	43.9147	4.18235	12.5471	0	4.18235	0	46.0059	2.09118	8.3647	0	0	12.5471	0	0	0	0	0	0	2.09118
249	GTGAGTTGTCGTTGCG-1_4	32.8515	0	85.4139	22.9961	6.5703	29.5664	6.5703	62.4179	39.4218	13.1406	9.85545	0	0	3.28515	0	9.85545	3.28515	3.28515	42.707	6.5703	45.9921	3.28515	19.7109	0	49.2773	0	3.28515	3.28515	6.5703	13.1406	6.5703	0	9.85545	6.5703	0	22.9961	3.28515	6.5703	0	0	3.28515	0	0	0	0	0	0	0
250	GTGGAGAAGAGGATCC-1_4	0	0	157.662	13.459	9.61354	28.8406	0	251.875	38.4541	5.76812	1.92271	0	0	15.3817	1.92271	1.92271	17.3044	0	34.6087	0	96.1354	5.76812	23.0725	3.84541	26.9179	0	13.459	17.3044	0	19.2271	7.69083	1.92271	7.69083	15.3817	0	44.2223	3.84541	17.3044	0	0	5.76812	0	0	1.92271	0	0	0	0
251	GTGGCGTAGAGCCGTA-1_4	10.7991	1.54273	131.132	35.4829	20.0555	61.7093	7.71367	219.068	23.141	47.8247	18.5128	3.08547	9.2564	18.5128	13.8846	23.141	7.71367	3.08547	53.9957	6.17093	87.9358	7.71367	29.3119	3.08547	30.8547	6.17093	13.8846	13.8846	0	21.5983	6.17093	1.54273	12.3419	6.17093	0	33.9401	4.6282	15.4273	0	0	4.6282	0	0	0	0	0	4.6282	0
252	GTGGCGTTCCCGTAAA-1_4	22.0653	0	176.523	22.0653	4.41306	30.8914	0	185.349	30.8914	88.2613	17.6523	4.41306	8.82613	61.7829	0	35.3045	17.6523	0	26.4784	8.82613	83.8482	0	22.0653	4.41306	22.0653	4.41306	13.2392	8.82613	0	30.8914	8.82613	0	8.82613	22.0653	0	30.8914	0	22.0653	0	0	0	13.2392	0	4.41306	0	0	4.41306	0
253	GTGTCCTCATTACGGT-1_4	7.47664	3.73832	142.056	37.3832	7.47664	14.9533	7.47664	168.224	44.8598	41.1215	26.1682	0	3.73832	7.47664	3.73832	37.3832	22.4299	7.47664	59.8131	3.73832	74.7664	0	22.4299	3.73832	44.8598	3.73832	22.4299	26.1682	0	18.6916	22.4299	14.9533	11.215	7.47664	0	41.1215	0	18.6916	0	0	0	14.9533	0	3.73832	3.73832	0	3.73832	0
254	GTGTCCTGTGTCCCTT-1_4	0	0	127.979	17.6523	8.82613	22.0653	0	127.979	13.2392	52.9568	13.2392	0	4.41306	8.82613	0	17.6523	0	0	8.82613	0	17.6523	4.41306	22.0653	0	88.2613	8.82613	0	13.2392	0	26.4784	4.41306	4.41306	4.41306	4.41306	0	13.2392	0	8.82613	0	0	0	0	0	4.41306	0	0	0	0
255	GTGTGGCAGAGAACCC-1_4	20.2184	0	163.769	28.3057	8.08734	18.1965	2.02184	198.14	32.3494	38.4149	14.1529	0	4.04367	16.1747	2.02184	26.2839	8.08734	4.04367	40.4367	2.02184	62.6769	2.02184	20.2184	6.06551	36.393	8.08734	4.04367	6.06551	0	22.2402	2.02184	0	8.08734	8.08734	0	26.2839	0	16.1747	0	0	0	0	2.02184	0	0	0	4.04367	0
256	GTGTGGCGTAGAAACT-1_4	11.8765	0	201.9	23.753	0	11.8765	0	201.9	59.3824	11.8765	0	0	35.6295	23.753	0	0	23.753	0	23.753	0	59.3824	0	35.6295	0	47.5059	0	11.8765	11.8765	11.8765	23.753	0	0	11.8765	0	0	35.6295	0	35.6295	0	0	0	0	0	0	0	0	0	0
257	GTTACAGAGAGAAGGT-1_4	2.19202	4.38404	164.402	13.1521	6.57606	39.4564	4.38404	157.826	10.9601	70.1447	13.1521	4.38404	21.9202	30.6883	2.19202	70.1447	26.3043	2.19202	50.4165	6.57606	52.6085	4.38404	21.9202	4.38404	65.7606	4.38404	10.9601	10.9601	4.38404	13.1521	2.19202	17.5362	6.57606	17.5362	0	46.0324	0	19.7282	0	0	17.5362	17.5362	0	2.19202	0	0	2.19202	2.19202
258	GTTACAGAGGGCAGGA-1_4	0	0	213.976	8.12568	0	8.12568	0	113.759	24.377	8.12568	2.70856	0	13.5428	10.8342	0	2.70856	13.5428	2.70856	13.5428	0	70.4225	0	8.12568	0	51.4626	2.70856	13.5428	10.8342	0	5.41712	5.41712	0	0	2.70856	0	32.5027	0	18.9599	0	0	8.12568	0	0	2.70856	0	0	2.70856	0
259	GTTACCCCATGTTCGA-1_4	15.4799	0	128.999	15.4799	5.15996	7.73994	0	178.019	2.57998	30.9598	7.73994	0	10.3199	15.4799	10.3199	15.4799	2.57998	2.57998	30.9598	2.57998	46.4396	0	28.3798	0	20.6398	2.57998	5.15996	5.15996	2.57998	5.15996	0	0	2.57998	2.57998	0	18.0599	0	12.8999	0	0	7.73994	0	0	0	0	0	2.57998	0
260	GTTGTCCGTCACCACG-1_4	6.95894	0	226.166	20.8768	3.47947	10.4384	3.47947	177.453	27.8358	20.8768	0	17.3974	3.47947	20.8768	13.9179	0	0	3.47947	31.3152	0	111.343	10.4384	13.9179	10.4384	31.3152	6.95894	10.4384	13.9179	3.47947	13.9179	3.47947	0	6.95894	10.4384	0	27.8358	0	45.2331	0	0	17.3974	0	0	6.95894	0	0	3.47947	0
261	GTTGTGAAGTGGTCAG-1_4	11.3604	0	147.685	14.2005	0	25.5609	0	286.85	51.1218	105.084	14.2005	0	0	19.8807	0	42.6015	22.7208	0	56.802	2.8401	53.9619	8.52031	22.7208	5.6802	42.6015	5.6802	2.8401	17.0406	0	8.52031	0	0	2.8401	11.3604	5.6802	45.4416	0	14.2005	0	0	2.8401	0	0	0	0	0	2.8401	0
262	TACAGGTAGTGTACCT-1_4	0	0	208.293	27.001	3.85728	32.7869	3.85728	275.796	1.92864	48.216	11.5718	1.92864	7.71456	27.001	7.71456	5.78592	11.5718	5.78592	44.3587	0	86.7888	7.71456	11.5718	0	46.2874	3.85728	11.5718	5.78592	1.92864	7.71456	3.85728	0	7.71456	0	0	23.1437	1.92864	19.2864	0	1.92864	25.0723	0	0	1.92864	0	1.92864	7.71456	0
263	TACATTCCAGTTGAAA-1_4	20.3666	0	139.657	29.0951	0	37.8237	0	107.652	0	11.6381	11.6381	0	0	32.0047	2.90951	0	0	0	23.2761	0	55.2808	0	5.81903	0	34.9142	5.81903	0	2.90951	5.81903	11.6381	2.90951	0	0	11.6381	0	26.1856	0	8.72854	0	0	8.72854	0	0	2.90951	0	0	0	0
264	TACCCACCACAATGCT-1_4	0	2.45519	117.849	36.8279	0	41.7383	7.36558	169.408	34.3727	46.6487	19.6415	0	0	36.8279	2.45519	54.0142	2.45519	4.91039	36.8279	2.45519	66.2902	0	36.8279	2.45519	29.4623	0	7.36558	7.36558	0	7.36558	0	0	12.276	17.1863	2.45519	31.9175	0	7.36558	0	0	0	19.6415	0	0	0	0	4.91039	0
265	TACCCGTAGTAAGCAT-1_4	25.0447	0	135.957	57.2451	10.7335	39.356	7.15564	139.535	10.7335	67.9785	7.15564	3.57782	0	21.4669	0	50.0894	0	7.15564	28.6225	3.57782	64.4007	0	21.4669	0	28.6225	3.57782	3.57782	28.6225	0	7.15564	14.3113	0	10.7335	14.3113	0	28.6225	0	10.7335	0	0	0	0	0	0	0	0	0	0
266	TACCGGGGTCAGTCCG-1_4	13.3156	0	106.525	22.1926	0	62.1394	0	177.541	8.87705	35.5082	4.43853	0	13.3156	4.43853	4.43853	53.2623	8.87705	0	44.3853	0	62.1394	4.43853	31.0697	8.87705	31.0697	8.87705	26.6312	8.87705	0	0	0	0	0	8.87705	0	48.8238	0	8.87705	0	0	0	0	0	4.43853	0	0	0	4.43853
267	TACCTGCAGTACTGTC-1_4	13.8427	2.76855	143.965	47.0653	11.0742	52.6024	0	177.187	33.2226	47.0653	13.8427	2.76855	11.0742	13.8427	0	30.454	19.3798	5.5371	47.0653	5.5371	63.6766	2.76855	24.9169	8.30565	47.0653	2.76855	13.8427	22.1484	5.5371	8.30565	2.76855	0	11.0742	11.0742	0	52.6024	19.3798	2.76855	0	0	0	0	0	0	0	0	2.76855	0
268	TACGCTCGTCCAAAGG-1_4	17.5644	0	125.878	14.637	8.7822	26.3466	0	219.555	0	26.3466	8.7822	2.9274	11.7096	23.4192	2.9274	2.9274	17.5644	11.7096	49.7658	8.7822	117.096	5.8548	11.7096	2.9274	58.548	5.8548	8.7822	0	0	8.7822	2.9274	8.7822	0	8.7822	0	14.637	0	14.637	0	0	0	2.9274	0	0	0	0	0	0
269	TAGATCGCAGCTGAAG-1_4	13.7847	0	166.947	30.6326	9.18977	36.7591	4.59488	171.542	21.4428	52.0754	19.9112	3.06326	13.7847	42.8856	1.53163	30.6326	30.6326	3.06326	41.354	10.7214	47.4805	0	9.18977	1.53163	21.4428	18.3795	9.18977	15.3163	1.53163	10.7214	1.53163	0	12.253	12.253	0	49.0121	6.12651	24.506	0	0	7.65814	0	0	0	0	0	1.53163	0
270	TAGGAGGAGCAGCCCT-1_4	9.6595	0	135.233	48.2975	12.0744	7.24463	0	183.531	0	38.638	4.82975	0	0	4.82975	0	24.1488	4.82975	0	36.2231	0	77.276	0	2.41488	2.41488	26.5636	9.6595	7.24463	14.4893	2.41488	9.6595	2.41488	4.82975	7.24463	4.82975	2.41488	45.8826	4.82975	19.319	0	0	12.0744	0	0	0	0	0	0	0
271	TATACCTCAACTCCCT-1_4	34.1394	2.84495	199.147	25.6046	5.6899	22.7596	5.6899	170.697	0	39.8293	8.53485	0	14.2248	31.2945	5.6899	17.0697	8.53485	2.84495	39.8293	0	65.4339	0	8.53485	8.53485	56.899	5.6899	8.53485	11.3798	0	22.7596	11.3798	0	5.6899	14.2248	0	34.1394	0	14.2248	0	0	8.53485	0	0	5.6899	0	0	0	0
272	TATACCTCAGGCACTC-1_4	0	0	152.127	19.0159	0	16.6389	4.75398	192.536	16.6389	7.13097	2.37699	0	9.50796	30.9009	0	0	9.50796	0	71.3097	11.885	71.3097	2.37699	4.75398	2.37699	21.3929	0	2.37699	14.2619	2.37699	7.13097	0	40.4088	2.37699	4.75398	0	30.9009	0	14.2619	0	0	0	0	0	0	0	0	0	0
273	TATTGCTGTTTGCAGT-1_4	22.4215	3.73692	179.372	37.3692	0	41.1061	7.47384	175.635	0	71.0015	22.4215	0	11.2108	14.9477	3.73692	14.9477	29.8954	7.47384	71.0015	18.6846	104.634	11.2108	7.47384	0	67.2646	7.47384	3.73692	11.2108	0	14.9477	0	0	11.2108	3.73692	0	29.8954	3.73692	52.3169	0	0	11.2108	0	0	3.73692	0	3.73692	3.73692	0
274	TATTGGGCAGGACGAT-1_4	0	3.35345	160.966	20.1207	3.35345	33.5345	0	140.845	36.888	40.2414	0	0	10.0604	3.35345	3.35345	20.1207	0	0	16.7673	13.4138	20.1207	0	33.5345	0	43.5949	6.70691	10.0604	6.70691	3.35345	13.4138	10.0604	0	10.0604	10.0604	0	16.7673	0	6.70691	0	0	0	0	0	3.35345	0	0	3.35345	0
275	TATTTCGGTCTCACAA-1_4	5.54939	0	133.185	27.7469	8.32408	13.8735	0	94.3396	24.9723	33.2963	8.32408	0	2.77469	19.4229	5.54939	16.6482	2.77469	2.77469	16.6482	5.54939	58.2686	0	24.9723	0	47.1698	5.54939	5.54939	13.8735	2.77469	2.77469	2.77469	0	5.54939	13.8735	0	19.4229	5.54939	2.77469	0	0	0	0	0	0	0	0	0	0
276	TATTTCGTCCGATCTC-1_4	11.7971	0	90.4444	31.4589	7.86473	47.1884	15.7295	173.024	31.4589	19.6618	0	0	19.6618	19.6618	15.7295	27.5265	7.86473	15.7295	23.5942	3.93236	51.1207	0	19.6618	7.86473	27.5265	0	7.86473	23.5942	0	15.7295	7.86473	0	3.93236	23.5942	0	27.5265	0	7.86473	0	0	0	7.86473	3.93236	11.7971	0	0	0	0
277	TCAAGCATCAGCCCAG-1_4	23.5849	3.93082	82.5472	11.7925	3.93082	23.5849	7.86164	141.509	31.4465	31.4465	11.7925	0	0	3.93082	0	35.3774	39.3082	3.93082	35.3774	7.86164	74.6855	0	0	0	27.5157	0	3.93082	3.93082	3.93082	11.7925	0	0	15.7233	3.93082	0	11.7925	0	11.7925	0	0	0	0	0	3.93082	0	0	3.93082	0
278	TCAAGTGAGCTTTGTG-1_4	0	0	241.556	36.3403	2.13767	17.1013	0	136.811	0	21.3767	10.6883	4.27533	0	34.2027	0	12.826	14.9637	2.13767	25.652	0	72.6806	4.27533	6.413	2.13767	49.1663	6.413	8.55066	12.826	8.55066	2.13767	10.6883	6.413	10.6883	14.9637	2.13767	34.2027	6.413	14.9637	0	0	4.27533	0	0	2.13767	0	0	4.27533	0
279	TCAATTCCAAACTAAG-1_4	21.4305	0	112.51	26.7881	0	0	0	120.546	0	50.8974	13.3941	5.35762	0	29.4669	2.67881	29.4669	16.0729	8.03643	10.7152	0	34.8245	2.67881	26.7881	2.67881	16.0729	10.7152	2.67881	10.7152	0	2.67881	2.67881	0	5.35762	0	0	18.7517	0	21.4305	0	8.03643	5.35762	0	0	0	0	0	2.67881	0
280	TCACGCTCACGATTCA-1_4	9.94036	0	159.046	39.7614	9.94036	34.7913	4.97018	183.897	0	34.7913	9.94036	0	19.8807	59.6421	9.94036	24.8509	0	19.8807	39.7614	19.8807	59.6421	4.97018	19.8807	4.97018	64.6123	14.9105	9.94036	19.8807	0	14.9105	14.9105	0	14.9105	9.94036	0	14.9105	4.97018	29.8211	0	0	0	0	4.97018	9.94036	0	0	4.97018	4.97018
281	TCACTATGTGCTGCAC-1_4	10.2372	1.70619	93.8406	18.7681	15.3557	25.5929	1.70619	112.609	22.1805	27.2991	5.11858	0	3.41239	15.3557	0	37.5363	8.53097	10.2372	23.8867	6.82477	32.4177	1.70619	10.2372	6.82477	39.2425	3.41239	10.2372	18.7681	3.41239	13.6495	8.53097	0	1.70619	13.6495	0	23.8867	3.41239	10.2372	0	0	0	1.70619	0	3.41239	0	0	3.41239	0
282	TCAGGTATCGCAGTTA-1_4	8.88099	0	225.577	15.9858	1.7762	26.643	1.7762	261.101	3.5524	12.4334	7.1048	1.7762	0	8.88099	1.7762	1.7762	3.5524	1.7762	58.6146	0	111.901	1.7762	7.1048	3.5524	33.7478	0	0	10.6572	0	30.1954	3.5524	0	1.7762	5.3286	0	24.8668	0	8.88099	0	0	1.7762	0	0	0	0	0	0	0
283	TCATATCGTCGTTTCC-1_4	29.6209	0	118.483	23.6967	0	41.4692	0	159.953	41.4692	11.8483	5.92417	0	5.92417	17.7725	5.92417	5.92417	5.92417	11.8483	41.4692	5.92417	47.3934	0	35.545	0	53.3175	0	0	5.92417	5.92417	0	0	0	11.8483	0	0	29.6209	0	17.7725	0	0	0	0	0	0	0	0	0	0
284	TCATGAGGTTTCGTGA-1_4	8.29876	0	132.78	44.26	0	16.5975	0	177.04	44.26	24.8963	16.5975	2.76625	11.065	30.4288	0	35.9613	2.76625	11.065	33.195	0	63.6238	0	13.8313	0	44.26	11.065	13.8313	13.8313	0	5.5325	2.76625	0	5.5325	8.29876	0	27.6625	5.5325	19.3638	0	0	0	0	0	2.76625	0	0	2.76625	2.76625
285	TCATTCAAGGTATTGA-1_4	33.5008	0	251.256	58.6265	0	8.37521	16.7504	268.007	0	67.0017	16.7504	0	0	16.7504	16.7504	100.503	0	0	25.1256	8.37521	50.2513	8.37521	8.37521	0	8.37521	16.7504	0	50.2513	0	8.37521	16.7504	0	0	8.37521	0	75.3769	0	50.2513	0	0	8.37521	0	0	0	0	0	0	0
286	TCATTGTCAATGGCAG-1_4	4.09668	0	110.61	16.3867	20.4834	36.8701	0	196.641	0	49.1602	12.29	0	0	45.0635	4.09668	12.29	4.09668	12.29	32.7735	12.29	57.3535	4.09668	12.29	8.19336	28.6768	4.09668	16.3867	24.5801	0	20.4834	12.29	0	0	20.4834	0	16.3867	0	16.3867	0	0	0	0	4.09668	0	4.09668	0	0	0
287	TCATTTGAGGAACGCT-1_4	23.4987	2.61097	133.159	23.4987	5.22193	18.2768	0	135.77	28.7206	28.7206	10.4439	2.61097	15.6658	20.8877	0	13.0548	2.61097	2.61097	49.6084	2.61097	73.107	5.22193	41.7755	0	39.1645	13.0548	7.8329	13.0548	5.22193	15.6658	5.22193	0	10.4439	7.8329	0	31.3316	2.61097	13.0548	0	0	5.22193	0	0	0	0	0	0	0
288	TCCCACATCCTACACC-1_4	9.73552	0	206.068	30.8291	8.11293	24.3388	1.62259	223.917	25.9614	45.4324	14.6033	3.24517	19.471	24.3388	6.49035	37.3195	0	3.24517	34.0743	0	64.9035	3.24517	34.0743	16.2259	32.4517	6.49035	14.6033	19.471	0	14.6033	11.3581	0	8.11293	9.73552	0	53.5454	4.86776	19.471	0	0	9.73552	0	1.62259	0	0	0	1.62259	0
289	TCCGAAAAGTGCTAGG-1_4	6.22924	0	141.196	8.30565	0	31.1462	0	178.571	58.1395	24.9169	4.15282	0	0	20.7641	0	58.1395	16.6113	2.07641	62.2924	6.22924	66.4452	0	18.6877	2.07641	37.3754	10.3821	6.22924	16.6113	4.15282	2.07641	2.07641	14.5349	8.30565	4.15282	0	35.299	0	14.5349	0	0	4.15282	0	0	0	0	2.07641	0	0
290	TCCGGGAAGCGGGTTA-1_4	19.5016	0	140.845	52.0043	13.0011	49.8375	4.33369	201.517	45.5038	43.3369	28.169	0	17.3348	30.3359	0	56.338	0	4.33369	41.1701	15.1679	56.338	0	21.6685	4.33369	34.6696	10.8342	6.50054	17.3348	0	0	6.50054	0	15.1679	10.8342	0	32.5027	2.16685	17.3348	0	0	6.50054	0	0	2.16685	0	0	4.33369	4.33369
291	TCGATTTCACAAAGTA-1_4	17.5131	1.9459	122.592	31.1345	0	7.78362	0	291.886	13.6213	0	3.89181	1.9459	11.6754	31.1345	3.89181	0	0	5.83771	33.0804	1.9459	68.1066	1.9459	17.5131	1.9459	42.8099	19.459	1.9459	11.6754	1.9459	17.5131	5.83771	0	7.78362	1.9459	0	36.9722	1.9459	11.6754	0	0	3.89181	0	0	0	0	0	3.89181	1.9459
292	TCGCAGGGTGCACAAG-1_4	16.3499	0	130.799	38.831	14.3062	61.3121	0	159.411	44.9622	53.1371	8.17494	12.2624	24.5248	26.5686	2.04374	20.4374	4.08747	12.2624	28.6123	0	59.2683	4.08747	24.5248	6.13121	63.3558	16.3499	6.13121	30.656	14.3062	4.08747	10.2187	0	2.04374	10.2187	0	36.7872	4.08747	28.6123	0	2.04374	8.17494	0	4.08747	2.04374	0	0	4.08747	8.17494
293	TCGGTCTAGCGACCCT-1_4	8.2713	0	115.798	24.8139	0	13.7855	0	132.341	35.8423	24.8139	13.7855	8.2713	5.5142	19.2997	0	5.5142	0	5.5142	24.8139	0	22.0568	5.5142	13.7855	0	30.3281	5.5142	13.7855	5.5142	2.7571	8.2713	2.7571	0	5.5142	2.7571	0	30.3281	2.7571	5.5142	0	0	2.7571	0	0	2.7571	0	0	5.5142	0
294	TCGTCCACAAGACCTT-1_4	7.04473	0	162.029	14.0895	10.5671	0	0	197.253	14.0895	17.6118	7.04473	3.52237	0	14.0895	0	52.8355	0	7.04473	38.746	0	63.4026	0	7.04473	0	24.6566	7.04473	17.6118	17.6118	3.52237	7.04473	7.04473	0	0	10.5671	0	42.2684	0	24.6566	0	0	14.0895	0	3.52237	3.52237	0	0	0	0
295	TCTCTGGGTCACGACC-1_4	46.6926	0	137.484	25.9403	15.5642	38.9105	0	197.147	28.5344	46.6926	7.7821	0	12.9702	28.5344	5.18807	18.1582	15.5642	5.18807	28.5344	5.18807	72.6329	0	28.5344	0	62.2568	0	7.7821	5.18807	7.7821	15.5642	5.18807	0	7.7821	7.7821	2.59403	25.9403	0	15.5642	0	0	5.18807	0	2.59403	0	0	0	5.18807	2.59403
296	TCTGGCTAGAGCATAT-1_4	13.5849	0	158.491	25.6604	3.01887	25.6604	1.50943	197.736	9.0566	31.6981	12.0755	0	3.01887	19.6226	6.03774	13.5849	4.5283	0	52.8302	3.01887	73.9623	0	22.6415	4.5283	33.2075	1.50943	1.50943	7.54717	0	10.566	1.50943	0	4.5283	4.5283	0	28.6792	3.01887	4.5283	0	0	1.50943	0	0	0	0	0	7.54717	0
297	TCTGTCGGTATCATGC-1_4	8.90869	0	131.403	8.90869	0	11.1359	2.22717	236.08	2.22717	37.8619	4.45434	0	6.68151	20.0445	0	28.9532	24.4989	2.22717	35.6347	4.45434	66.8151	0	20.0445	0	31.1804	8.90869	11.1359	4.45434	0	17.8174	0	0	15.5902	6.68151	0	37.8619	0	8.90869	0	2.22717	2.22717	0	0	4.45434	0	0	0	0
298	TGAATGCTCCACTTCG-1_4	21.999	0	106.169	29.6509	7.65184	24.8685	3.82592	186.514	23.912	52.6064	3.82592	2.86944	9.5648	20.0861	1.91296	24.8685	13.3907	5.73888	34.4333	1.91296	56.4323	0.95648	13.3907	0.95648	41.1286	8.60832	6.69536	18.1731	0.95648	5.73888	3.82592	5.73888	11.4778	9.5648	0	21.0426	1.91296	10.5213	0	0.95648	0.95648	0	1.91296	0	0	0	1.91296	0.95648
299	TGACGCGAGTTCGCAT-1_4	0	0	190.896	22.0264	22.0264	22.0264	7.34214	139.501	0	132.159	7.34214	0	7.34214	29.3686	0	36.7107	0	29.3686	14.6843	14.6843	58.7372	0	29.3686	0	51.395	22.0264	7.34214	14.6843	7.34214	22.0264	0	0	7.34214	14.6843	0	22.0264	0	0	0	0	7.34214	0	0	0	7.34214	0	7.34214	0
300	TGAGCGCGTTTCGATG-1_4	11.489	2.29779	142.463	57.4449	9.19118	43.6581	2.29779	179.228	11.489	52.8493	13.7868	4.59559	6.89338	29.8713	0	55.1471	25.2757	0	57.4449	4.59559	64.3382	0	20.6801	4.59559	41.3603	11.489	4.59559	13.7868	2.29779	6.89338	6.89338	0	6.89338	11.489	0	41.3603	4.59559	11.489	0	0	18.3824	0	4.59559	2.29779	2.29779	0	6.89338	6.89338
301	TGAGGTTTCCGAAATC-1_4	4.56413	0	150.616	41.0771	9.12825	31.9489	0	255.591	82.1543	59.3336	13.6924	4.56413	9.12825	22.8206	4.56413	59.3336	18.2565	0	27.3848	9.12825	54.7695	9.12825	18.2565	4.56413	36.513	4.56413	22.8206	9.12825	4.56413	13.6924	0	0	22.8206	9.12825	0	41.0771	0	18.2565	0	0	0	0	0	9.12825	0	0	0	0
302	TGATCAGTCATGCTAG-1_4	5.18941	0	142.709	20.7577	2.59471	36.3259	0	202.387	0	62.273	2.59471	0	2.59471	10.3788	2.59471	33.7312	0	5.18941	54.4888	5.18941	59.6783	5.18941	20.7577	5.18941	31.1365	5.18941	0	10.3788	5.18941	2.59471	5.18941	0	5.18941	15.5682	0	38.9206	0	10.3788	0	0	2.59471	0	0	5.18941	0	0	2.59471	0
303	TGATGGTTCCTGCCAT-1_4	25.4022	0	164.268	33.8696	6.77392	45.724	5.08044	172.735	8.4674	25.4022	8.4674	0	3.38696	16.9348	0	37.2566	0	3.38696	47.4174	1.69348	64.3522	3.38696	11.8544	0	37.2566	5.08044	11.8544	16.9348	0	3.38696	1.69348	0	10.1609	6.77392	0	52.4979	1.69348	8.4674	0	0	5.08044	0	0	1.69348	0	0	5.08044	0
304	TGCAGGCAGGAAAGAC-1_4	20.6612	0	213.499	3.44353	13.7741	41.3223	0	230.716	20.6612	99.8623	10.3306	0	3.44353	24.1047	13.7741	0	0	0	37.8788	0	72.314	3.44353	24.1047	3.44353	24.1047	10.3306	17.2176	13.7741	3.44353	30.9917	3.44353	0	10.3306	10.3306	0	44.7658	0	13.7741	0	0	13.7741	0	0	3.44353	0	0	6.88705	0
305	TGCAGGCTCTCAAAGC-1_4	3.70645	3.70645	151.964	29.6516	18.5322	18.5322	0	203.855	18.5322	81.5419	7.4129	3.70645	0	51.8903	3.70645	25.9451	7.4129	0	40.7709	0	48.1838	11.1193	51.8903	3.70645	33.358	14.8258	3.70645	11.1193	7.4129	7.4129	0	22.2387	3.70645	3.70645	0	51.8903	11.1193	7.4129	0	0	3.70645	0	3.70645	0	0	0	0	0
306	TGCGGCAGTCACGTGC-1_4	9.98403	0	69.8882	33.9457	13.9776	55.9105	0	327.476	9.98403	91.853	3.99361	5.99042	3.99361	17.9712	5.99042	27.9553	19.9681	1.99681	51.9169	0	99.8403	7.98722	23.9617	5.99042	35.9425	17.9712	11.9808	9.98403	7.98722	13.9776	9.98403	0	7.98722	19.9681	0	41.9329	5.99042	25.9585	0	1.99681	9.98403	0	0	1.99681	0	0	0	3.99361
307	TGCTCCAAGGGAGTGG-1_4	7.77202	0	126.943	28.4974	5.18135	23.3161	0	150.259	0	20.7254	12.9534	10.3627	0	33.6788	0	31.0881	15.544	2.59067	31.0881	2.59067	75.1295	0	23.3161	2.59067	23.3161	12.9534	2.59067	7.77202	2.59067	2.59067	12.9534	0	2.59067	2.59067	2.59067	33.6788	0	12.9534	0	0	2.59067	0	0	0	0	0	0	0
308	TGGAGAGAGAAGCGCT-1_4	14.0944	3.52361	162.086	10.5708	3.52361	31.7125	0	155.039	38.7597	24.6653	3.52361	7.04722	24.6653	24.6653	7.04722	49.3305	0	0	63.4249	3.52361	45.8069	7.04722	14.0944	0	17.618	0	14.0944	3.52361	0	10.5708	3.52361	0	14.0944	3.52361	0	21.1416	0	14.0944	0	0	3.52361	21.1416	3.52361	0	0	0	0	0
309	TGGAGGAAGCCTTGAT-1_4	15.5625	0	148.955	71.1427	0	28.9017	2.22321	204.535	31.1249	48.9106	13.3393	2.22321	15.5625	33.3482	4.44642	37.7946	22.2321	6.66963	48.9106	2.22321	66.6963	4.44642	24.4553	4.44642	35.5714	37.7946	0	24.4553	8.89284	8.89284	2.22321	0	8.89284	4.44642	8.89284	42.241	2.22321	33.3482	0	0	8.89284	0	2.22321	2.22321	0	0	6.66963	0
310	TGGGATTCAAACCGGA-1_4	18.7305	0	191.467	24.974	2.08117	12.487	0	151.925	24.974	29.1363	4.16233	0	2.08117	24.974	4.16233	33.2986	2.08117	2.08117	27.0552	2.08117	64.5161	0	12.487	0	18.7305	4.16233	10.4058	8.32466	0	4.16233	0	0	0	14.5682	0	27.0552	4.16233	24.974	0	0	0	0	0	2.08117	0	0	8.32466	0
311	TGGGATTCAACCCGCA-1_4	36.9231	0	147.692	18.4615	12.3077	43.0769	0	101.538	21.5385	43.0769	9.23077	3.07692	0	30.7692	9.23077	27.6923	6.15385	0	43.0769	6.15385	30.7692	0	9.23077	0	46.1538	15.3846	18.4615	18.4615	3.07692	15.3846	9.23077	0	18.4615	9.23077	6.15385	30.7692	0	15.3846	0	0	9.23077	15.3846	0	0	0	0	6.15385	3.07692
312	TGGGATTGTCTTGAAC-1_4	41.3223	0	113.636	30.9917	15.4959	30.9917	0	154.959	0	51.6529	20.6612	5.16529	10.3306	56.8182	10.3306	30.9917	0	20.6612	46.4876	25.8264	36.157	5.16529	36.157	0	92.9752	10.3306	5.16529	25.8264	10.3306	25.8264	5.16529	0	0	0	5.16529	51.6529	15.4959	25.8264	0	0	10.3306	0	0	0	0	0	0	0
313	TGGTAGTTCAAGTCGT-1_4	5.29381	0	137.639	63.5257	5.29381	63.5257	5.29381	179.989	15.8814	95.2885	10.5876	0	15.8814	26.469	0	63.5257	5.29381	0	31.7628	5.29381	63.5257	10.5876	15.8814	0	31.7628	10.5876	5.29381	26.469	5.29381	10.5876	0	0	5.29381	26.469	0	74.1133	0	15.8814	0	0	0	15.8814	5.29381	0	0	0	21.1752	5.29381
314	TGGTTAGCAGTGGTGA-1_4	0	0	104.846	25.503	0	39.6713	0	178.521	39.6713	22.6693	11.3347	8.50099	2.83366	5.66733	0	2.83366	0	5.66733	39.6713	2.83366	36.8376	0	22.6693	8.50099	73.6753	17.002	25.503	14.1683	0	2.83366	5.66733	2.83366	2.83366	14.1683	0	25.503	0	17.002	0	0	5.66733	0	8.50099	2.83366	0	0	0	5.66733
315	TGTCAGATCATCGCCT-1_4	13.8472	0	168.474	39.2338	11.5393	23.0787	0	210.016	48.4653	64.6204	4.61574	2.30787	30.0023	46.1574	11.5393	36.9259	18.463	4.61574	41.5417	2.30787	53.081	9.23148	13.8472	9.23148	50.7731	13.8472	9.23148	16.1551	0	13.8472	4.61574	20.7708	11.5393	20.7708	0	25.3866	2.30787	34.618	0	0	9.23148	0	0	4.61574	2.30787	0	2.30787	2.30787
316	TGTCAGATCCGAGATT-1_4	12.0135	0	151.37	38.4431	12.0135	48.0538	4.80538	153.772	36.0404	21.6242	7.20807	0	0	21.6242	4.80538	9.61076	0	0	28.8323	4.80538	52.8592	9.61076	14.4161	0	38.4431	9.61076	4.80538	26.4296	2.40269	9.61076	7.20807	0	4.80538	9.61076	0	55.2619	4.80538	12.0135	0	4.80538	24.0269	0	0	2.40269	0	0	2.40269	2.40269
317	TGTCCACGTCGCTTGG-1_4	8.99685	0	152.946	38.2366	13.4953	58.4795	11.2461	200.18	44.9843	62.978	17.9937	0	0	26.9906	4.49843	40.4858	40.4858	11.2461	47.2335	2.24921	71.9748	4.49843	24.7413	6.74764	31.489	6.74764	4.49843	13.4953	13.4953	13.4953	4.49843	15.7445	24.7413	6.74764	0	42.735	2.24921	20.2429	0	0	6.74764	38.2366	2.24921	2.24921	0	0	0	4.49843
318	TGTCCACTCACTTTGT-1_4	8.74508	0	96.1959	21.8627	17.4902	21.8627	0	148.666	4.37254	39.3529	4.37254	4.37254	8.74508	17.4902	4.37254	17.4902	13.1176	8.74508	34.9803	4.37254	26.2352	4.37254	39.3529	13.1176	34.9803	13.1176	8.74508	13.1176	4.37254	8.74508	0	0	8.74508	4.37254	0	43.7254	4.37254	21.8627	0	0	0	0	0	4.37254	0	0	4.37254	0
319	TGTCCCAAGTCCCGAC-1_4	8.58553	0	160.979	30.0494	2.14638	17.1711	10.7319	238.249	25.7566	79.4162	10.7319	4.29277	19.3175	23.6102	2.14638	19.3175	21.4638	2.14638	45.0741	2.14638	60.0987	4.29277	19.3175	2.14638	30.0494	4.29277	10.7319	17.1711	2.14638	4.29277	4.29277	0	8.58553	10.7319	0	45.0741	0	17.1711	0	0	4.29277	0	2.14638	0	0	0	0	2.14638
320	TGTGAGTAGGGCCCTT-1_4	26.9207	0	198.799	16.5666	4.14164	39.3456	0	246.428	2.07082	72.4788	16.5666	0	12.4249	60.0538	0	33.1332	37.2748	2.07082	53.8414	8.28329	57.983	14.4958	10.3541	4.14164	62.1247	2.07082	8.28329	28.9915	0	26.9207	12.4249	2.07082	6.21247	8.28329	0	39.3456	2.07082	33.1332	0	0	6.21247	0	0	0	0	0	2.07082	0
321	TGTGCGGGTCCCTGAG-1_4	6.86813	0	235.806	32.0513	0	27.4725	0	244.963	0	16.0256	0	0	0	11.4469	6.86813	0	0	0	9.15751	0	59.5238	4.57875	13.7363	0	27.4725	2.28938	9.15751	4.57875	0	25.1832	0	9.15751	2.28938	0	0	43.4982	0	11.4469	0	0	4.57875	0	0	0	0	0	2.28938	0
322	TGTTCATTCACTAGCA-1_4	20.9125	0	231.939	17.1103	0	15.2091	0	384.03	49.4297	9.5057	5.70342	0	7.60456	5.70342	1.90114	3.80228	1.90114	1.90114	45.6274	1.90114	89.3536	13.308	1.90114	3.80228	53.2319	1.90114	5.70342	3.80228	0	13.308	7.60456	0	7.60456	9.5057	0	58.9354	0	9.5057	0	0	0	0	0	1.90114	0	0	1.90114	1.90114
323	TGTTCTAAGCGAATGC-1_4	15.6549	0	156.549	24.3521	15.6549	15.6549	1.73943	158.288	0	20.8732	6.95773	3.47887	5.2183	31.3098	1.73943	40.007	0	0	31.3098	10.4366	90.4505	1.73943	19.1338	1.73943	26.0915	8.69716	3.47887	8.69716	1.73943	19.1338	1.73943	0	5.2183	17.3943	0	33.0492	0	15.6549	0	0	6.95773	1.73943	0	1.73943	0	0	3.47887	1.73943
324	TGTTTGTTCGTGTGGC-1_4	5.32907	0	170.53	18.6517	2.66454	5.32907	2.66454	85.2651	13.3227	13.3227	0	2.66454	2.66454	13.3227	2.66454	0	0	2.66454	26.6454	0	87.9297	0	15.9872	2.66454	23.9808	0	0	2.66454	0	7.99361	0	0	0	7.99361	0	26.6454	5.32907	13.3227	0	0	13.3227	0	0	0	0	0	0	0
325	TTAATCCAGGTCTTTG-1_4	24.8633	0	134.262	27.3496	0	49.7265	0	191.447	37.2949	47.2402	2.48633	2.48633	14.918	12.4316	7.45898	42.2675	9.9453	9.9453	32.3222	9.9453	52.2128	2.48633	9.9453	9.9453	37.2949	2.48633	9.9453	19.8906	0	4.97265	0	0	4.97265	14.918	2.48633	47.2402	4.97265	14.918	0	0	9.9453	0	2.48633	0	0	0	7.45898	0
326	TTACAGGGTACACGTT-1_4	19.6207	0	191.847	34.8812	8.7203	41.4214	2.18007	191.847	45.7816	65.4022	13.0804	2.18007	10.9004	39.2413	0	63.2221	23.9808	8.7203	30.521	2.18007	61.0421	13.0804	19.6207	6.54022	34.8812	8.7203	10.9004	19.6207	4.36015	8.7203	10.9004	0	17.4406	10.9004	4.36015	50.1417	0	4.36015	2.18007	0	6.54022	2.18007	0	2.18007	0	0	15.2605	0
327	TTACAGGTCAAGCCTA-1_4	0	0	164.654	27.4424	10.9769	49.3963	0	181.12	38.4193	46.652	35.6751	5.48847	16.4654	38.4193	2.74424	68.6059	13.7212	8.23271	49.3963	13.7212	79.5829	0	19.2097	13.7212	35.6751	8.23271	10.9769	16.4654	0	2.74424	2.74424	0	10.9769	16.4654	0	49.3963	0	10.9769	0	0	0	0	5.48847	0	0	0	5.48847	8.23271
328	TTACCATTCCGTACGG-1_4	4.88998	0	190.709	22.0049	4.88998	41.5648	2.44499	195.599	9.77995	46.4548	7.33496	0	4.88998	22.0049	9.77995	4.88998	12.2249	7.33496	26.8949	0	63.5697	0	19.5599	0	61.1247	4.88998	4.88998	7.33496	2.44499	12.2249	7.33496	0	4.88998	14.6699	0	19.5599	0	24.4499	0	0	7.33496	0	2.44499	4.88998	0	0	0	0
329	TTACGCCGTCAAGTTC-1_4	0	0	120.331	20.0552	0	30.0827	2.50689	200.552	0	40.1103	22.562	0	0	45.1241	0	40.1103	10.0276	2.50689	15.0414	15.0414	47.631	0	2.50689	0	20.0552	5.01379	5.01379	10.0276	2.50689	15.0414	0	0	17.5483	5.01379	0	12.5345	0	5.01379	0	0	0	0	0	0	0	0	5.01379	0
330	TTACGTTTCGTAGCTA-1_4	12.0744	0	156.967	9.6595	21.7339	31.3934	0	154.552	24.1488	53.1273	9.6595	0	12.0744	26.5636	7.24463	26.5636	2.41488	12.0744	31.3934	7.24463	55.5421	7.24463	4.82975	2.41488	60.3719	16.9041	12.0744	9.6595	0	12.0744	9.6595	0	21.7339	9.6595	0	21.7339	2.41488	26.5636	7.24463	2.41488	16.9041	2.41488	0	0	2.41488	0	0	0
331	TTACTGTTCTACTGCC-1_4	5.86682	0	111.47	64.5351	5.86682	32.2675	2.93341	167.204	0	73.3353	0	0	14.6671	35.2009	0	46.9346	20.5339	8.80023	38.1344	14.6671	52.8014	0	11.7336	2.93341	44.0012	14.6671	20.5339	0	5.86682	5.86682	14.6671	0	11.7336	8.80023	2.93341	29.3341	2.93341	8.80023	2.93341	0	14.6671	5.86682	2.93341	0	0	0	0	0
332	TTAGGGTAGGTACAGC-1_4	4.55581	0	177.677	42.1412	3.41686	31.8907	1.13895	222.096	18.2232	12.5285	3.41686	2.2779	7.97267	36.4465	1.13895	11.3895	1.13895	0	37.5854	1.13895	55.8087	5.69476	28.4738	7.97267	37.5854	19.3622	7.97267	12.5285	1.13895	11.3895	6.83371	20.5011	5.69476	17.0843	0	39.8633	4.55581	20.5011	0	0	6.83371	0	3.41686	1.13895	0	0	3.41686	2.2779
333	TTCCACGAGGGACTGT-1_4	11.0773	0	132.927	58.1556	0	24.9238	0	229.853	33.2318	44.3091	11.0773	2.76932	13.8466	38.7704	11.0773	24.9238	22.1545	0	36.0011	2.76932	77.5408	0	30.4625	11.0773	33.2318	0	8.30795	13.8466	2.76932	8.30795	5.53863	0	0	8.30795	2.76932	30.4625	0	33.2318	0	2.76932	8.30795	0	0	2.76932	0	0	5.53863	2.76932
334	TTCCGGTCAGTTGTTG-1_4	17.8253	0	153.298	46.3458	3.56506	67.7362	7.13012	192.513	10.6952	60.6061	21.3904	0	0	53.4759	7.13012	21.3904	7.13012	14.2602	28.5205	35.6506	60.6061	0	28.5205	24.9554	46.3458	3.56506	17.8253	24.9554	3.56506	17.8253	7.13012	0	0	7.13012	0	53.4759	3.56506	10.6952	0	0	0	0	3.56506	7.13012	3.56506	0	3.56506	0
335	TTCCGTGAGTTGAAGT-1_4	43.3213	0	140.794	54.1516	10.8303	46.9314	18.0505	194.946	28.8809	32.491	7.22022	7.22022	0	46.9314	0	10.8303	10.8303	7.22022	39.7112	0	57.7617	3.61011	28.8809	0	50.5415	18.0505	18.0505	28.8809	3.61011	10.8303	3.61011	0	14.4404	3.61011	0	25.2708	0	21.6606	0	0	18.0505	0	0	0	0	0	10.8303	3.61011
336	TTCGCTGAGGTCGAGT-1_4	4.10172	4.10172	106.645	49.2207	0	41.0172	8.20345	200.984	8.20345	28.7121	8.20345	0	8.20345	24.6103	0	49.2207	4.10172	0	41.0172	0	73.831	0	24.6103	4.10172	20.5086	4.10172	0	16.4069	4.10172	24.6103	0	0	4.10172	0	4.10172	32.8138	0	20.5086	0	0	0	0	0	4.10172	0	0	0	0
337	TTCGCTGAGTGATTCC-1_4	9.67492	0	154.799	36.7647	9.67492	34.8297	13.5449	121.904	25.1548	58.0495	36.7647	0	1.93498	17.4149	1.93498	38.6997	9.67492	3.86997	40.6347	5.80495	90.9443	11.6099	23.2198	0	40.6347	9.67492	11.6099	9.67492	3.86997	21.2848	0	17.4149	11.6099	11.6099	0	48.3746	1.93498	19.3498	0	0	3.86997	0	1.93498	1.93498	0	0	9.67492	0
338	TTCTTCCCAGGAAGTC-1_4	8.71333	0	124.891	20.3311	5.80889	31.9489	5.80889	104.56	29.0444	29.0444	2.90444	0	0	31.9489	2.90444	14.5222	2.90444	0	8.71333	0	31.9489	0	14.5222	0	17.4267	8.71333	8.71333	20.3311	0	2.90444	8.71333	0	11.6178	8.71333	0	31.9489	2.90444	11.6178	0	0	14.5222	0	0	2.90444	0	0	5.80889	0
339	TTGGGCGGTTTCCAAG-1_4	14.0121	0	98.085	7.00607	2.33536	16.3475	0	93.4143	23.3536	0	0	0	2.33536	16.3475	2.33536	0	0	7.00607	46.7071	0	39.7011	9.34143	14.0121	0	23.3536	11.6768	2.33536	9.34143	0	16.3475	4.67071	0	2.33536	11.6768	0	23.3536	0	7.00607	0	0	16.3475	0	0	0	0	0	9.34143	0
340	TTTACCAAGGGTCAAC-1_4	0	0	252.525	37.8788	3.15657	34.7222	0	315.657	6.31313	9.4697	9.4697	0	0	3.15657	3.15657	3.15657	6.31313	3.15657	56.8182	6.31313	78.9141	0	22.096	0	56.8182	6.31313	3.15657	28.4091	0	31.5657	0	0	0	3.15657	0	34.7222	0	3.15657	0	0	0	0	0	3.15657	0	0	0	0
341	TTTACTGCATCGGTTA-1_4	7.39372	0	70.2403	55.4529	11.0906	48.0591	0	85.0277	22.1811	96.1183	7.39372	11.0906	0	25.878	0	29.5749	25.878	0	40.6654	3.69686	25.878	3.69686	40.6654	0	51.756	7.39372	14.7874	22.1811	0	7.39372	3.69686	11.0906	0	18.4843	0	33.2717	0	11.0906	0	0	0	0	3.69686	0	0	0	0	0
342	TTTAGTCGTCTACTGA-1_4	26.2161	0	75.7355	37.8678	8.73871	23.3032	2.9129	133.994	37.8678	34.9548	5.82581	5.82581	5.82581	29.129	2.9129	37.8678	8.73871	5.82581	29.129	5.82581	55.3452	0	29.129	5.82581	46.6065	11.6516	2.9129	8.73871	5.82581	11.6516	2.9129	0	5.82581	11.6516	0	23.3032	5.82581	14.5645	0	0	23.3032	0	0	0	0	0	0	0
343	TTTGACTTCTGCTTAT-1_4	17.5055	0	175.055	48.14	0	35.0109	0	100.656	17.5055	61.2691	26.2582	0	8.75274	48.14	0	39.3873	8.75274	4.37637	21.8818	21.8818	39.3873	0	30.6346	4.37637	35.0109	0	4.37637	13.1291	4.37637	13.1291	8.75274	17.5055	8.75274	4.37637	0	13.1291	0	17.5055	0	0	0	0	4.37637	4.37637	0	0	0	0
344	AAAGAACCAGGGTTGA-1_4	0	0	85.9254	18.9036	0	20.6221	0	94.518	18.9036	6.87403	8.59254	0	0	6.87403	0	27.4961	0	8.59254	18.9036	1.71851	41.2442	0	10.3111	0	36.0887	12.0296	3.43702	10.3111	0	8.59254	6.87403	0	6.87403	3.43702	0	20.6221	0	12.0296	0	0	0	0	0	1.71851	0	0	1.71851	0
345	AAAGGTAGTGATCGTT-1_4	13.0753	0	112.448	23.5356	7.84519	18.3054	0	162.134	33.9958	26.1506	2.61506	5.23013	0	7.84519	0	20.9205	2.61506	2.61506	31.3808	0	54.9163	0	18.3054	2.61506	36.6109	5.23013	5.23013	7.84519	0	5.23013	0	0	2.61506	7.84519	2.61506	31.3808	2.61506	7.84519	0	0	0	0	0	2.61506	0	0	0	0
346	AAAGTGACAGTCAGCC-1_4	0	0	107.991	14.9526	1.66141	8.30703	0	109.653	13.2912	3.32281	6.64562	0	0	9.96843	0	1.66141	3.32281	6.64562	33.2281	0	46.5194	0	3.32281	0	14.9526	1.66141	1.66141	4.98422	3.32281	0	0	0	6.64562	0	1.66141	21.5983	0	9.96843	0	0	0	0	0	0	0	0	0	0
347	AAGACAAAGCGTGCTC-1_4	6.51042	0	143.229	13.0208	0	29.2969	3.25521	169.271	0	39.0625	6.51042	0	0	19.5312	0	6.51042	0	0	84.6354	0	48.8281	3.25521	3.25521	0	9.76562	6.51042	0	3.25521	0	3.25521	3.25521	0	6.51042	6.51042	0	35.8073	0	16.276	0	0	0	3.25521	0	0	0	0	0	0
348	AAGCATCGTGGAACCA-1_4	10.0604	0	90.5433	10.0604	0	23.4742	0	103.957	20.1207	30.1811	6.70691	0	3.35345	26.8276	0	30.1811	0	3.35345	20.1207	3.35345	46.9484	0	0	6.70691	16.7673	6.70691	3.35345	13.4138	0	10.0604	6.70691	0	6.70691	3.35345	0	26.8276	3.35345	6.70691	0	0	6.70691	0	0	0	0	0	0	0
349	AAGCCATCACCTAAAC-1_4	0	0	160.619	20.8209	2.97442	32.7186	0	229.03	5.94884	14.8721	11.8977	0	0	2.97442	0	0	0	0	47.5907	0	53.5396	0	20.8209	0	41.6419	5.94884	0	11.8977	0	2.97442	2.97442	0	2.97442	0	0	29.7442	2.97442	8.92326	0	0	0	0	0	0	0	0	0	0
350	AAGCGTTAGCGTGCTC-1_4	12.3343	0	101.758	6.16713	0	18.5014	0	83.2562	0	9.25069	12.3343	0	0	0	6.16713	15.4178	3.08356	12.3343	30.8356	3.08356	67.8384	0	0	0	21.585	0	0	3.08356	0	9.25069	0	0	0	0	0	24.6685	0	0	0	0	3.08356	0	0	0	0	0	3.08356	0
351	AATCACGAGGAACGAA-1_4	14.4613	0	108.46	14.4613	0	14.4613	0	231.381	7.23066	7.23066	7.23066	0	7.23066	28.9226	0	0	7.23066	0	7.23066	7.23066	57.8453	0	21.692	0	21.692	0	0	7.23066	7.23066	0	0	7.23066	7.23066	0	0	43.3839	0	7.23066	0	0	7.23066	0	0	0	0	0	0	0
352	AATCGACGTGTGGACA-1_4	0	0	124.288	36.2506	0	5.17866	0	134.645	15.536	5.17866	5.17866	0	0	0	0	0	5.17866	0	15.536	0	56.9653	0	10.3573	0	15.536	10.3573	0	0	0	10.3573	0	0	0	0	0	20.7147	0	5.17866	0	0	0	0	0	0	0	0	0	0
353	AATGACCGTACGTGTT-1_4	0	0	156.665	21.2427	0	26.5534	0	183.218	47.7961	26.5534	7.96601	2.65534	5.31067	0	2.65534	47.7961	0	7.96601	42.4854	5.31067	90.2815	0	5.31067	0	23.898	2.65534	2.65534	10.6213	7.96601	7.96601	2.65534	0	7.96601	10.6213	0	23.898	0	18.5874	0	0	5.31067	0	0	0	0	0	2.65534	0
354	AATGCCAAGTACTGTC-1_4	5.70017	0	131.104	11.4003	0	3.80011	0	43.7013	5.70017	0	3.80011	0	0	13.3004	1.90006	15.2005	0	1.90006	19.0006	0	58.9018	1.90006	0	0	9.50029	0	3.80011	3.80011	0	3.80011	0	0	0	1.90006	0	17.1005	0	5.70017	0	0	0	0	0	0	0	0	1.90006	0
355	AATGCCAGTCGTGATT-1_4	2.76243	0	63.5359	2.76243	2.76243	16.5746	0	44.1989	0	2.76243	0	0	2.76243	2.76243	0	5.52486	0	2.76243	2.76243	0	66.2983	0	5.52486	0	35.9116	2.76243	0	8.28729	0	5.52486	0	0	0	0	0	11.0497	0	5.52486	0	0	0	0	0	0	0	0	0	0
356	AATGGAATCAAGAGTA-1_4	0	0	161.435	14.9477	5.97907	20.9268	0	164.425	0	5.97907	2.98954	2.98954	0	14.9477	2.98954	26.9058	0	0	59.7907	5.97907	56.8012	2.98954	11.9581	0	17.9372	11.9581	0	8.96861	0	5.97907	2.98954	0	8.96861	0	8.96861	29.8954	0	5.97907	0	0	5.97907	0	0	2.98954	0	0	0	0
357	AATTCCTTCAAGGTGG-1_4	12.7361	0	118.871	12.7361	2.12269	8.49077	0	110.38	4.24538	0	0	0	6.36807	10.6135	4.24538	19.1042	0	0	25.4723	8.49077	27.595	2.12269	12.7361	0	38.2084	2.12269	2.12269	10.6135	0	10.6135	6.36807	0	2.12269	0	0	14.8588	2.12269	4.24538	0	0	0	0	0	0	0	2.12269	0	0
358	AATTTCCGTGAATAAC-1_4	3.57718	0	162.762	14.3087	3.57718	0	1.78859	116.258	28.6174	3.57718	0	0	0	7.15436	0	10.7315	0	5.36577	17.8859	0	64.3892	1.78859	1.78859	0	10.7315	3.57718	1.78859	3.57718	0	0	0	0	0	1.78859	0	25.0402	1.78859	7.15436	0	0	0	0	0	0	0	0	0	3.57718
359	ACAAAGACATGACTTG-1_4	10.923	0	87.3839	5.4615	5.4615	38.2305	0	92.8454	27.3075	10.923	16.3845	0	10.923	54.615	0	32.769	5.4615	5.4615	16.3845	5.4615	54.615	0	10.923	0	32.769	0	5.4615	16.3845	0	5.4615	10.923	0	5.4615	10.923	10.923	10.923	0	16.3845	0	0	0	0	0	0	0	0	0	0
360	ACAAAGATCCGTGTAA-1_4	4.21408	0	136.957	10.5352	4.21408	4.21408	0	189.633	23.1774	2.10704	6.32111	0	0	8.42815	0	0	0	4.21408	61.1041	0	90.6026	0	10.5352	0	8.42815	2.10704	4.21408	2.10704	0	2.10704	0	0	0	8.42815	0	18.9633	0	18.9633	0	2.10704	0	0	0	4.21408	0	0	2.10704	0
361	ACAAGCTTCAGTGTCA-1_4	3.32116	0	96.3135	26.5692	0	6.64231	0	172.7	19.9269	9.96347	6.64231	3.32116	6.64231	16.6058	3.32116	19.9269	3.32116	6.64231	23.2481	16.6058	59.7808	0	23.2481	0	13.2846	3.32116	0	13.2846	0	0	0	0	9.96347	9.96347	0	23.2481	0	19.9269	0	0	0	0	0	0	0	0	6.64231	0
362	ACACAGTAGTCACACT-1_4	0	0	69.7425	21.4592	0	5.36481	0	134.12	16.0944	16.0944	5.36481	0	0	0	0	26.824	0	5.36481	16.0944	0	37.5536	0	10.7296	0	26.824	0	0	5.36481	0	0	0	0	16.0944	0	0	0	0	21.4592	0	0	0	0	5.36481	0	0	0	0	0
363	ACACAGTCAAATGAAC-1_4	3.70782	0	96.4034	11.1235	3.70782	3.70782	0	122.358	29.6626	14.8313	22.2469	0	0	7.41565	11.1235	14.8313	0	0	51.9095	0	25.9548	7.41565	3.70782	0	25.9548	0	3.70782	11.1235	0	7.41565	3.70782	0	3.70782	7.41565	0	7.41565	0	3.70782	0	0	3.70782	0	0	3.70782	0	0	3.70782	0
364	ACACAGTGTACGACAG-1_4	8.26446	0	90.9091	20.6612	0	28.9256	0	53.719	28.9256	24.7934	0	4.13223	4.13223	12.3967	0	24.7934	12.3967	12.3967	33.0579	0	12.3967	0	4.13223	4.13223	41.3223	16.5289	8.26446	12.3967	0	0	8.26446	0	12.3967	4.13223	0	33.0579	4.13223	4.13223	0	0	0	0	0	0	0	0	8.26446	0
365	ACACCAACACTACGGC-1_4	5.01253	0	164.411	15.0376	5.01253	2.00501	1.00251	142.356	43.1078	7.01754	3.00752	0	0	14.0351	0	13.0326	1.00251	2.00501	50.1253	1.00251	65.1629	1.00251	8.02005	1.00251	31.0777	7.01754	2.00501	5.01253	0	7.01754	4.01003	0	3.00752	9.02256	0	27.0677	0	8.02005	0	0	5.01253	1.00251	0	0	0	0	0	0
366	ACATCGAGTTGGCCGT-1_4	5.63936	0	112.787	8.45904	2.81968	22.5575	0	166.361	9.86888	2.81968	14.0984	0	0	9.86888	1.40984	31.0165	1.40984	2.81968	40.8854	0	63.4428	0	5.63936	0	11.2787	7.0492	5.63936	1.40984	1.40984	1.40984	1.40984	0	1.40984	2.81968	0	12.6886	1.40984	11.2787	0	0	0	0	0	0	0	0	0	0
367	ACCGTTCGTATACCTG-1_4	0	0	109.89	12.9282	0	19.3924	0	71.1054	19.3924	45.2489	6.46412	0	0	0	0	0	6.46412	12.9282	12.9282	6.46412	19.3924	0	0	0	6.46412	0	6.46412	0	0	0	0	0	12.9282	0	0	12.9282	0	6.46412	0	0	0	0	0	0	0	0	0	0
368	ACGATCACACAGAGCA-1_4	0	0	60.3448	17.2414	0	8.62069	0	103.448	17.2414	0	0	0	0	0	0	51.7241	0	0	17.2414	0	60.3448	0	0	0	8.62069	0	8.62069	0	0	17.2414	0	0	0	0	0	34.4828	0	0	0	0	0	0	0	0	0	0	0	0
369	ACGATGTGTGAGGCAT-1_4	11.9863	1.71233	131.849	27.3973	5.13699	17.1233	0	166.096	17.1233	17.1233	17.1233	1.71233	0	27.3973	0	18.8356	6.84932	3.42466	47.9452	6.84932	58.2192	0	10.274	0	37.6712	3.42466	3.42466	13.6986	1.71233	10.274	0	0	6.84932	10.274	0	35.9589	0	11.9863	0	1.71233	0	0	0	0	0	0	0	0
370	ACGGGTCAGGGACCAT-1_4	12.1029	0	145.234	24.2057	3.02572	15.1286	0	260.212	0	9.07716	6.05144	0	0	24.2057	0	45.3858	12.1029	12.1029	66.5658	0	39.3343	3.02572	9.07716	0	24.2057	3.02572	3.02572	9.07716	0	3.02572	6.05144	0	9.07716	12.1029	0	33.2829	3.02572	12.1029	0	0	0	0	0	3.02572	0	0	0	0
371	ACGGTCGCAGTCTGGC-1_4	0	0	71.7131	7.96813	0	7.96813	0	111.554	23.9044	0	0	0	0	0	0	23.9044	0	0	31.8725	0	7.96813	0	7.96813	0	0	0	0	0	0	0	0	0	0	0	0	0	0	0	0	0	0	0	0	0	0	0	0	0
372	ACGGTTAAGGAACGCT-1_4	10.6838	0	137.363	9.15751	0	9.15751	0	151.099	35.1038	7.63126	4.57875	0	1.52625	7.63126	0	10.6838	6.10501	1.52625	39.6825	1.52625	85.4701	3.0525	3.0525	3.0525	22.8938	13.7363	3.0525	7.63126	0	13.7363	0	0	4.57875	1.52625	0	22.8938	1.52625	10.6838	0	0	0	0	0	1.52625	0	1.52625	0	0
373	ACGTAACTCAACTGGT-1_4	7.93651	0	95.2381	13.8889	0	17.8571	0	71.4286	13.8889	7.93651	1.98413	0	0	7.93651	1.98413	0	0	7.93651	25.7937	0	49.6032	0	9.92063	0	31.746	1.98413	1.98413	7.93651	0	7.93651	0	0	3.96825	0	0	17.8571	0	1.98413	0	0	0	0	0	0	0	0	0	0
374	ACGTAGTCACTCAAGT-1_4	9.50269	0	110.865	28.5081	12.6703	31.6756	6.33513	104.53	28.5081	34.8432	6.33513	0	0	9.50269	3.16756	19.0054	0	3.16756	38.0108	0	41.1783	0	28.5081	3.16756	34.8432	12.6703	9.50269	12.6703	0	3.16756	3.16756	0	9.50269	9.50269	0	34.8432	0	28.5081	0	0	3.16756	0	0	0	0	0	3.16756	0
375	ACTACGACATACACCA-1_4	4.78583	0	136.396	40.6796	0	14.3575	0	145.968	14.3575	9.57167	11.9646	0	0	7.17875	4.78583	26.3221	0	2.39292	52.6442	2.39292	62.2158	0	4.78583	0	31.1079	2.39292	2.39292	4.78583	4.78583	2.39292	0	0	4.78583	2.39292	0	21.5363	2.39292	2.39292	0	0	7.17875	0	2.39292	0	0	0	0	0
376	ACTATCTGTAATCAGA-1_4	5.33191	0	146.628	47.9872	2.66596	15.9957	0	125.3	31.9915	39.9893	10.6638	0	5.33191	2.66596	5.33191	10.6638	13.3298	10.6638	26.6596	2.66596	37.3234	5.33191	7.99787	0	13.3298	15.9957	5.33191	2.66596	2.66596	13.3298	2.66596	0	5.33191	5.33191	0	37.3234	0	26.6596	0	0	5.33191	0	0	0	0	0	0	0
377	ACTCTCGAGACTTCAC-1_4	10.8085	0	134.025	4.32339	0	23.7786	0	129.702	36.7488	12.9702	10.8085	2.16169	0	6.48508	0	28.102	0	0	28.102	2.16169	36.7488	0	4.32339	0	21.6169	0	4.32339	6.48508	2.16169	10.8085	0	0	2.16169	8.64678	0	21.6169	0	0	0	0	0	0	0	0	0	0	0	0
378	ACTGTCCGTGCATACT-1_4	16.4512	0	145.711	16.4512	11.7509	23.5018	0	112.808	14.1011	16.4512	7.05053	0	11.7509	7.05053	0	9.40071	2.35018	4.70035	35.2526	9.40071	47.0035	0	7.05053	4.70035	16.4512	2.35018	2.35018	14.1011	0	16.4512	0	0	2.35018	9.40071	0	35.2526	0	2.35018	0	0	0	0	0	0	0	0	2.35018	0
379	ACTTAGGGTTCGAACT-1_4	0	0	84.5771	9.95025	0	29.8507	4.97512	129.353	54.7264	39.801	0	0	0	14.9254	0	14.9254	9.95025	0	54.7264	4.97512	54.7264	0	0	0	0	4.97512	4.97512	9.95025	0	9.95025	9.95025	0	14.9254	0	0	19.9005	0	4.97512	0	0	9.95025	0	0	0	0	0	0	0
380	AGAAATGGTAGTATAG-1_4	9.78474	0	90.5088	24.4618	2.44618	26.908	0	124.755	24.4618	12.2309	4.89237	0	2.44618	9.78474	0	61.1546	2.44618	2.44618	46.4775	2.44618	48.9237	0	4.89237	4.89237	26.908	2.44618	9.78474	7.33855	0	9.78474	2.44618	0	7.33855	7.33855	0	17.1233	0	0	0	0	0	0	4.89237	0	0	0	0	0
381	AGAACAACACCCAAGC-1_4	21.3163	0	143.885	10.6581	2.66454	5.32907	2.66454	141.22	7.99361	7.99361	5.32907	2.66454	0	0	5.32907	2.66454	0	0	37.3035	0	79.9361	2.66454	7.99361	0	26.6454	2.66454	5.32907	2.66454	2.66454	13.3227	0	0	7.99361	0	0	26.6454	0	13.3227	0	2.66454	7.99361	5.32907	0	0	0	0	2.66454	0
382	AGAAGTATCGTGGTAT-1_4	0	0	135.468	7.38916	0	36.9458	0	71.4286	0	7.38916	4.92611	0	0	17.2414	4.92611	9.85222	2.46305	4.92611	36.9458	0	61.5764	0	7.38916	0	12.3153	4.92611	4.92611	4.92611	0	7.38916	0	4.92611	4.92611	4.92611	0	19.7044	0	12.3153	0	0	0	0	0	0	0	0	2.46305	0
383	AGACAGGAGCAGGCAT-1_4	9.7688	0	117.226	32.5627	3.25627	13.0251	3.25627	100.944	9.7688	48.844	22.7939	0	9.7688	32.5627	0	32.5627	0	0	32.5627	3.25627	68.3816	3.25627	13.0251	3.25627	48.844	3.25627	9.7688	6.51254	3.25627	6.51254	6.51254	0	3.25627	19.5376	0	45.5878	0	16.2813	0	0	0	0	0	0	0	0	0	0
384	AGATAGACAAGAAATC-1_4	0	0	157.761	2.54453	0	5.08906	0	38.1679	0	0	2.54453	0	0	5.08906	0	2.54453	0	5.08906	25.4453	0	71.2468	0	0	0	7.63359	0	7.63359	2.54453	0	5.08906	2.54453	0	0	0	0	22.9008	2.54453	5.08906	0	0	0	0	0	0	0	0	0	0
385	AGATAGATCGAACCAT-1_4	12.3381	0	117.212	12.3381	0	8.22538	0	135.719	14.3944	4.11269	14.3944	0	0	4.11269	0	10.2817	4.11269	2.05634	37.0142	4.11269	45.2396	2.05634	6.16903	0	32.9015	10.2817	2.05634	4.11269	0	12.3381	0	0	0	2.05634	0	30.8452	0	4.11269	0	0	0	0	0	0	0	0	2.05634	0
386	AGATCCACAGTGACCC-1_4	0	7.34754	95.518	0	0	14.6951	0	73.4754	22.0426	36.7377	0	0	0	7.34754	0	14.6951	0	0	7.34754	0	22.0426	0	7.34754	0	14.6951	0	0	0	0	14.6951	0	0	0	0	0	44.0852	0	0	0	0	0	7.34754	7.34754	0	0	0	0	0
387	AGATCGTGTGCGTTTA-1_4	4.2735	0	192.308	2.13675	4.2735	21.3675	0	128.205	17.094	14.9573	14.9573	0	4.2735	8.54701	4.2735	4.2735	4.2735	2.13675	21.3675	2.13675	36.3248	2.13675	2.13675	0	21.3675	4.2735	0	0	2.13675	17.094	0	0	6.41026	0	0	23.5043	0	10.6838	0	0	0	0	0	0	0	0	2.13675	0
388	AGATGCTGTTGCCTAA-1_4	1.34264	0	89.957	16.1117	0	5.37057	1.34264	95.3276	9.3985	4.02793	1.34264	0	1.34264	6.71321	0	17.4544	1.34264	1.34264	41.6219	1.34264	68.4748	0	12.0838	1.34264	10.7411	5.37057	2.68528	6.71321	0	5.37057	4.02793	0	4.02793	4.02793	0	13.4264	0	6.71321	0	0	0	0	0	1.34264	0	0	0	0
389	AGCATCACAAACGTGG-1_4	2.56016	0	158.73	34.5622	1.28008	10.2407	1.28008	139.529	21.7614	14.0809	5.12033	1.28008	6.40041	10.2407	1.28008	7.68049	0	8.96057	53.7634	5.12033	80.6452	0	12.8008	0	28.1618	10.2407	2.56016	8.96057	1.28008	5.12033	3.84025	0	7.68049	0	1.28008	29.4419	3.84025	3.84025	0	1.28008	1.28008	0	0	2.56016	0	0	1.28008	1.28008
390	AGGATAAAGAATTGTG-1_4	16.6389	0	95.6739	8.31947	0	0	0	29.1181	4.15973	0	0	0	0	20.7987	4.15973	0	4.15973	4.15973	4.15973	0	37.4376	0	8.31947	0	45.7571	4.15973	0	4.15973	0	12.4792	0	0	4.15973	8.31947	0	8.31947	0	33.2779	0	0	12.4792	0	0	0	0	0	4.15973	0
391	AGGGCCTTCTCATTTG-1_4	0	0	111.111	0	0	9.52381	0	104.762	15.873	14.2857	1.5873	0	0	4.7619	0	6.34921	0	0	36.5079	1.5873	58.7302	0	1.5873	0	14.2857	4.7619	3.1746	9.52381	0	3.1746	0	0	6.34921	1.5873	0	23.8095	1.5873	12.6984	0	0	0	1.5873	0	0	0	0	1.5873	0
392	AGGGCTCCACTTCTCG-1_4	21.5686	0	121.569	15.6863	1.96078	11.7647	0	94.1176	0	3.92157	5.88235	0	0	5.88235	3.92157	3.92157	0	0	27.451	3.92157	64.7059	0	1.96078	0	21.5686	0	1.96078	0	0	15.6863	0	0	9.80392	0	0	23.5294	0	7.84314	0	0	0	0	0	1.96078	0	0	0	0
393	AGGTAGGCAGTGCGCT-1_4	0	0	90.8147	10.3788	0	12.9735	0	179.035	0	31.1365	7.78412	0	0	12.9735	0	10.3788	2.59471	2.59471	54.4888	5.18941	44.11	2.59471	12.9735	0	12.9735	0	0	0	0	5.18941	0	0	2.59471	5.18941	0	12.9735	0	7.78412	0	0	0	0	0	0	0	0	2.59471	0
394	AGGTTACTCGCTGCGA-1_4	5.47196	0	98.4952	10.9439	0	8.20793	0	84.8153	32.8317	10.9439	13.6799	0	0	5.47196	0	19.1518	0	5.47196	35.5677	0	62.9275	0	2.73598	0	30.0958	0	2.73598	2.73598	0	2.73598	0	0	2.73598	2.73598	0	19.1518	0	5.47196	0	0	0	0	0	0	0	0	0	0
395	AGGTTACTCTTCGATT-1_4	0	0	67.4476	31.9489	0	21.2993	0	173.944	14.1995	7.09975	17.7494	0	3.54988	14.1995	3.54988	24.8491	14.1995	0	24.8491	7.09975	63.8978	0	3.54988	0	17.7494	0	7.09975	3.54988	3.54988	14.1995	3.54988	0	0	3.54988	0	31.9489	0	7.09975	0	0	0	0	0	0	0	0	0	0
396	AGGTTGTCAGGGTCTC-1_4	2.82486	0	64.9718	0	0	8.47458	5.64972	84.7458	0	0	5.64972	0	0	11.2994	0	0	2.82486	0	22.5989	0	39.548	0	22.5989	0	36.7232	2.82486	2.82486	2.82486	0	8.47458	2.82486	0	0	5.64972	0	14.1243	0	5.64972	0	0	0	0	0	0	0	0	0	0
397	AGGTTGTTCTCGTCGT-1_4	5.81226	0	90.0901	2.90613	0	20.3429	0	136.588	29.0613	0	14.5307	0	5.81226	8.7184	0	14.5307	0	0	14.5307	0	55.2165	0	11.6245	0	37.7797	11.6245	5.81226	2.90613	0	2.90613	0	0	0	0	0	8.7184	0	0	0	0	0	0	0	0	0	0	0	0
398	AGTCTCCGTCCCTAAA-1_4	0	0	65.4397	16.3599	0	0	0	69.5297	12.2699	0	0	0	0	8.17996	0	12.2699	0	4.08998	32.7198	0	24.5399	0	0	0	28.6299	0	0	4.08998	0	4.08998	0	0	0	0	0	16.3599	0	4.08998	0	0	0	0	0	0	0	0	0	0
399	AGTGACTAGTGCTAGG-1_4	6.49773	0	162.443	29.2398	0	25.9909	3.24886	97.4659	25.9909	42.2352	9.74659	3.24886	3.24886	9.74659	0	19.4932	12.9955	6.49773	19.4932	3.24886	45.4841	3.24886	9.74659	3.24886	38.9864	9.74659	16.2443	22.742	0	22.742	6.49773	0	3.24886	6.49773	0	29.2398	0	32.4886	0	0	3.24886	0	0	0	0	0	0	0
400	AGTGATCCATCTGTTT-1_4	20.0067	0	113.371	3.33444	0	10.0033	0	103.368	0	26.6756	3.33444	0	0	16.6722	0	33.3444	0	3.33444	30.01	13.3378	50.0167	0	10.0033	0	30.01	16.6722	6.66889	20.0067	0	10.0033	0	0	6.66889	0	0	26.6756	0	0	0	3.33444	0	23.3411	0	3.33444	0	0	6.66889	0
401	AGTGTTGAGGTACAGC-1_4	3.62582	0	87.0196	43.5098	0	32.6323	0	83.3938	0	3.62582	7.25163	0	7.25163	18.1291	0	7.25163	7.25163	0	36.2582	0	54.3872	0	0	3.62582	21.7549	3.62582	7.25163	0	0	7.25163	3.62582	0	7.25163	3.62582	0	32.6323	0	14.5033	0	0	0	0	0	3.62582	0	0	0	0
402	ATACCGACAGATACTC-1_4	6.28536	0	87.995	9.42803	6.28536	12.5707	0	153.991	15.7134	28.2841	6.28536	3.14268	0	15.7134	0	9.42803	9.42803	3.14268	31.4268	0	62.8536	0	25.1414	3.14268	9.42803	3.14268	9.42803	3.14268	0	12.5707	0	0	3.14268	3.14268	0	25.1414	0	34.5695	0	0	0	0	3.14268	3.14268	0	0	3.14268	0
403	ATCACGAAGGACCCAA-1_4	0	4.37828	70.0525	21.8914	0	21.8914	0	65.6743	26.2697	8.75657	0	0	0	21.8914	0	8.75657	4.37828	13.1349	21.8914	0	61.296	0	8.75657	0	21.8914	4.37828	4.37828	0	0	0	0	8.75657	4.37828	0	0	17.5131	0	13.1349	0	0	0	0	0	0	0	0	0	0
404	ATCACTTTCACTTGTT-1_4	0	0	88.4376	13.1019	0	0	0	124.468	9.8264	6.55093	0	0	0	3.27547	0	0	0	3.27547	58.9584	0	52.4075	0	0	0	22.9283	0	0	0	0	3.27547	0	0	3.27547	0	0	9.8264	0	3.27547	0	0	0	0	0	0	0	0	0	0
405	ATCCCTGGTCACGTGC-1_4	0	0	113.36	24.2915	0	0	8.09717	140.351	18.8934	8.09717	13.4953	0	0	5.39811	0	0	0	0	37.7868	0	67.4764	0	16.1943	0	53.9811	2.69906	5.39811	10.7962	0	8.09717	2.69906	0	0	5.39811	0	18.8934	0	5.39811	0	0	0	0	0	0	0	0	0	0
406	ATCTCTACAACTCGAT-1_4	3.64166	0	123.816	10.925	0	25.4916	0	123.816	7.28332	3.64166	10.925	0	0	21.85	0	40.0583	0	0	25.4916	0	50.9832	0	0	0	18.2083	0	3.64166	0	0	7.28332	0	0	0	0	0	18.2083	0	7.28332	0	0	0	0	3.64166	0	0	0	0	0
407	ATCTCTAGTTACCCTC-1_4	0	0	170.404	0	0	11.9581	0	176.383	0	17.9372	23.9163	5.97907	0	17.9372	0	26.9058	5.97907	8.96861	17.9372	5.97907	50.8221	0	5.97907	0	23.9163	11.9581	0	11.9581	0	5.97907	2.98954	0	2.98954	0	0	17.9372	8.96861	8.96861	0	0	0	0	0	0	0	0	0	0
408	ATCTCTAGTTATGACC-1_4	7.16589	0	78.8248	3.58295	0	3.58295	0	78.8248	17.9147	3.58295	0	0	3.58295	0	0	17.9147	0	10.7488	14.3318	0	85.9907	3.58295	0	0	17.9147	3.58295	0	10.7488	0	7.16589	0	0	0	3.58295	7.16589	7.16589	0	0	0	0	0	0	0	0	0	0	0	0
409	ATCTTCAGTCAGACTT-1_4	8.27358	0	132.377	16.5472	0	35.8522	0	135.135	8.27358	22.0629	5.51572	0	13.7893	8.27358	0	30.3365	2.75786	5.51572	63.4308	0	55.1572	0	13.7893	2.75786	19.305	8.27358	8.27358	2.75786	2.75786	8.27358	2.75786	0	8.27358	0	0	27.5786	2.75786	5.51572	0	0	11.0314	0	0	0	0	0	2.75786	0
410	ATGAAAGGTTGTCCCT-1_4	0	0	180.694	0	0	4.75511	0	194.96	33.2858	19.0204	0	0	4.75511	0	0	33.2858	0	4.75511	19.0204	0	57.0613	0	9.51022	0	19.0204	9.51022	4.75511	0	4.75511	0	0	0	0	0	0	33.2858	0	9.51022	0	0	4.75511	0	0	0	0	0	0	0
411	ATGAGGGCACGCTGAC-1_4	22.8624	0	100.594	13.7174	0	9.14495	4.57247	137.174	32.0073	50.2972	4.57247	0	0	4.57247	0	22.8624	0	4.57247	13.7174	9.14495	54.8697	0	9.14495	9.14495	41.1523	13.7174	0	4.57247	4.57247	0	0	0	9.14495	0	0	22.8624	0	18.2899	0	0	0	22.8624	4.57247	0	0	0	4.57247	0
412	ATGATCGCACGTATAC-1_4	3.86698	0	100.541	19.3349	19.3349	19.3349	0	166.28	11.6009	15.4679	0	0	3.86698	7.73395	0	11.6009	0	19.3349	23.2019	3.86698	46.4037	0	15.4679	0	19.3349	0	23.2019	7.73395	7.73395	7.73395	7.73395	0	3.86698	3.86698	0	34.8028	0	15.4679	0	0	0	0	0	3.86698	0	0	3.86698	3.86698
413	ATGGTTGAGCAGCGAT-1_4	4.06394	1.35465	123.273	17.6104	2.70929	10.8372	0	180.168	16.2558	2.70929	8.12788	0	4.06394	1.35465	1.35465	29.8022	0	1.35465	44.7033	2.70929	66.3777	2.70929	10.8372	1.35465	13.5465	1.35465	0	5.41859	1.35465	1.35465	4.06394	0	6.77323	6.77323	0	28.4476	1.35465	1.35465	0	0	0	0	1.35465	2.70929	0	0	1.35465	0
414	ATTATCCTCGGCCAAC-1_4	4.32059	0	92.8926	8.64118	0	2.16029	0	153.381	19.4426	0	4.32059	0	4.32059	10.8015	0	0	0	4.32059	51.8471	0	66.9691	2.16029	4.32059	0	17.2824	4.32059	2.16029	6.48088	0	6.48088	0	0	10.8015	0	0	41.0456	4.32059	4.32059	0	0	0	0	0	0	0	0	0	0
415	ATTCAGGCAAGCGAAC-1_4	7.43494	0	122.677	11.1524	3.71747	7.43494	0	204.461	0	3.71747	0	0	0	14.8699	0	14.8699	0	0	18.5874	7.43494	78.0669	0	11.1524	0	7.43494	14.8699	3.71747	3.71747	0	7.43494	3.71747	0	3.71747	0	0	26.0223	0	26.0223	0	0	0	0	0	0	0	0	0	0
416	ATTCATCCAACATACC-1_4	12.5431	0	141.11	18.8147	4.70367	14.111	0	156.789	34.4936	10.9752	10.9752	0	0	6.27156	3.13578	40.7651	3.13578	4.70367	28.222	1.56789	72.1229	0	6.27156	1.56789	47.0367	4.70367	6.27156	4.70367	0	4.70367	0	0	3.13578	4.70367	1.56789	28.222	0	3.13578	0	0	0	0	0	0	0	0	4.70367	0
417	ATTCTACCATACCATG-1_4	15.1	0	122.688	9.43752	5.66251	9.43752	0	130.238	0	5.66251	3.77501	0	0	9.43752	0	1.8875	0	5.66251	22.6501	0	47.1876	1.8875	9.43752	0	41.5251	3.77501	1.8875	1.8875	0	11.325	0	0	1.8875	0	0	16.9875	0	9.43752	0	0	0	0	0	0	0	0	3.77501	0
418	ATTGTTCAGTATGGAT-1_4	14.8943	0	119.154	0	2.97885	20.852	0	157.879	0	11.9154	8.93655	0	0	11.9154	0	44.6828	0	14.8943	17.8731	5.9577	71.4924	0	2.97885	0	23.8308	14.8943	8.93655	5.9577	2.97885	11.9154	14.8943	0	14.8943	8.93655	0	14.8943	0	32.7674	0	0	0	0	0	0	0	0	0	0
419	ATTTCACAGGATATGT-1_4	0	0	140.612	24.8139	0	8.2713	0	41.3565	16.5426	16.5426	0	0	0	0	0	16.5426	0	0	16.5426	0	41.3565	0	8.2713	0	0	0	8.2713	8.2713	0	8.2713	0	0	8.2713	0	0	24.8139	0	8.2713	0	0	16.5426	0	0	0	0	0	0	0
420	CAACCAACATGAAAGT-1_4	7.18391	0	153.257	26.341	0	14.3678	14.3678	191.571	0	26.341	11.9732	0	4.78927	11.9732	0	19.1571	4.78927	7.18391	23.9464	2.39464	88.6015	0	21.5517	0	45.4981	2.39464	7.18391	16.7625	0	19.1571	0	0	9.57854	2.39464	4.78927	38.3142	0	31.1303	0	0	2.39464	0	0	2.39464	0	0	4.78927	0
421	CAAGACTCAATGAAAC-1_4	2.28676	0	100.617	16.0073	0	22.8676	0	123.485	16.0073	16.0073	2.28676	0	2.28676	13.7206	0	20.5808	4.57352	6.86028	13.7206	0	52.5955	2.28676	4.57352	0	27.4411	0	0	18.2941	0	4.57352	0	6.86028	11.4338	13.7206	0	16.0073	0	4.57352	0	0	2.28676	2.28676	0	0	0	0	0	0
422	CAAGGGATCAATCCAG-1_4	0	0	187.434	13.1996	0	5.27983	0	124.076	36.9588	0	7.91975	0	2.63992	7.91975	0	0	0	2.63992	29.0391	0	113.516	0	23.7592	2.63992	21.1193	2.63992	15.8395	13.1996	0	18.4794	0	0	5.27983	0	0	31.679	2.63992	7.91975	0	0	0	0	0	2.63992	0	0	2.63992	0
423	CAATACGTCAAGCTGT-1_4	8.16327	0	209.524	10.8844	5.44218	5.44218	0	204.082	21.7687	5.44218	5.44218	0	0	2.72109	2.72109	2.72109	0	2.72109	59.8639	0	40.8163	2.72109	2.72109	0	19.0476	0	0	2.72109	0	19.0476	0	0	8.16327	0	0	8.16327	0	8.16327	0	0	2.72109	0	0	0	2.72109	0	0	0
424	CAATTTCAGACGACGT-1_4	7.32064	0	102.489	10.981	0	10.981	0	91.5081	29.2826	14.6413	3.66032	3.66032	0	18.3016	0	36.6032	0	3.66032	18.3016	0	21.9619	0	10.981	0	32.9429	7.32064	3.66032	7.32064	0	3.66032	0	0	10.981	21.9619	0	36.6032	0	14.6413	0	0	0	0	0	0	0	0	0	0
425	CACAACATCAGACCCG-1_4	0	0	92.427	20.8706	0	5.96303	0	110.316	20.8706	8.94454	2.98151	0	0	11.9261	0	44.7227	0	5.96303	47.7042	0	35.7782	2.98151	0	0	20.8706	0	0	5.96303	0	5.96303	2.98151	0	0	2.98151	0	8.94454	2.98151	26.8336	0	0	0	0	0	2.98151	0	0	0	0
426	CACGTGGGTTTCTATC-1_4	5.38358	0	75.3701	13.459	2.69179	18.8425	0	113.055	2.69179	10.7672	0	0	0	10.7672	0	16.1507	0	2.69179	34.9933	0	51.144	2.69179	8.07537	0	10.7672	2.69179	5.38358	2.69179	0	5.38358	0	0	5.38358	0	0	18.8425	0	21.5343	0	0	0	0	0	0	0	0	2.69179	0
427	CAGGCCATCGATGCAT-1_4	12.9199	0	133.506	15.0732	2.15332	12.9199	0	241.171	17.2265	15.0732	21.5332	0	4.30663	21.5332	0	32.2997	10.7666	6.45995	49.5263	4.30663	64.5995	2.15332	10.7666	2.15332	15.0732	12.9199	2.15332	15.0732	0	25.8398	4.30663	0	4.30663	4.30663	0	19.3798	0	4.30663	0	0	0	0	0	2.15332	0	0	0	0
428	CAGGGCTGTTCTCAGA-1_4	0	0	111.851	7.98935	2.66312	42.6099	0	165.113	13.3156	5.32623	10.6525	0	0	13.3156	0	26.6312	0	0	34.6205	13.3156	37.2836	0	7.98935	0	29.2943	0	0	2.66312	0	7.98935	0	0	5.32623	0	0	26.6312	0	2.66312	0	0	0	0	2.66312	0	0	0	0	0
429	CAGTTAGTCGGTAGAG-1_4	10.5932	0	158.898	0	0	10.5932	0	148.305	21.1864	0	10.5932	0	0	0	0	10.5932	0	0	10.5932	0	52.9661	0	21.1864	0	0	0	0	0	0	0	0	0	0	0	0	21.1864	0	0	0	0	0	0	0	0	0	0	0	0
430	CAGTTCCCACTGCTTC-1_4	26.8817	0	277.778	8.96057	8.96057	35.8423	0	232.975	8.96057	0	0	0	0	8.96057	0	0	17.9211	0	44.8029	0	125.448	0	0	0	35.8423	8.96057	0	8.96057	0	0	0	0	8.96057	8.96057	0	44.8029	0	0	0	0	0	0	0	0	0	0	0	0
431	CAGTTCCGTCTGTGGC-1_4	11.9142	0	125.099	3.97141	0	23.8284	0	129.071	41.6998	9.92851	3.97141	0	0	5.95711	7.94281	35.7427	1.9857	1.9857	27.7998	0	59.5711	1.9857	1.9857	0	45.6712	1.9857	1.9857	5.95711	0	9.92851	0	0	1.9857	5.95711	1.9857	17.8713	0	7.94281	0	1.9857	5.95711	0	0	0	0	0	15.8856	0
432	CATACAGAGCCTGTGC-1_4	0	0	205.522	43.5956	14.5319	2.07598	0	178.534	64.3554	41.5196	16.6078	0	2.07598	10.3799	0	0	4.15196	2.07598	41.5196	0	99.6471	6.22794	4.15196	0	8.30392	10.3799	6.22794	4.15196	2.07598	4.15196	0	0	8.30392	0	0	35.2917	0	2.07598	0	2.07598	0	2.07598	0	0	2.07598	0	0	0
433	CATACCCTCTAAGCCA-1_4	0	0	88.3783	8.83783	0	26.5135	0	119.311	0	13.2567	22.0946	0	0	8.83783	0	4.41891	8.83783	13.2567	30.9324	0	22.0946	0	4.41891	0	22.0946	4.41891	0	8.83783	0	0	0	8.83783	0	13.2567	4.41891	17.6757	4.41891	4.41891	0	0	0	0	0	4.41891	0	0	0	0
434	CATACTTCAAGGACAC-1_4	5.72628	0	108.799	13.3613	1.90876	22.9051	1.90876	125.978	36.2665	20.9964	11.4526	0	0	13.3613	1.90876	28.6314	5.72628	5.72628	36.2665	0	40.084	1.90876	5.72628	0	15.2701	1.90876	7.63504	7.63504	0	7.63504	0	0	1.90876	3.81752	0	17.1789	0	9.54381	0	0	0	1.90876	0	1.90876	0	0	0	1.90876
435	CATCAAGCATTAAGCC-1_4	2.35738	0	143.8	21.2164	4.71476	7.07214	0	193.305	37.7181	14.1443	4.71476	0	11.7869	11.7869	0	25.9312	0	0	51.8623	7.07214	51.8623	0	7.07214	0	28.2885	16.5017	7.07214	4.71476	0	11.7869	2.35738	0	16.5017	7.07214	0	30.6459	2.35738	11.7869	2.35738	0	25.9312	0	0	0	0	0	2.35738	2.35738
436	CATCGTCAGAAGGCTC-1_4	2.80034	0	95.2114	19.6024	2.80034	28.0034	0	140.017	36.4044	8.40101	11.2013	0	0	19.6024	0	28.0034	0	0	39.2047	0	50.406	0	8.40101	2.80034	19.6024	2.80034	0	16.802	2.80034	8.40101	0	0	5.60067	5.60067	0	50.406	0	8.40101	0	0	0	0	2.80034	0	0	0	0	0
437	CATGAGTCATGTGTCA-1_4	13.2521	2.65041	174.927	23.8537	7.95123	13.2521	0	177.578	29.1545	39.7562	13.2521	0	2.65041	13.2521	0	29.1545	2.65041	5.30082	42.4066	0	87.4636	0	2.65041	0	18.5529	15.9025	5.30082	2.65041	2.65041	7.95123	5.30082	0	13.2521	5.30082	0	34.4553	2.65041	10.6016	0	0	2.65041	0	0	2.65041	0	0	0	2.65041
438	CATGCAAGTTATCCAG-1_4	9.02663	1.50444	141.417	25.5754	0	12.0355	3.00888	197.081	7.52219	27.0799	4.51331	1.50444	3.00888	27.0799	1.50444	36.1065	4.51331	0	40.6198	0	69.2042	0	16.5488	1.50444	31.5932	0	4.51331	9.02663	0	7.52219	3.00888	0	3.00888	4.51331	1.50444	30.0888	0	13.5399	0	0	1.50444	1.50444	0	0	0	0	3.00888	0
439	CATTCCGCAAGTCCCG-1_4	6.98162	0	123.342	4.65441	2.32721	16.2904	0	141.96	0	18.6176	4.65441	2.32721	4.65441	30.2537	0	0	0	2.32721	37.2353	0	97.7426	0	0	0	13.9632	2.32721	9.30882	2.32721	0	6.98162	0	0	2.32721	18.6176	0	32.5809	0	16.2904	0	0	9.30882	0	0	2.32721	0	0	0	0
440	CCAAGCGCAGGTTCAT-1_4	20.0031	0	147.715	16.9257	1.5387	12.3096	0	209.263	21.5418	18.4644	6.15479	0	1.5387	1.5387	4.61609	20.0031	0	4.61609	46.1609	0	67.7027	0	4.61609	0	13.8483	4.61609	3.0774	4.61609	0	10.7709	0	0	4.61609	7.69349	0	23.0805	0	15.387	0	0	0	0	1.5387	3.0774	0	0	1.5387	0
441	CCAAGCGTCCCATAAG-1_4	0	0	119.357	20.7577	0	10.3788	0	93.4094	36.3259	15.5682	5.18941	0	0	10.3788	0	20.7577	0	0	20.7577	5.18941	36.3259	5.18941	0	0	51.8941	0	5.18941	5.18941	5.18941	25.9471	0	0	5.18941	0	0	20.7577	0	0	0	0	0	0	0	0	0	0	0	5.18941
442	CCAATGAGTGATGAAT-1_4	0	0	117.559	18.6602	0	1.86602	0	113.827	9.3301	1.86602	7.46408	0	0	5.59806	1.86602	0	0	0	37.3204	0	50.3825	0	11.1961	0	20.5262	3.73204	0	1.86602	0	7.46408	0	0	3.73204	0	0	7.46408	1.86602	5.59806	0	0	0	0	0	0	0	0	0	0
443	CCCAACTCAACCACAT-1_4	2.55689	0	81.8205	7.67067	0	5.11378	0	92.0481	0	0	0	0	2.55689	0	0	2.55689	0	0	30.6827	0	46.024	2.55689	0	0	33.2396	0	2.55689	5.11378	0	5.11378	0	0	2.55689	5.11378	0	28.1258	0	2.55689	0	2.55689	0	0	0	2.55689	0	0	0	5.11378
444	CCCGAAGTCGCTGACG-1_4	6.20347	2.06782	107.527	31.0174	4.13565	28.9495	0	130.273	10.3391	8.2713	2.06782	0	0	18.6104	0	12.4069	0	0	28.9495	2.06782	74.4417	2.06782	8.2713	2.06782	35.153	0	4.13565	4.13565	0	6.20347	0	0	0	4.13565	0	8.2713	0	14.4748	0	0	0	0	0	0	0	0	0	0
445	CCCTAACCAGACTCTA-1_4	17.5182	0	87.5912	32.1168	0	14.5985	5.83942	87.5912	5.83942	0	26.2774	2.91971	0	2.91971	0	20.438	2.91971	5.83942	23.3577	5.83942	17.5182	0	5.83942	5.83942	26.2774	5.83942	2.91971	2.91971	5.83942	0	2.91971	0	8.75912	0	0	20.438	0	26.2774	0	0	0	0	0	0	0	0	0	0
446	CCCTAACTCTTTGCTA-1_4	3.641	0	107.409	18.205	0	1.8205	0	96.4864	7.282	0	7.282	0	0	3.641	0	5.4615	0	5.4615	41.8715	0	45.5125	0	1.8205	1.8205	27.3075	1.8205	5.4615	3.641	0	5.4615	0	0	1.8205	0	0	20.0255	0	0	0	0	0	0	0	5.4615	0	0	0	0
447	CCCTCAAAGGGAGAAT-1_4	0	0	118.153	10.7411	0	5.37057	0	102.041	21.4823	32.2234	10.7411	0	0	37.594	0	21.4823	0	5.37057	5.37057	0	32.2234	0	5.37057	0	5.37057	0	10.7411	21.4823	0	0	0	0	5.37057	0	0	16.1117	0	10.7411	0	0	0	0	0	0	0	0	0	0
448	CCGATCTTCAGGGTAG-1_4	3.46021	0	110.727	20.7612	0	0	0	96.8858	0	31.1419	6.92042	0	0	27.6817	0	13.8408	0	3.46021	27.6817	6.92042	48.4429	0	10.3806	0	20.7612	3.46021	3.46021	3.46021	0	6.92042	0	0	10.3806	20.7612	0	27.6817	0	10.3806	0	0	0	0	0	0	0	0	3.46021	3.46021
449	CCGATGGCAATTTCGG-1_4	0	0	172.101	9.05797	0	4.52899	4.52899	144.928	0	9.05797	0	0	4.52899	18.1159	13.587	0	0	0	27.1739	4.52899	81.5217	0	0	0	13.587	0	4.52899	0	0	31.7029	0	0	13.587	4.52899	0	27.1739	0	9.05797	0	0	0	0	0	4.52899	0	0	0	0
450	CCGATGGTCAGACATC-1_4	13.6659	0	102.494	34.1647	6.83293	13.6659	0	177.656	20.4988	23.9153	13.6659	0	0	6.83293	10.2494	27.3317	0	3.41647	30.7482	0	44.4141	0	17.0823	0	40.9976	13.6659	6.83293	10.2494	0	13.6659	0	0	10.2494	0	3.41647	40.9976	0	6.83293	0	0	0	0	0	0	0	0	3.41647	0
451	CCGCAAGAGTCCGCCA-1_4	8.24148	0	134.954	14.4226	0	12.3622	0	141.135	5.15092	15.4528	10.3018	0	2.06037	4.12074	2.06037	12.3622	1.03018	4.12074	31.9357	3.09055	75.2035	2.06037	13.3924	0	23.6942	1.03018	7.21129	8.24148	0	6.18111	0	0	4.12074	6.18111	1.03018	25.7546	2.06037	22.6641	0	1.03018	6.18111	0	0	1.03018	0	0	2.06037	0
452	CCGTAGGCATCGCCTT-1_4	0	0	136.895	16.6945	0	0	0	227.045	0	16.6945	10.0167	0	0	3.3389	10.0167	20.0334	13.3556	0	26.7112	0	50.0835	0	3.3389	0	6.6778	0	3.3389	6.6778	0	20.0334	0	0	13.3556	3.3389	0	20.0334	0	36.7279	0	0	0	0	0	3.3389	0	0	0	0
453	CCTAACCGTGTTAGCT-1_4	7.83801	0	112.345	23.514	2.61267	13.0634	0	128.021	24.8204	28.7394	14.3697	1.30634	3.91901	30.0457	2.61267	11.757	0	3.91901	36.5774	0	69.2358	1.30634	7.83801	2.61267	35.2711	3.91901	2.61267	7.83801	1.30634	6.53168	2.61267	0	1.30634	5.22534	0	32.6584	0	13.0634	0	0	1.30634	0	0	0	0	0	0	1.30634
454	CCTGTTGAGTTTAGGA-1_4	3.5791	0	107.373	35.791	3.5791	25.0537	0	128.848	28.6328	10.7373	3.5791	3.5791	14.3164	14.3164	0	28.6328	0	7.1582	42.9492	0	32.2119	0	7.1582	0	28.6328	0	7.1582	0	3.5791	3.5791	7.1582	0	10.7373	0	3.5791	32.2119	0	32.2119	0	0	0	0	0	0	0	0	0	0
455	CCTTCAGCACGCGGTT-1_4	16.3666	0	129.296	14.73	1.63666	8.18331	0	140.753	16.3666	3.27332	8.18331	0	6.54664	8.18331	1.63666	3.27332	4.90998	1.63666	29.4599	4.90998	67.1031	0	0	0	16.3666	4.90998	4.90998	6.54664	0	0	1.63666	0	8.18331	4.90998	4.90998	26.1866	0	4.90998	1.63666	0	0	0	0	0	0	0	1.63666	0
456	CCTTGTGTCGTTAGAC-1_4	0	0	98.8533	15.8165	0	19.7707	0	83.0368	3.95413	3.95413	3.95413	0	0	7.90826	0	35.5872	0	11.8624	23.7248	0	19.7707	0	3.95413	0	19.7707	0	0	0	0	3.95413	0	0	3.95413	7.90826	0	31.6331	0	7.90826	0	0	0	0	0	0	0	0	0	0
457	CGAAGTTCACATACGT-1_4	2.38436	0	162.136	28.6123	4.76872	47.6872	0	209.824	14.3062	7.15308	7.15308	2.38436	0	9.53743	0	21.4592	0	2.38436	69.1464	0	57.2246	0	7.15308	2.38436	14.3062	14.3062	2.38436	2.38436	2.38436	4.76872	0	0	7.15308	2.38436	0	30.9967	0	14.3062	0	0	0	0	0	4.76872	0	0	0	0
458	CGAGGAAAGATGACAT-1_4	10.2015	2.55037	99.4644	38.2555	0	22.9533	0	158.123	7.65111	22.9533	5.10074	5.10074	10.2015	5.10074	2.55037	28.0541	7.65111	2.55037	25.5037	0	53.5578	0	5.10074	0	33.1548	2.55037	5.10074	7.65111	2.55037	7.65111	2.55037	0	10.2015	17.8526	0	25.5037	0	0	0	0	0	7.65111	0	5.10074	0	0	0	0
459	CGAGGCTAGATCACCT-1_4	5.72574	0	151.732	28.6287	5.72574	2.86287	0	151.732	8.58861	25.7658	0	0	0	8.58861	2.86287	85.8861	2.86287	2.86287	42.943	0	54.3945	0	11.4515	0	8.58861	5.72574	0	5.72574	2.86287	5.72574	5.72574	0	2.86287	5.72574	0	34.3544	0	8.58861	0	0	2.86287	0	0	0	0	0	0	0
460	CGCCAGAAGTCTTCGA-1_4	0	0	96.7262	14.881	0	3.72024	0	104.167	0	0	3.72024	0	3.72024	3.72024	0	18.6012	0	7.44048	26.0417	0	29.7619	0	0	0	3.72024	0	3.72024	0	0	3.72024	0	0	3.72024	3.72024	0	29.7619	0	26.0417	0	3.72024	7.44048	0	0	0	0	0	0	0
461	CGGACACCAGAGCGTA-1_4	9.3838	0	118.861	6.25586	0	3.12793	0	175.164	0	0	18.7676	0	0	3.12793	0	21.8955	0	3.12793	46.919	0	59.4307	3.12793	0	0	6.25586	3.12793	0	0	0	34.4073	0	0	9.3838	0	0	34.4073	0	37.5352	0	0	9.3838	0	0	0	0	0	3.12793	0
462	CGGGCATAGACAAGCC-1_4	3.00661	0	126.278	24.0529	6.01323	0	0	129.284	24.0529	0	18.0397	0	0	9.01984	0	51.1124	9.01984	3.00661	12.0265	0	57.1257	0	9.01984	0	60.1323	0	9.01984	12.0265	3.00661	9.01984	0	0	9.01984	6.01323	0	15.0331	0	6.01323	0	0	0	0	0	3.00661	0	0	0	0
463	CGTGAATAGGATATGT-1_4	14.5068	0	117.666	20.9542	0	9.67118	0	104.771	0	17.7305	8.05932	0	3.22373	6.44745	1.61186	3.22373	0	0	24.1779	0	41.9084	1.61186	14.5068	0	20.9542	8.05932	8.05932	14.5068	1.61186	8.05932	0	0	3.22373	4.83559	0	17.7305	0	16.1186	0	0	1.61186	0	0	0	0	0	3.22373	0
464	CGTGAATCAATGTCTG-1_4	0	0	78.5251	0	0	0	0	61.4544	17.0707	3.41413	0	0	0	20.4848	3.41413	0	0	3.41413	6.82827	0	47.7979	0	3.41413	0	23.8989	0	6.82827	0	0	6.82827	0	0	0	6.82827	0	10.2424	0	0	0	0	0	0	0	0	0	0	0	3.41413
465	CGTGCTTTCTCGACGG-1_4	0	0	124.283	9.56023	0	19.1205	0	133.843	38.2409	19.1205	9.56023	0	28.6807	0	0	9.56023	0	0	19.1205	0	76.4818	0	19.1205	0	66.9216	0	0	0	0	38.2409	0	0	0	9.56023	0	28.6807	0	28.6807	0	0	0	0	0	0	0	0	0	9.56023
466	CGTTAGATCCAGTTCC-1_4	41.1777	0	125.592	10.2944	2.05888	18.53	0	222.359	37.0599	22.6477	6.17665	2.05888	0	24.7066	4.11777	14.4122	8.23554	4.11777	35.001	2.05888	61.7665	6.17665	12.3533	0	30.8833	0	0	6.17665	0	14.4122	0	0	6.17665	4.11777	2.05888	20.5888	0	10.2944	0	0	2.05888	0	0	0	0	0	8.23554	4.11777
467	CGTTCTGTCCTTCAGC-1_4	7.69231	0	142.308	42.3077	3.84615	26.9231	0	103.846	3.84615	15.3846	11.5385	0	0	15.3846	0	23.0769	15.3846	3.84615	19.2308	0	26.9231	3.84615	34.6154	0	34.6154	3.84615	7.69231	3.84615	0	7.69231	0	0	3.84615	15.3846	0	34.6154	0	11.5385	0	0	3.84615	0	0	0	0	0	7.69231	0
468	CTCAAGAGTATCCCTC-1_4	23.2498	0	139.499	25.8331	2.58331	28.4164	2.58331	167.915	20.6665	20.6665	0	0	2.58331	43.9163	5.16662	15.4999	2.58331	2.58331	38.7497	2.58331	54.2495	0	10.3332	0	28.4164	2.58331	5.16662	5.16662	7.74994	5.16662	0	0	5.16662	0	18.0832	25.8331	0	7.74994	0	0	0	0	0	5.16662	0	0	2.58331	0
469	CTCACTGTCCAACACA-1_4	11.2045	0	151.261	8.40336	2.80112	5.60224	0	126.05	28.0112	2.80112	8.40336	0	0	2.80112	0	8.40336	0	2.80112	14.0056	0	44.8179	0	0	0	19.6078	0	2.80112	0	0	0	0	0	11.2045	2.80112	0	16.8067	0	0	0	0	0	0	0	0	0	0	0	0
470	CTCATCGTCCGTTGAA-1_4	24.975	0	172.328	37.4625	2.4975	32.4675	0	142.358	64.9351	7.49251	24.975	0	4.995	19.98	0	19.98	0	7.49251	49.95	0	67.4326	0	4.995	0	42.4575	4.995	2.4975	12.4875	7.49251	4.995	4.995	0	2.4975	7.49251	0	29.97	2.4975	2.4975	0	2.4975	0	0	0	0	0	0	0	0
471	CTCATTATCTGGGCAC-1_4	4.47427	0	111.857	22.3714	0	22.3714	0	98.434	22.3714	0	4.47427	0	4.47427	8.94855	0	22.3714	0	13.4228	53.6913	0	31.3199	0	0	0	17.8971	0	0	8.94855	0	8.94855	0	0	4.47427	0	0	13.4228	0	22.3714	0	0	0	0	0	0	0	0	0	0
472	CTCCACACACGTCATA-1_4	4.363	0	130.89	34.904	0	4.363	0	61.082	39.267	17.452	8.726	4.363	0	8.726	0	39.267	0	4.363	8.726	4.363	52.356	0	4.363	4.363	17.452	4.363	0	8.726	0	17.452	0	0	21.815	0	0	17.452	0	4.363	0	0	0	0	0	0	0	0	0	0
473	CTCCTCCAGTCCCAAT-1_4	3.88048	0	172.035	10.3479	3.88048	20.6959	0	165.567	18.1089	2.58699	24.5764	0	0	10.3479	0	18.1089	1.29349	2.58699	42.6853	0	55.6202	0	0	0	16.8154	5.17397	2.58699	6.46747	0	2.58699	0	0	3.88048	0	0	27.1634	1.29349	5.17397	0	0	1.29349	0	0	0	0	0	0	0
474	CTGAATGCACATGAAA-1_4	0	0	70.9607	27.2926	0	21.8341	0	136.463	54.5852	5.45852	0	0	0	10.917	0	43.6681	0	5.45852	38.2096	5.45852	81.8777	0	16.3755	0	16.3755	5.45852	5.45852	10.917	0	0	0	0	5.45852	0	0	16.3755	0	5.45852	0	0	0	5.45852	0	0	0	0	0	0
475	CTGAATGGTCTTGAAC-1_4	18.6359	0	122.997	40.9989	11.1815	0	0	134.178	0	0	3.72717	0	7.45434	3.72717	0	44.7261	0	0	44.7261	3.72717	85.7249	3.72717	3.72717	0	3.72717	0	0	0	0	7.45434	0	0	11.1815	7.45434	0	29.8174	0	14.9087	0	0	3.72717	14.9087	0	0	0	0	0	0
476	CTGAGCGTCATTGCGA-1_4	0	0	88.3281	25.2366	6.30915	6.30915	6.30915	113.565	44.164	6.30915	6.30915	0	0	12.6183	0	18.9274	0	0	12.6183	12.6183	56.7823	0	6.30915	0	18.9274	0	6.30915	6.30915	0	18.9274	0	0	0	6.30915	0	50.4732	0	6.30915	0	0	0	0	0	0	0	0	0	0
477	CTGAGGCTCTTCGTGC-1_4	10.2669	0	68.4463	10.2669	3.42231	23.9562	0	109.514	23.9562	6.84463	3.42231	0	0	6.84463	0	10.2669	0	3.42231	41.0678	0	27.3785	0	3.42231	0	10.2669	0	3.42231	0	0	10.2669	6.84463	0	0	3.42231	0	10.2669	0	3.42231	0	0	0	0	0	0	0	0	0	0
478	CTGATCCCATCAGCAT-1_4	0	0	92.1962	16.4636	0	3.29272	0	98.7817	0	0	9.87817	0	0	6.58545	0	9.87817	0	0	32.9272	0	59.269	0	9.87817	0	9.87817	0	0	0	0	3.29272	0	0	3.29272	0	0	16.4636	0	13.1709	0	0	0	0	0	0	0	0	0	0
479	CTGCAGGCAGGCACTC-1_4	0	2.41838	99.1536	7.25514	0	7.25514	0	62.8779	19.347	12.0919	9.67352	0	0	4.83676	0	0	0	0	26.6022	4.83676	50.786	0	12.0919	0	4.83676	0	2.41838	7.25514	0	9.67352	2.41838	0	12.0919	0	0	7.25514	0	4.83676	0	0	0	0	0	0	0	0	0	0
480	CTGCCATTCAAAGGTA-1_4	18.498	0	62.8931	18.498	3.69959	25.8972	0	125.786	25.8972	11.0988	7.39919	0	0	11.0988	0	44.3951	0	0	33.2963	3.69959	59.1935	0	14.7984	0	14.7984	0	0	14.7984	0	7.39919	0	0	0	0	0	29.5967	0	18.498	0	0	0	0	0	0	0	0	0	0
481	CTGCCATTCCTTGAAG-1_4	11.3101	0	122.526	3.77003	3.77003	18.8501	0	122.526	0	7.54006	20.7352	0	5.65504	3.77003	0	32.0452	3.77003	3.77003	18.8501	0	39.5853	0	0	0	24.5052	1.88501	3.77003	9.42507	0	13.1951	0	0	0	0	0	20.7352	0	15.0801	0	0	0	0	0	0	0	0	1.88501	0
482	CTGCGAGAGGTCACAG-1_4	13.4048	0	96.5147	37.5335	0	24.1287	0	182.306	13.4048	48.2574	8.0429	0	0	2.68097	0	42.8954	0	8.0429	56.3003	13.4048	64.3432	0	5.36193	2.68097	18.7668	8.0429	10.7239	2.68097	0	0	5.36193	0	10.7239	5.36193	0	26.8097	0	10.7239	0	0	0	0	0	0	0	0	0	0
483	CTGCTCACAATGAAAC-1_4	0	0	147.059	8.65052	4.32526	21.6263	8.65052	116.782	12.9758	8.65052	8.65052	0	0	8.65052	0	12.9758	0	4.32526	56.2284	0	51.9031	0	4.32526	0	38.9273	4.32526	8.65052	4.32526	0	12.9758	4.32526	0	12.9758	0	0	34.6021	0	21.6263	0	0	0	0	0	4.32526	0	0	0	4.32526
484	CTGTAGACATCTATCT-1_4	0	0	107.411	35.8038	0	10.7411	0	121.733	17.9019	0	0	0	0	3.58038	3.58038	25.0627	0	3.58038	25.0627	0	53.7057	0	7.16076	0	35.8038	0	0	10.7411	0	7.16076	3.58038	0	3.58038	0	0	25.0627	3.58038	10.7411	0	0	0	0	0	0	0	0	0	0
485	CTGTATTAGTAGATCA-1_4	4.08831	0	134.914	0	0	8.17661	0	139.002	0	4.08831	8.17661	0	8.17661	12.2649	0	16.3532	0	0	20.4415	0	16.3532	4.08831	8.17661	0	16.3532	4.08831	0	12.2649	0	4.08831	0	0	12.2649	0	0	32.7065	0	8.17661	0	0	0	0	0	0	0	0	0	0
486	CTGTATTGTTTGAACC-1_4	7.03482	0	21.1045	28.1393	0	24.6219	0	140.696	21.1045	3.51741	7.03482	0	3.51741	3.51741	3.51741	42.2089	21.1045	3.51741	42.2089	0	38.6915	0	10.5522	0	38.6915	0	10.5522	3.51741	0	0	0	0	14.0696	0	0	24.6219	0	21.1045	0	0	0	0	0	0	0	0	0	0
487	CTGTGAACAGCATCTA-1_4	5.84454	0	66.2381	13.6372	0	3.89636	1.94818	81.8235	7.79271	0	1.94818	0	1.94818	3.89636	0	0	0	0	21.43	5.84454	46.7563	1.94818	0	0	23.3781	0	3.89636	5.84454	0	3.89636	0	0	3.89636	0	0	13.6372	1.94818	7.79271	0	0	0	0	0	0	0	0	0	0
488	CTGTGGGTCGTGCTCT-1_4	0	0	137.276	5.27983	0	15.8395	0	36.9588	31.679	0	5.27983	5.27983	0	31.679	0	5.27983	10.5597	0	10.5597	0	31.679	5.27983	21.1193	5.27983	31.679	0	5.27983	5.27983	0	5.27983	0	0	0	0	0	26.3992	0	0	0	0	0	0	0	0	0	0	0	0
489	CTTCAATAGACTCATC-1_4	11.4286	0	118.095	19.0476	3.80952	22.8571	0	152.381	0	45.7143	30.4762	0	0	11.4286	0	38.0952	0	3.80952	45.7143	0	60.9524	0	3.80952	0	19.0476	3.80952	3.80952	7.61905	0	3.80952	0	11.4286	3.80952	0	0	30.4762	0	11.4286	0	0	0	0	0	0	0	0	0	0
490	CTTCCTTTCTCTCTTC-1_4	1.78571	0	108.929	5.35714	0	5.35714	0	160.714	10.7143	3.57143	1.78571	0	1.78571	3.57143	0	17.8571	0	5.35714	60.7143	0	76.7857	0	1.78571	1.78571	21.4286	1.78571	5.35714	1.78571	0	1.78571	1.78571	0	3.57143	0	0	10.7143	0	8.92857	0	0	0	0	0	0	0	0	0	1.78571
491	CTTCGGTAGATACAGT-1_4	2.6469	0	134.992	23.8221	0	0	0	153.52	0	29.1159	7.94071	0	7.94071	18.5283	0	39.7035	0	5.29381	15.8814	0	50.2912	0	10.5876	2.6469	26.469	0	0	18.5283	0	2.6469	5.29381	0	0	7.94071	0	13.2345	0	5.29381	0	0	2.6469	0	0	0	0	0	2.6469	2.6469
492	GAAACCTCACGCTTAA-1_4	8.12348	0	109.667	12.1852	0	24.3704	4.06174	154.346	32.4939	20.3087	0	0	0	36.5556	0	28.4322	0	4.06174	32.4939	8.12348	44.6791	0	20.3087	8.12348	16.247	4.06174	12.1852	8.12348	4.06174	8.12348	8.12348	0	8.12348	16.247	0	16.247	0	28.4322	0	0	0	0	0	0	0	0	0	0
493	GAACACTAGGTTGCCC-1_4	7.66479	0	97.0874	17.8845	0	10.2197	0	194.175	0	7.66479	22.9944	2.55493	0	5.10986	2.55493	12.7747	2.55493	2.55493	40.8789	0	63.8733	2.55493	0	0	22.9944	0	2.55493	2.55493	0	20.4394	2.55493	0	7.66479	2.55493	0	15.3296	0	5.10986	0	0	0	0	0	0	0	0	0	0
494	GAACACTCATCTCATT-1_4	29.6736	0	187.933	19.7824	0	29.6736	0	138.477	9.8912	0	0	0	19.7824	0	0	29.6736	0	0	49.456	0	69.2384	0	0	0	9.8912	9.8912	0	0	0	9.8912	0	0	0	0	0	29.6736	0	19.7824	0	0	0	0	0	0	0	0	0	0
495	GAACGTTGTGTCATCA-1_4	8.93655	2.97885	110.217	14.8943	0	11.9154	0	148.943	23.8308	32.7674	2.97885	2.97885	0	5.9577	0	17.8731	0	8.93655	14.8943	5.9577	32.7674	0	17.8731	2.97885	2.97885	5.9577	5.9577	8.93655	0	14.8943	0	0	23.8308	5.9577	0	38.7251	0	8.93655	0	0	8.93655	0	0	0	0	0	0	0
496	GAAGAATAGGAGGTTC-1_4	16.1453	0	173.562	14.1271	14.1271	14.1271	0	230.071	12.109	14.1271	2.01816	6.05449	0	6.05449	0	2.01816	0	0	32.2906	0	115.035	4.03633	10.0908	0	14.1271	4.03633	2.01816	0	0	26.2361	4.03633	0	6.05449	4.03633	2.01816	16.1453	0	12.109	0	0	4.03633	0	0	2.01816	0	0	0	0
497	GAAGAATAGGTTTGAA-1_4	2.88018	0	135.369	25.9217	0	5.76037	0	146.889	14.4009	31.682	2.88018	0	2.88018	2.88018	2.88018	17.2811	0	0	25.9217	2.88018	37.4424	0	11.5207	2.88018	28.8018	0	8.64055	0	0	5.76037	0	5.76037	5.76037	5.76037	0	46.0829	0	14.4009	0	0	0	0	0	0	0	0	0	0
498	GAAGCGACAACTCGAT-1_4	3.96983	0	47.638	23.819	0	15.8793	0	166.733	35.7285	19.8491	3.96983	0	3.96983	11.9095	3.96983	23.819	0	0	67.4871	3.96983	47.638	0	0	7.93966	19.8491	3.96983	3.96983	3.96983	0	7.93966	0	0	0	15.8793	0	15.8793	0	3.96983	0	0	0	0	0	0	0	0	0	0
499	GAAGGACAGGCTGGAT-1_4	0	0	98.0392	9.80392	0	0	0	29.4118	0	0	0	0	0	9.80392	0	49.0196	0	0	0	0	49.0196	0	0	0	19.6078	9.80392	0	0	0	19.6078	0	0	0	0	0	9.80392	0	9.80392	0	0	0	0	0	0	0	0	0	0
500	GAAGGACCAGCAGTCC-1_4	3.36247	0	53.7996	0	0	13.4499	0	104.237	0	13.4499	13.4499	3.36247	0	0	6.72495	20.1748	0	6.72495	57.1621	13.4499	63.887	0	0	3.36247	13.4499	3.36247	0	3.36247	0	13.4499	0	0	3.36247	3.36247	0	10.0874	0	16.8124	0	0	0	0	0	0	0	0	0	0
501	GAATCACTCATTGCGA-1_4	0	0	128.648	6.27549	3.13775	9.41324	0	141.199	18.8265	0	3.13775	0	0	0	0	3.13775	0	6.27549	21.9642	0	37.653	6.27549	12.551	0	6.27549	3.13775	0	3.13775	0	3.13775	3.13775	0	12.551	3.13775	0	15.6887	0	3.13775	0	0	0	0	0	3.13775	0	0	0	0
502	GACACGCAGCTATCCA-1_4	12.3762	0	106.436	14.8515	4.9505	19.802	0	113.861	2.47525	34.6535	9.90099	0	0	9.90099	7.42574	34.6535	9.90099	0	34.6535	0	29.703	4.9505	9.90099	2.47525	12.3762	0	7.42574	12.3762	2.47525	4.9505	2.47525	0	9.90099	0	0	24.7525	0	7.42574	0	0	7.42574	0	0	0	0	0	0	0
503	GACTCTCGTAAGGAGA-1_4	3.66771	0	110.031	9.16926	0	1.83385	0	110.031	7.33541	5.50156	5.50156	0	0	9.16926	0	1.83385	0	3.66771	23.8401	0	45.8463	1.83385	3.66771	0	18.3385	0	1.83385	1.83385	0	1.83385	1.83385	0	1.83385	1.83385	0	23.8401	0	3.66771	0	0	0	0	0	1.83385	0	0	0	0
504	GAGACTTGTGGATCGA-1_4	0	0	133.393	35.5714	4.44642	37.7946	8.89284	193.419	0	31.1249	8.89284	0	0	35.5714	2.22321	0	4.44642	2.22321	35.5714	6.66963	40.0178	0	11.1161	4.44642	15.5625	15.5625	0	8.89284	0	4.44642	2.22321	0	8.89284	4.44642	0	53.357	0	8.89284	0	0	0	0	0	0	0	0	0	0
505	GAGCCTGTCAGCACCG-1_4	2.32342	0	102.23	13.9405	0	2.32342	0	127.788	23.2342	9.29368	6.97026	0	2.32342	13.9405	2.32342	34.8513	0	2.32342	41.8216	0	60.4089	0	2.32342	0	9.29368	0	0	2.32342	0	4.64684	0	0	4.64684	0	0	18.5874	0	0	0	0	0	0	0	0	0	0	0	0
506	GAGCTGCGTCACTCGG-1_4	34.1827	0	170.914	12.4301	3.10752	12.4301	3.10752	121.193	46.6128	0	6.21504	0	3.10752	34.1827	0	6.21504	0	0	40.3978	0	65.2579	0	18.6451	0	24.8602	6.21504	9.32256	3.10752	0	0	0	0	3.10752	0	0	40.3978	0	3.10752	0	0	0	0	0	0	0	0	0	3.10752
507	GAGGGATGTACGCTTA-1_4	2.98597	0	134.368	26.8737	0	29.8597	2.98597	122.425	17.9158	20.9018	5.97193	5.97193	5.97193	8.9579	0	41.8035	0	8.9579	32.8456	2.98597	47.7755	0	14.9298	0	14.9298	11.9439	0	2.98597	5.97193	5.97193	0	0	8.9579	14.9298	8.9579	41.8035	0	14.9298	0	0	2.98597	0	2.98597	0	0	0	5.97193	0
508	GAGTTGTGTCTACAAC-1_4	11.1888	0	120.28	8.39161	0	50.3497	0	145.455	0	11.1888	2.7972	0	0	19.5804	0	16.7832	0	2.7972	39.1608	0	86.7133	2.7972	0	0	19.5804	5.59441	5.59441	2.7972	5.59441	2.7972	0	0	5.59441	8.39161	0	33.5664	0	8.39161	0	0	0	2.7972	0	2.7972	0	0	5.59441	0
509	GATAGCTGTGAGCCAA-1_4	0	0	111.888	24.4755	0	13.986	0	90.9091	0	6.99301	0	0	10.4895	13.986	0	13.986	6.99301	0	45.4545	0	48.951	0	10.4895	0	13.986	3.4965	0	3.4965	0	3.4965	0	0	3.4965	0	0	20.979	0	10.4895	0	0	0	0	0	0	0	0	6.99301	0
510	GATGATCCAGAGTGTG-1_4	0	0	24.3902	12.1951	0	0	0	24.3902	0	12.1951	0	0	0	0	0	0	0	0	12.1951	0	0	0	12.1951	0	12.1951	12.1951	0	0	0	12.1951	0	0	0	0	0	12.1951	0	0	0	0	0	0	0	0	0	0	0	0
511	GATGCTAGTACCAATC-1_4	0	0	113.122	7.54148	0	15.083	0	147.059	11.3122	3.77074	0	7.54148	0	15.083	0	15.083	7.54148	0	41.4781	0	30.1659	0	3.77074	0	11.3122	3.77074	0	7.54148	0	18.8537	0	0	3.77074	7.54148	0	15.083	0	7.54148	0	0	0	0	3.77074	0	0	0	0	0
512	GATGCTAGTCACCCTT-1_4	0	0	118.79	0	0	0	0	154.788	0	25.198	3.59971	0	0	0	0	43.1965	0	0	28.7977	0	39.5968	0	0	0	17.9986	0	0	3.59971	0	14.3988	0	0	7.19942	0	0	17.9986	0	32.3974	0	0	0	0	0	0	0	0	3.59971	0
513	GATGCTAGTCTCGGGT-1_4	6.39386	0	83.1202	3.19693	0	19.1816	0	124.68	28.7724	19.1816	6.39386	3.19693	6.39386	0	0	9.59079	9.59079	3.19693	25.5754	0	51.1509	0	3.19693	0	6.39386	6.39386	0	6.39386	0	3.19693	3.19693	0	3.19693	0	0	28.7724	0	19.1816	0	0	3.19693	0	0	0	0	0	0	0
514	GATGCTATCGCTCATC-1_4	0	0	72.7449	0	0	0	0	130.941	0	4.84966	4.84966	0	0	14.549	0	0	0	0	24.2483	0	67.8952	0	0	0	24.2483	0	0	0	0	14.549	0	0	9.69932	0	0	38.7973	0	0	0	0	0	0	0	0	0	0	0	0
515	GCAACCGAGGTTGGTG-1_4	3.52485	0	59.9225	0	0	14.0994	0	116.32	0	0	7.0497	0	0	0	0	3.52485	0	0	24.674	0	35.2485	0	3.52485	0	3.52485	0	0	0	0	0	0	14.0994	7.0497	3.52485	0	10.5746	0	3.52485	0	0	0	0	0	0	0	0	0	0
516	GCACGTGCATTCTCTA-1_4	2.82885	0	93.3522	19.802	2.82885	5.65771	0	152.758	14.1443	16.9731	19.802	0	0	2.82885	5.65771	22.6308	0	8.48656	42.4328	0	62.2348	0	8.48656	2.82885	19.802	5.65771	2.82885	0	0	0	0	0	2.82885	0	0	33.9463	0	16.9731	0	0	0	0	5.65771	2.82885	0	0	2.82885	0
517	GCAGCCATCCAGTGCG-1_4	5.12295	0	121.243	6.8306	0	30.7377	1.70765	174.18	8.53825	17.0765	5.12295	0	5.12295	3.4153	1.70765	8.53825	0	1.70765	47.8142	0	61.4754	0	3.4153	0	47.8142	1.70765	5.12295	10.2459	0	0	1.70765	0	3.4153	3.4153	0	22.1995	0	1.70765	0	0	1.70765	0	0	1.70765	0	0	1.70765	0
518	GCAGCTGGTAGGTTTC-1_4	5.30504	0	106.101	10.6101	0	26.5252	0	225.464	15.9151	10.6101	15.9151	0	2.65252	10.6101	0	5.30504	5.30504	10.6101	42.4403	0	61.008	0	5.30504	0	34.4828	0	10.6101	7.95756	0	7.95756	0	0	0	5.30504	0	29.1777	0	13.2626	0	0	0	0	0	0	0	0	2.65252	0
519	GCAGGCTAGCTCGCAC-1_4	7.724	0	123.584	36.0453	0	30.896	0	139.032	48.9186	18.0227	5.14933	0	7.724	2.57467	0	41.1946	0	5.14933	25.7467	15.448	43.7693	0	5.14933	0	28.3213	2.57467	10.2987	5.14933	2.57467	12.8733	2.57467	0	2.57467	0	0	25.7467	0	10.2987	0	2.57467	2.57467	0	0	2.57467	0	0	2.57467	0
520	GCATCGGGTGCATCTA-1_4	24.5499	0	130.933	13.6388	2.72777	21.8221	2.72777	109.111	19.0944	10.9111	13.6388	0	0	13.6388	2.72777	27.2777	2.72777	0	24.5499	5.45554	32.7332	2.72777	0	0	43.6443	0	2.72777	0	2.72777	8.18331	0	0	10.9111	0	0	13.6388	0	10.9111	0	0	0	0	0	2.72777	0	0	2.72777	0
521	GCATGATGTGAGCCAA-1_4	0	0	140.633	17.5791	0	12.5565	0	110.497	22.6017	2.5113	17.5791	2.5113	7.5339	15.0678	0	10.0452	0	5.0226	35.1582	0	57.7599	0	5.0226	0	20.0904	5.0226	2.5113	5.0226	2.5113	7.5339	2.5113	0	7.5339	0	0	30.1356	0	2.5113	0	0	0	0	0	0	0	0	0	2.5113
522	GCCAACGGTAACAAGT-1_4	0	0	135.995	52.0833	0	17.3611	0	202.546	0	23.1481	26.0417	0	0	17.3611	0	14.4676	0	8.68056	49.1898	17.3611	63.6574	2.89352	14.4676	2.89352	23.1481	14.4676	8.68056	5.78704	2.89352	17.3611	0	0	8.68056	0	0	20.2546	0	17.3611	0	0	0	2.89352	0	0	0	0	2.89352	0
523	GCCATGGAGACTGAGC-1_4	4.97389	0	121.86	12.4347	4.97389	22.3825	0	196.469	49.7389	2.48694	7.46083	2.48694	0	19.8955	2.48694	49.7389	0	4.97389	29.8433	9.94777	74.6083	2.48694	4.97389	0	34.8172	2.48694	12.4347	17.4086	0	12.4347	0	0	4.97389	7.46083	0	32.3303	2.48694	7.46083	0	0	4.97389	0	0	0	0	0	4.97389	0
524	GCCATGGAGGCGTCCT-1_4	10.9099	0	137.465	15.2738	0	15.2738	0	130.919	0	0	2.18198	0	0	30.5477	0	0	0	4.36395	48.0035	0	74.1872	0	19.6378	0	26.1837	4.36395	2.18198	15.2738	2.18198	0	0	0	0	0	0	21.8198	0	15.2738	0	0	2.18198	0	0	0	0	0	0	0
525	GCCTGTTGTTGACGGA-1_4	4.17275	0	146.046	11.4751	0	11.4751	0	104.319	11.4751	10.4319	3.12956	0	1.04319	11.4751	0	1.04319	0	1.04319	52.1594	0	57.3753	2.08638	6.25913	0	18.7774	8.3455	5.21594	3.12956	0	7.30232	1.04319	0	3.12956	2.08638	0	19.8206	0	3.12956	0	1.04319	2.08638	0	1.04319	1.04319	0	0	2.08638	0
526	GCCTGTTTCAGCAGAG-1_4	8.3647	0	87.8294	8.3647	0	16.7294	0	108.741	0	8.3647	0	0	0	0	0	25.0941	0	0	25.0941	0	62.7353	0	0	0	20.9118	4.18235	4.18235	0	4.18235	8.3647	0	0	4.18235	4.18235	0	16.7294	0	0	0	0	0	0	4.18235	0	0	0	0	0
527	GCGTGCAGTGGCATCC-1_4	14.5078	2.07254	140.933	29.0155	0	35.2332	0	122.28	0	6.21762	4.14508	0	2.07254	29.0155	0	33.1606	4.14508	0	45.5959	4.14508	76.6839	2.07254	16.5803	4.14508	12.4352	2.07254	8.29016	10.3627	0	12.4352	0	0	0	4.14508	2.07254	22.7979	0	14.5078	0	2.07254	0	0	0	0	0	0	2.07254	0
528	GCTGCAGAGGCGTCCT-1_4	15.4628	0	145.792	2.20897	0	22.0897	0	106.03	13.2538	4.41794	15.4628	0	0	11.0448	0	4.41794	4.41794	8.83587	41.9704	0	64.0601	0	6.62691	0	35.3435	4.41794	6.62691	2.20897	0	13.2538	0	0	4.41794	0	0	19.8807	0	17.6717	0	0	0	0	0	2.20897	0	0	0	4.41794
529	GCTGCAGCAAATGCGG-1_4	7.91766	0	146.477	31.6706	0	15.8353	0	110.847	9.89707	25.7324	5.93824	0	5.93824	29.6912	0	19.7941	5.93824	0	27.7118	11.8765	49.4854	0	5.93824	0	35.6295	0	5.93824	13.8559	1.97941	5.93824	3.95883	0	9.89707	5.93824	0	27.7118	0	15.8353	0	0	3.95883	0	0	1.97941	0	0	0	0
530	GCTGGGTCAGCTCATA-1_4	43.2366	0	166.77	14.4122	6.17665	32.9421	2.05888	210.006	8.23554	14.4122	4.11777	0	0	2.05888	8.23554	16.4711	0	2.05888	39.1188	0	65.8843	0	4.11777	0	26.7655	0	2.05888	8.23554	0	6.17665	0	0	0	2.05888	0	14.4122	0	8.23554	0	0	0	0	0	0	0	0	2.05888	0
531	GCTGGGTTCCAGGACC-1_4	9.5057	0	82.3828	0	0	15.8428	0	101.394	0	9.5057	6.33714	0	3.16857	3.16857	0	6.33714	0	6.33714	15.8428	6.33714	41.1914	0	3.16857	0	31.6857	0	0	3.16857	3.16857	12.6743	3.16857	0	6.33714	3.16857	0	15.8428	0	6.33714	0	0	0	0	0	3.16857	0	0	0	0
532	GCTTCACAGGGCCTCT-1_4	5.38213	0	169.537	21.5285	2.69107	51.1302	2.69107	153.391	26.9107	34.9839	8.0732	0	24.2196	24.2196	5.38213	29.6017	5.38213	5.38213	18.8375	2.69107	75.3498	0	8.0732	2.69107	10.7643	10.7643	5.38213	8.0732	2.69107	10.7643	2.69107	0	8.0732	2.69107	0	26.9107	0	5.38213	0	0	2.69107	0	0	0	0	0	2.69107	0
533	GCTTGGGTCACTCTTA-1_4	7.02247	0	80.7584	24.5787	0	35.1124	3.51124	80.7584	31.6011	59.691	7.02247	0	3.51124	24.5787	7.02247	28.0899	10.5337	7.02247	24.5787	14.0449	42.1348	3.51124	28.0899	0	31.6011	7.02247	10.5337	7.02247	0	17.5562	7.02247	0	3.51124	0	0	21.0674	0	10.5337	0	0	0	0	0	0	0	0	0	0
534	GCTTTCGGTGTTCGAT-1_4	7.01098	0	112.176	16.359	0	7.01098	0	102.828	30.3809	0	2.33699	2.33699	0	2.33699	0	14.022	0	4.67399	23.3699	0	58.4249	2.33699	2.33699	0	30.3809	0	2.33699	7.01098	0	2.33699	0	0	11.685	2.33699	0	28.0439	0	4.67399	0	0	0	0	0	0	0	0	2.33699	0
535	GCTTTCGTCTGGTGGC-1_4	2.4432	0	102.614	19.5456	0	9.77278	2.4432	146.592	17.1024	7.32959	2.4432	0	0	4.88639	0	12.216	0	0	36.6479	0	29.3183	0	14.6592	2.4432	31.7615	0	2.4432	4.88639	0	19.5456	0	0	2.4432	2.4432	0	9.77278	0	17.1024	0	0	0	0	0	4.88639	0	0	0	0
536	GGAAGTGGTTTACGTG-1_4	4.19463	0	138.423	12.5839	0	16.7785	0	134.228	0	12.5839	8.38926	0	0	50.3356	4.19463	29.3624	0	4.19463	25.1678	8.38926	62.9195	4.19463	0	0	46.1409	0	0	8.38926	0	12.5839	0	0	16.7785	8.38926	0	25.1678	0	8.38926	0	0	0	0	0	0	0	0	4.19463	0
537	GGAATGGAGGTCACCC-1_4	0	1.58253	170.913	4.74759	3.16506	15.8253	0	128.185	26.903	6.33012	7.91264	1.58253	0	1.58253	0	4.74759	0	1.58253	31.6506	0	79.1264	4.74759	9.49517	0	12.6602	1.58253	1.58253	6.33012	0	3.16506	0	0	4.74759	3.16506	0	28.4855	0	11.0777	0	0	0	0	0	1.58253	0	0	1.58253	0
538	GGAATGGCATCCGAGC-1_4	15.8178	0	117.052	41.1262	0	31.6356	0	151.851	6.32711	6.32711	3.16356	3.16356	6.32711	22.1449	0	28.472	3.16356	6.32711	25.3084	0	18.9813	3.16356	37.9627	3.16356	47.4533	3.16356	12.6542	15.8178	6.32711	15.8178	0	0	3.16356	3.16356	0	28.472	0	22.1449	0	0	3.16356	0	0	3.16356	0	3.16356	3.16356	0
539	GGAATGGCATGGGTCC-1_4	2.15285	0	103.337	17.2228	2.15285	8.61141	0	159.311	40.9042	6.45856	8.61141	0	0	2.15285	0	10.7643	0	2.15285	43.0571	2.15285	47.3628	2.15285	4.30571	2.15285	15.07	0	6.45856	8.61141	0	4.30571	2.15285	0	6.45856	2.15285	0	12.9171	0	6.45856	0	0	2.15285	0	0	0	0	0	0	0
540	GGAGCAACAGTTTCAG-1_4	0	0	153.767	23.0651	7.68836	20.5023	0	238.339	46.1302	64.0697	12.8139	0	2.56279	7.68836	0	20.5023	12.8139	7.68836	48.693	10.2512	61.5069	5.12558	7.68836	0	25.6279	12.8139	7.68836	7.68836	0	5.12558	2.56279	0	7.68836	15.3767	0	38.4418	0	5.12558	0	0	0	0	2.56279	0	0	0	0	0
541	GGAGGTAAGTGTTGAA-1_4	13.3722	0	106.978	6.07829	1.21566	15.8035	0	114.272	19.4505	9.72526	2.43132	1.21566	12.1566	3.64697	2.43132	17.0192	0	2.43132	21.8818	0	36.4697	2.43132	9.72526	1.21566	32.8228	3.64697	7.29395	3.64697	0	0	0	1.21566	3.64697	2.43132	0	23.0975	2.43132	14.5879	0	0	0	0	0	3.64697	1.21566	0	0	0
542	GGGAAGTCACGCGCAT-1_4	2.75862	0	104.828	13.7931	0	24.8276	0	118.621	0	24.8276	5.51724	0	0	16.5517	2.75862	30.3448	0	2.75862	5.51724	0	57.931	0	2.75862	0	22.069	0	2.75862	11.0345	0	5.51724	0	0	5.51724	8.27586	0	13.7931	0	5.51724	0	0	0	0	0	0	0	0	0	0
543	GGGACCTAGATGGCAC-1_4	16.4339	0	166.393	20.5423	2.05423	24.6508	0	158.176	24.6508	16.4339	10.2712	0	0	18.4881	2.05423	22.5965	8.21693	8.21693	36.9762	0	67.7896	2.05423	22.5965	0	22.5965	8.21693	8.21693	16.4339	0	10.2712	0	0	8.21693	2.05423	2.05423	26.705	0	10.2712	0	0	0	2.05423	0	2.05423	0	0	2.05423	4.10846
544	GGGCTACGTGCAAGAC-1_4	6.41849	0	112.323	19.2555	0	9.62773	3.20924	93.068	22.4647	19.2555	6.41849	3.20924	0	6.41849	0	16.0462	0	6.41849	48.1386	0	51.3479	0	6.41849	0	19.2555	12.837	3.20924	3.20924	0	6.41849	0	0	9.62773	0	0	9.62773	0	0	0	0	0	0	0	0	0	0	0	0
545	GGGTAGATCTTAGGAC-1_4	2.76625	0	127.248	27.6625	0	0	0	188.105	16.5975	11.065	11.065	0	0	2.76625	0	13.8313	2.76625	2.76625	49.7925	0	55.325	0	8.29876	5.5325	19.3638	5.5325	8.29876	13.8313	0	8.29876	2.76625	0	0	2.76625	8.29876	49.7925	0	2.76625	0	0	0	0	0	0	0	0	2.76625	0
546	GGGTCACTCCAGCACG-1_4	12.7253	0	203.606	8.48356	6.36267	14.8462	4.24178	186.638	8.48356	12.7253	10.6045	0	2.12089	14.8462	2.12089	21.2089	0	4.24178	25.4507	2.12089	67.8685	0	4.24178	2.12089	21.2089	2.12089	4.24178	10.6045	0	8.48356	0	0	2.12089	0	0	21.2089	6.36267	16.9671	0	2.12089	4.24178	0	0	0	0	0	6.36267	0
547	GGGTGTCAGTTGCTCA-1_4	0	0	95.515	8.30565	0	16.6113	0	191.03	16.6113	12.4585	8.30565	0	0	4.15282	0	29.0698	4.15282	24.9169	37.3754	0	29.0698	0	4.15282	0	37.3754	8.30565	0	12.4585	0	4.15282	0	0	16.6113	4.15282	0	24.9169	0	16.6113	0	0	4.15282	0	0	4.15282	0	0	0	0
548	GGTAACTAGGCCTTCG-1_4	0	0	106.266	0	0	18.3217	0	124.588	14.6574	7.32869	10.993	0	0	10.993	0	10.993	0	0	18.3217	0	40.3078	0	0	0	3.66435	0	0	3.66435	0	0	0	0	7.32869	0	0	18.3217	0	3.66435	0	0	0	0	0	0	0	0	0	0
549	GGTAACTGTTACGCCG-1_4	10.3842	0	48.4597	27.6912	3.46141	6.92281	0	190.377	34.6141	0	3.46141	0	0	13.8456	0	24.2298	3.46141	3.46141	76.1509	6.92281	62.3053	3.46141	0	0	34.6141	0	10.3842	6.92281	0	3.46141	0	0	6.92281	3.46141	0	27.6912	0	27.6912	0	0	0	0	0	0	0	3.46141	3.46141	0
550	GGTCACGTCACTTGTT-1_4	0	0	152.829	16.5221	0	8.26105	0	86.741	12.3916	0	16.5221	0	0	16.5221	0	24.7831	0	0	16.5221	4.13052	41.3052	0	4.13052	0	28.9137	4.13052	0	12.3916	0	8.26105	12.3916	0	8.26105	16.5221	0	4.13052	0	16.5221	0	0	0	8.26105	0	4.13052	0	0	0	0
551	GGTTCTCCACTCTCGT-1_4	0	3.40483	115.764	17.0242	10.2145	37.4532	0	115.764	17.0242	34.0483	0	6.80967	6.80967	20.429	6.80967	44.2629	13.6193	3.40483	30.6435	0	20.429	6.80967	6.80967	0	23.8338	6.80967	0	6.80967	10.2145	10.2145	3.40483	3.40483	23.8338	0	0	20.429	3.40483	6.80967	0	0	0	0	0	0	0	0	0	0
552	GGTTCTCGTCACAGAG-1_4	8.32639	0	99.9167	24.9792	0	4.1632	0	54.1216	12.4896	0	4.1632	0	0	0	4.1632	4.1632	0	0	20.816	0	45.7952	0	8.32639	0	8.32639	0	0	4.1632	0	12.4896	0	0	0	0	0	45.7952	0	16.6528	0	0	0	0	0	0	0	0	0	0
553	GTAATCGTCAGCACCG-1_4	8.51064	0	97.8723	0	0	4.25532	0	119.149	29.7872	4.25532	4.25532	0	0	8.51064	0	4.25532	0	0	29.7872	0	51.0638	0	0	0	8.51064	0	8.51064	4.25532	0	0	0	0	0	0	0	25.5319	0	4.25532	0	0	0	0	0	0	0	0	0	0
554	GTCATGAGTCAATGGG-1_4	0	0	105.68	8.80669	0	22.0167	4.40335	70.4535	13.21	13.21	4.40335	0	0	4.40335	0	35.2268	0	8.80669	22.0167	4.40335	26.4201	0	0	0	8.80669	4.40335	4.40335	8.80669	0	0	4.40335	0	0	8.80669	0	22.0167	0	0	0	0	0	0	0	0	0	0	0	0
555	GTCCACTTCTGGCCTT-1_4	12.2875	0	86.0127	12.2875	6.14376	14.3354	0	79.8689	10.2396	6.14376	4.09584	4.09584	0	4.09584	0	10.2396	0	8.19169	34.8147	8.19169	65.5335	2.04792	4.09584	6.14376	20.4792	2.04792	2.04792	6.14376	0	6.14376	0	0	6.14376	2.04792	0	8.19169	4.09584	4.09584	0	0	6.14376	0	0	0	0	0	2.04792	0
556	GTCCCATAGGACGGAG-1_4	18.2694	0	171.068	19.9302	3.32171	13.2868	0	157.781	29.8954	8.30427	8.30427	3.32171	4.98256	9.96512	1.66085	8.30427	0	1.66085	39.8605	0	59.7907	3.32171	1.66085	0	33.2171	8.30427	1.66085	13.2868	1.66085	6.64341	0	0	9.96512	9.96512	0	21.5911	0	0	0	0	1.66085	0	0	0	0	0	0	1.66085
557	GTCGTAAAGTTTGCTG-1_4	2.16591	0	84.4704	12.9955	0	32.4886	0	190.6	17.3273	17.3273	10.8295	0	8.66363	21.6591	2.16591	17.3273	4.33182	2.16591	30.3227	4.33182	56.3136	0	21.6591	0	28.1568	4.33182	6.49773	8.66363	0	6.49773	2.16591	0	10.8295	8.66363	0	17.3273	0	2.16591	0	0	6.49773	2.16591	0	0	0	0	0	0
558	GTCTGTCAGTACAACA-1_4	3.62384	0	112.339	28.9908	0	14.4954	1.81192	119.587	10.8715	1.81192	1.81192	0	0	21.7431	0	16.3073	10.8715	1.81192	36.2384	0	39.8623	0	7.24769	0	23.555	5.43577	3.62384	10.8715	0	7.24769	0	0	5.43577	1.81192	0	21.7431	0	9.05961	0	0	0	0	0	3.62384	0	0	1.81192	0
559	GTGACGCAGCGCCTCA-1_4	0	0	92.2509	44.8076	5.27148	10.543	0	260.938	0	7.90722	13.1787	0	0	26.3574	2.63574	5.27148	0	2.63574	31.6289	0	63.2578	0	10.543	0	28.9931	2.63574	10.543	7.90722	0	5.27148	5.27148	0	18.4502	0	0	21.0859	0	0	0	0	2.63574	0	0	0	0	0	0	0
560	GTGACGCGTAACACGG-1_4	2.9129	0	123.798	7.28226	1.45645	29.129	0	141.276	20.3903	18.9339	11.6516	0	0	2.9129	0	17.4774	0	2.9129	30.5855	0	81.5613	0	16.021	0	53.8887	1.45645	2.9129	4.36936	0	4.36936	0	0	4.36936	7.28226	0	27.6726	0	10.1952	0	0	0	0	0	0	0	0	0	0
561	GTGAGCCTCGTGAGAG-1_4	3.83583	0	157.269	26.8508	0	3.83583	0	111.239	26.8508	0	0	0	0	3.83583	0	0	3.83583	3.83583	19.1791	3.83583	88.224	0	19.1791	0	23.015	0	0	7.67165	0	3.83583	0	0	0	0	0	23.015	0	0	0	0	0	0	0	0	0	0	0	0
562	GTGATGTCAAGAGTGC-1_4	15.6617	0	152.702	11.7463	15.6617	31.3234	0	117.463	0	15.6617	11.7463	0	0	0	3.91543	15.6617	0	0	23.4926	0	35.2388	0	7.83085	3.91543	43.0697	0	15.6617	0	0	7.83085	0	0	7.83085	7.83085	0	11.7463	0	0	0	0	0	0	0	0	0	0	0	0
563	GTGCAGCGTGTTCCAA-1_4	0	0	105.613	27.1575	0	6.035	0	141.823	0	30.175	3.0175	0	0	12.07	0	30.175	0	12.07	42.245	3.0175	33.1925	0	0	0	21.1225	3.0175	3.0175	3.0175	0	3.0175	0	0	0	0	9.0525	45.2625	0	12.07	0	0	0	0	0	0	0	0	0	0
564	GTGGAAGCATAACAGA-1_4	10.395	0	184.511	18.1913	2.59875	15.5925	2.59875	109.148	49.3763	0	2.59875	0	0	12.9938	0	38.9813	0	7.79626	54.5738	2.59875	54.5738	0	5.19751	0	49.3763	2.59875	2.59875	7.79626	0	5.19751	0	0	2.59875	7.79626	0	10.395	0	7.79626	0	0	0	0	0	2.59875	0	0	0	0
565	GTGGGAAGTAGGGTAC-1_4	10.0739	0	198.12	40.2955	3.35796	20.1478	0	134.318	0	20.1478	3.35796	3.35796	0	10.0739	0	20.1478	6.71592	13.4318	36.9375	0	53.7273	6.71592	0	3.35796	26.8637	10.0739	13.4318	10.0739	0	10.0739	0	0	0	6.71592	0	43.6535	0	20.1478	0	0	0	0	0	3.35796	0	0	6.71592	0
566	GTGTGGCGTCCATACA-1_4	11.0473	0	151.348	6.62837	0	4.41891	0	103.844	2.20946	1.10473	1.10473	0	0	1.10473	1.10473	2.20946	0	1.10473	48.608	1.10473	83.9593	1.10473	4.41891	0	20.9898	5.52364	0	1.10473	0	3.31418	0	0	1.10473	1.10473	0	17.6757	0	12.152	0	0	7.7331	0	0	0	0	0	0	0
567	GTGTTAGAGCCTGTGC-1_4	0	0	102.309	6.91276	1.38255	15.2081	1.38255	125.812	12.443	1.38255	2.7651	0	1.38255	8.29531	0	15.2081	4.14766	1.38255	40.094	0	59.4497	0	9.67787	0	23.5034	2.7651	4.14766	0	0	4.14766	0	0	2.7651	4.14766	0	17.9732	0	6.91276	0	0	1.38255	0	0	1.38255	0	0	0	0
568	GTGTTAGTCATATGGC-1_4	12.8205	0	108.974	16.0256	3.20513	6.41026	0	131.41	0	22.4359	3.20513	3.20513	0	16.0256	0	19.2308	0	0	38.4615	0	57.6923	0	16.0256	0	19.2308	16.0256	3.20513	3.20513	0	6.41026	0	0	6.41026	0	0	22.4359	0	3.20513	0	0	0	0	0	0	0	0	0	0
569	GTTCGCTTCGCTAATG-1_4	12.6769	0	154.236	16.9026	2.11282	23.2411	0	80.2873	48.595	4.22565	8.4513	2.11282	0	14.7898	2.11282	8.4513	4.22565	8.4513	25.3539	0	67.6104	2.11282	19.0154	0	33.8052	4.22565	4.22565	4.22565	0	23.2411	0	0	14.7898	2.11282	0	27.4667	0	2.11282	0	0	8.4513	0	0	0	0	0	2.11282	2.11282
570	GTTGAACAGTAACAGT-1_4	0	0	44.9006	0	0	6.41437	0	115.459	0	0	12.8287	0	0	0	0	19.2431	0	0	25.6575	0	102.63	0	0	0	0	0	0	6.41437	0	0	0	0	6.41437	0	0	25.6575	0	6.41437	0	0	6.41437	0	0	0	0	0	0	0
571	GTTGCGGTCTGTCTCG-1_4	16.0417	0	124.323	34.0886	6.01564	26.0678	2.00521	184.48	14.0365	8.02085	6.01564	0	6.01564	18.0469	0	30.0782	0	4.01043	30.0782	0	52.1356	0	16.0417	2.00521	22.0573	2.00521	12.0313	6.01564	4.01043	6.01564	0	0	4.01043	4.01043	0	18.0469	0	12.0313	0	0	0	0	0	0	0	0	0	0
572	GTTTACTGTAAGTTAG-1_4	0	0	200.2	50.0501	0	10.01	0	200.2	0	30.03	0	0	0	10.01	0	30.03	0	10.01	80.0801	0	60.0601	0	0	0	50.0501	10.01	0	10.01	0	0	0	0	0	0	0	80.0801	0	0	0	0	0	0	0	0	0	0	0	0
573	TAACACGAGTCTGTAC-1_4	0	0	125.937	38.9805	5.997	35.982	0	95.952	20.9895	20.9895	5.997	0	11.994	8.9955	2.9985	62.9685	23.988	5.997	44.9775	2.9985	56.9715	0	11.994	0	17.991	2.9985	8.9955	5.997	0	2.9985	2.9985	0	8.9955	2.9985	0	29.985	0	11.994	0	0	0	0	2.9985	0	0	0	0	2.9985
574	TAACCAGGTGAACGGT-1_4	10.8499	0	133.816	30.7414	1.80832	28.9331	0	92.2242	30.7414	7.23327	10.8499	1.80832	5.42495	3.61664	0	0	14.4665	1.80832	47.0163	0	66.9078	1.80832	18.0832	1.80832	32.5497	0	5.42495	3.61664	3.61664	10.8499	0	0	3.61664	3.61664	0	16.2749	0	12.6582	0	0	1.80832	0	1.80832	0	0	0	1.80832	0
575	TAACGACAGTATTCCG-1_4	0	0	74.0253	8.22504	0	1.64501	0	88.8304	0	0	1.64501	0	0	0	0	0	0	0	18.0951	0	46.0602	0	3.29001	0	23.0301	3.29001	0	1.64501	1.64501	8.22504	1.64501	0	4.93502	0	0	13.1601	1.64501	1.64501	0	0	1.64501	0	0	0	0	0	0	0
576	TAACTTCAGTAGACAT-1_4	10.3555	1.72592	167.415	25.8889	1.72592	31.0666	0	110.459	27.6148	18.9852	6.90369	3.45185	0	31.0666	5.17777	41.4222	5.17777	1.72592	50.0518	1.72592	63.8592	1.72592	15.5333	1.72592	37.9703	1.72592	5.17777	3.45185	0	8.62962	0	0	8.62962	8.62962	0	22.437	1.72592	17.2592	0	0	0	0	0	3.45185	0	0	0	0
577	TAAGCCACATTCTTCA-1_4	5.05306	0	103.588	5.05306	0	12.6326	0	73.2693	7.57959	0	2.52653	0	0	7.57959	0	0	0	7.57959	40.4245	0	50.5306	0	2.52653	0	5.05306	0	0	2.52653	0	2.52653	0	0	2.52653	0	0	17.6857	0	7.57959	0	0	0	0	0	0	0	0	0	2.52653
578	TAATCTCTCCTCTTTC-1_4	7.48783	0	131.037	11.2317	3.74392	18.7196	0	138.525	7.48783	14.9757	29.9513	0	7.48783	7.48783	7.48783	7.48783	0	0	18.7196	0	29.9513	0	0	0	56.1587	3.74392	0	3.74392	0	33.6952	0	0	11.2317	3.74392	0	33.6952	0	7.48783	0	0	0	0	0	3.74392	0	0	0	0
579	TACATTCTCTACCACC-1_4	3.98089	0	119.427	3.98089	3.98089	39.8089	0	187.102	3.98089	11.9427	15.9236	0	11.9427	7.96178	0	23.8854	0	3.98089	43.7898	3.98089	35.828	0	0	0	31.8471	0	0	7.96178	0	0	0	0	7.96178	15.9236	0	31.8471	0	7.96178	0	0	0	0	0	0	0	0	0	0
580	TACCCACGTTCTCACC-1_4	3.13087	0	78.2718	28.1778	0	31.3087	0	122.104	25.047	12.5235	6.26174	3.13087	0	6.26174	0	46.9631	0	9.39261	21.9161	6.26174	43.8322	0	9.39261	0	18.7852	9.39261	0	3.13087	0	3.13087	0	0	6.26174	9.39261	0	31.3087	0	3.13087	0	3.13087	0	0	0	0	0	0	0	0
581	TACCCGTAGCACGGAT-1_4	20.6612	0	107.438	20.6612	0	16.5289	0	148.76	0	0	16.5289	4.13223	4.13223	12.3967	4.13223	41.3223	0	4.13223	33.0579	4.13223	82.6446	4.13223	12.3967	4.13223	24.7934	4.13223	0	0	0	0	0	0	4.13223	4.13223	0	16.5289	0	8.26446	0	0	0	4.13223	0	0	0	0	0	0
582	TACCCGTCAGAGACTG-1_4	2.55428	0	117.497	15.3257	0	0	0	153.257	25.5428	7.66284	7.66284	0	0	2.55428	2.55428	5.10856	0	5.10856	45.977	7.66284	43.4227	5.10856	0	0	5.10856	2.55428	7.66284	5.10856	0	0	0	0	2.55428	2.55428	0	22.9885	0	0	0	0	0	0	0	0	0	0	0	0
583	TACCCGTGTCTGTCCT-1_4	4.60458	0	95.5451	10.3603	0	17.2672	2.30229	131.231	8.05802	8.05802	11.5115	0	6.90687	17.2672	3.45344	11.5115	0	2.30229	34.5344	1.15115	63.313	1.15115	13.8137	0	24.1741	3.45344	3.45344	11.5115	1.15115	3.45344	4.60458	0	3.45344	9.20916	0	24.1741	0	8.05802	0	0	4.60458	0	0	0	0	0	3.45344	0
584	TACCGAAAGGGATCTG-1_4	3.32116	0	106.277	19.9269	0	6.64231	0	185.985	0	3.32116	13.2846	3.32116	9.96347	36.5327	0	23.2481	0	6.64231	39.8539	0	69.7443	3.32116	9.96347	0	16.6058	0	6.64231	13.2846	0	0	3.32116	0	6.64231	3.32116	0	19.9269	0	0	0	0	0	6.64231	0	0	0	0	0	3.32116
585	TACTTACTCAATCTTC-1_4	6.87994	1.14666	106.639	25.2265	2.29331	20.6398	0	120.399	16.0532	13.7599	4.58663	0	2.29331	17.1999	0	13.7599	1.14666	8.0266	18.3465	2.29331	55.0396	0	17.1999	3.43997	26.3731	3.43997	4.58663	10.3199	0	12.6132	3.43997	0	4.58663	3.43997	0	22.9331	0	6.87994	0	0	3.43997	0	0	1.14666	0	0	2.29331	0
586	TACTTCATCAGCGCAC-1_4	0	0	72.9335	8.10373	0	8.10373	0	56.7261	8.10373	0	0	0	0	0	0	24.3112	0	0	16.2075	0	40.5186	0	0	0	16.2075	0	0	0	0	0	0	0	0	0	0	32.4149	0	0	0	0	0	0	0	0	0	0	0	0
587	TAGACTGGTACTAGCT-1_4	6.91563	0	103.734	6.91563	3.45781	17.2891	0	69.1563	38.036	27.6625	17.2891	3.45781	0	3.45781	3.45781	6.91563	0	0	20.7469	3.45781	38.036	3.45781	0	0	41.4938	3.45781	0	3.45781	0	3.45781	0	0	0	0	0	31.1203	0	20.7469	0	0	6.91563	0	0	0	0	0	0	0
588	TATCGCCCAAACTCTG-1_4	11.7268	0	108.473	29.3169	0	23.4535	0	143.653	0	23.4535	0	0	5.86338	8.79507	0	11.7268	2.93169	5.86338	32.2486	0	41.0437	0	17.5901	2.93169	26.3852	0	8.79507	14.6585	0	8.79507	0	0	2.93169	0	0	8.79507	0	11.7268	0	0	2.93169	0	0	0	0	0	0	0
589	TATCTGTCATCACGGC-1_4	3.06466	0	67.4226	6.12933	0	12.2587	0	131.781	6.12933	3.06466	3.06466	0	0	0	0	18.388	0	0	30.6466	0	49.0346	0	6.12933	0	9.19399	0	3.06466	9.19399	0	12.2587	0	0	0	0	0	9.19399	0	9.19399	0	0	0	0	0	0	0	0	0	3.06466
590	TATTCCAAGGACTATA-1_4	0	0	166.22	13.4048	0	8.0429	0	58.9812	0	0	0	0	0	29.4906	0	0	0	2.68097	72.3861	0	75.067	0	2.68097	0	10.7239	2.68097	8.0429	0	0	5.36193	0	2.68097	0	0	0	24.1287	0	16.0858	0	0	0	0	0	2.68097	0	0	0	0
591	TATTCCACAGTGTGCC-1_4	15.559	2.22272	135.586	20.0044	0	0	0	180.04	0	8.89086	8.89086	0	2.22272	11.1136	2.22272	33.3407	17.7817	0	48.8998	2.22272	55.5679	2.22272	11.1136	2.22272	35.5635	11.1136	2.22272	17.7817	0	4.44543	2.22272	0	11.1136	4.44543	0	33.3407	0	17.7817	0	0	0	0	0	0	2.22272	0	0	0
592	TATTTCGAGTCGTTAC-1_4	0	0	71.3154	15.8479	7.92393	15.8479	0	63.3914	0	0	0	0	0	15.8479	0	15.8479	0	0	0	0	47.5436	0	15.8479	0	23.7718	0	7.92393	0	0	7.92393	0	0	7.92393	0	0	15.8479	0	0	0	0	0	0	0	0	0	0	0	0
593	TCAATCTCACGTGAGA-1_4	0	0	89.3106	25.1186	0	2.79096	0	72.5649	0	0	0	0	2.79096	2.79096	0	2.79096	0	5.58191	22.3277	0	25.1186	0	0	0	11.1638	2.79096	0	5.58191	0	0	2.79096	0	11.1638	0	0	19.5367	0	5.58191	0	0	0	0	0	2.79096	0	0	0	0
594	TCAATTCCAGCGGTTC-1_4	15.2614	3.81534	80.1221	30.5227	0	7.63068	0	68.6761	3.81534	38.1534	11.446	3.81534	3.81534	15.2614	3.81534	22.892	11.446	0	26.7074	0	80.1221	11.446	15.2614	0	49.5994	3.81534	0	19.0767	3.81534	7.63068	0	0	0	7.63068	0	15.2614	0	11.446	0	0	7.63068	0	0	0	0	0	0	0
595	TCACAAGAGACGTCCC-1_4	31.7726	0	138.796	16.7224	10.0334	23.4114	3.34448	137.124	0	16.7224	8.3612	0	0	5.01672	5.01672	5.01672	8.3612	8.3612	33.4448	1.67224	61.8729	0	1.67224	0	25.0836	3.34448	6.68896	3.34448	0	13.3779	0	0	10.0334	1.67224	1.67224	21.7391	0	8.3612	0	0	0	1.67224	0	0	0	0	1.67224	1.67224
596	TCAGCCTAGTTGTCAC-1_4	0	0	236.686	8.45309	0	16.9062	0	211.327	8.45309	0	0	0	8.45309	0	0	33.8123	0	0	50.7185	0	76.0778	0	25.3593	0	33.8123	0	0	50.7185	0	16.9062	0	0	0	0	0	50.7185	0	0	0	0	0	0	0	0	0	0	0	0
597	TCAGTCCCATCCTGTC-1_4	6.93161	1.15527	80.8688	9.24214	0	12.7079	1.15527	98.1978	16.1738	4.62107	0	0	3.4658	1.15527	0	6.93161	1.15527	4.62107	42.7449	0	47.366	0	6.93161	0	28.8817	6.93161	5.77634	8.08688	0	0	3.4658	0	3.4658	0	0	19.6396	0	15.0185	0	0	3.4658	0	1.15527	1.15527	0	0	0	0
598	TCAGTGAAGGGCAATC-1_4	9.07167	0	145.147	9.07167	0	0	0	130.027	12.0956	33.2628	3.02389	6.04778	6.04778	0	0	3.02389	0	0	36.2867	6.04778	60.4778	3.02389	6.04778	0	21.1672	0	0	12.0956	0	15.1194	0	0	3.02389	3.02389	0	18.1433	0	3.02389	0	0	0	0	0	0	0	0	3.02389	0
599	TCATATCTCATCGCTC-1_4	10.4384	0	187.891	20.8768	0	20.8768	0	229.645	104.384	0	0	0	0	0	0	20.8768	10.4384	0	52.1921	0	125.261	0	0	10.4384	10.4384	10.4384	10.4384	0	0	0	0	0	10.4384	10.4384	0	20.8768	0	0	0	0	0	0	0	0	0	0	0	0
600	TCATATCTCTTTCGAT-1_4	9.90491	0	95.0872	7.92393	0	7.92393	0	81.2203	13.8669	17.8288	5.94295	0	0	7.92393	0	9.90491	9.90491	3.96197	21.7908	0	33.6767	1.98098	11.8859	0	33.6767	1.98098	3.96197	5.94295	0	3.96197	1.98098	5.94295	3.96197	7.92393	0	25.7528	0	9.90491	0	0	1.98098	0	0	0	0	0	3.96197	0
601	TCATCATCAAGTGCAG-1_4	11.0783	0	121.861	7.38552	3.69276	11.0783	0	107.09	0	18.4638	7.38552	0	0	3.69276	0	18.4638	0	3.69276	48.0059	0	62.777	0	3.69276	0	22.1566	11.0783	3.69276	7.38552	3.69276	11.0783	0	0	0	3.69276	0	36.9276	0	3.69276	0	0	0	0	0	0	0	0	3.69276	0
602	TCATGGAAGACCTGGA-1_4	4.8852	4.8852	122.13	9.7704	0	4.8852	0	136.786	0	4.8852	14.6556	0	0	0	9.7704	24.426	0	0	29.3112	0	112.36	14.6556	0	0	14.6556	4.8852	4.8852	4.8852	0	9.7704	0	0	4.8852	0	0	24.426	0	4.8852	0	0	0	0	0	0	0	0	0	0
603	TCATTGTTCATAGACC-1_4	3.90472	0	132.761	11.7142	0	19.5236	0	46.8567	11.7142	0	0	0	0	11.7142	3.90472	11.7142	0	3.90472	23.4283	3.90472	27.3331	3.90472	0	0	27.3331	3.90472	7.80945	7.80945	0	0	0	0	11.7142	7.80945	0	19.5236	0	7.80945	0	0	0	0	0	3.90472	0	0	0	0
604	TCATTTGCAGCCGTTG-1_4	2.12044	0	101.781	16.9635	2.12044	16.9635	0	112.383	31.8066	0	4.24088	0	0	31.8066	0	23.3249	0	4.24088	38.1679	2.12044	55.1315	4.24088	10.6022	4.24088	16.9635	2.12044	4.24088	12.7226	0	6.36132	2.12044	0	0	0	0	25.4453	0	21.2044	2.12044	0	0	0	0	0	0	0	0	0
605	TCCACCACAACTGATC-1_4	0	0	111.043	6.16903	0	14.3944	0	80.1974	0	0	2.05634	0	0	22.6198	0	0	0	8.22538	26.7325	0	71.972	4.11269	0	0	39.0705	4.11269	0	4.11269	0	8.22538	0	0	4.11269	6.16903	2.05634	16.4508	0	6.16903	0	0	0	0	0	0	0	0	0	0
606	TCCGAAAAGGGTGAAA-1_4	0	0	130.422	22.6822	2.83527	25.5174	0	93.5639	0	2.83527	2.83527	0	0	31.188	0	11.3411	0	2.83527	42.5291	2.83527	73.717	0	8.50581	0	11.3411	2.83527	8.50581	0	0	2.83527	2.83527	0	5.67054	5.67054	0	14.1764	0	5.67054	0	0	2.83527	0	0	0	0	0	2.83527	0
607	TCGATTTGTGGGATTG-1_4	0	0	154.769	15.7928	0	28.427	0	167.404	25.2685	0	6.31712	0	0	25.2685	9.47568	0	0	6.31712	15.7928	6.31712	82.1226	3.15856	0	3.15856	44.2198	3.15856	6.31712	15.7928	0	22.1099	0	0	15.7928	9.47568	0	6.31712	0	9.47568	0	0	0	0	0	0	0	0	0	0
608	TCGCAGGAGTATCCTG-1_4	3.18776	0	92.445	12.751	4.78164	4.78164	1.59388	51.0041	4.78164	6.37552	4.78164	1.59388	1.59388	4.78164	0	7.9694	0	7.9694	20.7204	0	41.4409	1.59388	14.3449	0	38.2531	3.18776	4.78164	7.9694	3.18776	7.9694	4.78164	0	9.56328	6.37552	0	9.56328	0	12.751	0	0	0	0	0	1.59388	0	0	0	0
609	TCGGGACAGACCATGG-1_4	22.2531	0	86.2309	33.3797	2.78164	22.2531	0	203.06	0	8.34492	5.56328	0	0	8.34492	8.34492	16.6898	0	0	41.7246	5.56328	80.6676	0	8.34492	0	36.1613	2.78164	0	5.56328	0	0	0	27.8164	2.78164	2.78164	0	19.4715	0	5.56328	0	0	0	0	0	0	0	0	0	0
610	TCGGGACCAGACGGAT-1_4	24.3563	0	62.6305	34.7947	3.47947	27.8358	3.47947	135.699	13.9179	17.3974	6.95894	0	0	17.3974	0	13.9179	13.9179	3.47947	31.3152	13.9179	59.151	0	10.4384	0	41.7537	0	3.47947	6.95894	6.95894	13.9179	3.47947	0	0	6.95894	0	27.8358	0	10.4384	0	0	0	0	0	3.47947	0	0	0	0
611	TCGGGCATCTCATTTG-1_4	0	0	102.911	4.41047	0	8.82094	0	116.142	16.1717	7.35078	7.35078	0	0	2.94031	0	4.41047	1.47016	7.35078	35.2837	0	33.8136	0	2.94031	0	26.4628	0	1.47016	1.47016	2.94031	4.41047	0	0	8.82094	0	0	16.1717	0	1.47016	0	0	1.47016	0	0	0	0	0	0	0
612	TCGTCCAAGGACTTCT-1_4	0	0	96.8013	8.41751	0	4.20875	0	67.3401	0	50.5051	8.41751	0	0	16.835	0	46.2963	0	4.20875	25.2525	0	46.2963	0	8.41751	0	25.2525	0	12.6263	21.0438	0	4.20875	0	0	8.41751	8.41751	0	16.835	0	4.20875	0	0	0	0	0	0	0	0	4.20875	0
613	TCGTGGGCAGACAAGC-1_4	5.44959	0	70.8447	13.624	0	24.5232	0	73.5695	0	10.8992	5.44959	2.7248	5.44959	8.17439	0	29.9728	0	0	38.1471	0	38.1471	0	10.8992	0	16.3488	0	0	2.7248	0	2.7248	0	0	0	8.17439	0	29.9728	0	13.624	0	0	0	0	0	0	0	0	0	0
614	TCGTGGGGTGACCGAA-1_4	0	0	134.399	0	3.6324	10.8972	3.6324	127.134	21.7944	21.7944	3.6324	0	0	25.4268	0	43.5888	0	0	36.324	10.8972	43.5888	0	18.162	3.6324	21.7944	14.5296	7.2648	14.5296	0	0	7.2648	0	7.2648	0	0	21.7944	0	3.6324	0	0	3.6324	0	7.2648	0	0	0	7.2648	0
615	TCTAACTCACCGGCTA-1_4	5.75043	0	123.634	17.2513	2.87522	11.5009	0	172.513	31.6274	17.2513	5.75043	2.87522	2.87522	8.62565	0	57.5043	0	17.2513	48.8787	2.87522	66.13	0	5.75043	0	37.3778	17.2513	2.87522	5.75043	5.75043	8.62565	2.87522	0	2.87522	2.87522	0	40.253	0	14.3761	0	0	8.62565	0	0	0	0	0	0	0
616	TCTACATTCGTCGGGT-1_4	0	0	93.5516	3.34113	6.68226	33.4113	3.34113	157.033	16.7056	50.1169	3.34113	0	0	33.4113	3.34113	50.1169	6.68226	10.0234	26.729	3.34113	73.5048	0	13.3645	0	40.0936	10.0234	0	20.0468	3.34113	0	0	0	6.68226	0	6.68226	26.729	0	26.729	0	0	3.34113	0	0	0	0	0	0	0
617	TCTTAGTTCTTGGTCC-1_4	0	0	68.1508	9.08678	0	13.6302	0	86.3244	9.08678	40.8905	13.6302	0	4.54339	4.54339	9.08678	22.7169	13.6302	0	22.7169	0	18.1736	0	13.6302	0	49.9773	0	9.08678	9.08678	0	4.54339	4.54339	0	4.54339	27.2603	0	36.3471	0	4.54339	0	0	0	0	0	4.54339	0	0	0	0
618	TCTTCCTAGTTCTCTT-1_4	0	0	109.845	28.4784	0	0	0	93.572	0	8.1367	4.06835	0	4.06835	12.205	0	24.4101	0	8.1367	12.205	0	20.3417	0	12.205	8.1367	40.6835	8.1367	4.06835	8.1367	0	8.1367	0	0	0	8.1367	0	20.3417	0	4.06835	0	0	0	12.205	0	0	0	0	4.06835	0
619	TGACTCCAGATGTTCC-1_4	0	0	64.0784	7.53864	3.76932	7.53864	0	135.695	11.308	3.76932	7.53864	0	0	18.8466	0	15.0773	0	15.0773	30.1545	7.53864	26.3852	0	3.76932	0	7.53864	0	7.53864	11.308	0	3.76932	0	0	0	7.53864	0	15.0773	0	7.53864	0	0	0	7.53864	0	0	0	0	0	0
620	TGACTCCGTGACAGGT-1_4	4.90557	0	101.791	6.13196	2.45278	11.0375	0	136.13	0	4.90557	6.13196	0	3.67918	6.13196	1.22639	11.0375	0	4.90557	18.3959	0	42.9237	1.22639	6.13196	0	19.6223	7.35835	0	6.13196	0	3.67918	0	0	7.35835	1.22639	0	24.5278	0	4.90557	0	0	0	0	0	0	0	0	0	0
621	TGAGCATCAGATTTCG-1_4	6.76285	0	135.257	20.2885	0	18.0343	0	87.917	0	9.01713	13.5257	0	4.50857	11.2714	0	2.25428	0	9.01713	33.8142	6.76285	54.1028	0	13.5257	0	18.0343	0	2.25428	11.2714	2.25428	18.0343	2.25428	0	2.25428	2.25428	0	27.0514	0	9.01713	0	0	0	0	0	2.25428	0	0	4.50857	2.25428
622	TGAGGGATCAAGGCTT-1_4	8.76937	0	219.234	20.4619	0	11.6925	0	225.08	2.92312	5.84624	8.76937	0	0	14.6156	2.92312	11.6925	0	0	11.6925	0	43.8468	0	23.385	0	14.6156	14.6156	2.92312	5.84624	2.92312	8.76937	5.84624	0	5.84624	2.92312	0	26.3081	0	23.385	0	0	5.84624	0	0	0	0	0	0	0
623	TGAGGTTCAGCGTAGA-1_4	9.27472	0	107.587	11.1297	0	1.85494	0	102.022	3.70989	0	3.70989	0	0	1.85494	0	14.8395	0	1.85494	48.2285	0	63.0681	0	7.41977	0	25.9692	5.56483	1.85494	5.56483	0	11.1297	0	0	3.70989	1.85494	0	20.4044	0	5.56483	0	0	0	0	0	1.85494	0	0	0	0
624	TGATCAGGTTCAAACC-1_4	0	4.3554	56.6202	34.8432	0	8.7108	0	113.24	21.777	13.0662	4.3554	4.3554	0	13.0662	0	34.8432	0	0	17.4216	0	69.6864	0	4.3554	8.7108	26.1324	0	0	13.0662	0	0	0	0	4.3554	4.3554	8.7108	13.0662	0	34.8432	0	0	0	0	0	4.3554	0	0	0	0
625	TGATCTTGTTGGGTAG-1_4	5.25855	0	133.216	7.01139	3.5057	8.76424	1.75285	161.262	19.2813	17.5285	5.25855	0	1.75285	12.2699	0	28.0456	3.5057	3.5057	22.787	3.5057	64.8554	1.75285	19.2813	0	29.7984	7.01139	5.25855	8.76424	0	7.01139	0	0	10.5171	3.5057	0	26.2927	0	14.0228	0	0	0	0	1.75285	0	0	0	1.75285	0
626	TGATGCAAGATAACGT-1_4	5.79374	0	170.915	40.5562	2.89687	20.2781	0	144.844	40.5562	0	8.69061	0	0	11.5875	0	34.7625	5.79374	2.89687	55.0406	28.9687	60.8343	5.79374	2.89687	2.89687	26.0718	2.89687	2.89687	8.69061	0	20.2781	0	0	2.89687	17.3812	0	20.2781	0	17.3812	0	0	0	0	0	0	0	0	0	0
627	TGCACGGAGAGTGGCT-1_4	6.68449	0	133.69	40.107	0	16.7112	0	90.2406	53.4759	26.738	3.34225	0	3.34225	20.0535	3.34225	23.3957	6.68449	3.34225	20.0535	0	50.1337	0	23.3957	0	36.7647	13.369	0	16.7112	0	0	0	0	3.34225	3.34225	3.34225	23.3957	0	6.68449	0	0	3.34225	0	0	0	0	0	0	0
628	TGCACGGGTATGAGCG-1_4	10.3413	0	196.484	0	0	20.6825	0	186.143	0	0	10.3413	0	0	0	0	0	0	0	41.365	0	82.7301	10.3413	0	0	0	0	0	0	0	0	0	0	0	0	0	20.6825	0	10.3413	0	0	0	0	0	0	0	0	0	0
629	TGCAGGCCATGGCTGC-1_4	14.5693	0	109.27	21.8539	5.46349	23.6751	0	149.335	27.3174	10.927	5.46349	0	7.28465	5.46349	0	25.4963	1.82116	3.64232	18.2116	5.46349	45.529	3.64232	3.64232	0	34.6021	1.82116	3.64232	1.82116	0	10.927	1.82116	0	0	7.28465	0	16.3905	1.82116	3.64232	0	0	0	0	3.64232	0	0	0	1.82116	0
630	TGCATGATCCACAGCG-1_4	11.1815	0	128.587	16.7723	11.1815	18.6359	0	152.814	0	5.59076	16.7723	1.86359	0	18.6359	9.31793	26.0902	7.45434	5.59076	35.4081	1.86359	80.1342	1.86359	5.59076	0	22.363	1.86359	1.86359	1.86359	0	11.1815	0	0	3.72717	7.45434	0	16.7723	0	3.72717	0	0	1.86359	0	0	0	0	0	0	0
631	TGCTCCACATTCCTAT-1_4	0	0	52.1286	0	0	21.7202	4.34405	112.945	0	0	4.34405	0	0	4.34405	0	0	0	8.6881	17.3762	0	30.4083	0	17.3762	0	8.6881	0	0	4.34405	0	13.0321	0	0	0	4.34405	0	4.34405	0	0	0	0	0	0	0	0	0	0	4.34405	0
632	TGCTCCATCCACCTGT-1_4	14.5278	0	140.436	21.7918	4.84262	36.3196	0	87.1671	0	16.9492	16.9492	0	2.42131	12.1065	2.42131	2.42131	7.26392	9.68523	24.2131	0	43.5835	2.42131	19.3705	0	38.7409	2.42131	0	7.26392	4.84262	12.1065	2.42131	0	4.84262	7.26392	0	38.7409	0	2.42131	0	2.42131	2.42131	0	0	0	0	0	4.84262	0
633	TGCTTGCGTGTCCGGT-1_4	5.0537	0	84.6494	25.2685	0	3.79027	0	93.4934	12.6342	6.31712	8.84397	0	1.26342	11.3708	1.26342	8.84397	0	3.79027	22.7416	0	49.2735	1.26342	12.6342	0	17.6879	1.26342	3.79027	10.1074	0	3.79027	1.26342	0	7.58054	1.26342	0	29.0587	0	13.8977	0	0	2.52685	0	0	1.26342	0	0	0	1.26342
634	TGGAGAGCAACGGCCT-1_4	11.5908	0	144.886	17.3863	0	17.3863	0	156.476	34.7725	2.89771	2.89771	2.89771	0	11.5908	0	28.9771	0	2.89771	43.4657	0	23.1817	0	5.79542	0	31.8748	2.89771	2.89771	0	2.89771	11.5908	0	0	0	2.89771	0	20.284	0	17.3863	0	0	0	0	2.89771	0	0	0	0	0
635	TGGAGAGGTCCAAGAG-1_4	9.74184	0	163.176	2.43546	0	36.5319	0	204.579	0	12.1773	2.43546	0	0	14.6128	2.43546	0	0	2.43546	104.725	0	94.983	0	2.43546	2.43546	24.3546	0	12.1773	14.6128	0	14.6128	7.30638	0	2.43546	0	0	34.0964	0	24.3546	0	2.43546	0	0	0	2.43546	0	0	2.43546	0
636	TGGAGAGGTGATAGAT-1_4	15.9363	0	143.426	15.9363	0	7.96813	0	223.108	0	15.9363	0	0	0	7.96813	0	103.586	15.9363	0	15.9363	7.96813	87.6494	0	23.9044	0	31.8725	0	0	23.9044	0	15.9363	0	0	15.9363	0	0	79.6813	0	7.96813	0	0	0	0	0	0	0	0	0	7.96813
637	TGGAGGAAGCTCAGAG-1_4	0	0	100.442	36.1591	8.03536	16.0707	0	172.76	0	56.2475	12.053	0	4.01768	8.03536	4.01768	28.1237	0	4.01768	52.2298	0	52.2298	0	16.0707	4.01768	8.03536	0	12.053	16.0707	0	12.053	4.01768	0	4.01768	8.03536	0	44.1945	0	8.03536	0	0	0	0	0	0	0	0	0	0
638	TGGAGGACAGGTCTCG-1_4	13.459	0	126.514	24.2261	0	10.7672	16.1507	153.432	5.38358	32.3015	0	2.69179	5.38358	18.8425	0	26.9179	0	8.07537	40.3769	0	48.4522	0	13.459	2.69179	24.2261	16.1507	8.07537	13.459	2.69179	8.07537	0	0	5.38358	2.69179	2.69179	51.144	0	8.07537	0	0	2.69179	0	0	8.07537	0	0	0	0
639	TGGATCATCCTTCTAA-1_4	6.95652	0	128.696	0	0	6.95652	0	191.304	38.2609	6.95652	10.4348	0	6.95652	10.4348	0	45.2174	0	0	34.7826	3.47826	59.1304	0	0	0	27.8261	3.47826	10.4348	3.47826	0	6.95652	0	0	0	6.95652	0	24.3478	0	6.95652	0	0	0	0	0	3.47826	0	0	0	0
640	TGGATGTAGATGCTTC-1_4	0	0	91.3242	9.13242	0	27.3973	0	63.9269	9.13242	54.7945	0	0	9.13242	9.13242	0	36.5297	0	9.13242	9.13242	18.2648	18.2648	0	9.13242	0	18.2648	9.13242	9.13242	0	0	0	0	0	0	9.13242	0	0	0	0	0	0	0	0	0	0	0	0	0	0
641	TGGATGTTCACCATGA-1_4	7.4757	0	132.071	17.4433	0	24.919	0	134.563	19.9352	4.9838	4.9838	0	0	4.9838	9.96761	4.9838	0	0	27.4109	0	59.8056	0	17.4433	2.4919	22.4271	2.4919	2.4919	4.9838	0	27.4109	0	0	7.4757	9.96761	0	14.9514	0	2.4919	0	0	0	0	0	0	0	0	0	0
642	TGGGAAGCAAGACTGG-1_4	9.09918	0	134.213	27.2975	2.2748	31.8471	2.2748	106.915	2.2748	13.6488	4.54959	0	6.82439	9.09918	0	9.09918	2.2748	0	18.1984	0	59.1447	0	9.09918	2.2748	11.374	2.2748	0	6.82439	0	22.748	0	0	2.2748	4.54959	0	20.4732	2.2748	18.1984	0	0	2.2748	0	0	2.2748	0	0	0	0
643	TGGGAGAAGGGTGAAA-1_4	17.06	0	164.913	11.3733	0	19.9033	0	90.9866	22.7467	19.9033	11.3733	2.84333	0	19.9033	0	22.7467	0	2.84333	42.65	8.53	56.8666	2.84333	5.68666	0	45.4933	2.84333	5.68666	5.68666	0	0	0	0	11.3733	5.68666	0	25.59	2.84333	8.53	0	0	0	0	0	2.84333	0	0	5.68666	0
644	TGGGATTGTAGGTACG-1_4	7.62389	0	109.276	17.7891	0	38.1194	0	83.8628	20.3304	38.1194	7.62389	0	10.1652	12.7065	0	12.7065	0	7.62389	33.0368	0	55.9085	0	15.2478	0	60.9911	2.5413	2.5413	12.7065	0	15.2478	0	0	7.62389	5.08259	0	27.9543	0	5.08259	0	0	5.08259	0	0	0	0	0	0	2.5413
645	TGGGATTTCAGTGTCA-1_4	0	0	96.9163	17.6211	0	0	0	66.0793	0	0	0	0	0	0	0	22.0264	0	0	13.2159	0	44.0529	0	0	0	13.2159	8.81057	0	0	0	4.40529	0	0	0	0	0	13.2159	0	0	0	0	0	0	0	4.40529	0	0	0	0
646	TGGGTTACATTGAGGG-1_4	1.28899	1.28899	150.812	25.7798	3.86698	12.8899	0	203.661	33.5138	18.0459	5.15597	0	5.15597	10.3119	0	19.3349	0	1.28899	46.4037	2.57798	58.0046	0	3.86698	2.57798	19.3349	9.02294	9.02294	7.73395	0	10.3119	0	0	12.8899	2.57798	0	32.2248	1.28899	14.1789	1.28899	0	3.86698	0	0	0	0	0	0	0
647	TGGTAGTTCGAGCCAC-1_4	15.6201	0	137.457	12.4961	0	31.2402	3.12402	193.689	21.8682	24.9922	6.24805	0	0	21.8682	3.12402	18.7441	0	9.37207	43.7363	0	78.1006	0	21.8682	0	28.1162	9.37207	0	3.12402	0	12.4961	0	21.8682	0	0	0	40.6123	0	3.12402	0	3.12402	0	0	0	3.12402	0	0	0	0
648	TGGTGATAGGAAACGA-1_4	13.0208	0	58.5938	6.51042	0	0	0	201.823	0	19.5312	6.51042	0	0	26.0417	0	19.5312	6.51042	6.51042	91.1458	6.51042	26.0417	0	19.5312	0	71.6146	0	6.51042	19.5312	6.51042	6.51042	0	6.51042	6.51042	6.51042	0	13.0208	0	19.5312	0	0	0	0	0	0	0	0	0	0
649	TGTAACGCAAACTCGT-1_4	0	0	138.981	46.3269	0	6.61813	0	125.745	0	23.1635	9.9272	0	6.61813	19.8544	0	26.4725	3.30907	0	19.8544	0	43.0179	3.30907	6.61813	0	23.1635	3.30907	3.30907	6.61813	0	16.5453	3.30907	0	6.61813	9.9272	0	26.4725	0	6.61813	0	0	0	0	3.30907	3.30907	0	0	0	0
650	TGTACAGCAACTACGT-1_4	3.61141	0	111.954	21.6685	0	14.4456	0	198.628	10.8342	46.9484	18.0571	3.61141	3.61141	3.61141	0	21.6685	10.8342	3.61141	36.1141	3.61141	57.7826	0	14.4456	3.61141	10.8342	10.8342	10.8342	14.4456	3.61141	0	0	0	7.22282	14.4456	0	32.5027	0	14.4456	0	0	0	0	0	7.22282	0	0	7.22282	0
651	TGTTGAGTCCTATTGT-1_4	0	0	131.741	8.23384	4.11692	12.3508	8.23384	78.2215	32.9354	0	8.23384	0	0	20.5846	0	0	0	0	37.0523	0	41.1692	0	16.4677	0	37.0523	4.11692	0	0	0	8.23384	0	0	0	0	0	4.11692	0	8.23384	0	0	12.3508	0	0	0	0	0	0	0
652	TGTTGGAAGAGAGCGG-1_4	0	0	113.018	0	0	4.18585	0	62.7878	0	0	0	0	0	0	0	12.5576	0	4.18585	37.6727	0	100.46	0	0	0	8.3717	4.18585	0	0	0	8.3717	4.18585	0	0	0	0	16.7434	0	16.7434	0	0	0	0	0	0	0	0	0	0
653	TGTTTGTGTGGAACAC-1_4	0	0	148.19	0	5.69963	19.9487	0	190.938	0	17.0989	2.84981	0	0	0	0	56.9963	2.84981	2.84981	68.3956	2.84981	96.8937	2.84981	5.69963	2.84981	11.3993	11.3993	11.3993	5.69963	0	5.69963	0	0	8.54944	0	0	39.8974	0	2.84981	0	0	14.2491	0	0	0	0	0	0	0
654	TGTTTGTTCTTCTTCC-1_4	8.85583	0	136.38	3.54233	8.85583	28.3386	0	99.1853	28.3386	1.77117	7.08466	0	0	0	0	46.0503	1.77117	3.54233	47.8215	5.3135	90.3294	1.77117	0	0	26.5675	1.77117	5.3135	0	0	3.54233	0	0	0	0	0	28.3386	0	1.77117	0	0	0	0	0	0	0	0	1.77117	0
655	TTACAGGAGTCGTCTA-1_4	0	0	75.8853	0	0	16.8634	0	92.7487	16.8634	42.1585	33.7268	0	0	33.7268	0	42.1585	0	16.8634	8.4317	8.4317	25.2951	0	25.2951	0	25.2951	0	25.2951	16.8634	0	0	0	0	8.4317	25.2951	0	25.2951	0	0	0	0	0	0	0	0	0	0	0	0
656	TTACGCCAGCTCGAAG-1_4	6.45161	0	141.935	41.9355	0	19.3548	0	151.613	38.7097	0	9.67742	6.45161	6.45161	9.67742	0	9.67742	0	3.22581	29.0323	0	58.0645	0	16.129	3.22581	12.9032	3.22581	0	12.9032	0	3.22581	3.22581	0	19.3548	16.129	0	38.7097	0	25.8065	0	0	0	6.45161	6.45161	0	0	0	3.22581	0
657	TTACGCCGTCCACAGC-1_4	6.6291	0	112.695	8.28638	0	19.8873	0	99.4365	3.31455	6.6291	6.6291	0	0	8.28638	0	16.5728	0	3.31455	31.4882	3.31455	43.0892	0	3.31455	6.6291	31.4882	4.97183	4.97183	4.97183	0	3.31455	0	0	3.31455	3.31455	0	18.23	0	4.97183	0	0	1.65728	0	0	0	0	0	0	0
658	TTAGGGTTCAATCGGT-1_4	8.34957	0	77.9293	0	0	8.34957	0	89.0621	22.2655	0	8.34957	0	2.78319	5.56638	2.78319	0	0	11.1328	30.6151	0	27.8319	0	0	0	11.1328	0	0	0	2.78319	0	0	0	5.56638	2.78319	0	19.4823	0	2.78319	0	0	0	0	5.56638	0	0	0	0	0
659	TTCACCGAGACCATGG-1_4	5.10465	0	86.779	0	15.3139	20.4186	0	112.302	0	20.4186	0	0	0	0	0	25.5232	0	0	15.3139	0	56.1511	0	5.10465	0	20.4186	0	0	0	0	5.10465	0	0	0	5.10465	0	10.2093	0	5.10465	0	0	0	0	0	5.10465	0	0	0	0
660	TTCACGCAGCACCGAA-1_4	8.88099	0	66.6075	26.643	0	44.405	0	88.8099	8.88099	44.405	8.88099	0	8.88099	13.3215	4.4405	13.3215	8.88099	13.3215	17.762	8.88099	48.8455	0	13.3215	0	44.405	0	8.88099	4.4405	4.4405	8.88099	0	0	0	4.4405	0	13.3215	0	8.88099	0	0	4.4405	0	0	0	0	0	0	0
661	TTCATTGAGAAATGGG-1_4	19.0062	0	116.753	16.2911	2.71518	46.158	0	127.613	0	10.8607	0	0	5.43036	13.5759	0	8.14553	0	8.14553	16.2911	5.43036	40.7277	0	13.5759	0	43.4428	5.43036	8.14553	10.8607	0	16.2911	0	0	0	0	0	19.0062	0	10.8607	0	5.43036	0	0	0	0	0	0	0	0
662	TTCATTGCATGGCTAT-1_4	12.4316	0	146.693	12.4316	2.48633	9.9453	2.48633	74.5898	37.2949	24.8633	9.9453	0	4.97265	9.9453	7.45898	12.4316	0	14.918	19.8906	2.48633	27.3496	0	2.48633	2.48633	32.3222	0	7.45898	2.48633	0	24.8633	0	2.48633	2.48633	12.4316	0	14.918	0	12.4316	0	0	0	0	0	0	0	0	0	0
663	TTCATTGGTACGTACT-1_4	4.83325	0	135.331	28.9995	0	48.3325	0	149.831	19.333	0	19.333	0	0	9.66651	0	28.9995	0	4.83325	28.9995	0	53.1658	0	14.4998	0	43.4993	4.83325	9.66651	4.83325	0	28.9995	4.83325	0	9.66651	0	0	4.83325	0	9.66651	0	0	0	0	0	0	0	0	0	4.83325
664	TTCCAATCATGGCTGC-1_4	0	0	75.2194	16.7154	0	8.35771	0	133.723	20.8943	33.4308	0	0	0	8.35771	0	20.8943	0	4.17885	41.7885	4.17885	45.9674	0	0	0	54.3251	4.17885	0	4.17885	0	0	0	0	0	12.5366	0	20.8943	4.17885	16.7154	0	4.17885	8.35771	0	0	8.35771	0	0	8.35771	0
665	TTCCAATTCTCCTGCA-1_4	8.57878	0	131.541	11.4384	2.85959	14.298	0	88.6474	14.298	8.57878	2.85959	0	0	5.71919	8.57878	14.298	5.71919	2.85959	17.1576	2.85959	11.4384	2.85959	2.85959	0	42.8939	0	8.57878	5.71919	0	8.57878	0	0	0	0	0	20.0172	0	11.4384	0	0	0	0	0	0	0	0	5.71919	0
666	TTCCGGTTCATCCTAT-1_4	8.12348	0	29.7861	37.9096	2.70783	8.12348	0	170.593	0	0	2.70783	0	8.12348	27.0783	5.41565	18.9548	18.9548	10.8313	24.3704	0	51.4487	2.70783	18.9548	0	10.8313	16.247	0	13.5391	0	8.12348	0	0	18.9548	5.41565	0	32.4939	0	18.9548	0	0	0	0	0	5.41565	0	0	5.41565	0
667	TTCTCTCAGCGATGGT-1_4	0	0	83.5073	0	0	4.17537	0	133.612	0	0	8.35073	0	0	4.17537	4.17537	4.17537	0	8.35073	33.4029	0	54.2797	0	4.17537	0	4.17537	4.17537	0	0	4.17537	4.17537	0	0	4.17537	4.17537	0	8.35073	0	8.35073	0	0	0	0	0	0	0	0	0	0
668	TTCTCTCTCATATGGC-1_4	2.33918	0	116.959	9.35673	0	4.67836	0	229.24	37.4269	16.3743	11.6959	0	2.33918	11.6959	0	7.01754	4.67836	2.33918	49.1228	0	70.1754	0	0	0	25.731	2.33918	2.33918	7.01754	0	4.67836	4.67836	4.67836	11.6959	2.33918	4.67836	23.3918	0	2.33918	0	0	0	0	0	2.33918	0	0	0	2.33918
669	TTCTTCCTCAACGAGG-1_4	2.99043	0	101.675	11.9617	0	14.9522	0	116.627	5.98086	20.933	5.98086	0	0	11.9617	0	5.98086	0	5.98086	47.8469	0	47.8469	0	5.98086	0	2.99043	8.97129	5.98086	0	2.99043	20.933	0	0	2.99043	8.97129	0	20.933	0	29.9043	0	0	0	0	0	0	0	0	0	0
670	TTGAACGGTCCTACGG-1_4	2.81452	0	106.952	0	0	2.81452	0	39.4033	0	5.62905	11.2581	0	0	2.81452	0	0	0	11.2581	22.5162	0	28.1452	0	0	0	0	0	5.62905	2.81452	0	8.44357	0	0	0	0	0	5.62905	0	2.81452	0	0	0	0	0	0	0	0	0	0
671	TTGAGTGAGCCTCACG-1_4	29.0135	0	145.068	19.3424	9.67118	9.67118	0	96.7118	19.3424	9.67118	0	0	0	29.0135	0	19.3424	9.67118	0	19.3424	19.3424	38.6847	9.67118	9.67118	0	19.3424	0	9.67118	0	9.67118	0	9.67118	0	0	0	0	19.3424	0	0	0	0	9.67118	0	0	9.67118	0	0	0	0
672	TTGCATTTCTGAGCAT-1_4	0	0	80.8335	5.3889	0	8.9815	0	66.4631	8.9815	1.7963	1.7963	0	0	0	0	5.3889	1.7963	1.7963	19.7593	0	30.5371	0	5.3889	1.7963	28.7408	0	5.3889	3.5926	0	5.3889	0	0	1.7963	3.5926	0	10.7778	0	7.1852	0	0	0	0	0	3.5926	0	0	0	3.5926
673	TTGCCTGTCCACGGAC-1_4	0	0	159.666	17.1948	0	27.0204	0	157.21	24.564	14.7384	7.3692	0	2.4564	31.9332	0	24.564	0	2.4564	51.5844	2.4564	54.0408	0	4.9128	2.4564	31.9332	0	0	7.3692	0	4.9128	2.4564	0	4.9128	7.3692	0	44.2152	0	4.9128	0	0	0	22.1076	0	2.4564	0	0	0	0
674	TTGCGTCAGACCTCAT-1_4	7.65306	0	140.306	25.5102	7.65306	10.2041	0	137.755	25.5102	10.2041	5.10204	0	0	20.4082	12.7551	7.65306	2.55102	5.10204	25.5102	0	56.1224	0	12.7551	0	48.4694	2.55102	20.4082	15.3061	0	12.7551	0	0	5.10204	10.2041	0	25.5102	0	7.65306	0	2.55102	0	0	0	0	0	0	12.7551	0
675	TTGGGATAGGGAGTGG-1_4	3.27011	0	120.994	32.7011	9.81033	26.1609	0	140.615	19.6207	0	9.81033	3.27011	0	22.8908	0	42.5114	3.27011	6.54022	42.5114	9.81033	101.373	3.27011	6.54022	0	22.8908	0	3.27011	0	0	9.81033	0	0	26.1609	13.0804	0	6.54022	3.27011	3.27011	0	0	3.27011	0	0	0	0	0	0	0
676	TTGGGATCAGGCGAAT-1_4	5.54939	0	230.3	30.5216	8.32408	30.5216	0	122.087	22.1976	24.9723	13.8735	0	5.54939	22.1976	5.54939	24.9723	5.54939	0	16.6482	0	36.071	2.77469	0	0	44.3951	2.77469	2.77469	8.32408	0	16.6482	0	0	8.32408	2.77469	0	22.1976	0	8.32408	0	0	0	0	0	0	0	0	8.32408	2.77469
677	TTTCACACAATAACCC-1_4	0	0	178.042	4.9456	2.4728	4.9456	0	133.531	24.728	12.364	14.8368	2.4728	0	2.4728	2.4728	12.364	0	12.364	27.2008	0	49.456	2.4728	12.364	0	12.364	0	2.4728	0	0	14.8368	0	0	0	2.4728	0	37.092	0	2.4728	0	2.4728	0	0	0	0	0	0	0	2.4728
678	TTTCAGTTCGTAACAC-1_4	20.0803	0	152.61	4.01606	0	20.0803	0	188.755	28.1124	12.0482	8.03213	0	0	8.03213	0	20.0803	0	0	36.1446	0	60.241	4.01606	4.01606	0	20.0803	0	0	4.01606	0	4.01606	4.01606	0	8.03213	0	0	16.0643	0	28.1124	0	0	0	0	0	0	0	0	0	0
679	TTTCCTCAGCAGGCAT-1_4	0	0	129.403	14.3781	0	38.3417	0	230.05	9.58543	28.7563	4.79272	0	0	7.18907	0	2.39636	2.39636	7.18907	47.9272	0	83.8725	2.39636	16.7745	0	35.9454	11.9818	7.18907	16.7745	0	4.79272	0	0	2.39636	7.18907	0	47.9272	0	9.58543	0	0	0	0	0	0	0	0	0	2.39636
680	AAAGTGAGTAGCGATG-1_4	11.7901	0	143.447	15.7202	1.96502	9.82511	1.96502	149.342	17.6852	19.6502	11.7901	0	0	19.6502	1.96502	35.3704	0	3.93005	35.3704	3.93005	88.426	1.96502	13.7552	0	21.6152	5.89507	5.89507	9.82511	1.96502	13.7552	3.93005	5.89507	9.82511	9.82511	0	27.5103	0	31.4404	0	1.96502	21.6152	0	0	3.93005	0	0	5.89507	5.89507
681	AACAACCTCGCCGTGA-1_4	0	0	184.162	15.0678	3.3484	21.7646	1.6742	180.814	15.0678	20.0904	8.371	1.6742	5.0226	8.371	0	0	5.0226	0	26.7872	0	65.2938	0	11.7194	8.371	18.4162	10.0452	5.0226	5.0226	0	1.6742	3.3484	0	1.6742	0	0	28.4614	0	15.0678	0	0	5.0226	0	0	0	0	0	1.6742	0
682	AACAAGACATGTACGT-1_4	19.2137	0	202.483	14.7798	0	7.38989	0	155.188	11.8238	7.38989	0	0	0	1.47798	1.47798	0	0	0	35.4715	0	96.0686	2.95596	11.8238	0	28.0816	2.95596	0	8.86787	0	16.2578	0	0	2.95596	2.95596	0	26.6036	0	16.2578	0	0	5.91191	0	0	2.95596	0	0	5.91191	0
683	AACAGGGTCCCGAATA-1_4	16.5782	0	160.809	16.5782	4.97347	13.2626	1.65782	185.676	0	3.31565	16.5782	0	16.5782	6.6313	0	3.31565	4.97347	8.28912	33.1565	0	84.5491	3.31565	4.97347	0	31.4987	4.97347	9.94695	6.6313	0	9.94695	3.31565	0	11.6048	6.6313	0	29.8408	1.65782	6.6313	0	0	4.97347	0	0	1.65782	0	0	1.65782	4.97347
684	AACCTGAAGAAGGTAG-1_4	22.7193	1.74764	169.521	13.9811	8.7382	10.4858	0	131.073	22.7193	8.7382	13.9811	0	0	3.49528	3.49528	1.74764	1.74764	0	20.9717	0	62.9151	5.24292	8.7382	0	33.2052	17.4764	12.2335	8.7382	0	10.4858	3.49528	8.7382	5.24292	3.49528	0	19.224	0	8.7382	0	0	5.24292	0	0	1.74764	0	0	0	0
685	AACGAAATCAACGTGT-1_4	15.0376	0	126.745	23.6305	2.14823	21.4823	2.14823	182.599	36.5199	19.334	21.4823	4.29646	2.14823	10.7411	6.44468	6.44468	0	4.29646	36.5199	0	68.7433	2.14823	0	0	21.4823	15.0376	2.14823	4.29646	0	8.59291	2.14823	0	6.44468	4.29646	0	42.9646	0	4.29646	0	0	0	0	0	0	0	0	4.29646	0
686	AAGAACACAGATTTCG-1_4	9.94629	0	149.194	25.8604	0	23.8711	5.96777	240.7	0	17.9033	9.94629	3.97852	0	19.8926	0	0	7.95703	0	33.8174	0	93.4951	0	13.9248	15.9141	27.8496	15.9141	5.96777	11.9355	0	5.96777	1.98926	13.9248	5.96777	1.98926	0	45.7529	0	19.8926	0	0	3.97852	0	1.98926	0	0	0	0	0
687	AAGATAGCACATTCGA-1_4	11.9308	0	155.1	9.94233	1.98847	25.8501	3.97693	194.87	7.95387	11.9308	11.9308	0	5.9654	15.9077	1.98847	13.9193	9.94233	7.95387	39.7693	1.98847	59.654	1.98847	9.94233	0	27.8385	1.98847	5.9654	0	0	13.9193	1.98847	0	1.98847	3.97693	0	21.8731	0	33.8039	0	0	0	0	0	0	0	0	0	0
688	AAGCCATAGGTAGCCA-1_4	13.256	0	173.985	21.541	0	8.285	0	253.521	1.657	1.657	1.657	0	9.942	3.314	6.628	4.971	6.628	0	53.024	0	97.763	3.314	1.657	0	29.826	8.285	3.314	9.942	1.657	9.942	0	0	3.314	0	0	24.855	1.657	19.884	0	0	6.628	0	0	0	0	0	1.657	0
689	AAGGAATGTTGCACGC-1_4	24.2014	1.61342	229.106	22.5879	8.06712	14.5208	0	187.157	24.2014	32.2685	9.68054	0	1.61342	3.22685	3.22685	0	4.84027	3.22685	66.1504	8.06712	54.8564	4.84027	11.294	1.61342	19.3611	11.294	1.61342	6.45369	1.61342	19.3611	3.22685	0	3.22685	4.84027	0	45.1759	1.61342	12.9074	0	0	1.61342	0	3.22685	0	0	0	0	3.22685
690	AAGTCGTTCTCGTGGG-1_4	13.964	0	132.658	17.4551	6.98202	26.1826	1.74551	202.479	33.1646	13.964	3.49101	1.74551	0	6.98202	0	10.473	10.473	1.74551	47.1286	0	71.5657	1.74551	8.72753	1.74551	40.1466	10.473	3.49101	6.98202	1.74551	15.7095	5.23652	15.7095	3.49101	3.49101	0	34.9101	1.74551	10.473	0	0	0	0	1.74551	1.74551	0	0	3.49101	1.74551
691	AATGAAGAGGAACATT-1_4	1.87829	0	150.263	16.9046	7.51315	31.9309	1.87829	197.22	16.9046	13.148	11.2697	0	3.75657	26.296	3.75657	15.0263	0	0	52.592	0	97.6709	1.87829	9.39144	0	45.0789	7.51315	5.63486	15.0263	0	16.9046	1.87829	0	15.0263	3.75657	0	28.1743	1.87829	5.63486	0	0	1.87829	0	0	0	0	0	0	0
692	AATGAAGCAGCCATTA-1_4	17.6445	0	178.65	17.6445	4.41112	15.4389	0	183.061	37.4945	13.2333	15.4389	2.20556	2.20556	0	0	4.41112	4.41112	0	63.9612	2.20556	61.7556	8.82223	11.0278	0	15.4389	2.20556	11.0278	4.41112	0	6.61667	0	0	11.0278	4.41112	0	28.6723	0	13.2333	0	0	0	0	0	2.20556	0	0	2.20556	0
693	ACAACCATCGTAGGAG-1_4	26.5816	1.77211	152.401	24.8095	8.86054	24.8095	1.77211	194.932	26.5816	33.67	21.2653	3.54421	5.31632	26.5816	3.54421	14.1769	0	7.08843	49.619	0	88.6054	5.31632	12.4047	0	12.4047	0	12.4047	14.1769	0	7.08843	0	1.77211	5.31632	5.31632	0	17.7211	0	24.8095	0	0	0	1.77211	0	1.77211	0	0	0	0
694	ACACAGTGTAGTCTGT-1_4	16.444	0	189.106	6.1665	4.111	18.4995	0	139.774	6.1665	8.22199	8.22199	0	0	14.3885	10.2775	16.444	0	0	26.7215	6.1665	65.776	2.0555	4.111	0	30.8325	0	8.22199	0	0	4.111	0	0	4.111	0	6.1665	18.4995	0	10.2775	0	0	2.0555	6.1665	2.0555	0	0	0	0	0
695	ACACAGTTCGAAGGAC-1_4	9.25069	0	154.178	21.585	0	33.9192	0	135.677	21.585	43.1699	9.25069	0	12.3343	12.3343	6.16713	12.3343	0	0	30.8356	3.08356	70.922	3.08356	27.7521	6.16713	46.2535	0	6.16713	3.08356	0	27.7521	3.08356	0	3.08356	9.25069	0	30.8356	0	12.3343	0	0	0	0	3.08356	3.08356	0	0	3.08356	0
696	ACATCCCAGCGCCATC-1_4	22.4331	1.72563	157.032	36.2381	13.805	10.3538	1.72563	207.075	41.415	8.62813	6.9025	0	0	31.0613	1.72563	20.7075	25.8844	5.17688	24.1588	3.45125	63.8481	8.62813	20.7075	0	53.4944	24.1588	13.805	17.2563	5.17688	12.0794	15.5306	0	6.9025	13.805	0	37.9638	5.17688	31.0613	0	0	1.72563	1.72563	0	0	0	0	3.45125	3.45125
697	ACCAAACTCTCATTAC-1_4	8.31255	0	91.4381	16.6251	0	22.1668	0	188.418	27.7085	5.5417	11.0834	0	8.31255	22.1668	0	0	0	2.77085	33.2502	0	55.417	2.77085	5.5417	0	22.1668	11.0834	0	2.77085	0	11.0834	0	0	8.31255	11.0834	0	24.9377	0	2.77085	0	0	0	0	0	0	0	0	0	0
698	ACCAACACAATTCGTG-1_4	11.4533	0	139.985	12.7259	2.54518	21.634	0	190.888	13.9985	16.5436	5.09035	1.27259	16.5436	10.1807	1.27259	0	5.09035	1.27259	43.268	2.54518	86.536	2.54518	6.36294	0	19.0888	6.36294	3.81777	8.90812	0	17.8162	0	0	10.1807	3.81777	0	26.7244	0	10.1807	0	0	0	0	0	0	0	1.27259	2.54518	0
699	ACCACAATCCTCACCA-1_4	2.70124	0	118.855	8.10373	0	21.6099	0	183.684	0	0	5.40249	0	2.70124	21.6099	2.70124	0	2.70124	2.70124	32.4149	0	62.1286	2.70124	8.10373	0	29.7137	2.70124	2.70124	2.70124	0	2.70124	0	0	2.70124	0	0	29.7137	0	2.70124	0	0	2.70124	0	0	0	0	0	2.70124	2.70124
700	ACCCAAAAGGGTCACA-1_4	12.3254	0	104.766	8.21693	4.10846	12.3254	0	193.098	20.5423	12.3254	6.1627	0	4.10846	8.21693	4.10846	2.05423	0	0	30.8135	0	71.8981	0	6.1627	8.21693	34.9219	4.10846	10.2712	8.21693	0	12.3254	2.05423	0	4.10846	6.1627	0	16.4339	0	12.3254	0	0	2.05423	0	0	0	0	0	0	0
701	ACCCAAATCTACACTT-1_4	4.74383	0	185.009	11.8596	2.37192	14.2315	0	187.381	2.37192	37.9507	14.2315	0	0	7.11575	2.37192	2.37192	14.2315	0	47.4383	9.48767	90.1328	0	0	0	9.48767	9.48767	7.11575	4.74383	0	16.6034	0	0	2.37192	7.11575	0	47.4383	0	2.37192	0	0	2.37192	0	0	0	0	0	0	0
702	ACCTGAAAGTAGTCTC-1_4	0	0	197.324	6.80426	2.26809	15.8766	6.80426	127.013	0	9.07235	2.26809	0	0	4.53618	4.53618	0	0	2.26809	36.2894	2.26809	58.9703	0	0	0	27.2171	2.26809	2.26809	4.53618	2.26809	2.26809	2.26809	0	0	4.53618	0	18.1447	0	11.3404	0	0	6.80426	0	0	0	0	0	0	0
703	ACGATGTTCGTCAGAT-1_4	16.1031	1.61031	144.928	24.1546	8.05153	4.83092	1.61031	173.913	14.4928	43.4783	8.05153	1.61031	3.22061	8.05153	0	19.3237	4.83092	6.44122	54.7504	8.05153	95.0081	0	4.83092	1.61031	30.5958	6.44122	1.61031	11.2721	1.61031	9.66184	6.44122	0	3.22061	16.1031	0	22.5443	0	4.83092	0	0	0	0	0	3.22061	0	0	3.22061	0
704	ACGGTCGAGGCGAACT-1_4	3.83362	0	141.844	23.0017	0	11.5009	1.91681	210.849	26.8353	40.253	15.3345	1.91681	1.91681	17.2513	5.75043	9.58405	0	5.75043	40.253	1.91681	101.591	0	7.66724	0	19.1681	3.83362	15.3345	7.66724	0	19.1681	1.91681	0	1.91681	13.4177	0	47.9203	1.91681	13.4177	1.91681	1.91681	3.83362	3.83362	0	1.91681	0	0	0	0
705	ACGGTCGCACAGAAGC-1_4	18.1752	0	152.672	9.0876	1.81752	5.45256	0	159.942	0	21.8103	3.63504	0	0	7.27008	1.81752	1.81752	3.63504	3.63504	49.0731	7.27008	67.2483	0	3.63504	0	36.3504	9.0876	3.63504	7.27008	0	9.0876	0	0	1.81752	3.63504	0	36.3504	0	32.7154	0	0	0	0	0	0	0	0	1.81752	0
706	ACTATGGTCCTACCAC-1_4	14.3325	0	141.278	16.38	0	0	0	131.04	0	2.0475	2.0475	0	6.14251	22.5225	4.095	10.2375	6.14251	6.14251	18.4275	4.095	67.5676	2.0475	18.4275	0	49.14	4.095	8.19001	4.095	0	18.4275	0	0	0	4.095	4.095	18.4275	0	4.095	0	0	8.19001	0	0	2.0475	0	0	8.19001	0
707	ACTCCCAAGATACTGA-1_4	8.36995	0	223.896	46.0347	2.09249	10.4624	4.18498	219.711	31.3873	18.8324	4.18498	2.09249	4.18498	16.7399	8.36995	14.6474	8.36995	2.09249	33.4798	6.27746	71.1446	2.09249	6.27746	0	48.1272	14.6474	2.09249	18.8324	0	20.9249	0	0	14.6474	2.09249	0	48.1272	0	12.5549	0	0	0	0	0	2.09249	0	0	0	0
708	ACTTCGCGTCAACGCC-1_4	17.8571	0	155.844	30.8442	1.62338	34.0909	8.11688	250	45.4545	38.961	8.11688	1.62338	3.24675	9.74026	0	14.6104	0	4.87013	56.8182	0	105.519	0	17.8571	0	37.3377	8.11688	11.3636	4.87013	3.24675	4.87013	4.87013	1.62338	8.11688	12.987	0	35.7143	0	14.6104	0	1.62338	3.24675	0	0	0	0	0	1.62338	1.62338
709	ACTTTGTGTTAACCTG-1_4	21.1119	0	136.054	16.4204	7.0373	11.7288	2.34577	133.709	23.4577	21.1119	11.7288	0	0	7.0373	11.7288	7.0373	4.69153	0	32.8407	4.69153	49.2611	0	21.1119	0	37.5323	7.0373	2.34577	11.7288	4.69153	18.7661	0	0	7.0373	7.0373	0	18.7661	0	4.69153	0	0	0	0	0	0	0	0	2.34577	4.69153
710	AGAACCTTCTACGGTA-1_4	0	0	144.517	36.8376	0	22.6693	0	206.857	8.50099	14.1683	5.66733	0	5.66733	22.6693	0	34.004	0	5.66733	31.1703	0	48.1723	2.83366	14.1683	0	28.3366	17.002	0	11.3347	0	2.83366	2.83366	0	11.3347	8.50099	0	39.6713	2.83366	8.50099	0	2.83366	5.66733	0	0	0	0	0	5.66733	2.83366
711	AGACAGGTCTCCGAAA-1_4	12.8304	0	205.286	35.9251	17.9625	17.9625	2.56608	195.022	51.3215	51.3215	12.8304	7.69823	0	25.6608	2.56608	2.56608	25.6608	5.13215	33.359	2.56608	84.6805	5.13215	23.0947	5.13215	38.4911	7.69823	10.2643	10.2643	2.56608	20.5286	2.56608	0	5.13215	15.3965	0	30.7929	0	15.3965	0	0	10.2643	0	0	0	0	0	5.13215	0
712	AGATCCAAGACAGTCG-1_4	25.6975	0	229.442	33.0396	3.67107	11.0132	3.67107	245.962	29.3686	5.50661	7.34214	1.83554	3.67107	9.17768	0	0	0	1.83554	40.3818	1.83554	78.928	0	5.50661	1.83554	44.0529	3.67107	5.50661	5.50661	1.83554	11.0132	0	0	3.67107	5.50661	0	33.0396	0	23.862	0	0	3.67107	0	1.83554	1.83554	0	0	9.17768	0
713	AGATGCTGTTGTGCAT-1_4	9.81354	0	153.746	27.805	8.17795	8.17795	1.63559	176.644	4.90677	4.90677	8.17795	0	1.63559	13.0847	1.63559	13.0847	3.27118	4.90677	35.983	0	62.1524	1.63559	6.54236	0	35.983	8.17795	8.17795	9.81354	1.63559	6.54236	0	0	4.90677	4.90677	0	32.7118	0	21.2627	0	0	0	0	1.63559	3.27118	0	0	8.17795	0
714	AGCCAGCTCGTTTACT-1_4	5.51146	0	65.0353	12.1252	1.10229	19.8413	0	143.298	8.81834	12.1252	1.10229	1.10229	0	2.20459	4.40917	15.4321	0	3.30688	40.7848	1.10229	72.7513	0	20.9436	2.20459	25.3527	5.51146	8.81834	7.71605	0	8.81834	0	0	3.30688	3.30688	1.10229	25.3527	0	16.5344	0	0	4.40917	4.40917	0	1.10229	0	0	2.20459	0
715	AGCGATTTCGGTAAGG-1_4	15.6549	0	160.028	8.69716	20.8732	22.6126	1.73943	144.373	0	31.3098	12.176	0	13.9155	8.69716	8.69716	6.95773	0	5.2183	59.1407	0	66.0985	6.95773	1.73943	5.2183	24.3521	8.69716	3.47887	8.69716	1.73943	12.176	3.47887	0	8.69716	6.95773	0	31.3098	1.73943	12.176	0	0	1.73943	0	0	0	0	0	3.47887	1.73943
716	AGCTTCCTCATTACGG-1_4	24.9911	0	133.881	14.2806	3.57015	5.35523	0	212.424	21.4209	10.7105	0	1.78508	1.78508	12.4955	3.57015	0	0	0	55.3374	0	99.9643	5.35523	5.35523	0	26.7762	3.57015	1.78508	3.57015	0	10.7105	0	1.78508	1.78508	0	0	26.7762	0	5.35523	0	0	7.14031	0	0	0	0	0	1.78508	0
717	AGGACTTCAGCAGTCC-1_4	12.9798	0	202.114	38.9394	11.1255	35.2309	1.85426	246.616	0	40.7936	12.9798	1.85426	5.56277	16.6883	0	11.1255	0	1.85426	31.5223	1.85426	100.13	1.85426	14.834	1.85426	29.6681	9.27128	1.85426	11.1255	1.85426	11.1255	0	0	3.70851	11.1255	0	20.3968	0	9.27128	0	0	3.70851	0	0	3.70851	0	0	3.70851	1.85426
718	AGGATAAGTGTGCTTA-1_4	4.71587	0	120.255	2.35793	16.5055	18.8635	0	89.6015	2.35793	11.7897	0	0	4.71587	4.71587	2.35793	2.35793	0	0	30.6531	4.71587	58.9484	2.35793	11.7897	0	33.0111	7.0738	7.0738	7.0738	2.35793	11.7897	0	0	2.35793	0	0	23.5793	0	2.35793	0	0	0	0	2.35793	0	0	0	0	0
719	AGGCTGCAGGACAGTC-1_4	18.5667	0	155.96	35.2766	7.42666	20.4233	1.85667	163.387	12.9967	29.7066	5.57	1.85667	9.28333	7.42666	12.9967	3.71333	7.42666	3.71333	51.9866	0	92.8333	3.71333	5.57	0	50.13	7.42666	5.57	7.42666	1.85667	16.71	5.57	1.85667	7.42666	3.71333	1.85667	38.99	3.71333	7.42666	0	0	0	0	1.85667	1.85667	0	0	7.42666	1.85667
720	AGGCTGCTCTAGTCAG-1_4	26.3318	0	170.144	10.1276	4.05104	28.3573	0	309.905	30.3828	56.7146	16.2042	0	6.07656	8.10209	2.02552	12.1531	0	6.07656	54.6891	8.10209	72.9188	12.1531	8.10209	0	26.3318	12.1531	10.1276	10.1276	0	14.1787	4.05104	2.02552	0	10.1276	0	30.3828	2.02552	22.2807	0	0	2.02552	0	0	2.02552	0	0	6.07656	0
721	AGGGCTCGTGACGCCT-1_4	0	0	123.651	1.96271	1.96271	25.5152	3.92542	190.383	35.3288	3.92542	15.7017	0	3.92542	5.88813	9.81354	3.92542	0	5.88813	47.105	3.92542	72.6202	0	0	0	21.5898	11.7763	5.88813	7.85083	0	13.739	0	0	9.81354	1.96271	0	31.4033	1.96271	13.739	0	0	0	0	0	1.96271	0	0	1.96271	1.96271
722	AGGTTGTTCATTCCTA-1_4	22.9071	0	181.175	10.4123	2.08247	20.8247	0	189.504	49.9792	24.9896	4.16493	6.2474	2.08247	8.32986	0	10.4123	8.32986	4.16493	49.9792	0	79.1337	0	6.2474	0	33.3195	4.16493	4.16493	2.08247	0	10.4123	0	0	10.4123	0	0	35.4019	0	0	0	0	0	0	0	0	0	0	0	0
723	AGTGACTTCGGCCCAA-1_4	19.2197	0	113.396	23.0636	1.92197	38.4394	1.92197	163.367	0	17.2977	5.7659	0	0	7.68787	3.84394	7.68787	0	3.84394	36.5174	0	71.1128	1.92197	19.2197	0	24.9856	5.7659	1.92197	13.4538	1.92197	13.4538	1.92197	0	3.84394	11.5318	0	38.4394	0	9.60984	0	1.92197	15.3757	0	0	0	0	0	0	0
724	AGTGATCGTGACGTCC-1_4	0	0	183.499	18.7834	4.33463	11.559	0	205.173	7.22439	18.7834	7.22439	1.44488	0	24.5629	0	24.5629	0	2.88976	56.3502	0	88.1376	0	13.0039	0	21.6732	2.88976	4.33463	4.33463	0	2.88976	1.44488	2.88976	4.33463	2.88976	0	46.2361	1.44488	10.1141	0	0	0	0	0	0	0	0	1.44488	2.88976
725	AGTGATCGTGCAACAG-1_4	6.1106	0	106.936	18.3318	0	16.8042	1.52765	177.207	9.1659	19.8595	15.2765	3.0553	6.1106	12.2212	0	4.58295	4.58295	3.0553	61.106	1.52765	79.4378	0	6.1106	1.52765	33.6083	0	7.63825	7.63825	1.52765	7.63825	4.58295	0	3.0553	1.52765	0	24.4424	3.0553	3.0553	0	0	0	0	1.52765	0	0	0	1.52765	0
726	ATACCGACACGCGTGT-1_4	8.25537	0	71.5465	38.525	5.50358	44.0286	0	143.093	38.525	57.7876	13.7589	0	2.75179	19.2625	11.0072	11.0072	5.50358	5.50358	22.0143	0	63.2911	2.75179	22.0143	0	44.0286	2.75179	2.75179	19.2625	2.75179	8.25537	11.0072	0	13.7589	13.7589	0	35.7733	0	22.0143	0	0	2.75179	0	0	0	0	0	0	0
727	ATACCGAGTCGTGCCA-1_4	13.8185	2.30309	122.064	18.4247	2.30309	2.30309	0	105.942	25.3339	20.7278	6.90926	0	0	29.9401	2.30309	13.8185	2.30309	4.60617	25.3339	13.8185	50.6679	4.60617	16.1216	0	18.4247	9.21234	4.60617	6.90926	2.30309	13.8185	0	0	4.60617	4.60617	0	39.1525	0	20.7278	0	0	4.60617	0	0	0	0	0	2.30309	0
728	ATCACAGCAAGTACCT-1_4	37.0447	0	166.701	10.2902	18.5223	8.23215	4.11607	139.946	0	8.23215	10.2902	0	0	10.2902	6.17411	6.17411	0	4.11607	20.5804	2.05804	86.4375	4.11607	16.4643	0	28.8125	10.2902	18.5223	2.05804	0	22.6384	0	0	16.4643	4.11607	0	30.8705	2.05804	4.11607	0	0	12.3482	0	0	4.11607	0	0	2.05804	8.23215
729	ATCACTTGTCCATAGT-1_4	5.23697	0	185.913	13.0924	2.61849	5.23697	5.23697	104.739	23.5664	15.7109	2.61849	0	2.61849	15.7109	2.61849	0	10.4739	0	36.6588	10.4739	65.4622	0	10.4739	0	44.5143	20.9479	0	5.23697	0	28.8034	2.61849	0	5.23697	15.7109	0	31.4218	2.61849	15.7109	0	5.23697	0	0	7.85546	0	0	2.61849	0	0
730	ATCATTCGTCGTGATT-1_4	2.86615	0	85.9845	22.9292	0	2.86615	0	203.497	0	31.5277	2.86615	0	0	8.59845	0	0	0	2.86615	11.4646	2.86615	97.4491	8.59845	17.1969	0	48.7246	11.4646	5.7323	8.59845	2.86615	2.86615	0	2.86615	8.59845	5.7323	0	37.26	0	22.9292	0	0	17.1969	0	0	2.86615	0	0	8.59845	0
731	ATCATTCGTGGCCTCA-1_4	36.0021	3.42877	164.581	3.42877	1.71438	8.57192	0	246.871	22.287	13.7151	10.2863	0	8.57192	12.0007	3.42877	1.71438	0	8.57192	75.4329	1.71438	114.864	10.2863	8.57192	0	27.4301	12.0007	1.71438	12.0007	1.71438	10.2863	0	0	1.71438	6.85753	0	36.0021	0	15.4295	0	0	3.42877	0	0	1.71438	0	0	1.71438	3.42877
732	ATCGGATGTTTACGAC-1_4	16.0913	0	68.7537	13.1656	4.38853	7.31422	0	125.805	13.1656	7.31422	7.31422	0	2.92569	5.85138	2.92569	2.92569	1.46284	0	45.3482	0	81.9193	1.46284	0	0	13.1656	1.46284	7.31422	2.92569	0	11.7028	0	0	1.46284	1.46284	0	24.8683	0	11.7028	0	0	2.92569	0	0	0	0	0	1.46284	1.46284
733	ATCGTGAGTAGCTAAA-1_4	7.98722	0	151.757	45.2609	0	15.9744	0	149.095	15.9744	7.98722	0	2.66241	0	2.66241	0	0	0	2.66241	39.9361	0	61.2354	2.66241	21.2993	0	37.2737	10.6496	5.32481	10.6496	0	10.6496	0	0	0	2.66241	0	39.9361	2.66241	13.312	0	0	5.32481	0	0	2.66241	0	0	2.66241	0
734	ATGATCGAGAGTTGAT-1_4	16.3132	0	174.008	23.5635	3.62516	18.1258	0	197.571	27.1887	3.62516	1.81258	0	3.62516	1.81258	9.0629	1.81258	12.6881	7.25032	39.8767	0	97.8793	1.81258	10.8755	0	45.3145	3.62516	3.62516	10.8755	0	14.5006	1.81258	0	3.62516	0	1.81258	25.3761	1.81258	10.8755	0	0	1.81258	0	0	0	0	0	1.81258	0
735	ATGCATGTCCCACAGG-1_4	2.5974	0	236.364	12.987	10.3896	18.1818	0	166.234	12.987	0	12.987	0	0	7.79221	2.5974	2.5974	0	5.19481	18.1818	0	75.3247	5.19481	2.5974	0	31.1688	12.987	5.19481	15.5844	2.5974	7.79221	7.79221	0	7.79221	5.19481	2.5974	31.1688	0	7.79221	0	0	0	0	0	7.79221	0	0	2.5974	0
736	ATGGAGGAGGAGGTTC-1_4	10.2215	0	129.472	25.5537	0	10.2215	1.70358	178.876	1.70358	28.9608	3.40716	1.70358	3.40716	11.925	1.70358	32.368	11.925	0	44.293	1.70358	74.9574	1.70358	27.2572	0	61.3288	6.81431	1.70358	8.51789	0	10.2215	8.51789	5.11073	1.70358	6.81431	0	28.9608	3.40716	23.8501	0	0	6.81431	3.40716	1.70358	1.70358	0	0	5.11073	0
737	ATGGTTGCACATCCCT-1_4	19.6502	0	176.852	17.6852	1.96502	19.6502	3.93005	151.307	29.4753	13.7552	11.7901	0	0	11.7901	0	11.7901	5.89507	7.86009	21.6152	3.93005	55.0206	1.96502	3.93005	0	64.8457	1.96502	0	15.7202	1.96502	15.7202	3.93005	0	1.96502	5.89507	0	23.5803	3.93005	13.7552	0	0	3.93005	0	0	0	1.96502	0	1.96502	0
738	ATGTCCCAGTTGGACG-1_4	10.568	0	158.52	26.4201	7.92602	7.92602	0	163.804	18.4941	18.4941	10.568	0	0	15.852	10.568	2.64201	2.64201	5.28402	31.7041	0	39.6301	2.64201	2.64201	2.64201	39.6301	7.92602	0	13.21	0	21.1361	7.92602	0	18.4941	18.4941	0	52.8402	2.64201	5.28402	0	0	2.64201	0	0	0	0	0	0	0
739	ATTACCTGTAGGAGGG-1_4	46.287	0	209.298	34.2121	2.01248	12.0749	4.02495	227.41	56.3494	12.0749	6.03743	0	0	2.01248	8.04991	2.01248	0	4.02495	60.3743	0	94.5864	6.03743	6.03743	0	14.0873	18.1123	8.04991	6.03743	2.01248	12.0749	2.01248	0	2.01248	6.03743	0	30.1872	0	20.1248	0	2.01248	10.0624	0	0	2.01248	0	0	2.01248	0
740	ATTGTTCAGCTGTCCG-1_4	22.1729	0	157.428	8.86918	2.21729	2.21729	2.21729	157.428	35.4767	11.0865	11.0865	4.43459	6.65188	2.21729	4.43459	19.9557	0	0	22.1729	2.21729	64.3016	11.0865	4.43459	0	31.0421	6.65188	13.3038	2.21729	0	11.0865	2.21729	0	2.21729	2.21729	0	44.3459	0	15.5211	0	0	4.43459	0	0	0	0	0	2.21729	0
741	ATTTCTGCACTGCTTC-1_4	2.41196	0	156.778	14.4718	2.41196	38.5914	0	127.834	9.64785	24.1196	14.4718	2.41196	2.41196	12.0598	0	19.2957	7.23589	2.41196	48.2393	0	77.1828	4.82393	12.0598	2.41196	31.3555	2.41196	0	9.64785	0	16.8837	0	0	2.41196	4.82393	2.41196	16.8837	0	36.1795	0	0	0	0	0	2.41196	0	0	7.23589	0
742	CAACAGTCATTGGGAG-1_4	12.7551	0	159.439	6.37755	0	25.5102	0	108.418	3.18878	6.37755	12.7551	0	0	9.56633	3.18878	3.18878	6.37755	3.18878	25.5102	0	86.0969	0	25.5102	0	22.3214	3.18878	3.18878	0	0	44.6429	3.18878	0	3.18878	0	0	28.699	0	12.7551	0	0	12.7551	0	0	0	0	0	3.18878	0
743	CAATTTCCAGGGCTTC-1_4	17.188	0	152.974	34.3761	3.43761	17.188	1.7188	213.132	75.6274	0	10.3128	0	6.87521	20.6256	6.87521	5.15641	8.59402	1.7188	84.2214	0	92.8154	5.15641	12.0316	1.7188	18.9068	5.15641	10.3128	5.15641	0	8.59402	1.7188	0	10.3128	5.15641	0	37.8137	0	6.87521	0	0	0	0	0	1.7188	0	0	3.43761	0
744	CACAGATTCGCCACTT-1_4	10.484	0	195.702	15.726	13.9787	59.4094	3.49467	165.997	0	75.1354	20.968	3.49467	5.24201	8.73668	0	3.49467	17.4734	12.2313	57.6621	1.74734	64.6514	3.49467	20.968	3.49467	48.9254	10.484	13.9787	15.726	0	12.2313	3.49467	0	3.49467	6.98934	0	29.7047	1.74734	17.4734	0	0	0	0	0	1.74734	0	0	1.74734	0
745	CACGGGTAGTTAGTGA-1_4	26.2927	0	163.015	21.0342	7.01139	8.76424	0	157.756	12.2699	35.057	8.76424	0	7.01139	17.5285	10.5171	40.3155	3.5057	5.25855	40.3155	0	64.8554	7.01139	19.2813	1.75285	45.5741	7.01139	3.5057	14.0228	0	7.01139	3.5057	0	7.01139	12.2699	0	36.8098	3.5057	12.2699	0	0	1.75285	1.75285	0	0	0	0	7.01139	1.75285
746	CACTGGGAGGCGAAGG-1_4	0	0	118.421	18.4211	5.26316	13.1579	0	60.5263	0	0	5.26316	0	0	13.1579	0	0	5.26316	0	47.3684	2.63158	52.6316	2.63158	15.7895	0	44.7368	5.26316	7.89474	7.89474	0	10.5263	5.26316	0	5.26316	2.63158	0	36.8421	0	21.0526	0	0	2.63158	0	0	0	0	0	2.63158	5.26316
747	CACTTCGAGTCTGTAC-1_4	8.1103	0	196.675	4.05515	0	12.1655	0	160.178	2.02758	14.193	0	0	0	4.05515	6.08273	0	4.05515	4.05515	40.5515	2.02758	77.0479	6.08273	8.1103	0	30.4136	4.05515	8.1103	4.05515	4.05515	16.2206	0	2.02758	12.1655	4.05515	0	28.3861	0	10.1379	0	4.05515	24.3309	0	0	0	0	0	4.05515	0
748	CAGATTGTCTAGCCTC-1_4	11.1857	0	164.057	11.1857	3.72856	41.0142	0	152.871	48.4713	33.557	7.45712	11.1857	3.72856	18.6428	3.72856	0	11.1857	7.45712	29.8285	0	44.7427	0	11.1857	7.45712	7.45712	0	11.1857	11.1857	0	7.45712	3.72856	0	0	3.72856	0	33.557	0	26.0999	0	0	0	7.45712	0	0	0	0	0	0
749	CAGCACGTCCTGTACC-1_4	13.3452	0	129.004	31.1388	6.6726	33.363	2.2242	206.851	13.3452	53.3808	11.121	2.2242	4.4484	15.5694	4.4484	57.8292	4.4484	8.8968	28.9146	11.121	48.9324	2.2242	15.5694	2.2242	46.7082	13.3452	4.4484	6.6726	4.4484	15.5694	2.2242	0	22.242	13.3452	0	31.1388	2.2242	11.121	0	0	2.2242	0	2.2242	0	0	0	4.4484	4.4484
750	CAGGTATGTCTGTCCT-1_4	4.53515	0	156.463	18.1406	6.80272	22.6757	0	217.687	0	6.80272	9.07029	0	2.26757	43.0839	2.26757	6.80272	0	2.26757	68.0272	13.6054	77.0975	2.26757	13.6054	0	45.3515	20.4082	0	11.3379	0	11.3379	13.6054	4.53515	6.80272	9.07029	0	27.2109	0	11.3379	0	0	0	0	2.26757	2.26757	0	0	2.26757	0
751	CAGTGCGGTCTGTGAT-1_4	23.4295	0	133.255	23.4295	11.7147	17.5721	0	185.972	33.6799	36.6086	17.5721	0	7.32172	26.3582	2.92869	14.6434	0	8.78606	42.466	2.92869	65.8954	4.39303	8.78606	2.92869	33.6799	17.5721	7.32172	11.7147	1.46434	10.2504	0	0	2.92869	13.1791	0	45.3946	0	8.78606	0	0	4.39303	0	0	0	0	0	1.46434	0
752	CATAAGCTCCGGCTTT-1_4	11.811	0	173.228	31.4961	0	47.2441	0	165.354	27.5591	35.4331	7.87402	3.93701	3.93701	27.5591	3.93701	0	11.811	11.811	51.1811	3.93701	55.1181	0	19.685	0	51.1811	0	15.748	15.748	0	7.87402	3.93701	0	3.93701	3.93701	0	7.87402	0	15.748	0	0	3.93701	11.811	0	0	0	0	7.87402	0
753	CATACAGCACTACAGT-1_4	16.011	0	153.248	18.2983	2.28728	25.1601	2.28728	109.79	4.57457	34.3092	13.7237	9.14913	2.28728	11.4364	4.57457	18.2983	16.011	6.86185	20.5855	2.28728	36.5965	0	13.7237	0	13.7237	2.28728	6.86185	18.2983	0	13.7237	4.57457	0	9.14913	13.7237	0	22.8728	0	4.57457	0	0	2.28728	0	0	4.57457	0	0	4.57457	0
754	CATCAAGTCTTCTGTA-1_4	4.10088	0	135.329	14.3531	6.15132	8.20176	0	116.875	4.10088	10.2522	4.10088	6.15132	2.05044	6.15132	0	4.10088	8.20176	2.05044	61.5132	0	90.2194	8.20176	2.05044	2.05044	47.1601	4.10088	12.3026	4.10088	2.05044	0	12.3026	0	2.05044	0	0	41.0088	0	10.2522	0	0	2.05044	0	0	2.05044	0	0	0	0
755	CATCCCATCCGCAGTG-1_4	9.51978	0	165.01	10.5775	2.11551	5.28877	0	144.912	6.34652	7.40427	11.6353	1.05775	1.05775	7.40427	1.05775	10.5775	3.17326	8.46203	35.9636	2.11551	63.4652	1.05775	8.46203	0	24.3283	9.51978	2.11551	8.46203	1.05775	12.693	4.23101	0	3.17326	1.05775	0	30.6748	0	25.3861	0	1.05775	1.05775	0	1.05775	2.11551	0	0	1.05775	1.05775
756	CATGAGTAGTTACGTC-1_4	35.9799	0	158.311	47.9731	7.19597	19.1893	0	220.676	7.19597	26.3852	2.39866	4.79731	9.59463	16.7906	7.19597	9.59463	19.1893	2.39866	26.3852	2.39866	79.1557	0	11.9933	0	35.9799	2.39866	2.39866	21.5879	0	11.9933	4.79731	0	7.19597	14.3919	2.39866	26.3852	7.19597	4.79731	0	0	0	0	0	2.39866	0	0	0	0
757	CATGCAAAGGTCACCC-1_4	9.49668	0	161.443	32.2887	17.094	13.2953	1.89934	161.443	13.2953	13.2953	7.59734	0	0	0	0	7.59734	1.89934	11.396	28.49	11.396	70.2754	3.79867	3.79867	7.59734	43.6847	13.2953	9.49668	1.89934	0	0	1.89934	0	7.59734	0	0	17.094	0	22.792	0	1.89934	0	0	0	1.89934	0	0	3.79867	0
758	CATGCGGGTATCTCTT-1_4	6.54129	1.63532	109.567	14.7179	0	14.7179	4.90597	134.096	0	9.81194	21.2592	3.27065	1.63532	4.90597	3.27065	3.27065	3.27065	1.63532	47.4244	1.63532	70.3189	0	14.7179	0	19.6239	3.27065	3.27065	8.17661	0	4.90597	0	1.63532	6.54129	1.63532	0	11.4473	0	21.2592	0	0	0	0	0	0	0	0	0	1.63532
759	CATGGATTCGCCAATA-1_4	5.71537	0	180.987	9.52562	3.81025	26.6717	0	219.089	7.6205	30.482	0	0	9.52562	5.71537	1.90512	0	7.6205	3.81025	36.1974	0	89.5409	1.90512	22.8615	0	28.5769	7.6205	11.4307	5.71537	0	9.52562	5.71537	0	1.90512	3.81025	0	36.1974	1.90512	20.9564	0	0	1.90512	0	0	0	0	0	11.4307	0
760	CATTCCGTCAGAGCAG-1_4	0	0	170.973	11.3982	3.79939	26.5957	0	129.179	34.1945	0	0	0	0	15.1976	3.79939	3.79939	15.1976	3.79939	15.1976	0	68.3891	0	3.79939	0	30.3951	3.79939	0	7.59878	0	11.3982	3.79939	3.79939	7.59878	7.59878	0	34.1945	3.79939	15.1976	0	0	7.59878	0	0	0	0	0	0	0
761	CATTCTAGTGATCATC-1_4	9.6637	0	144.956	11.5964	1.93274	15.4619	7.73096	249.324	38.6548	21.2601	9.6637	3.86548	15.4619	38.6548	5.79822	3.86548	0	0	59.915	3.86548	75.3769	1.93274	15.4619	5.79822	44.453	9.6637	11.5964	7.73096	0	15.4619	1.93274	0	5.79822	0	0	42.5203	0	19.3274	0	0	1.93274	0	0	0	0	0	0	0
762	CATTGCCAGGTTGCCC-1_4	11.1836	0	96.9245	27.959	1.86393	16.7754	0	145.387	31.6869	14.9115	18.6393	0	3.72787	14.9115	1.86393	7.45573	0	5.5918	27.959	1.86393	46.5983	0	1.86393	0	14.9115	3.72787	1.86393	7.45573	0	13.0475	0	0	3.72787	1.86393	0	33.5508	0	11.1836	0	0	0	0	0	3.72787	0	0	1.86393	0
763	CATTGTTCACTTCTCG-1_4	19.0688	0	166.852	33.3704	0	7.94534	0	176.386	12.7125	4.7672	7.94534	0	0	9.5344	0	0	9.5344	3.17813	41.3157	1.58907	74.6862	0	4.7672	0	28.6032	14.3016	6.35627	19.0688	3.17813	3.17813	0	0	7.94534	1.58907	0	33.3704	0	12.7125	0	0	0	0	1.58907	0	0	0	0	3.17813
764	CATTGTTGTTGTTGAC-1_4	13.7061	0	106.908	0	0	30.1535	2.74123	134.32	8.22368	13.7061	2.74123	0	0	13.7061	8.22368	13.7061	5.48246	0	10.9649	0	71.2719	0	5.48246	0	35.636	2.74123	5.48246	2.74123	0	19.1886	2.74123	0	8.22368	16.4474	0	10.9649	0	13.7061	0	0	0	0	0	2.74123	0	0	0	0
765	CATTTCAAGCACCCAC-1_4	8.56018	0	119.842	27.3926	6.84814	6.84814	1.71204	232.837	0	18.8324	6.84814	1.71204	3.42407	6.84814	0	6.84814	0	1.71204	37.6648	3.42407	59.9212	8.56018	10.2722	0	51.3611	10.2722	17.1204	11.9842	1.71204	30.8166	1.71204	0	5.13611	10.2722	0	22.2565	5.13611	6.84814	0	0	1.71204	0	0	0	0	0	1.71204	1.71204
766	CCACTTGTCAATCCGA-1_4	14.9402	2.49004	131.972	4.98008	2.49004	14.9402	2.49004	154.382	0	9.96016	12.4502	0	2.49004	2.49004	2.49004	2.49004	0	7.47012	19.9203	2.49004	62.251	2.49004	4.98008	0	9.96016	2.49004	7.47012	4.98008	0	17.4303	0	0	4.98008	4.98008	0	17.4303	0	32.3705	0	0	4.98008	0	2.49004	0	0	0	2.49004	2.49004
767	CCATCACAGCGCCCAT-1_4	21.4848	0	131.296	4.77441	2.3872	9.54882	4.77441	116.973	4.77441	4.77441	4.77441	0	4.77441	4.77441	7.16161	7.16161	7.16161	9.54882	28.6465	4.77441	54.9057	4.77441	9.54882	0	38.1953	9.54882	4.77441	11.936	0	4.77441	0	0	11.936	2.3872	0	31.0337	0	14.3232	0	2.3872	2.3872	0	0	2.3872	0	0	2.3872	0
768	CCCGGAATCATGCTAG-1_4	16.3428	0	139.822	25.4222	3.63174	21.7904	1.81587	179.771	27.2381	18.1587	12.7111	0	0	10.8952	3.63174	10.8952	9.07935	1.81587	45.3968	3.63174	54.4761	0	9.07935	0	30.8698	3.63174	7.26348	12.7111	0	9.07935	3.63174	1.81587	3.63174	3.63174	0	29.0539	0	7.26348	0	0	0	0	0	3.63174	0	0	0	0
769	CCCTCAATCAAGAGTA-1_4	7.9713	0	163.412	31.8852	3.98565	27.8996	1.99283	211.24	21.9211	13.9498	5.97848	0	5.97848	13.9498	0	1.99283	19.9283	9.96413	41.8493	1.99283	79.713	0	7.9713	3.98565	67.7561	7.9713	5.97848	21.9211	0	15.9426	3.98565	0	9.96413	5.97848	0	25.9067	3.98565	21.9211	0	0	0	0	0	3.98565	0	0	1.99283	0
770	CCGAACGAGGGTGAAA-1_4	20.7093	0	147.554	31.0639	5.17732	33.6526	2.58866	194.15	25.8866	77.6598	12.9433	2.58866	7.76598	28.4753	0	56.9506	5.17732	7.76598	33.6526	10.3546	100.958	12.9433	28.4753	0	44.0072	2.58866	15.532	12.9433	0	10.3546	5.17732	18.1206	12.9433	12.9433	0	51.7732	2.58866	20.7093	0	0	2.58866	0	2.58866	2.58866	0	0	7.76598	0
771	CCGATCTGTGGACTGA-1_4	8.93655	0	157.879	11.9154	2.97885	20.852	5.9577	178.731	65.5347	23.8308	17.8731	2.97885	8.93655	26.8097	0	17.8731	8.93655	2.97885	11.9154	0	59.577	5.9577	2.97885	0	53.6193	5.9577	5.9577	17.8731	0	26.8097	0	0	8.93655	0	0	32.7674	2.97885	11.9154	0	0	0	0	0	2.97885	0	0	2.97885	2.97885
772	CCGCAAGAGATTGATG-1_4	7.23458	0	195.334	14.4692	7.23458	14.4692	0	151.926	0	12.6605	12.6605	1.80865	1.80865	14.4692	0	7.23458	0	1.80865	50.6421	0	85.0063	3.61729	5.42594	0	36.1729	1.80865	7.23458	5.42594	0	16.2778	0	0	12.6605	1.80865	0	32.5556	0	5.42594	0	0	0	0	0	1.80865	0	0	0	0
773	CCGGGTAAGTGCTAGG-1_4	19.4033	2.42542	186.757	21.8288	0	50.9338	0	191.608	12.1271	19.4033	7.27626	0	12.1271	26.6796	0	9.70167	14.5525	0	46.0829	2.42542	70.3371	0	26.6796	0	41.2321	12.1271	9.70167	12.1271	7.27626	2.42542	4.85084	16.9779	14.5525	4.85084	0	41.2321	2.42542	29.105	0	0	14.5525	0	0	4.85084	0	0	4.85084	0
774	CCGTTCAGTCAGATTC-1_4	35.9066	0	161.58	2.24417	4.48833	11.2208	0	141.382	2.24417	2.24417	6.7325	0	0	4.48833	11.2208	6.7325	0	0	53.86	0	71.8133	2.24417	2.24417	0	42.6391	17.9533	6.7325	8.97666	0	11.2208	0	0	6.7325	2.24417	0	22.4417	0	20.1975	0	0	0	0	0	2.24417	0	0	0	0
775	CCTAACCGTTGCCAAT-1_4	17.319	1.7319	174.922	27.7104	0	36.3699	1.7319	167.994	8.65951	25.9785	12.1233	1.7319	0	22.5147	8.65951	24.2466	6.92761	0	50.2251	6.92761	77.9356	3.4638	12.1233	0	39.8337	3.4638	3.4638	8.65951	0	13.8552	1.7319	0	12.1233	5.1957	3.4638	31.1742	1.7319	27.7104	0	0	10.3914	0	0	1.7319	0	1.7319	5.1957	0
776	CCTGTTGAGATGCTAA-1_4	24.5952	2.0496	155.77	20.496	2.0496	18.4464	2.0496	133.224	0	4.0992	16.3968	2.0496	4.0992	20.496	0	28.6944	10.248	6.1488	32.7936	2.0496	71.736	0	22.5456	2.0496	40.992	2.0496	4.0992	18.4464	0	18.4464	4.0992	0	6.1488	4.0992	0	36.8928	0	16.3968	0	0	8.1984	0	0	4.0992	0	0	2.0496	0
777	CCTTCAGAGATGCAGC-1_4	5.13611	0	141.243	15.4083	2.56805	41.0889	0	154.083	2.56805	41.0889	7.70416	2.56805	0	10.2722	0	25.6805	2.56805	0	28.2486	2.56805	46.225	2.56805	23.1125	2.56805	48.793	0	2.56805	23.1125	0	7.70416	0	0	5.13611	2.56805	0	25.6805	2.56805	12.8403	0	0	0	0	2.56805	2.56805	0	0	0	0
778	CCTTCAGTCTTCGATT-1_4	16.835	0	156.325	26.455	9.62001	24.05	2.405	180.375	21.645	52.9101	12.025	0	2.405	7.21501	7.21501	24.05	2.405	14.43	31.265	0	52.9101	2.405	7.21501	0	57.7201	12.025	9.62001	14.43	4.81	9.62001	0	0	4.81	12.025	0	31.265	0	7.21501	0	0	0	0	0	4.81	0	0	2.405	2.405
779	CGAATTGAGCTCCATA-1_4	17.4656	0	85.3872	15.5249	1.94062	23.2874	1.94062	205.705	5.82185	1.94062	5.82185	1.94062	5.82185	5.82185	3.88123	1.94062	0	3.88123	31.0499	0	106.734	3.88123	3.88123	0	46.5748	3.88123	3.88123	7.76247	1.94062	1.94062	0	0	3.88123	3.88123	0	36.8717	1.94062	13.5843	0	0	9.70309	0	0	0	0	0	0	0
780	CGACAGCCAAGAAACT-1_4	13.5135	0	207.77	0	3.37838	11.8243	10.1351	192.568	0	27.027	11.8243	1.68919	5.06757	10.1351	0	10.1351	15.2027	1.68919	37.1622	5.06757	92.9054	3.37838	25.3378	0	37.1622	11.8243	6.75676	16.8919	0	21.9595	3.37838	0	6.75676	15.2027	0	47.2973	0	25.3378	0	0	13.5135	0	1.68919	1.68919	0	0	8.44595	0
781	CGGTCAGAGATTAGAC-1_4	8.90736	0	152.91	19.2993	2.96912	19.2993	2.96912	145.487	7.4228	19.2993	10.3919	0	0	16.3302	0	14.8456	1.48456	4.45368	54.9287	1.48456	71.2589	0	13.361	0	20.7838	2.96912	5.93824	4.45368	0	2.96912	2.96912	2.96912	10.3919	1.48456	0	23.753	0	2.96912	0	0	0	0	0	0	0	0	1.48456	0
782	CGGTCAGCATGGTACT-1_4	6.95531	0	170.405	17.3883	0	26.0824	1.73883	172.144	0	13.9106	6.95531	0	1.73883	10.433	0	0	1.73883	0	43.4707	1.73883	55.6425	1.73883	10.433	0	13.9106	1.73883	6.95531	5.21648	1.73883	6.95531	0	0	1.73883	0	1.73883	15.6495	1.73883	5.21648	0	0	1.73883	0	0	0	0	0	6.95531	0
783	CGGTCAGTCACCACAA-1_4	5.72847	0	175.673	28.6424	5.72847	34.3708	0	204.315	1.90949	38.1898	21.0044	1.90949	17.1854	11.4569	9.54745	1.90949	0	1.90949	70.6511	11.4569	82.1081	0	11.4569	0	40.0993	1.90949	15.2759	9.54745	0	13.3664	0	0	13.3664	1.90949	1.90949	30.5518	3.81898	13.3664	0	3.81898	3.81898	0	1.90949	1.90949	0	0	3.81898	0
784	CGTGAATCACAGAGCA-1_4	0	0	136.577	19.2061	6.40205	4.26803	6.40205	196.329	17.0721	2.13402	12.8041	0	4.26803	29.8762	4.26803	8.53606	2.13402	0	32.0102	0	70.4225	0	4.26803	0	40.5463	6.40205	6.40205	6.40205	0	6.40205	0	19.2061	10.6701	2.13402	0	12.8041	0	21.3402	0	0	0	0	0	2.13402	0	0	2.13402	0
785	CGTTAGAAGTGATGGC-1_4	2.84252	0	144.969	14.2126	0	5.68505	0	142.126	28.4252	0	11.3701	0	0	2.84252	0	0	2.84252	11.3701	51.1654	0	39.7953	5.68505	5.68505	0	11.3701	0	2.84252	2.84252	0	8.52757	2.84252	0	2.84252	17.0551	0	19.8977	0	14.2126	0	0	19.8977	0	2.84252	0	0	0	2.84252	0
786	CTAACCCAGCTCGCAC-1_4	27.0721	0	160.35	14.5773	6.2474	18.7422	0	195.752	0	10.4123	22.9071	0	0	2.08247	4.16493	8.32986	8.32986	4.16493	27.0721	0	74.9688	2.08247	14.5773	0	37.4844	2.08247	10.4123	6.2474	0	20.8247	0	0	6.2474	10.4123	0	22.9071	0	10.4123	0	0	0	0	0	0	0	0	2.08247	0
787	CTAACCCAGTCACGCC-1_4	10.0318	0	127.069	25.0794	8.35981	23.4075	0	203.979	31.7673	10.0318	5.01588	0	1.67196	10.0318	1.67196	3.34392	1.67196	8.35981	35.1112	0	65.2065	3.34392	5.01588	0	33.4392	11.7037	5.01588	6.68784	0	10.0318	0	0	5.01588	11.7037	0	23.4075	1.67196	3.34392	0	0	0	0	0	0	0	0	3.34392	1.67196
788	CTACAGAAGCTCATAC-1_4	0	0	159.657	21.4174	1.94704	5.84112	3.89408	179.128	44.7819	1.94704	3.89408	0	5.84112	3.89408	0	0	0	0	40.8879	1.94704	72.0405	9.7352	0	0	13.6293	15.5763	1.94704	5.84112	0	0	3.89408	0	3.89408	0	0	19.4704	0	5.84112	0	0	0	0	0	0	0	0	0	0
789	CTACCTGAGTCGGCCT-1_4	22.4635	0	162.86	35.5672	11.2317	5.61587	0	239.611	33.6952	28.0794	11.2317	1.87196	5.61587	14.9757	1.87196	0	9.35979	5.61587	56.1587	0	80.4942	3.74392	11.2317	1.87196	28.0794	3.74392	3.74392	3.74392	3.74392	16.8476	0	0	3.74392	5.61587	0	29.9513	0	29.9513	0	0	7.48783	0	0	5.61587	0	0	1.87196	0
790	CTAGGTAGTACAAGCG-1_4	9.68054	0	121.007	24.2014	4.84027	16.9409	0	159.729	0	2.42014	7.26041	0	2.42014	4.84027	2.42014	0	0	2.42014	36.302	0	77.4443	2.42014	4.84027	0	48.4027	0	2.42014	9.68054	0	26.6215	0	0	4.84027	2.42014	0	24.2014	0	7.26041	0	0	7.26041	0	0	2.42014	0	0	4.84027	0
791	CTCAGAAGTATCGAAA-1_4	18.7216	0	115.004	32.0941	2.67451	10.698	2.67451	152.447	26.7451	26.7451	10.698	0	8.02354	8.02354	0	8.02354	0	2.67451	21.3961	0	64.1883	0	18.7216	0	40.1177	2.67451	10.698	13.3726	0	5.34902	0	0	5.34902	5.34902	0	34.7687	5.34902	24.0706	0	2.67451	2.67451	0	0	5.34902	0	0	8.02354	0
792	CTCCCTCTCGAACCAT-1_4	0	0	203.468	16.185	0	2.31214	0	263.584	0	13.8728	4.62428	0	0	0	4.62428	4.62428	2.31214	2.31214	30.0578	0	92.4855	4.62428	11.5607	0	20.8092	0	2.31214	4.62428	0	23.1214	4.62428	0	0	6.93642	0	48.5549	0	32.3699	0	0	11.5607	0	2.31214	0	0	0	2.31214	0
793	CTCTCAGTCAACCGAT-1_4	0	0	134.114	12.3324	0	16.957	1.54154	149.53	0	9.24927	7.70772	0	0	9.24927	1.54154	0	3.08309	3.08309	35.4555	1.54154	66.2864	1.54154	7.70772	3.08309	18.4985	0	3.08309	0	1.54154	3.08309	0	0	10.7908	3.08309	0	20.0401	0	9.24927	0	0	0	0	0	3.08309	0	0	0	0
794	CTGAATGTCCGCACGA-1_4	1.51217	0	142.144	25.7069	6.04869	22.6826	6.04869	184.485	28.7313	6.04869	16.6339	0	6.04869	16.6339	0	21.1704	18.1461	4.53652	40.8287	3.02435	86.1939	1.51217	27.2191	0	42.3408	13.6096	9.07304	10.5852	0	3.02435	6.04869	13.6096	6.04869	3.02435	1.51217	24.1948	0	10.5852	0	0	1.51217	0	1.51217	1.51217	0	0	3.02435	0
795	CTGAGCGCAGTAACCT-1_4	37.2578	0	171.386	17.387	4.96771	29.8063	0	216.095	0	24.8385	2.48385	2.48385	7.45156	9.93542	2.48385	17.387	0	7.45156	24.8385	0	96.8703	7.45156	4.96771	2.48385	24.8385	7.45156	7.45156	7.45156	0	19.8708	2.48385	0	2.48385	2.48385	0	24.8385	0	29.8063	0	0	7.45156	0	2.48385	0	0	0	0	0
796	CTGCCATTCTCCGATC-1_4	1.36986	0	156.164	39.726	2.73973	23.2877	1.36986	201.37	0	24.6575	15.0685	1.36986	16.4384	12.3288	0	10.9589	8.21918	2.73973	34.2466	6.84932	56.1644	0	17.8082	8.21918	28.7671	9.58904	16.4384	17.8082	2.73973	5.47945	5.47945	0	8.21918	12.3288	0	50.6849	1.36986	17.8082	0	0	1.36986	0	0	1.36986	0	0	2.73973	4.10959
797	CTGCGAGGTACCTGTA-1_4	2.05719	0	178.976	22.6291	6.17157	12.3431	0	199.547	22.6291	24.6863	4.11438	0	2.05719	4.11438	0	0	2.05719	0	65.8301	0	117.26	0	8.22876	0	18.5147	14.4003	10.2859	12.3431	0	10.2859	0	0	4.11438	0	0	18.5147	0	12.3431	0	0	8.22876	0	0	0	0	0	2.05719	0
798	CTGGACGAGGTCATCT-1_4	16.1059	0	212.956	14.3164	16.1059	30.4223	0	207.588	21.4746	23.2641	8.94775	0	0	7.1582	1.78955	8.94775	16.1059	7.1582	35.791	0	69.7924	3.5791	14.3164	0	30.4223	8.94775	5.36865	8.94775	0	25.0537	0	0	8.94775	12.5268	0	59.0551	1.78955	5.36865	0	1.78955	1.78955	0	0	0	0	0	1.78955	0
799	CTGTACCCAGACAAGC-1_4	7.95862	0	141.265	23.8758	7.95862	27.8552	0	163.152	25.8655	19.8965	13.9276	0	3.97931	1.98965	1.98965	9.94827	5.96896	3.97931	49.7413	3.97931	43.7724	1.98965	5.96896	0	39.7931	5.96896	11.9379	9.94827	0	1.98965	0	0	1.98965	5.96896	0	23.8758	0	23.8758	0	1.98965	0	0	0	0	0	0	3.97931	0
800	CTTGAGAGTAACGATA-1_4	16.0559	0	136.003	8.50019	0.944465	11.3336	0	174.726	11.3336	11.3336	4.72233	0	0	6.61126	0.944465	1.88893	2.8334	3.77786	36.8342	1.88893	79.3351	0.944465	8.50019	0.944465	21.7227	2.8334	1.88893	4.72233	0	4.72233	0.944465	0	2.8334	1.88893	0	29.2784	0.944465	3.77786	0	0	7.55572	0	0	0.944465	0	0	5.66679	0
801	CTTGATTCAGCTGAAG-1_4	10.4646	0	146.505	25.1151	6.27878	16.7434	0	221.85	37.6727	58.6019	6.27878	0	6.27878	14.6505	4.18585	6.27878	6.27878	2.09293	43.9514	0	92.0887	4.18585	4.18585	0	25.1151	10.4646	10.4646	6.27878	0	10.4646	4.18585	0	8.3717	0	0	33.4868	2.09293	4.18585	0	0	12.5576	0	0	2.09293	0	0	2.09293	0
802	CTTTCAAGTTAAGCAA-1_4	2.85959	0	94.3666	22.8768	2.85959	11.4384	0	62.9111	0	2.85959	5.71919	0	5.71919	14.298	0	8.57878	0	2.85959	22.8768	5.71919	45.7535	2.85959	20.0172	0	22.8768	11.4384	5.71919	5.71919	0	5.71919	14.298	0	2.85959	8.57878	0	42.8939	0	17.1576	0	0	2.85959	0	0	0	0	0	0	2.85959
803	CTTTCGGCATTGCAAC-1_4	6.52032	2.17344	145.621	13.0406	2.17344	10.8672	2.17344	160.835	2.17344	17.3875	6.52032	0	2.17344	10.8672	0	6.52032	2.17344	2.17344	36.9485	0	54.336	2.17344	2.17344	2.17344	30.4282	13.0406	4.34688	2.17344	2.17344	4.34688	0	0	6.52032	8.69376	0	21.7344	0	10.8672	0	0	0	2.17344	2.17344	0	0	0	0	0
804	GAACACTTCAACCTCC-1_4	15.2207	0	121.766	13.3181	1.90259	7.61035	0	148.402	47.5647	17.1233	3.80518	0	0	19.0259	3.80518	5.70776	0	7.61035	22.8311	5.70776	30.4414	0	13.3181	0	51.3699	3.80518	0	5.70776	0	13.3181	3.80518	0	7.61035	3.80518	0	9.51294	0	15.2207	0	0	0	0	0	0	0	0	3.80518	3.80518
805	GAACGTTCATGTACGT-1_4	16.1594	0	137.355	18.8527	5.38648	13.4662	0	99.6499	2.69324	5.38648	0	0	0	8.07972	0	5.38648	0	5.38648	24.2392	0	51.1716	10.773	5.38648	0	56.558	2.69324	13.4662	13.4662	5.38648	10.773	2.69324	0	5.38648	2.69324	0	13.4662	5.38648	5.38648	0	2.69324	2.69324	0	0	0	0	0	10.773	0
806	GAAGCGACACGCGGTT-1_4	8.26993	1.65399	129.011	13.2319	0	8.26993	0	142.243	31.4257	34.7337	9.92392	0	1.65399	16.5399	0	1.65399	0	3.30797	29.7717	6.61594	49.6196	0	8.26993	0	41.3497	6.61594	8.26993	9.92392	0	16.5399	3.30797	0	9.92392	6.61594	0	31.4257	0	13.2319	0	0	3.30797	1.65399	0	1.65399	0	0	9.92392	0
807	GAAGGGTCAAATGATG-1_4	8.66363	0	158.111	10.8295	8.66363	0	0	82.3045	10.8295	4.33182	6.49773	0	0	12.9955	0	2.16591	0	2.16591	34.6545	0	73.6409	2.16591	8.66363	0	32.4886	6.49773	0	10.8295	0	12.9955	0	0	4.33182	2.16591	0	21.6591	0	6.49773	0	0	0	0	0	0	0	0	4.33182	0
808	GACACGCCAATTCTTC-1_4	12.089	0	152.321	13.2979	0	6.04449	2.41779	128.143	14.5068	6.04449	8.46228	0	0	18.1335	3.62669	13.2979	2.41779	4.83559	29.0135	0	71.325	6.04449	14.5068	0	7.25338	0	2.41779	3.62669	0	7.25338	1.2089	0	4.83559	1.2089	0	16.9246	0	9.67118	0	0	0	0	0	3.62669	0	0	0	1.2089
809	GACAGCCTCATTTGTC-1_4	23.0894	0	191.642	4.61787	11.5447	32.3251	0	212.422	6.92681	16.1625	16.1625	0	2.30894	18.4715	6.92681	6.92681	2.30894	2.30894	46.1787	0	73.8859	9.23574	18.4715	0	36.943	2.30894	2.30894	4.61787	2.30894	25.3983	2.30894	0	4.61787	4.61787	0	36.943	0	11.5447	0	0	2.30894	0	0	2.30894	0	0	0	0
810	GACATCATCAGCATTG-1_4	4.21941	0	225.738	25.3165	0	18.9873	0	270.042	0	2.1097	6.32911	2.1097	8.43882	6.32911	0	0	2.1097	2.1097	48.5232	0	92.827	4.21941	23.2068	0	14.7679	2.1097	2.1097	2.1097	0	10.5485	6.32911	21.097	0	4.21941	0	33.7553	0	10.5485	0	0	0	0	0	0	0	0	0	0
811	GACCGTGTCGTTGCCT-1_4	9.5511	0	187.202	13.3715	7.64088	19.1022	1.91022	238.777	0	28.6533	19.1022	0	7.64088	24.8329	0	17.192	15.2818	1.91022	53.4862	7.64088	66.8577	1.91022	11.4613	0	45.8453	3.82044	9.5511	7.64088	1.91022	15.2818	5.73066	1.91022	17.192	3.82044	1.91022	15.2818	1.91022	7.64088	0	0	1.91022	0	0	1.91022	0	0	3.82044	0
812	GACGTTAGTACGTGTT-1_4	12.9462	0	197.892	31.4407	3.69891	53.6342	1.84945	242.279	29.5913	18.4945	12.9462	1.84945	7.39782	27.7418	0	3.69891	16.6451	1.84945	55.4836	3.69891	62.8814	3.69891	29.5913	3.69891	29.5913	12.9462	12.9462	20.344	5.54836	7.39782	11.0967	0	5.54836	9.24727	0	25.8924	1.84945	14.7956	0	0	16.6451	0	0	0	0	0	5.54836	0
813	GACGTTAGTTACGATC-1_4	26.4051	0	179.178	24.519	0	20.7469	0	162.203	5.65824	22.633	5.65824	1.88608	3.77216	13.2026	7.54432	3.77216	16.9747	1.88608	56.5824	3.77216	77.3293	3.77216	15.0886	0	35.8355	1.88608	5.65824	5.65824	1.88608	11.3165	0	0	3.77216	0	0	26.4051	0	20.7469	0	0	1.88608	3.77216	0	3.77216	0	0	9.4304	0
814	GACTGATCAAGCAATA-1_4	18.8005	0	176.725	9.40026	7.52021	26.3207	3.76011	167.325	0	9.40026	15.0404	7.52021	0	7.52021	0	7.52021	1.88005	1.88005	30.0808	11.2803	95.8827	3.76011	5.64016	0	16.9205	9.40026	3.76011	9.40026	0	15.0404	3.76011	0	9.40026	5.64016	1.88005	18.8005	1.88005	9.40026	0	0	0	0	0	0	0	0	0	1.88005
815	GACTGATCATTCAGCA-1_4	3.53899	0	99.0917	11.7966	1.17966	10.617	0	120.326	11.7966	7.07798	7.07798	0	1.17966	3.53899	0	5.89831	5.89831	4.71865	31.8509	0	56.6238	4.71865	3.53899	1.17966	28.3119	8.25764	3.53899	1.17966	0	3.53899	2.35933	0	7.07798	3.53899	0	23.5933	0	10.617	0	0	3.53899	0	0	0	0	0	3.53899	1.17966
816	GAGAAATAGGTACAAT-1_4	14.6628	0	96.7742	23.4604	5.8651	5.8651	2.93255	111.437	14.6628	20.5279	2.93255	0	2.93255	26.393	0	17.5953	11.7302	2.93255	29.3255	2.93255	52.7859	0	0	0	17.5953	14.6628	5.8651	0	2.93255	2.93255	2.93255	0	5.8651	2.93255	0	35.1906	0	14.6628	0	0	0	0	0	0	0	0	0	0
817	GAGACCCAGGAGATAG-1_4	12.7578	0	142.462	10.6315	0	21.263	2.1263	136.083	12.7578	23.3893	4.2526	0	4.2526	12.7578	4.2526	19.1367	12.7578	6.37891	36.1471	0	65.9154	0	10.6315	0	31.8945	2.1263	4.2526	6.37891	0	31.8945	4.2526	0	2.1263	4.2526	4.2526	38.2734	0	17.0104	0	0	4.2526	0	2.1263	0	0	0	2.1263	0
818	GAGACTTAGCCAGTAG-1_4	11.9646	0	212.97	16.7504	9.57167	9.57167	0	289.543	23.9292	14.3575	0	0	0	11.9646	2.39292	2.39292	0	0	47.8583	2.39292	67.0017	9.57167	11.9646	0	40.6796	7.17875	4.78583	14.3575	0	35.8938	4.78583	0	2.39292	14.3575	0	9.57167	2.39292	28.715	0	0	26.3221	0	0	0	0	0	14.3575	0
819	GAGGCAAAGTAATTGG-1_4	21.033	0	77.1208	18.696	9.34798	32.7179	4.67399	175.275	9.34798	23.3699	25.7069	0	21.033	32.7179	11.685	11.685	14.022	4.67399	30.3809	4.67399	51.4139	0	7.01098	0	51.4139	9.34798	2.33699	16.359	4.67399	18.696	4.67399	0	9.34798	11.685	0	25.7069	0	16.359	0	0	4.67399	0	0	0	0	0	0	0
820	GAGGGATGTTAGTTCG-1_4	4.39609	0	140.675	12.0892	1.09902	17.5843	0	100.011	17.5843	23.0795	6.59413	0	1.09902	7.69315	3.29707	4.39609	3.29707	3.29707	25.2775	1.09902	68.1394	0	6.59413	1.09902	34.0697	5.49511	5.49511	12.0892	2.19804	6.59413	3.29707	0	2.19804	3.29707	0	21.9804	3.29707	9.8912	0	1.09902	0	0	1.09902	3.29707	0	0	0	1.09902
821	GAGTGAGGTTTATGCG-1_4	10.9815	0	201.784	10.9815	5.49073	15.0995	0	161.977	15.0995	13.7268	15.0995	1.37268	0	4.11805	1.37268	10.9815	4.11805	1.37268	45.2986	4.11805	72.7522	1.37268	9.60879	0	12.3542	6.86342	2.74537	4.11805	0	2.74537	0	0	1.37268	6.86342	0	30.199	1.37268	6.86342	0	0	0	0	0	1.37268	0	0	0	0
822	GAGTTGTCACTTGGCG-1_4	8.10373	0	126.958	16.2075	2.70124	35.1162	5.40249	162.075	16.2075	56.7261	8.10373	8.10373	8.10373	10.805	8.10373	18.9087	29.7137	5.40249	37.8174	2.70124	51.3236	2.70124	16.2075	5.40249	62.1286	2.70124	5.40249	16.2075	2.70124	32.4149	2.70124	0	2.70124	13.5062	0	56.7261	8.10373	18.9087	0	0	5.40249	2.70124	0	0	0	0	2.70124	0
823	GATCACAGTTAGGAGC-1_4	10.2223	0	136.724	15.3335	10.2223	24.278	0	190.391	20.4447	17.8891	8.94454	2.55558	6.38896	12.7779	0	1.27779	8.94454	1.27779	46.0005	0	72.8341	1.27779	11.5001	1.27779	34.5004	10.2223	7.66675	8.94454	2.55558	3.83338	1.27779	0	5.11117	5.11117	0	31.9448	0	3.83338	0	1.27779	0	0	0	0	0	0	1.27779	1.27779
824	GATCATGAGTCGGCAA-1_4	7.05816	0	127.047	25.4094	0	16.9396	0	112.931	8.46979	23.9977	9.88142	0	2.82326	31.0559	2.82326	22.5861	7.05816	1.41163	18.3512	1.41163	53.642	2.82326	11.2931	0	38.1141	4.2349	2.82326	8.46979	2.82326	4.2349	2.82326	4.2349	8.46979	2.82326	0	21.1745	0	5.64653	0	1.41163	5.64653	0	0	1.41163	0	0	1.41163	1.41163
825	GATCATGCAATCCTAG-1_4	29.2826	0	152.688	10.4581	8.36645	25.0994	0	173.604	20.9161	8.36645	8.36645	0	2.09161	6.27484	2.09161	2.09161	2.09161	2.09161	48.1071	0	92.031	8.36645	2.09161	0	25.0994	4.18323	4.18323	0	0	10.4581	0	0	6.27484	0	0	16.7329	0	10.4581	0	0	8.36645	0	0	0	0	0	0	0
826	GATCGTACAACCACGC-1_4	15.9109	0	194.909	27.8441	1.98886	17.8998	3.97772	182.975	3.97772	25.8552	5.96659	0	5.96659	11.9332	1.98886	15.9109	0	0	37.7884	1.98886	117.343	3.97772	7.95545	1.98886	21.8775	7.95545	3.97772	7.95545	0	9.94431	0	5.96659	3.97772	5.96659	0	29.8329	0	11.9332	0	0	1.98886	0	0	0	0	0	1.98886	1.98886
827	GATCGTATCGGATTAC-1_4	32.2841	0	146.893	20.9847	8.07103	29.0557	4.84262	201.776	38.7409	16.1421	14.5278	1.61421	12.9136	27.4415	0	12.9136	4.84262	1.61421	48.4262	0	59.7256	1.61421	12.9136	0	37.1267	11.2994	16.1421	19.3705	1.61421	12.9136	12.9136	0	8.07103	16.1421	0	37.1267	0	19.3705	0	0	4.84262	0	1.61421	1.61421	0	0	0	0
828	GATGATCCACTATGTG-1_4	15.6142	0	168.286	6.93963	8.67453	12.1443	3.46981	239.417	32.9632	3.46981	5.20472	1.73491	1.73491	0	3.46981	3.46981	0	6.93963	38.1679	0	71.1312	1.73491	3.46981	1.73491	39.9028	6.93963	3.46981	5.20472	0	22.5538	0	0	8.67453	5.20472	0	20.8189	0	10.4094	0	0	0	1.73491	0	1.73491	0	0	0	3.46981
829	GATTGGTCATTCAGGT-1_4	1.69924	0	164.826	16.9924	0	18.6916	0	248.088	8.49618	6.79694	3.39847	0	5.09771	5.09771	0	6.79694	1.69924	5.09771	37.3832	0	54.3755	0	6.79694	1.69924	33.9847	13.5939	3.39847	11.8946	1.69924	10.1954	8.49618	0	3.39847	0	0	45.8794	0	13.5939	0	0	3.39847	0	0	3.39847	0	0	0	0
830	GATTTCTGTCGCTTGG-1_4	15.1224	0	147.099	32.9942	10.9981	10.9981	1.37476	162.222	1.37476	28.8699	15.1224	6.8738	0	13.7476	1.37476	0	4.12428	2.74952	28.8699	1.37476	70.1127	8.24856	15.1224	0	21.9962	1.37476	9.62332	5.49904	5.49904	12.3728	1.37476	0	6.8738	8.24856	0	30.2447	1.37476	13.7476	0	0	1.37476	0	0	1.37476	0	0	5.49904	1.37476
831	GCACATACACGCGCTA-1_4	13.6101	0	178.632	35.7264	10.2076	5.10378	1.70126	144.607	13.6101	6.80504	8.50629	3.40252	6.80504	22.1164	5.10378	6.80504	0	5.10378	18.7138	0	56.1415	3.40252	8.50629	0	45.934	5.10378	15.3113	11.9088	0	1.70126	5.10378	0	5.10378	1.70126	0	44.2327	1.70126	15.3113	0	0	3.40252	0	0	3.40252	0	0	1.70126	1.70126
832	GCACATATCTAGACAC-1_4	27.3141	0	142.64	24.2792	9.1047	9.1047	6.0698	121.396	9.1047	51.5933	9.1047	0	0	15.1745	6.0698	15.1745	6.0698	15.1745	36.4188	3.0349	51.5933	9.1047	18.2094	0	30.349	15.1745	9.1047	15.1745	0	39.4537	3.0349	0	12.1396	6.0698	0	24.2792	0	12.1396	0	0	6.0698	3.0349	0	0	0	0	0	0
833	GCACGTGGTGCGTGCT-1_4	10.5064	0	147.09	23.1141	6.30385	46.2282	0	123.976	0	6.30385	10.5064	2.10128	0	8.40513	6.30385	6.30385	2.10128	2.10128	42.0256	0	44.1269	0	18.9115	0	31.5192	4.20256	4.20256	12.6077	0	14.709	0	0	8.40513	2.10128	0	29.4179	0	10.5064	0	0	0	0	0	2.10128	0	0	2.10128	0
834	GCACTAACAGCATCTA-1_4	21.0016	0	205.17	22.6171	3.23102	12.9241	0	237.48	50.0808	48.4653	16.1551	3.23102	6.46204	9.69305	6.46204	6.46204	3.23102	3.23102	50.0808	0	66.2359	3.23102	4.84653	1.61551	17.7706	1.61551	4.84653	14.5396	0	25.8481	0	0	8.07754	6.46204	0	22.6171	1.61551	16.1551	0	0	1.61551	6.46204	0	3.23102	0	0	3.23102	0
835	GCAGTTACATTCCTCG-1_4	20.1884	0	198.52	18.5061	8.41184	21.8708	0	186.743	0	13.459	15.1413	0	5.04711	18.5061	0	8.41184	0	3.36474	28.6003	0	99.2598	6.72948	5.04711	3.36474	43.7416	3.36474	5.04711	13.459	0	15.1413	1.68237	0	11.7766	6.72948	0	43.7416	5.04711	13.459	0	3.36474	8.41184	0	0	1.68237	0	0	3.36474	0
836	GCATGATAGGCTCACC-1_4	0	0	141.983	24.4798	0	41.6157	2.44798	176.255	14.6879	26.9278	4.89596	0	0	24.4798	2.44798	22.0318	2.44798	0	12.2399	7.34394	66.0955	4.89596	2.44798	0	34.2717	9.79192	14.6879	0	0	14.6879	2.44798	0	4.89596	0	0	14.6879	0	9.79192	0	0	0	26.9278	0	0	0	0	0	0
837	GCATTAGCAAAGGAGA-1_4	33.3111	0	106.596	16.6556	19.9867	33.3111	0	123.251	26.6489	59.96	9.99334	13.3245	0	6.66223	13.3245	9.99334	16.6556	0	39.9734	0	46.6356	19.9867	39.9734	0	36.6422	13.3245	3.33111	23.3178	0	0	9.99334	0	3.33111	9.99334	3.33111	39.9734	6.66223	13.3245	0	0	0	6.66223	6.66223	6.66223	0	0	0	0
838	GCCAGCAAGATGTAGT-1_4	13.1839	2.19732	134.036	10.9866	2.19732	30.7625	0	186.772	0	41.7491	4.39464	0	0	2.19732	2.19732	10.9866	0	6.59196	50.5383	2.19732	59.3276	4.39464	19.7759	2.19732	35.1571	6.59196	8.78928	15.3812	0	8.78928	4.39464	0	4.39464	2.19732	0	32.9598	0	19.7759	0	0	0	0	0	4.39464	0	2.19732	0	4.39464
839	GCCAGCAAGTGGTCAG-1_4	62.7761	2.32504	167.403	44.1758	20.9254	53.4759	4.65008	237.154	9.30016	46.5008	16.2753	0	11.6252	13.9502	13.9502	25.5754	4.65008	2.32504	34.8756	0	67.4262	4.65008	20.9254	2.32504	65.1011	27.9005	2.32504	13.9502	0	37.2007	0	0	11.6252	6.97512	0	32.5506	4.65008	6.97512	0	0	0	9.30016	0	2.32504	0	0	2.32504	4.65008
840	GCCAGTGGTTGCCTAA-1_4	16.6113	0	191.03	13.8427	0	8.30565	0	210.41	2.76855	5.5371	0	2.76855	0	2.76855	2.76855	0	2.76855	0	41.5282	0	63.6766	8.30565	5.5371	2.76855	24.9169	2.76855	5.5371	5.5371	2.76855	5.5371	2.76855	5.5371	0	0	0	33.2226	0	11.0742	0	0	2.76855	0	0	2.76855	0	0	0	2.76855
841	GCCATGGAGTGCGACA-1_4	4.69594	2.34797	152.618	28.1756	7.04391	18.7838	2.34797	164.358	25.8277	25.8277	9.39188	2.34797	2.34797	16.4358	0	4.69594	9.39188	2.34797	30.5236	7.04391	68.0911	2.34797	9.39188	0	49.3073	0	0	2.34797	0	16.4358	4.69594	0	7.04391	4.69594	0	18.7838	0	16.4358	0	2.34797	2.34797	0	0	2.34797	0	0	2.34797	0
842	GCCATTCGTTGATCGT-1_4	17.3498	0	136.63	21.6873	6.50618	6.50618	4.33745	203.86	13.0124	41.2058	4.33745	2.16873	2.16873	8.67491	0	8.67491	6.50618	0	39.0371	0	73.7367	0	4.33745	2.16873	41.2058	6.50618	2.16873	4.33745	4.33745	15.1811	6.50618	2.16873	4.33745	8.67491	0	34.6996	0	23.856	0	0	0	0	0	0	0	0	2.16873	0
843	GCCGTGAGTCTTGCGG-1_4	28.9855	0	136.009	22.2965	6.68896	20.0669	6.68896	198.439	4.45931	8.91862	22.2965	4.45931	4.45931	6.68896	2.22965	8.91862	11.1483	0	49.0524	0	66.8896	4.45931	8.91862	0	31.2152	2.22965	2.22965	4.45931	0	8.91862	0	0	11.1483	2.22965	0	26.7559	0	8.91862	0	0	0	0	0	0	0	0	2.22965	4.45931
844	GCCTGTTGTCGCGGTT-1_4	32.6416	0	181.861	23.3155	4.66309	20.9839	2.33155	132.898	34.9732	16.3208	2.33155	4.66309	6.99464	6.99464	0	6.99464	0	13.9893	32.6416	4.66309	86.2672	6.99464	11.6577	0	58.2886	4.66309	6.99464	16.3208	0	23.3155	9.32618	0	2.33155	4.66309	0	32.6416	9.32618	16.3208	0	0	2.33155	0	4.66309	0	0	0	9.32618	2.33155
845	GCTCAAAAGCTGTGCC-1_4	11.4051	0	136.861	20.5292	6.84307	9.12409	2.28102	239.507	20.5292	22.8102	2.28102	6.84307	0	0	9.12409	0	4.56204	0	72.9927	2.28102	95.8029	4.56204	0	0	22.8102	0	0	9.12409	0	13.6861	0	0	2.28102	0	0	15.9672	0	6.84307	0	0	2.28102	0	0	4.56204	0	0	0	0
846	GCTGAATCAGCCGTTG-1_4	17.298	0	148.763	5.18941	3.45961	6.91922	0	148.763	10.3788	10.3788	10.3788	1.7298	3.45961	3.45961	0	3.45961	1.7298	3.45961	27.6769	0	89.9498	3.45961	8.64902	0	10.3788	5.18941	1.7298	3.45961	0	8.64902	3.45961	0	1.7298	8.64902	0	22.4875	0	10.3788	0	0	0	0	0	0	1.7298	0	0	0
847	GCTGGGTTCGCAACAT-1_4	0	0	168.991	8.04721	5.36481	50.9657	0	182.403	0	0	13.412	2.6824	8.04721	10.7296	0	24.1416	2.6824	13.412	21.4592	0	77.7897	2.6824	26.824	0	56.3305	10.7296	2.6824	2.6824	0	2.6824	0	0	8.04721	5.36481	0	53.6481	8.04721	13.412	0	0	5.36481	0	0	0	0	0	0	2.6824
848	GGAAGTGGTAGAAACT-1_4	17.2958	0	177.027	23.4001	1.0174	35.6089	0	166.853	7.12178	26.4523	7.12178	1.0174	3.05219	22.3827	1.0174	10.174	6.10438	3.05219	40.6959	1.0174	76.3048	2.03479	10.174	2.03479	44.7655	6.10438	11.1914	10.174	3.05219	19.3306	5.08699	0	6.10438	10.174	0	27.4697	0	27.4697	0	0	8.13918	0	0	3.05219	0	0	1.0174	1.0174
849	GGAATGGAGTCGAATA-1_4	5.82751	0	139.86	21.3675	9.71251	27.195	0	132.09	29.1375	9.71251	11.655	1.9425	1.9425	11.655	0	5.82751	0	3.885	38.85	0	54.3901	5.82751	7.77001	0	44.6775	3.885	5.82751	7.77001	0	7.77001	0	0	1.9425	7.77001	0	27.195	0	3.885	0	0	1.9425	0	0	0	0	0	0	0
850	GGATCTAAGCTAAATG-1_4	19.8059	0	160.428	33.67	1.98059	25.7477	0	194.098	37.6312	3.96118	9.90295	0	3.96118	7.92236	0	5.94177	0	0	43.573	0	71.3012	0	5.94177	1.98059	27.7283	13.8641	11.8835	5.94177	0	15.8447	0	0	5.94177	3.96118	0	11.8835	1.98059	7.92236	0	0	0	0	0	0	0	0	0	1.98059
851	GGCACGTTCATTCTTG-1_4	0	0	142.703	26.9251	2.69251	2.69251	0	137.318	18.8476	10.7701	10.7701	2.69251	0	8.07754	5.38503	0	0	16.1551	24.2326	10.7701	48.4653	10.7701	10.7701	0	13.4626	5.38503	2.69251	5.38503	0	5.38503	0	0	2.69251	0	0	21.5401	0	21.5401	0	0	8.07754	0	5.38503	2.69251	0	0	0	0
852	GGCTTTCTCAGGACAG-1_4	21.745	0	114.161	24.4632	0	10.8725	0	95.1345	0	32.6176	5.43626	2.71813	2.71813	5.43626	2.71813	0	0	2.71813	32.6176	2.71813	108.725	0	19.0269	0	13.5906	8.15439	8.15439	5.43626	0	10.8725	2.71813	0	0	8.15439	0	13.5906	0	5.43626	0	0	13.5906	0	0	0	0	0	5.43626	10.8725
853	GGGAAGTGTCGACTTA-1_4	0	0	134.78	3.28731	3.28731	9.86193	0	78.8955	16.4366	9.86193	19.7239	0	6.57462	23.0112	3.28731	3.28731	0	3.28731	16.4366	9.86193	32.8731	0	13.1492	0	23.0112	0	9.86193	3.28731	3.28731	16.4366	0	0	3.28731	3.28731	0	36.1604	0	6.57462	0	0	0	3.28731	0	0	0	0	0	0
854	GGGACTCGTAGGCAAC-1_4	18.8218	0	169.396	18.8218	1.88218	26.3505	7.5287	129.87	7.5287	31.997	13.1752	3.76435	3.76435	15.0574	1.88218	1.88218	11.2931	1.88218	69.6405	0	82.8157	0	3.76435	0	35.7613	1.88218	1.88218	13.1752	1.88218	18.8218	0	0	1.88218	9.41088	0	13.1752	0	9.41088	0	0	7.5287	1.88218	1.88218	0	0	0	7.5287	0
855	GGGAGATTCCATAGGT-1_4	23.304	0	181.253	15.536	10.3573	20.7147	0	212.325	23.304	7.768	5.17866	0	0	25.8933	2.58933	0	0	0	49.1973	0	98.3946	5.17866	15.536	0	23.304	2.58933	5.17866	0	0	15.536	0	2.58933	7.768	0	0	18.1253	2.58933	18.1253	0	0	7.768	0	0	0	0	0	0	0
856	GGGCGTTTCAGACTGT-1_4	36.9296	0	145.08	18.4648	2.63783	21.1026	2.63783	189.924	26.3783	13.1891	2.63783	0	2.63783	10.5513	0	7.91348	0	0	15.827	0	65.9457	0	7.91348	0	26.3783	7.91348	2.63783	5.27565	0	15.827	5.27565	0	0	2.63783	0	15.827	0	2.63783	0	0	0	0	0	0	0	0	7.91348	0
857	GGGTGAAGTAACAGGC-1_4	8.98957	0	120.46	30.5645	12.5854	39.5541	0	199.569	53.9374	0	25.1708	5.39374	10.7875	14.3833	12.5854	5.39374	0	3.59583	55.7353	0	84.502	8.98957	5.39374	0	44.9479	3.59583	8.98957	10.7875	0	7.19166	0	0	8.98957	1.79791	3.59583	28.7666	1.79791	10.7875	0	0	0	0	0	1.79791	0	0	0	0
858	GGTAACTGTTGTGGCC-1_4	9.33053	2.33263	128.295	27.9916	0	0	2.33263	130.627	20.9937	11.6632	4.66527	2.33263	2.33263	9.33053	4.66527	2.33263	0	4.66527	13.9958	0	32.6569	4.66527	16.3284	0	44.32	4.66527	11.6632	6.9979	0	13.9958	0	0	0	2.33263	0	25.659	2.33263	2.33263	0	0	0	0	0	4.66527	0	0	0	0
859	GGTAATCTCTACCTTA-1_4	0	0	161.6	8.21693	0	16.4339	5.47795	95.8641	2.73898	30.1287	10.9559	2.73898	2.73898	8.21693	2.73898	0	0	0	13.6949	2.73898	49.3016	0	13.6949	2.73898	19.1728	2.73898	2.73898	19.1728	0	5.47795	2.73898	0	0	2.73898	0	13.6949	5.47795	10.9559	0	0	2.73898	0	0	0	0	0	0	0
860	GGTGATTGTTGGGTTT-1_4	9.77135	1.95427	189.564	29.3141	3.90854	23.4512	3.90854	181.747	25.4055	42.9939	5.86281	1.95427	3.90854	17.5884	0	33.2226	1.95427	5.86281	25.4055	0	78.1708	0	19.5427	5.86281	21.497	5.86281	9.77135	15.6342	0	3.90854	0	11.7256	3.90854	9.77135	0	42.9939	3.90854	21.497	0	0	7.81708	0	0	0	0	0	1.95427	0
861	GGTGTTAAGGTATCTC-1_4	13.3045	0	157.991	1.66306	34.9243	46.5658	0	212.872	1.66306	6.65225	8.31532	0	14.9676	1.66306	6.65225	0	0	1.66306	33.2613	0	94.7946	18.2937	8.31532	0	41.5766	0	8.31532	0	0	21.6198	0	0	6.65225	3.32613	0	33.2613	1.66306	3.32613	0	3.32613	0	0	0	0	0	0	3.32613	0
862	GGTTCTCCAATGCTCA-1_4	9.14913	0	231.016	25.1601	2.28728	25.1601	0	226.441	20.5855	4.57457	6.86185	0	0	2.28728	2.28728	9.14913	0	0	38.8838	0	61.7566	2.28728	9.14913	0	29.7347	13.7237	4.57457	6.86185	2.28728	22.8728	2.28728	0	13.7237	4.57457	4.57457	25.1601	2.28728	13.7237	0	0	0	0	0	2.28728	0	0	2.28728	6.86185
863	GGTTGTAGTACTGTTG-1_4	37.9803	0	142.985	15.639	2.23414	24.5755	6.70241	187.668	29.0438	40.2145	4.46828	0	0	4.46828	2.23414	13.4048	0	6.70241	46.9169	2.23414	73.7265	4.46828	11.1707	2.23414	37.9803	8.93655	0	6.70241	0	20.1072	0	0	4.46828	6.70241	0	24.5755	0	31.2779	0	2.23414	22.3414	0	0	0	0	0	2.23414	2.23414
864	GTAACACCACTTCAAG-1_4	10.3907	0	162.095	12.4688	16.6251	14.547	8.31255	124.688	35.3283	35.3283	6.23441	4.15628	4.15628	2.07814	6.23441	8.31255	2.07814	2.07814	20.7814	0	76.8911	0	12.4688	2.07814	24.9377	12.4688	6.23441	6.23441	0	6.23441	0	0	10.3907	2.07814	2.07814	31.1721	2.07814	29.0939	0	0	0	0	0	0	0	0	0	4.15628
865	GTAGAAATCTACCTTA-1_4	14.6966	0	151.165	18.8957	0	0	6.29855	218.35	8.39807	54.5874	4.19903	0	0	6.29855	0	8.39807	0	2.09952	31.4928	0	67.1845	4.19903	10.4976	0	25.1942	2.09952	6.29855	2.09952	0	12.5971	0	0	0	0	0	33.5923	4.19903	14.6966	0	0	4.19903	0	0	0	0	0	0	0
866	GTATTTCGTTGGAGGT-1_4	4.77783	0	138.557	23.8892	2.38892	14.3335	2.38892	124.224	7.16675	0	9.55566	0	9.55566	9.55566	0	4.77783	11.9446	7.16675	21.5002	0	52.5561	0	14.3335	2.38892	33.4448	4.77783	2.38892	2.38892	0	16.7224	0	0	0	4.77783	2.38892	35.8337	0	9.55566	0	2.38892	0	0	2.38892	0	0	0	0	0
867	GTCATCCAGGGACCAT-1_4	10.8932	0	157.952	12.7088	0	25.4176	0	157.952	19.971	19.971	18.1554	0	0	7.26216	1.81554	3.63108	3.63108	9.07771	41.7574	0	61.7284	3.63108	16.3399	0	25.4176	3.63108	3.63108	0	0	9.07771	0	0	3.63108	1.81554	0	27.2331	0	10.8932	0	1.81554	1.81554	0	3.63108	1.81554	0	0	1.81554	0
868	GTCTACCCACAACCGC-1_4	1.84298	0	121.637	22.1157	12.9008	27.6447	0	117.951	0	33.1736	1.84298	5.52893	5.52893	11.0579	3.68596	1.84298	0	0	23.9587	1.84298	86.62	11.0579	12.9008	1.84298	27.6447	5.52893	0	9.21489	5.52893	9.21489	1.84298	0	12.9008	3.68596	0	29.4877	1.84298	5.52893	0	0	0	0	0	0	0	0	0	3.68596
869	GTCTAGAGTACAAACA-1_4	0	0	209.693	25.7171	1.97824	33.6301	1.97824	229.476	11.8694	17.8042	3.95648	0	3.95648	9.8912	0	0	0	3.95648	55.3907	0	89.0208	7.91296	5.93472	0	33.6301	11.8694	9.8912	11.8694	0	15.8259	0	0	1.97824	7.91296	0	23.7389	1.97824	11.8694	0	1.97824	15.8259	0	0	1.97824	0	0	7.91296	0
870	GTCTCACTCAGAGTTC-1_4	27.9122	0	145.143	18.6081	9.30406	7.44325	0	169.334	33.4946	20.4689	9.30406	0	3.72162	1.86081	5.58243	14.8865	0	1.86081	40.9378	0	83.7365	5.58243	20.4689	1.86081	24.1905	1.86081	1.86081	7.44325	0	9.30406	1.86081	0	3.72162	7.44325	0	27.9122	0	11.1649	0	0	0	0	1.86081	3.72162	0	0	3.72162	0
871	GTGAGCCGTAGGGAGG-1_4	8.80592	0	146.178	14.0895	1.76118	10.5671	5.28355	151.462	3.52237	15.8507	1.76118	0	0	10.5671	1.76118	15.8507	8.80592	3.52237	21.1342	0	63.4026	3.52237	14.0895	1.76118	15.8507	5.28355	5.28355	5.28355	1.76118	7.04473	0	0	1.76118	5.28355	0	28.1789	0	15.8507	0	0	1.76118	19.373	0	0	0	0	0	0
872	GTGATGTGTGGCTCTG-1_4	27.9018	0	174.851	11.1607	3.72024	20.4613	0	277.158	0	9.3006	1.86012	0	3.72024	9.3006	7.44048	0	0	5.58036	63.244	1.86012	104.167	9.3006	5.58036	0	31.622	13.0208	1.86012	7.44048	0	11.1607	0	0	1.86012	1.86012	1.86012	26.0417	5.58036	20.4613	0	1.86012	5.58036	0	1.86012	0	0	0	5.58036	0
873	GTGCTGGAGTTACGGG-1_4	15.1774	0	144.185	13.2802	9.48587	9.48587	0	75.8869	22.7661	13.2802	15.1774	0	0	3.79435	1.89717	9.48587	3.79435	1.89717	20.8689	0	56.9152	1.89717	9.48587	0	34.1491	13.2802	9.48587	7.58869	0	1.89717	0	0	9.48587	9.48587	0	13.2802	0	13.2802	0	0	3.79435	0	0	0	0	0	5.69152	1.89717
874	GTGGAGATCTACAGGT-1_4	17.2925	0	185.277	34.585	9.88142	12.3518	2.47036	135.87	19.7628	27.1739	2.47036	0	0	29.6443	7.41107	2.47036	2.47036	0	44.4664	0	51.8775	4.94071	22.2332	0	39.5257	4.94071	9.88142	9.88142	2.47036	24.7036	2.47036	0	12.3518	9.88142	0	37.0553	0	7.41107	0	0	4.94071	0	0	0	0	0	7.41107	0
875	GTGGCGTTCCCGATCT-1_4	19.4742	0	173.32	17.5268	0	7.78968	0	208.374	15.5794	0	7.78968	0	0	1.94742	17.5268	0	5.84226	1.94742	44.7907	0	87.6339	21.4216	13.6319	1.94742	33.1061	13.6319	17.5268	1.94742	5.84226	13.6319	3.89484	0	5.84226	7.78968	0	27.2639	0	7.78968	0	0	1.94742	0	0	0	0	0	5.84226	0
876	GTGGGAACACTGTTCC-1_4	5.56483	0	153.96	35.2439	1.85494	14.8395	1.85494	150.25	1.85494	40.8088	3.70989	0	3.70989	12.9846	3.70989	7.41977	11.1297	5.56483	35.2439	0	61.2131	5.56483	14.8395	0	50.0835	3.70989	11.1297	7.41977	0	16.6945	1.85494	0	3.70989	7.41977	0	29.6791	1.85494	12.9846	0	0	9.27472	0	0	1.85494	0	0	3.70989	0
877	GTGGGAATCTTCCGTG-1_4	7.96813	0	209.163	25.8964	5.9761	33.8645	0	171.315	9.96016	75.6972	3.98406	1.99203	3.98406	17.9283	5.9761	35.8566	3.98406	5.9761	47.8088	0	81.6733	7.96813	17.9283	1.99203	43.8247	7.96813	9.96016	11.9522	0	21.9124	0	0	7.96813	9.96016	0	31.8725	11.9522	15.9363	0	0	1.99203	0	0	1.99203	0	0	3.98406	0
878	GTGTGGCGTATCTTCT-1_4	2.31589	0	141.269	4.63177	0	6.94766	4.63177	108.847	39.3701	16.2112	6.94766	2.31589	0	0	0	6.94766	0	0	32.4224	9.26355	41.686	0	2.31589	2.31589	41.686	4.63177	2.31589	11.5794	0	2.31589	0	0	6.94766	6.94766	0	32.4224	0	13.8953	0	0	0	0	0	0	0	0	2.31589	0
879	GTGTTCCAGTATGAGT-1_4	9.82077	0	169.408	31.9175	4.91039	17.1863	9.82077	189.05	0	4.91039	4.91039	0	2.45519	14.7312	2.45519	9.82077	7.36558	4.91039	61.3798	0	95.7525	2.45519	9.82077	0	31.9175	12.276	2.45519	14.7312	2.45519	17.1863	2.45519	0	0	2.45519	0	27.0071	0	17.1863	0	0	9.82077	2.45519	0	2.45519	0	0	0	0
880	GTTACGAAGGTCACTT-1_4	15.1924	0	160.365	20.2566	0	20.2566	0	136.732	0	16.8805	8.44024	0	0	13.5044	0	0	5.06415	1.68805	38.8251	1.68805	89.4666	1.68805	10.1283	0	28.6968	3.3761	1.68805	8.44024	0	3.3761	0	0	3.3761	0	0	16.8805	1.68805	11.8163	0	3.3761	3.3761	1.68805	0	0	0	0	3.3761	0
881	GTTAGACCAGTTAGGG-1_4	3.53982	0	176.991	21.2389	1.76991	10.6195	1.76991	180.531	15.9292	12.3894	10.6195	0	3.53982	10.6195	0	3.53982	10.6195	5.30973	47.7876	1.76991	47.7876	1.76991	3.53982	0	28.3186	3.53982	3.53982	14.1593	0	5.30973	0	0	10.6195	8.84956	1.76991	30.0885	1.76991	8.84956	0	0	3.53982	0	0	0	0	0	0	0
882	GTTAGTGAGAGAAGGT-1_4	25.1451	0	172.147	23.2108	1.93424	15.4739	0	177.95	7.73694	11.6054	0	0	0	7.73694	3.86847	1.93424	0	3.86847	52.2244	9.67118	63.8298	0	1.93424	0	32.882	5.80271	3.86847	7.73694	1.93424	13.5397	0	0	1.93424	1.93424	0	25.1451	0	9.67118	0	0	1.93424	0	0	3.86847	0	0	0	0
883	GTTCCGTCAAACGAGC-1_4	25.0358	0	193.133	12.5179	3.57654	8.94134	0	252.146	0	0	5.36481	0	0	3.57654	8.94134	0	0	0	17.8827	3.57654	107.296	5.36481	12.5179	0	25.0358	10.7296	8.94134	8.94134	3.57654	8.94134	0	0	3.57654	5.36481	0	19.671	7.15308	7.15308	0	0	16.0944	0	0	1.78827	0	0	1.78827	3.57654
884	GTTCCGTCAACGTAAA-1_4	12.1065	0	211.864	20.1776	2.01776	14.1243	2.01776	115.012	2.01776	0	2.01776	0	0	0	6.05327	2.01776	8.07103	0	46.4084	0	94.8345	0	8.07103	2.01776	12.1065	2.01776	4.03551	8.07103	0	22.1953	0	0	0	4.03551	0	22.1953	0	14.1243	0	2.01776	4.03551	0	0	2.01776	0	0	0	0
885	GTTCTATGTACACGTT-1_4	34.43	0	195.103	34.43	15.3022	36.3428	13.3894	298.393	11.4767	11.4767	22.9533	5.73833	1.91278	5.73833	5.73833	22.9533	5.73833	1.91278	40.1683	0	63.1217	5.73833	9.56389	0	22.9533	3.82555	1.91278	7.65111	0	3.82555	0	0	5.73833	7.65111	1.91278	43.9939	1.91278	0	0	0	0	0	3.82555	3.82555	0	0	7.65111	0
886	GTTCTATGTCAAATCC-1_4	40.2372	2.11775	190.597	29.6485	12.7065	31.7662	2.11775	203.304	33.8839	23.2952	19.0597	2.11775	4.23549	27.5307	8.47099	14.8242	19.0597	4.23549	55.0614	2.11775	63.5324	8.47099	16.942	2.11775	57.1792	10.5887	10.5887	25.413	0	19.0597	10.5887	0	12.7065	10.5887	6.35324	29.6485	0	4.23549	0	2.11775	0	0	0	2.11775	0	0	4.23549	2.11775
887	GTTGCGGTCCGTAGGC-1_4	8.2713	2.7571	209.54	35.8423	0	19.2997	0	253.653	0	5.5142	2.7571	0	0	30.3281	2.7571	2.7571	11.0284	2.7571	13.7855	0	77.1988	2.7571	13.7855	0	41.3565	0	2.7571	16.5426	5.5142	13.7855	2.7571	0	5.5142	2.7571	0	19.2997	0	19.2997	0	0	11.0284	0	0	0	0	0	0	0
888	GTTGTGAGTTGTGGCC-1_4	9.82077	0	157.132	12.276	0	2.45519	2.45519	125.215	2.45519	7.36558	7.36558	0	2.45519	0	2.45519	0	2.45519	4.91039	61.3798	2.45519	98.2077	4.91039	7.36558	0	22.0967	7.36558	12.276	4.91039	0	4.91039	0	0	9.82077	4.91039	0	34.3727	0	17.1863	0	0	7.36558	19.6415	4.91039	2.45519	0	2.45519	2.45519	0
889	GTTGTGATCGCAGTCG-1_4	13.4151	0	132.235	9.58222	0	13.4151	0	78.5742	0	1.91644	3.83289	1.91644	7.66577	21.0809	1.91644	3.83289	0	0	38.3289	3.83289	91.9893	3.83289	7.66577	0	30.6631	11.4987	0	7.66577	0	5.74933	1.91644	0	1.91644	1.91644	0	15.3315	1.91644	7.66577	0	0	17.248	0	1.91644	0	0	0	3.83289	0
890	TAACGACAGTTGCTGT-1_4	2.40848	0	183.044	33.7187	21.6763	21.6763	7.22543	279.383	0	67.4374	7.22543	4.81696	7.22543	28.9017	0	4.81696	0	2.40848	38.5356	7.22543	77.0713	2.40848	7.22543	0	65.0289	7.22543	14.4509	19.2678	2.40848	12.0424	4.81696	0	4.81696	2.40848	0	60.2119	4.81696	7.22543	0	2.40848	2.40848	0	0	0	0	0	4.81696	0
891	TAACGACTCCGCATAA-1_4	14.582	0	124.757	29.164	0	8.1011	0	202.528	25.9235	12.9618	3.24044	1.62022	0	4.86066	1.62022	14.582	3.24044	6.48088	30.7842	1.62022	77.7706	1.62022	3.24044	1.62022	40.5055	0	4.86066	3.24044	0	9.72132	1.62022	0	1.62022	6.48088	0	30.7842	1.62022	12.9618	0	0	0	0	0	3.24044	0	0	6.48088	0
892	TAAGCACCACTTGAAC-1_4	21.7189	0	167.546	3.1027	0	9.3081	0	117.903	24.8216	21.7189	0	0	0	12.4108	3.1027	9.3081	3.1027	6.2054	24.8216	0	40.3351	3.1027	18.6162	3.1027	55.8486	0	3.1027	3.1027	0	21.7189	0	0	3.1027	3.1027	0	18.6162	3.1027	15.5135	0	0	6.2054	0	0	3.1027	0	0	6.2054	0
893	TAAGCACCAGGGAGAG-1_4	20.5465	0	205.465	36.9838	8.21862	12.3279	2.05465	152.044	8.21862	2.05465	10.2733	2.05465	0	2.05465	8.21862	2.05465	0	0	61.6396	12.3279	84.2408	2.05465	24.6558	2.05465	49.3117	18.4919	4.10931	16.4372	0	8.21862	0	0	12.3279	0	0	32.8745	4.10931	4.10931	0	0	0	0	0	0	0	0	2.05465	4.10931
894	TAAGTCGGTAGGAGTC-1_4	5.81226	0	116.245	14.5307	2.90613	14.5307	2.90613	107.527	37.7797	11.6245	5.81226	2.90613	0	2.90613	5.81226	5.81226	0	5.81226	23.2491	5.81226	49.4042	14.5307	5.81226	0	29.0613	0	2.90613	0	2.90613	8.7184	0	0	2.90613	5.81226	0	29.0613	0	8.7184	0	0	5.81226	0	0	0	0	0	0	0
895	TACATTCTCTTCCGTG-1_4	9.50269	4.75135	126.703	17.4216	6.33513	20.5892	1.58378	224.897	19.0054	23.7567	7.91891	3.16756	7.91891	20.5892	6.33513	4.75135	7.91891	4.75135	55.4324	0	69.6864	3.16756	6.33513	4.75135	23.7567	9.50269	6.33513	3.16756	3.16756	7.91891	1.58378	0	1.58378	3.16756	1.58378	28.5081	0	6.33513	0	0	0	0	0	0	0	0	1.58378	0
896	TACCGAAGTCTTGAAC-1_4	1.74581	0	181.564	26.1872	3.49162	29.6788	1.74581	233.939	33.1704	0	17.4581	0	6.98324	5.23743	0	6.98324	5.23743	1.74581	50.6285	0	82.0531	6.98324	1.74581	1.74581	12.2207	0	8.72905	10.4749	0	8.72905	0	0	1.74581	6.98324	0	29.6788	1.74581	17.4581	0	0	5.23743	0	1.74581	1.74581	0	0	3.49162	1.74581
897	TACCTCGTCGAAATCC-1_4	11.8483	0	101.896	23.6967	2.36967	33.1754	0	101.896	18.9573	23.6967	16.5877	0	14.218	30.8057	2.36967	14.218	7.109	9.47867	35.545	0	42.654	0	18.9573	0	52.1327	4.73934	4.73934	14.218	0	11.8483	2.36967	0	16.5877	4.73934	0	35.545	0	14.218	0	0	0	0	0	2.36967	0	0	4.73934	0
898	TACGCTCTCTGAATGC-1_4	23.153	0	134.708	8.41928	2.10482	10.5241	2.10482	122.08	0	16.8386	10.5241	0	4.20964	8.41928	4.20964	2.10482	0	4.20964	29.4675	6.31446	61.0398	2.10482	6.31446	2.10482	46.306	6.31446	10.5241	6.31446	0	8.41928	0	0	10.5241	4.20964	0	35.7819	2.10482	16.8386	0	0	0	0	0	0	0	0	0	0
899	TACGGGCCAACCGATT-1_4	0	0	108.202	32.4605	2.16403	32.4605	4.32807	132.006	0	10.8202	10.8202	4.32807	0	15.1482	0	30.2965	6.4921	2.16403	36.7886	8.65614	58.4289	0	6.4921	0	28.1324	0	4.32807	6.4921	0	4.32807	0	0	8.65614	8.65614	0	17.3123	0	2.16403	0	0	0	0	0	0	0	0	0	0
900	TACGGTAGTAGTGTGG-1_4	1.98373	0	113.073	23.8048	0	1.98373	0	148.78	3.96747	11.9024	1.98373	0	3.96747	7.93493	5.9512	3.96747	3.96747	3.96747	45.6259	1.98373	57.5283	0	0	3.96747	11.9024	5.9512	1.98373	5.9512	0	3.96747	1.98373	0	5.9512	1.98373	0	17.8536	0	9.91867	0	0	1.98373	11.9024	0	0	0	0	0	0
901	TACTTCATCCGTGTGG-1_4	9.02853	0	151.679	19.8628	1.80571	9.02853	3.61141	113.759	0	16.2514	3.61141	0	5.41712	3.61141	1.80571	3.61141	7.22282	3.61141	46.9484	3.61141	65.0054	1.80571	5.41712	0	30.697	5.41712	9.02853	10.8342	3.61141	1.80571	0	0	10.8342	1.80571	0	25.2799	0	21.6685	0	0	3.61141	0	0	1.80571	0	0	1.80571	0
902	TAGACCAAGCCATTGT-1_4	0	0	147.526	38.5837	0	34.0445	6.8089	226.963	0	2.26963	4.53926	0	0	0	0	0	0	6.8089	18.1571	0	86.246	2.26963	4.53926	0	31.7749	9.07853	2.26963	15.8874	2.26963	9.07853	6.8089	0	2.26963	0	0	36.3141	0	6.8089	0	2.26963	11.3482	0	0	2.26963	0	0	0	0
903	TAGACTGTCGAAACAA-1_4	14.1044	0	161.417	10.9701	1.56715	23.5073	0	197.461	9.40291	14.1044	0	0	1.56715	23.5073	4.70146	7.83576	0	1.56715	57.9846	0	84.6262	1.56715	4.70146	0	29.7759	3.1343	10.9701	1.56715	0	9.40291	0	0	0	7.83576	0	26.6416	1.56715	21.9401	0	0	6.26861	0	0	3.1343	0	0	1.56715	1.56715
904	TAGGGTTCAAGTTTGC-1_4	31.0752	0	159.519	6.21504	2.07168	12.4301	0	128.444	26.9318	8.28672	6.21504	0	2.07168	16.5734	4.14336	0	0	6.21504	18.6451	0	72.5088	0	6.21504	2.07168	6.21504	4.14336	2.07168	0	0	10.3584	2.07168	14.5018	8.28672	2.07168	0	10.3584	2.07168	8.28672	0	0	0	0	0	2.07168	0	0	2.07168	0
905	TAGGGTTGTTCCTAAG-1_4	8.4631	0	179.418	20.3114	1.69262	22.0041	0	128.639	13.541	11.8483	13.541	0	0	11.8483	0	10.1557	1.69262	1.69262	38.9303	0	98.172	5.07786	5.07786	1.69262	28.7745	1.69262	1.69262	1.69262	0	6.77048	0	0	3.38524	3.38524	0	35.545	0	16.9262	0	1.69262	5.07786	0	1.69262	0	0	0	0	0
906	TATCTGTGTCTACTGA-1_4	1.77242	0	164.835	15.9518	0	21.2691	0	186.104	8.86211	3.54484	21.2691	0	8.86211	3.54484	5.31726	8.86211	1.77242	0	37.2208	3.54484	77.9865	1.77242	7.08968	0	28.3587	3.54484	7.08968	3.54484	0	8.86211	5.31726	0	12.4069	5.31726	0	23.0415	0	8.86211	0	0	5.31726	0	0	0	0	0	1.77242	0
907	TATGTTCTCGAGAAAT-1_4	20.202	0	163.636	10.101	0	22.2222	0	127.273	34.3434	18.1818	16.1616	0	2.0202	30.303	0	8.08081	10.101	6.06061	24.2424	0	68.6869	0	2.0202	0	30.303	4.0404	4.0404	14.1414	0	12.1212	0	0	4.0404	10.101	2.0202	26.2626	0	10.101	0	0	2.0202	0	0	4.0404	0	0	0	4.0404
908	TATTCCAAGGATGTTA-1_4	17.6328	0	202.777	19.8369	2.2041	15.4287	4.4082	149.879	28.6533	11.0205	6.6123	0	2.2041	13.2246	8.8164	17.6328	4.4082	8.8164	26.4492	0	72.7353	2.2041	24.2451	2.2041	52.8984	2.2041	4.4082	6.6123	0	13.2246	0	0	4.4082	6.6123	0	28.6533	0	13.2246	0	0	15.4287	0	0	2.2041	0	0	2.2041	0
909	TATTCCACACTCTCGT-1_4	24.6575	2.73973	172.603	13.6986	8.21918	46.5753	0	172.603	0	30.137	16.4384	0	2.73973	16.4384	16.4384	24.6575	8.21918	8.21918	24.6575	0	46.5753	5.47945	10.9589	0	84.9315	5.47945	10.9589	5.47945	0	41.0959	2.73973	0	8.21918	16.4384	0	24.6575	0	5.47945	0	0	5.47945	0	0	2.73973	0	0	2.73973	2.73973
910	TATTCCAGTTGGACTT-1_4	0	0	168.99	27.8746	5.22648	24.3902	0	170.732	17.4216	19.1638	3.48432	1.74216	5.22648	13.9373	5.22648	15.6794	17.4216	3.48432	27.8746	1.74216	59.2334	3.48432	12.1951	3.48432	22.6481	1.74216	12.1951	6.96864	0	10.453	0	0	1.74216	5.22648	0	24.3902	0	15.6794	0	1.74216	1.74216	0	0	1.74216	0	0	0	0
911	TATTGCTTCTAACACG-1_4	11.0416	0	142.314	17.1758	0	14.7221	1.22684	107.962	14.7221	8.5879	14.7221	3.68053	9.81475	7.36106	1.22684	0	0	4.90737	41.7127	0	55.2079	4.90737	8.5879	0	30.6711	1.22684	1.22684	8.5879	1.22684	9.81475	0	0	6.13422	0	0	24.5369	1.22684	14.7221	0	0	4.90737	0	0	1.22684	0	0	2.45369	0
912	TATTTCGCAGTTAGAA-1_4	11.6279	0	130.233	30.2326	2.32558	20.9302	0	83.7209	18.6047	0	4.65116	0	0	11.6279	2.32558	2.32558	13.9535	4.65116	27.907	0	74.4186	0	20.9302	0	37.2093	16.2791	2.32558	16.2791	0	16.2791	4.65116	0	0	13.9535	0	39.5349	0	6.97674	0	0	0	0	0	2.32558	0	0	0	2.32558
913	TATTTCGGTATGCGGA-1_4	27.047	0	110.647	4.91763	0	14.7529	0	120.482	9.83526	19.6705	4.91763	0	0	7.37644	2.45881	0	0	0	41.7999	0	51.6351	0	2.45881	0	14.7529	7.37644	7.37644	4.91763	0	14.7529	0	0	0	9.83526	0	12.2941	2.45881	7.37644	0	0	2.45881	0	0	0	0	0	2.45881	0
914	TCACAAGCAACCGTGC-1_4	17.7936	0	96.8762	7.90826	0	3.95413	1.97707	197.707	25.7019	37.5643	5.9312	0	0	1.97707	0	0	0	0	59.312	0	81.0597	1.97707	3.95413	1.97707	7.90826	5.9312	5.9312	3.95413	0	13.8395	3.95413	0	3.95413	3.95413	0	29.656	0	31.6331	0	1.97707	7.90826	0	0	0	0	0	3.95413	0
915	TCACTATTCATGCCGG-1_4	26.2467	0	161.855	13.1234	2.18723	52.4934	2.18723	120.297	15.3106	19.685	8.74891	0	15.3106	6.56168	0	13.1234	4.37445	2.18723	43.7445	6.56168	85.3018	0	10.9361	0	37.1829	4.37445	4.37445	8.74891	0	2.18723	4.37445	0	6.56168	4.37445	0	30.6212	0	4.37445	0	0	2.18723	0	0	2.18723	0	0	6.56168	0
916	TCAGCAAAGATAGTGT-1_4	17.3693	0	153.166	26.8435	3.15806	23.6855	6.31612	167.377	23.6855	15.7903	12.6322	1.57903	4.73709	11.0532	1.57903	4.73709	0	1.57903	30.0016	4.73709	58.4241	3.15806	4.73709	0	42.6338	6.31612	6.31612	11.0532	0	9.47418	0	0	3.15806	3.15806	0	26.8435	1.57903	18.9484	0	0	3.15806	0	0	0	0	0	4.73709	1.57903
917	TCAGCAAGTACCTAGT-1_4	11.8584	0	105.031	20.3286	6.77622	3.38811	3.38811	196.51	25.4108	44.0454	10.1643	0	11.8584	5.08216	0	16.9405	10.1643	3.38811	27.1049	1.69405	49.1276	1.69405	15.2465	0	22.0227	3.38811	3.38811	10.1643	1.69405	6.77622	5.08216	0	6.77622	8.47027	1.69405	20.3286	1.69405	15.2465	0	0	0	0	0	1.69405	0	0	3.38811	1.69405
918	TCAGGTAGTACGATCT-1_4	0	0	145.631	27.7393	13.8696	31.2067	6.93481	124.827	0	6.93481	3.46741	0	0	17.337	0	0	0	3.46741	13.8696	24.2718	38.1415	0	10.4022	0	38.1415	3.46741	3.46741	6.93481	6.93481	20.8044	0	0	0	6.93481	0	10.4022	0	13.8696	0	0	0	0	0	0	0	0	3.46741	0
919	TCAGTTTCAGGAAGTC-1_4	17.3511	0	138.809	43.3777	5.78369	40.4858	0	202.429	31.8103	40.4858	23.1348	0	17.3511	46.2695	0	17.3511	17.3511	2.89184	23.1348	0	54.9451	0	40.4858	2.89184	26.0266	2.89184	5.78369	23.1348	0	23.1348	0	0	14.4592	0	0	52.0532	5.78369	11.5674	0	0	2.89184	0	0	0	0	0	0	5.78369
920	TCATGCCAGATGATTG-1_4	8.26993	0	142.243	11.5779	3.30797	13.2319	0	172.015	4.96196	4.96196	4.96196	4.96196	8.26993	18.1938	0	6.61594	6.61594	3.30797	29.7717	1.65399	54.5815	1.65399	13.2319	3.30797	33.0797	8.26993	8.26993	4.96196	0	11.5779	4.96196	8.26993	9.92392	3.30797	0	23.1558	0	3.30797	0	0	3.30797	1.65399	1.65399	1.65399	0	0	3.30797	0
921	TCATTGTAGTTGGACG-1_4	13.9643	0	158.262	7.75795	12.4127	23.2739	1.55159	159.814	9.30954	23.2739	12.4127	0	6.20636	9.30954	1.55159	7.75795	0	3.10318	52.7541	4.65477	79.1311	3.10318	9.30954	0	20.1707	6.20636	4.65477	7.75795	0	10.8611	3.10318	0	12.4127	1.55159	0	18.6191	0	13.9643	0	0	0	0	0	1.55159	0	0	1.55159	0
922	TCATTGTCACCGTCTT-1_4	17.319	0	204.364	38.1018	6.92761	34.638	20.7828	69.2761	17.319	24.2466	6.92761	0	20.7828	24.2466	0	3.4638	3.4638	13.8552	34.638	0	34.638	13.8552	27.7104	0	79.6675	17.319	6.92761	20.7828	0	34.638	3.4638	0	13.8552	6.92761	0	31.1742	0	10.3914	0	3.4638	3.4638	0	0	0	0	0	0	0
923	TCCCAGTCATTGGCAT-1_4	1.60979	0	144.881	12.8783	6.43915	19.3175	0	201.223	16.0979	16.0979	3.21958	1.60979	3.21958	6.43915	3.21958	1.60979	9.65873	4.82936	45.0741	0	78.8796	1.60979	11.2685	1.60979	61.1719	9.65873	12.8783	4.82936	0	4.82936	3.21958	0	0	0	0	24.1468	0	11.2685	0	6.43915	8.04894	0	0	1.60979	0	0	12.8783	0
924	TCCGAAATCTTTCTAG-1_4	0	0	183.054	20.9205	5.23013	0	0	73.2218	52.3013	0	15.6904	10.4603	0	15.6904	0	5.23013	0	0	26.1506	10.4603	47.0711	0	5.23013	0	36.6109	15.6904	10.4603	0	5.23013	10.4603	5.23013	0	5.23013	5.23013	0	62.7615	5.23013	5.23013	0	0	0	0	0	0	0	0	5.23013	10.4603
925	TCCTAATGTTATAGAG-1_4	17.8526	0	146.646	6.37592	3.82555	20.403	0	126.243	7.65111	1.27518	3.82555	1.27518	0	1.27518	1.27518	25.5037	7.65111	2.55037	29.3293	2.55037	53.5578	0	3.82555	0	45.9067	6.37592	5.10074	10.2015	1.27518	14.027	2.55037	0	2.55037	5.10074	1.27518	35.7052	0	5.10074	0	0	3.82555	1.27518	0	2.55037	0	0	7.65111	2.55037
926	TCCTCCCGTGACAACG-1_4	22.0696	0	156.94	17.1653	0	12.2609	0	105.444	0	2.45218	7.35655	0	2.45218	22.0696	2.45218	12.2609	0	4.90436	31.8784	0	71.1133	0	0	2.45218	31.8784	9.80873	7.35655	2.45218	0	0	0	0	4.90436	2.45218	0	22.0696	0	9.80873	0	2.45218	2.45218	0	0	0	0	0	0	2.45218
927	TCCTTCTGTGACCGTC-1_4	15.9659	0	191.591	18.6269	18.6269	21.2879	2.66099	106.44	47.8978	0	7.98297	0	0	13.3049	10.644	0	0	7.98297	23.9489	0	42.5758	7.98297	2.66099	2.66099	45.2368	2.66099	7.98297	2.66099	0	10.644	0	0	0	2.66099	0	34.5929	0	7.98297	0	0	0	0	2.66099	0	0	0	2.66099	0
928	TCGACGGTCAGACATC-1_4	17.0213	0	140.426	8.51064	10.6383	21.2766	10.6383	191.489	6.38298	8.51064	23.4043	0	0	12.766	4.25532	4.25532	0	0	23.4043	0	36.1702	2.12766	12.766	2.12766	27.6596	6.38298	6.38298	10.6383	0	12.766	2.12766	0	10.6383	4.25532	0	25.5319	0	2.12766	0	2.12766	0	8.51064	2.12766	0	0	0	2.12766	0
929	TCGATTTGTGTCCAAT-1_4	11.5718	0	138.862	19.2864	3.85728	17.3578	1.92864	200.579	0	11.5718	13.5005	1.92864	3.85728	1.92864	11.5718	13.5005	0	5.78592	46.2874	3.85728	73.2883	3.85728	5.78592	0	48.216	0	1.92864	5.78592	0	13.5005	0	0	1.92864	5.78592	0	17.3578	0	9.6432	0	0	0	0	0	1.92864	0	0	0	0
930	TCGGGTGCAAATAAGC-1_4	6.0957	0	176.775	6.0957	6.0957	33.5264	6.0957	131.058	12.1914	0	3.04785	0	0	6.0957	3.04785	3.04785	0	0	27.4307	3.04785	57.9092	0	9.14355	0	33.5264	0	9.14355	6.0957	0	21.335	0	0	12.1914	3.04785	0	18.2871	0	6.0957	0	0	0	0	0	3.04785	0	0	0	0
931	TCGTAGACAAAGGTTA-1_4	24.5468	1.88822	164.275	15.1057	1.88822	7.55287	5.66465	149.169	26.435	7.55287	16.994	0	0	0	5.66465	26.435	0	1.88822	50.9819	0	69.864	11.3293	5.66465	0	13.2175	5.66465	15.1057	5.66465	1.88822	0	0	0	7.55287	1.88822	0	26.435	0	18.8822	0	0	0	0	0	0	0	0	0	0
932	TCTGGCTTCACTTATC-1_4	14.8236	0	128.471	8.89416	1.97648	15.8118	1.97648	92.8946	6.91768	8.89416	10.8706	0	0	1.97648	0.98824	4.9412	0	5.92944	29.6472	0	68.1886	4.9412	3.95296	0	23.7178	1.97648	1.97648	2.96472	0	9.8824	0	0	0.98824	0	0	16.8001	0	5.92944	0	0	0.98824	0	0	1.97648	0	0.98824	0	0
933	TCTTGCGCACAAAGTA-1_4	16.6821	1.85357	139.018	9.26784	11.1214	9.26784	0	174.235	3.70714	31.5107	1.85357	1.85357	0	9.26784	3.70714	18.5357	0	5.5607	40.7785	5.5607	88.9713	0	9.26784	3.70714	27.8035	11.1214	3.70714	16.6821	3.70714	5.5607	0	0	12.975	5.5607	0	22.2428	0	16.6821	0	1.85357	0	1.85357	0	0	0	0	1.85357	0
934	TCTTGCGTCCATCGTC-1_4	2.33318	0	97.9935	20.9986	2.33318	11.6659	4.66636	74.6617	9.33271	4.66636	6.99953	0	4.66636	23.3318	2.33318	11.6659	2.33318	4.66636	44.3304	0	65.329	0	13.9991	2.33318	18.6654	0	0	2.33318	0	6.99953	0	0	0	2.33318	0	18.6654	0	20.9986	0	2.33318	0	0	2.33318	6.99953	0	0	0	0
935	TGAATCGGTCCCACGA-1_4	20.4589	0	179.746	30.6883	5.84539	30.6883	0	198.743	1.46135	17.5362	7.30674	0	7.30674	18.9975	0	2.92269	0	5.84539	43.8404	0	68.6833	4.38404	7.30674	2.92269	51.1472	7.30674	13.1521	18.9975	0	11.6908	5.84539	0	5.84539	10.2294	0	54.0699	5.84539	16.0748	0	0	4.38404	0	0	0	0	0	1.46135	1.46135
936	TGAGCGCGTTAGGCCC-1_4	45.1264	1.80505	232.852	19.8556	7.22022	10.8303	12.6354	238.267	19.8556	18.0505	14.4404	1.80505	1.80505	30.6859	1.80505	23.4657	7.22022	5.41516	46.9314	0	90.2527	14.4404	9.02527	0	27.0758	9.02527	7.22022	10.8303	0	21.6606	3.61011	0	12.6354	5.41516	0	36.1011	7.22022	16.2455	0	0	3.61011	0	0	7.22022	0	0	9.02527	1.80505
937	TGAGGAGCAATCGTCA-1_4	8.47099	0	186.362	25.413	12.7065	10.5887	0	205.421	19.0597	8.47099	16.942	2.11775	10.5887	16.942	8.47099	2.11775	2.11775	6.35324	46.5904	2.11775	69.8856	2.11775	6.35324	2.11775	36.0017	0	4.23549	4.23549	0	16.942	2.11775	0	4.23549	4.23549	0	19.0597	2.11775	6.35324	0	0	2.11775	2.11775	0	2.11775	0	0	0	2.11775
938	TGAGGTTGTAAGACCG-1_4	15.2638	0	139.555	15.2638	4.3611	30.5277	2.18055	137.375	13.0833	2.18055	13.0833	0	0	17.4444	8.7222	8.7222	10.9027	4.3611	23.986	4.3611	67.597	2.18055	4.3611	0	23.986	0	0	13.0833	0	8.7222	0	0	6.54165	2.18055	2.18055	23.986	0	10.9027	0	2.18055	0	0	2.18055	4.3611	0	0	2.18055	2.18055
939	TGATCTTAGGATGCGT-1_4	5.18179	0	141.636	18.1363	12.0909	16.409	0	144.227	25.909	12.9545	1.72726	0.863632	6.90906	13.8181	0.863632	12.0909	10.3636	3.45453	27.6362	0.863632	60.4543	1.72726	6.90906	0	25.0453	4.31816	2.5909	4.31816	2.5909	6.90906	0	0	6.90906	2.5909	0.863632	22.4544	0	14.6818	0	0.863632	0	0	0	0.863632	0	0	1.72726	0
940	TGATGCATCTCTGCTG-1_4	0	0	202.652	35.0263	2.50188	27.5206	0	230.173	27.5206	0	7.50563	2.50188	0	0	5.00375	10.0075	5.00375	5.00375	55.0413	0	90.0676	2.50188	5.00375	0	25.0188	0	10.0075	10.0075	2.50188	10.0075	0	0	12.5094	2.50188	0	17.5131	0	12.5094	0	0	2.50188	0	0	0	0	0	2.50188	0
941	TGATTTCTCGTTGTGA-1_4	28.9631	0	218.189	25.1014	9.65437	50.2027	3.86175	225.912	15.447	13.5161	7.7235	0	1.93087	11.5852	3.86175	13.5161	9.65437	3.86175	57.9262	0	119.714	3.86175	3.86175	0	44.4101	3.86175	3.86175	13.5161	1.93087	13.5161	0	0	7.7235	1.93087	0	38.6175	1.93087	13.5161	0	0	0	0	0	5.79262	0	0	0	0
942	TGCAGATTCGAGAAAT-1_4	29.873	0	154.344	9.95768	0	9.95768	0	99.5768	4.97884	39.8307	19.9154	0	0	9.95768	4.97884	9.95768	4.97884	0	27.3836	7.46826	62.2355	7.46826	19.9154	0	39.8307	0	0	4.97884	0	19.9154	2.48942	0	7.46826	9.95768	2.48942	19.9154	2.48942	12.4471	0	0	7.46826	0	0	2.48942	0	0	4.97884	0
943	TGCATGATCTTCGTGC-1_4	8.54884	0	130.37	10.686	2.13721	0	0	102.586	14.9605	6.41163	10.686	0	2.13721	8.54884	0	14.9605	0	2.13721	27.7837	4.27442	64.1163	4.27442	0	0	2.13721	2.13721	0	6.41163	0	6.41163	2.13721	0	8.54884	2.13721	0	10.686	0	10.686	0	0	0	0	0	0	0	0	0	0
944	TGCCGAGAGTGATCGG-1_4	14.7035	1.63372	194.413	39.2093	4.90116	4.90116	1.63372	284.267	19.6046	34.3081	4.90116	1.63372	0	14.7035	1.63372	27.7732	0	1.63372	39.2093	0	93.122	3.26744	13.0698	1.63372	45.7442	8.1686	6.53488	11.436	0	13.0698	3.26744	0	4.90116	8.1686	0	47.3779	0	29.407	0	0	24.5058	0	0	1.63372	0	0	6.53488	1.63372
945	TGCTCGTCACACGCCA-1_4	33.1272	0	163.428	26.5018	8.83392	26.5018	0	159.011	57.4205	35.3357	6.62544	2.20848	4.41696	26.5018	2.20848	2.20848	11.0424	2.20848	22.0848	0	53.0035	4.41696	26.5018	0	39.7527	4.41696	4.41696	22.0848	2.20848	11.0424	0	0	2.20848	13.2509	0	37.5442	0	8.83392	0	0	0	0	0	2.20848	0	0	11.0424	0
946	TGCTCGTGTCATTGCA-1_4	19.0223	0	205.44	20.9245	1.90223	17.12	1.90223	228.267	0	36.1423	11.4134	0	3.80445	7.6089	7.6089	5.70668	0	1.90223	49.4579	0	98.9157	13.3156	1.90223	0	32.3378	0	5.70668	3.80445	0	20.9245	0	0	15.2178	0	1.90223	32.3378	1.90223	22.8267	0	0	9.51113	0	0	0	0	0	1.90223	0
947	TGCTGAACATCAGTCA-1_4	27.384	0	173.969	12.8866	4.83247	51.5464	0	191.688	28.9948	1.61082	4.83247	0	6.4433	8.05412	3.22165	14.4974	0	3.22165	46.7139	16.1082	61.2113	1.61082	9.66495	3.22165	25.7732	4.83247	4.83247	6.4433	0	12.8866	1.61082	0	3.22165	0	0	22.5515	4.83247	11.2758	0	3.22165	14.4974	0	0	3.22165	0	0	6.4433	0
948	TGGAACTTCAGGACAG-1_4	27.1739	0	174.366	0	6.79348	31.7029	0	169.837	20.3804	49.8188	9.05797	0	0	11.3225	0	9.05797	4.52899	0	43.0254	0	88.3152	2.26449	4.52899	0	36.2319	9.05797	11.3225	2.26449	0	0	6.79348	0	9.05797	2.26449	0	27.1739	0	4.52899	0	2.26449	4.52899	0	0	0	0	2.26449	4.52899	0
949	TGGATCAAGGTCCTGC-1_4	48.2625	2.41313	149.614	21.7181	7.23938	26.5444	0	176.158	33.7838	50.6757	4.82625	0	4.82625	14.4788	9.65251	7.23938	4.82625	9.65251	43.4363	2.41313	53.0888	4.82625	12.0656	4.82625	31.3707	12.0656	19.305	14.4788	0	16.8919	0	31.3707	7.23938	4.82625	0	41.0232	0	24.1313	0	2.41313	4.82625	0	0	2.41313	0	0	9.65251	2.41313
950	TGGATCAGTTCTCTAT-1_4	6.69344	2.23115	169.567	13.3869	0	31.2361	4.46229	131.638	15.618	13.3869	11.1557	0	4.46229	4.46229	4.46229	24.5426	20.0803	2.23115	29.0049	6.69344	42.3918	0	22.3115	4.46229	42.3918	2.23115	11.1557	11.1557	0	8.92459	8.92459	0	4.46229	11.1557	0	20.0803	2.23115	15.618	0	0	2.23115	0	0	0	0	0	0	0
951	TGGGATTCAAATACGA-1_4	40.0687	0	151.689	17.1723	8.58615	8.58615	0	171.723	0	0	2.86205	8.58615	0	2.86205	8.58615	5.7241	0	2.86205	57.241	0	85.8615	2.86205	5.7241	5.7241	28.6205	2.86205	5.7241	2.86205	2.86205	5.7241	2.86205	0	2.86205	0	0	34.3446	2.86205	31.4825	0	5.7241	14.3102	0	0	0	0	0	5.7241	0
952	TGGGCGTGTGGTCTCG-1_4	14.0376	3.50939	143.885	40.358	14.0376	43.8673	3.50939	207.054	24.5657	47.3767	12.2829	10.5282	7.01878	21.0563	0	8.77347	5.26408	1.75469	26.3204	3.50939	61.4143	1.75469	15.7922	5.26408	38.6033	12.2829	8.77347	21.0563	3.50939	7.01878	7.01878	0	8.77347	5.26408	0	49.1314	5.26408	21.0563	0	0	3.50939	0	5.26408	1.75469	0	0	10.5282	5.26408
953	TGTAAGCGTTCTCCAC-1_4	38.1756	0	126.582	24.1109	2.00924	32.1479	6.02773	184.85	22.1017	44.2033	14.0647	0	2.00924	30.1386	0	12.0555	0	6.02773	12.0555	0	60.2773	6.02773	28.1294	2.00924	40.1849	8.03697	4.01849	20.0924	2.00924	18.0832	4.01849	0	6.02773	6.02773	0	40.1849	6.02773	30.1386	0	0	4.01849	0	0	6.02773	0	0	4.01849	0
954	TGTACAGAGAAGCCAC-1_4	11.0711	0	141.157	8.30335	0	8.30335	0	77.4979	0	0	2.76778	0	0	13.8389	0	2.76778	0	0	11.0711	0	44.2845	0	11.0711	0	41.5167	0	8.30335	8.30335	0	16.6067	0	5.53557	5.53557	16.6067	0	19.3745	0	22.1423	0	0	2.76778	0	0	0	0	0	2.76778	0
955	TGTACAGAGGTTCTTG-1_4	14.2281	0	139.91	14.2281	7.11406	14.2281	0	175.48	42.6844	33.199	4.74271	0	2.37135	26.0849	2.37135	2.37135	0	2.37135	42.6844	0	101.968	9.48542	4.74271	0	56.9125	11.8568	7.11406	18.9708	0	16.5995	0	0	2.37135	2.37135	0	30.8276	0	23.7135	0	4.74271	11.8568	0	0	2.37135	0	0	7.11406	0
956	TGTACAGAGTCTGCGC-1_4	13.2001	1.88573	171.601	16.9715	5.65718	5.65718	1.88573	201.773	3.77145	45.2574	7.5429	1.88573	0	11.3144	0	3.77145	1.88573	0	41.486	0	71.6576	7.5429	13.2001	0	24.5144	1.88573	15.0858	3.77145	3.77145	16.9715	3.77145	0	5.65718	0	0	30.1716	1.88573	7.5429	0	0	16.9715	0	0	3.77145	0	0	0	0
957	TGTTCCGTCAGCCCAG-1_4	14.547	0	222.361	4.15628	2.07814	12.4688	0	164.173	0	6.23441	4.15628	0	0	4.15628	0	2.07814	0	0	49.8753	0	54.0316	4.15628	8.31255	0	27.0158	0	0	8.31255	2.07814	14.547	0	0	2.07814	2.07814	0	22.8595	2.07814	10.3907	0	0	0	0	0	0	0	0	0	0
958	TGTTCTAGTAACGGTG-1_4	2.03874	0	154.944	12.2324	8.15494	22.4261	0	161.06	4.07747	28.5423	14.2712	0	6.11621	6.11621	2.03874	24.4648	4.07747	2.03874	36.6972	0	61.1621	4.07747	8.15494	2.03874	42.8135	4.07747	8.15494	12.2324	0	6.11621	4.07747	2.03874	12.2324	2.03874	0	14.2712	4.07747	14.2712	0	0	2.03874	0	0	4.07747	0	0	4.07747	0
959	TGTTCTATCACGTAGT-1_4	20.7101	0	266.272	17.7515	2.95858	11.8343	0	162.722	53.2544	23.6686	14.7929	5.91716	0	20.7101	17.7515	5.91716	5.91716	5.91716	14.7929	0	29.5858	5.91716	5.91716	0	32.5444	17.7515	0	5.91716	0	26.6272	2.95858	0	11.8343	11.8343	0	41.4201	0	14.7929	0	0	2.95858	2.95858	2.95858	2.95858	0	0	0	0
960	TGTTTGTGTGTAGCAG-1_4	8.45845	0	124.762	19.0315	0	14.8023	0	124.762	10.5731	16.9169	0	4.22922	4.22922	4.22922	4.22922	23.2607	2.11461	0	33.8338	2.11461	48.6361	2.11461	6.34384	0	31.7192	0	6.34384	6.34384	0	6.34384	0	0	4.22922	2.11461	0	23.2607	0	6.34384	0	0	0	0	0	0	0	0	0	0
961	TTAATCCTCTCCACTG-1_4	3.50877	0	129.825	17.5439	3.50877	45.614	0	87.7193	28.0702	7.01754	3.50877	3.50877	10.5263	3.50877	7.01754	0	0	17.5439	17.5439	0	45.614	0	17.5439	14.0351	63.1579	7.01754	0	21.0526	3.50877	24.5614	7.01754	0	10.5263	3.50877	0	17.5439	3.50877	14.0351	0	0	10.5263	0	0	7.01754	0	0	10.5263	0
962	TTACCATAGTCCGCCA-1_4	6.43501	0	133.526	20.9138	0	19.305	0	143.179	14.4788	0	1.60875	0	1.60875	3.2175	3.2175	8.04376	0	1.60875	41.8275	0	49.8713	0	4.82625	0	37.0013	1.60875	8.04376	4.82625	0	3.2175	0	0	4.82625	3.2175	0	19.305	0	4.82625	0	0	4.82625	0	0	3.2175	0	0	1.60875	0
963	TTACGCCCAGAGGCAT-1_4	0	0	199.475	27.9965	1.74978	31.4961	8.74891	206.474	3.49956	29.7463	17.4978	3.49956	10.4987	33.2458	3.49956	22.7472	15.748	6.99913	40.245	1.74978	78.7402	3.49956	22.7472	0	27.9965	5.24934	1.74978	24.4969	0	12.2485	1.74978	0	1.74978	8.74891	0	36.7454	1.74978	10.4987	0	1.74978	1.74978	0	0	1.74978	0	0	6.99913	0
964	TTAGGCAAGTGGAAGA-1_4	16.2833	0	142.479	18.3187	2.03542	20.3542	0	77.3458	32.5667	6.10625	2.03542	0	4.07083	26.4604	4.07083	4.07083	0	2.03542	20.3542	0	59.0271	2.03542	16.2833	0	26.4604	2.03542	6.10625	8.14166	0	10.1771	4.07083	0	0	4.07083	0	14.2479	2.03542	14.2479	0	0	0	0	0	0	0	0	0	0
965	TTATTGCGTAATACCC-1_4	17.1999	0	147.919	29.2398	10.3199	27.5198	5.15996	233.918	39.5597	12.0399	12.0399	3.43997	0	12.0399	0	12.0399	5.15996	1.71999	56.7595	0	87.7193	5.15996	13.7599	0	27.5198	6.87994	8.59993	8.59993	3.43997	12.0399	3.43997	20.6398	8.59993	12.0399	1.71999	27.5198	1.71999	8.59993	0	0	1.71999	0	0	3.43997	0	0	3.43997	0
966	TTCACCGAGCGACAGT-1_4	1.46929	0	154.276	27.9165	2.93858	13.2236	0	220.394	22.0394	11.7543	2.93858	0	5.87717	14.6929	0	1.46929	0	2.93858	38.2016	0	54.3638	1.46929	13.2236	0	27.9165	5.87717	10.285	11.7543	1.46929	7.34646	7.34646	0	0	0	0	30.8551	1.46929	19.1008	0	0	5.87717	0	1.46929	1.46929	0	0	0	1.46929
967	TTCACCGTCGGTTCAA-1_4	3.20718	0	147.53	35.279	12.8287	28.8647	3.20718	153.945	28.8647	12.8287	6.41437	0	0	22.4503	3.20718	22.4503	0	0	22.4503	0	28.8647	3.20718	25.6575	0	32.0718	3.20718	12.8287	6.41437	0	12.8287	0	0	3.20718	9.62155	0	28.8647	3.20718	3.20718	0	0	3.20718	0	0	6.41437	0	0	9.62155	0
968	TTCAGGACACATCCCT-1_4	26.0756	0	140.808	39.1134	7.82269	39.1134	0	151.239	41.721	33.8983	20.8605	0	5.21512	10.4302	5.21512	23.4681	0	10.4302	28.6832	0	59.9739	7.82269	10.4302	5.21512	41.721	7.82269	5.21512	7.82269	5.21512	20.8605	2.60756	0	2.60756	2.60756	0	39.1134	5.21512	15.6454	0	2.60756	0	0	0	0	0	2.60756	0	0
969	TTCAGGACACTGGCGT-1_4	32.1489	0	142.132	23.6887	13.5364	13.5364	1.69205	192.893	18.6125	13.5364	5.07614	1.69205	5.07614	27.0728	5.07614	10.1523	8.46024	3.38409	55.8376	0	77.8342	0	5.07614	0	25.3807	16.9205	8.46024	6.76819	0	6.76819	0	0	13.5364	1.69205	1.69205	28.7648	0	13.5364	0	0	0	0	0	1.69205	0	0	1.69205	0
970	TTCCTTCCAATTGGTC-1_4	25.8231	0	38.7347	21.5193	0	12.9116	0	135.571	2.15193	10.7596	2.15193	0	8.6077	8.6077	0	6.45578	8.6077	0	43.0385	0	77.4693	8.6077	19.3673	0	34.4308	2.15193	2.15193	2.15193	0	8.6077	4.30385	0	2.15193	2.15193	0	25.8231	0	12.9116	0	0	12.9116	0	0	0	0	0	4.30385	2.15193
971	TTCGATTAGTGCGACA-1_4	9.15541	0	157.931	9.15541	2.28885	4.57771	0	185.397	38.9105	32.0439	2.28885	0	4.57771	13.7331	2.28885	2.28885	2.28885	2.28885	57.2213	2.28885	82.3987	0	9.15541	0	41.1994	0	9.15541	4.57771	0	6.86656	2.28885	2.28885	2.28885	2.28885	0	22.8885	0	9.15541	0	0	0	0	0	0	0	0	2.28885	0
972	TTCGCTGTCATTGCGA-1_4	10.3627	0	155.44	12.9534	2.59067	23.3161	2.59067	163.212	0	28.4974	23.3161	2.59067	2.59067	5.18135	10.3627	0	2.59067	7.77202	46.6321	5.18135	51.8135	2.59067	20.7254	0	44.0415	5.18135	5.18135	10.3627	2.59067	20.7254	0	0	15.544	2.59067	2.59067	31.0881	5.18135	20.7254	0	0	5.18135	0	0	5.18135	0	0	5.18135	2.59067
973	TTCGGTCGTAAGTCAA-1_4	7.46269	0	169.154	24.8756	12.4378	14.9254	0	161.692	7.46269	9.95025	17.4129	2.48756	0	14.9254	0	4.97512	7.46269	0	17.4129	0	94.5274	0	19.9005	2.48756	42.2886	9.95025	7.46269	9.95025	0	12.4378	4.97512	2.48756	12.4378	2.48756	0	34.8259	0	0	0	0	0	2.48756	0	0	0	0	2.48756	2.48756
974	TTCTCTCTCAGACAAA-1_4	44.4793	0	190.999	18.315	5.23286	44.4793	5.23286	211.931	7.84929	34.0136	13.0822	0	5.23286	18.315	15.6986	5.23286	10.4657	5.23286	44.4793	0	83.7258	5.23286	13.0822	2.61643	78.4929	5.23286	5.23286	18.315	2.61643	26.1643	7.84929	0	10.4657	15.6986	0	26.1643	2.61643	34.0136	0	0	2.61643	0	0	2.61643	0	0	5.23286	0
975	TTCTTGAAGCTCCGAC-1_4	0	0	110.682	30.888	7.72201	12.87	0	61.7761	12.87	5.14801	5.14801	0	0	0	2.574	0	0	0	33.462	0	66.9241	0	12.87	2.574	23.166	0	5.14801	12.87	2.574	20.592	0	0	2.574	2.574	0	25.74	2.574	7.72201	0	0	7.72201	0	0	0	0	0	0	0
976	TTCTTGAGTTGGGAAC-1_4	5.19751	0	128.205	24.255	0	10.395	0	181.913	32.9175	22.5225	10.395	0	0	22.5225	1.7325	1.7325	1.7325	3.465	57.1726	3.465	51.9751	1.7325	8.66251	0	32.9175	10.395	3.465	6.93001	1.7325	8.66251	1.7325	0	13.86	5.19751	0	22.5225	1.7325	5.19751	0	0	0	0	0	0	0	0	5.19751	1.7325
977	TTGCATTCAATAAGGT-1_4	7.38416	0	143.991	12.9223	7.38416	27.6906	1.84604	203.064	16.6144	16.6144	5.53812	0	1.84604	22.1525	1.84604	22.1525	1.84604	3.69208	42.4589	3.69208	46.151	3.69208	1.84604	0	20.3064	5.53812	1.84604	5.53812	0	14.7683	1.84604	0	7.38416	14.7683	0	27.6906	3.69208	12.9223	0	0	3.69208	0	0	1.84604	0	0	1.84604	1.84604
978	TTGCCTGAGATTACCC-1_4	15.2629	0	134.591	13.8754	2.77508	11.1003	1.38754	167.892	15.2629	8.32524	9.71278	0	6.9377	20.8131	2.77508	12.4879	4.16262	9.71278	36.076	4.16262	72.1521	0	13.8754	0	19.4256	1.38754	5.55016	5.55016	0	1.38754	4.16262	0	0	1.38754	0	24.9757	0	11.1003	0	1.38754	0	0	0	1.38754	0	0	0	0
979	TTGGGATGTGTAGTGG-1_4	15.5569	3.11139	171.126	12.4456	3.11139	34.2253	0	180.46	6.22278	31.1139	6.22278	3.11139	12.4456	12.4456	0	3.11139	0	0	28.0025	12.4456	80.8961	3.11139	12.4456	0	37.3367	6.22278	0	6.22278	6.22278	12.4456	0	0	3.11139	0	0	24.8911	3.11139	3.11139	0	0	6.22278	0	0	3.11139	0	0	0	0
980	TTGGGATTCCACGTGG-1_4	0	0	122.932	19.5312	2.29779	10.3401	2.29779	122.932	24.1268	5.74449	6.89338	2.29779	1.1489	10.3401	1.1489	1.1489	1.1489	4.59559	40.2114	1.1489	45.9559	4.59559	9.19118	0	37.9136	2.29779	4.59559	4.59559	0	5.74449	3.44669	8.04228	5.74449	9.19118	0	14.9357	4.59559	8.04228	0	0	6.89338	3.44669	0	0	0	0	0	0
981	TTGGGATTCTGGGCAC-1_4	34.0964	0	131.515	36.5319	9.74184	43.8383	4.87092	141.257	4.87092	14.6128	7.30638	4.87092	0	21.9191	0	0	17.0482	7.30638	41.4028	0	82.8057	12.1773	14.6128	0	43.8383	2.43546	21.9191	0	0	17.0482	0	4.87092	9.74184	14.6128	0	29.2255	4.87092	17.0482	0	0	0	0	2.43546	2.43546	0	0	0	0
982	TTGGGCGCATAAGCGG-1_4	12.6743	0	143.642	31.6857	2.11238	35.9104	2.11238	166.878	10.5619	29.5733	21.1238	0	0	14.7866	2.11238	8.44951	2.11238	2.11238	40.1352	10.5619	65.4837	8.44951	6.33714	2.11238	25.3485	2.11238	0	8.44951	0	21.1238	10.5619	0	4.22476	16.899	0	42.2476	2.11238	16.899	0	0	12.6743	0	0	0	0	0	12.6743	2.11238
983	TTGTTTGAGACGGTCA-1_4	10.3907	0	155.86	8.31255	0	16.6251	2.07814	149.626	2.07814	12.4688	8.31255	0	0	2.07814	0	4.15628	2.07814	2.07814	49.8753	0	70.6567	2.07814	8.31255	0	20.7814	2.07814	2.07814	2.07814	0	10.3907	2.07814	0	2.07814	6.23441	0	18.7032	0	10.3907	0	0	0	0	0	2.07814	0	0	8.31255	0
984	TTTACGTTCCTACCAC-1_4	11.9713	0	177.574	27.933	3.99042	19.9521	1.99521	177.574	31.9234	23.9425	13.9665	0	5.98563	23.9425	7.98085	5.98563	15.9617	3.99042	51.8755	0	47.8851	0	19.9521	1.99521	41.8994	7.98085	11.9713	9.97606	5.98563	13.9665	5.98563	0	3.99042	15.9617	0	25.9377	1.99521	17.9569	0	0	0	0	0	0	0	0	1.99521	0
985	TTTAGTCTCCGCGATG-1_4	27.5833	0	163.378	40.314	2.12179	19.0961	6.36537	129.429	10.609	61.5319	10.609	8.48716	6.36537	14.8525	0	8.48716	19.0961	6.36537	25.4615	8.48716	44.5576	0	6.36537	2.12179	33.9487	2.12179	4.24358	8.48716	4.24358	16.9743	8.48716	0	0	12.7307	0	33.9487	0	6.36537	0	0	4.24358	0	0	4.24358	0	0	10.609	2.12179
986	TTTATGCCAGACAATA-1_4	0	0	140.782	26.8156	4.46927	29.0503	0	212.291	26.8156	35.7542	15.6425	4.46927	2.23464	20.1117	6.70391	6.70391	0	4.46927	31.2849	0	75.9777	8.93855	33.5196	0	42.4581	4.46927	15.6425	15.6425	0	6.70391	2.23464	11.1732	2.23464	0	0	15.6425	0	15.6425	0	0	6.70391	0	0	4.46927	0	0	2.23464	4.46927
987	TTTCCTCGTCGAAACG-1_4	23.0415	0	172.811	6.91244	4.60829	27.6498	4.60829	172.811	69.1244	9.21659	9.21659	0	4.60829	20.7373	2.30415	16.129	0	4.60829	23.0415	0	57.6037	0	13.8249	0	48.3871	11.5207	11.5207	13.8249	0	13.8249	0	0	6.91244	0	0	27.6498	2.30415	6.91244	0	0	0	0	0	2.30415	0	0	0	4.60829
988	TTTGGTTAGCCGTTGC-1_4	7.4813	0	157.107	14.9626	0	19.9501	0	142.145	0	19.9501	19.9501	4.98753	0	2.49377	2.49377	2.49377	2.49377	2.49377	37.4065	4.98753	69.8254	4.98753	22.4439	0	39.9002	4.98753	12.4688	7.4813	7.4813	19.9501	9.97506	0	2.49377	0	0	29.9252	0	12.4688	0	0	0	2.49377	0	0	0	0	4.98753	0
989	AAACGCTGTCACTCAA-1_4	19.3517	0	111.272	9.67586	0	4.83793	0	113.691	12.0948	7.25689	4.83793	2.41896	0	0	2.41896	19.3517	0	7.25689	45.9603	0	65.312	0	2.41896	0	2.41896	9.67586	2.41896	2.41896	4.83793	12.0948	0	0	12.0948	0	0	19.3517	0	9.67586	0	0	0	0	0	0	0	0	0	0
990	AAACGCTGTTAGGGAC-1_4	0	0	153.401	20.1182	7.54432	17.6034	2.51477	124.481	21.3756	8.80171	1.25739	0	0	15.0886	0	11.3165	2.51477	3.77216	37.7216	2.51477	81.7302	0	11.3165	0	27.6625	13.8313	0	6.28694	0	3.77216	0	0	11.3165	5.02955	0	33.9495	2.51477	11.3165	0	0	8.80171	0	0	1.25739	0	0	3.77216	1.25739
991	AAAGGATCACAAGCCC-1_4	0	0	120.364	6.50618	6.50618	9.75927	0	91.0865	3.25309	0	0	3.25309	0	6.50618	0	13.0124	6.50618	0	29.2778	3.25309	74.8211	0	0	0	26.0247	16.2655	6.50618	0	0	6.50618	0	0	9.75927	0	0	32.5309	0	0	0	0	3.25309	0	0	0	0	0	0	0
992	AAAGTCCAGATGCTTC-1_4	16.1943	0	153.846	18.8934	24.2915	35.0877	0	124.157	0	2.69906	0	2.69906	0	5.39811	0	0	0	0	16.1943	0	97.166	5.39811	2.69906	0	48.583	2.69906	5.39811	0	0	2.69906	0	0	5.39811	0	0	24.2915	2.69906	8.09717	0	0	0	0	0	0	0	0	0	0
993	AACGAAATCGCATTGA-1_4	0	0	178.126	35.6252	21.3751	21.3751	0	171.001	17.8126	7.12504	0	0	7.12504	21.3751	0	24.9377	0	7.12504	32.0627	0	57.0004	3.56252	7.12504	0	35.6252	21.3751	10.6876	7.12504	7.12504	7.12504	3.56252	0	3.56252	0	0	49.8753	3.56252	10.6876	0	0	0	0	0	0	0	0	7.12504	0
994	AACGGGATCACCTACC-1_4	29.3858	0	141.052	5.87717	8.81575	11.7543	0	246.841	0	0	0	0	0	0	2.93858	0	0	0	41.1402	0	99.9118	8.81575	2.93858	0	26.4473	8.81575	2.93858	8.81575	0	5.87717	0	0	17.6315	2.93858	0	47.0173	2.93858	5.87717	0	0	0	0	0	0	0	0	0	2.93858
995	AACGGGATCCATATGG-1_4	10.9051	0	170.12	10.9051	10.9051	30.5344	0	191.93	6.54308	23.9913	4.36205	4.36205	10.9051	8.7241	4.36205	6.54308	0	4.36205	32.7154	0	78.5169	2.18103	6.54308	0	45.8015	6.54308	8.7241	2.18103	0	10.9051	0	0	15.2672	6.54308	0	28.3533	0	15.2672	0	0	4.36205	0	0	2.18103	0	0	4.36205	6.54308
996	AAGACAAGTGAGTGAC-1_4	22.4334	0	168.91	36.9491	10.5569	23.753	2.63922	157.034	10.5569	15.8353	7.91766	0	1.31961	18.4745	2.63922	2.63922	3.95883	3.95883	36.9491	0	52.7844	0	6.59805	1.31961	35.6295	23.753	1.31961	10.5569	2.63922	19.7941	3.95883	0	10.5569	3.95883	0	34.3098	0	15.8353	0	0	5.27844	0	0	0	1.31961	0	5.27844	1.31961
997	AAGATAGAGTTGAAGT-1_4	18.7116	0	157.712	24.0577	8.01925	21.3847	5.34616	176.423	16.0385	16.0385	18.7116	2.67308	5.34616	8.01925	0	16.0385	0	8.01925	26.7308	5.34616	50.7886	0	24.0577	0	45.4424	8.01925	5.34616	13.3654	0	24.0577	0	0	21.3847	10.6923	8.01925	58.8078	0	5.34616	0	2.67308	10.6923	0	0	0	0	0	2.67308	0
998	AAGCGTTGTTCTCACC-1_4	7.77807	0	235.935	10.3708	0	23.3342	0	152.969	18.1488	2.59269	5.18538	0	0	20.7415	2.59269	5.18538	2.59269	0	25.9269	0	70.0026	2.59269	10.3708	0	46.6684	7.77807	7.77807	0	5.18538	12.9634	2.59269	0	2.59269	2.59269	0	15.5561	0	10.3708	0	0	5.18538	0	0	0	0	0	0	0
999	AAGGTAAAGGCACTAG-1_4	1.77054	0	134.561	21.2465	3.54108	14.1643	0	182.365	26.5581	17.7054	3.54108	1.77054	1.77054	10.6232	0	8.85269	1.77054	3.54108	58.4278	1.77054	76.1331	1.77054	8.85269	1.77054	30.0992	31.8697	0	8.85269	1.77054	3.54108	0	5.31161	12.3938	0	0	58.4278	3.54108	12.3938	0	0	0	0	0	0	0	0	3.54108	1.77054
1000	AAGTGAATCCATTTCA-1_4	2.06186	0	214.433	4.12371	2.06186	8.24742	0	117.526	22.6804	8.24742	4.12371	0	4.12371	20.6186	0	22.6804	0	0	39.1753	0	80.4124	8.24742	2.06186	0	32.9897	20.6186	4.12371	4.12371	0	2.06186	0	0	14.433	0	0	24.7423	0	0	0	0	2.06186	0	0	2.06186	0	0	0	6.18557
1001	AATAGAGAGAGGATCC-1_4	2.58198	0	211.722	12.9099	7.74593	30.9837	2.58198	286.6	0	2.58198	12.9099	5.16396	5.16396	10.3279	0	0	0	2.58198	20.6558	0	111.025	2.58198	12.9099	0	41.3116	10.3279	5.16396	7.74593	2.58198	7.74593	0	0	0	5.16396	0	41.3116	0	2.58198	0	2.58198	2.58198	0	0	2.58198	0	0	0	2.58198
1002	AATGAAGCAGGACATG-1_4	14.6145	0	155.28	9.13409	3.65364	21.9218	0	169.894	23.7486	1.82682	14.6145	0	3.65364	16.4414	1.82682	12.7877	3.65364	0	63.9386	0	107.782	0	7.30727	0	42.0168	3.65364	3.65364	1.82682	1.82682	1.82682	1.82682	0	5.48045	1.82682	0	51.1509	0	9.13409	0	0	0	0	0	1.82682	0	0	3.65364	1.82682
1003	AATGACCAGTTACGGG-1_4	9.92626	0	136.132	4.25411	1.41804	4.25411	0	104.935	4.25411	2.83607	0	0	0	0	2.83607	15.5984	0	1.41804	29.7788	1.41804	77.9921	4.25411	4.25411	1.41804	29.7788	9.92626	2.83607	1.41804	1.41804	1.41804	1.41804	0	5.67215	0	0	18.4345	0	5.67215	0	0	0	0	0	0	0	0	0	0
1004	ACAAAGAAGCTTCTAG-1_4	0	0	267.103	8.17661	13.6277	51.7852	0	258.926	0	16.3532	0	0	0	24.5298	0	0	2.72554	5.45108	13.6277	0	119.924	19.0788	0	2.72554	24.5298	21.8043	0	8.17661	0	5.45108	2.72554	0	5.45108	5.45108	2.72554	35.432	0	13.6277	0	0	2.72554	0	0	0	0	0	2.72554	8.17661
1005	ACAAAGAGTTCCGTTC-1_4	16.6451	0	142.408	11.0967	12.9462	1.84945	1.84945	159.053	11.0967	36.9891	5.54836	0	3.69891	11.0967	3.69891	29.5913	3.69891	5.54836	29.5913	3.69891	70.2793	1.84945	12.9462	0	35.1396	5.54836	3.69891	3.69891	5.54836	5.54836	0	0	12.9462	0	0	44.3869	1.84945	14.7956	0	0	16.6451	0	0	1.84945	0	0	1.84945	0
1006	ACAGGGAGTCACAGAG-1_4	16.2075	0	261.12	18.0083	23.4108	37.8174	9.00414	223.303	37.8174	14.4066	19.8091	1.80083	5.40249	21.6099	3.60166	23.4108	14.4066	5.40249	68.4315	3.60166	95.4439	12.6058	7.20331	1.80083	27.0124	9.00414	0	9.00414	0	5.40249	1.80083	0	14.4066	0	0	52.224	5.40249	25.2116	0	1.80083	0	0	0	0	0	0	3.60166	0
1007	ACATGCACATTCTTCA-1_4	38.1471	0	152.589	24.5232	16.3488	10.8992	2.7248	190.736	24.5232	21.7984	5.44959	2.7248	2.7248	24.5232	10.8992	8.17439	16.3488	8.17439	38.1471	5.44959	57.2207	13.624	19.0736	0	57.2207	8.17439	0	10.8992	0	10.8992	2.7248	0	13.624	2.7248	0	38.1471	8.17439	10.8992	0	0	0	0	0	5.44959	0	0	2.7248	5.44959
1008	ACCTGTCAGCTAAATG-1_4	15.528	0	114.907	0	6.21118	18.6335	6.21118	105.59	37.2671	18.6335	3.10559	3.10559	0	9.31677	0	0	3.10559	6.21118	27.9503	0	65.2174	6.21118	24.8447	0	40.3727	12.4224	3.10559	3.10559	0	21.7391	9.31677	0	15.528	6.21118	0	46.5839	3.10559	6.21118	0	0	3.10559	0	0	3.10559	0	0	0	3.10559
1009	ACGGTCGGTACGTACT-1_4	11.3533	0	122.616	4.54133	0	0	0	84.0145	0	9.08265	4.54133	2.27066	6.81199	2.27066	0	15.8946	0	4.54133	27.248	0	54.4959	2.27066	6.81199	0	18.1653	13.624	6.81199	0	0	13.624	0	0	2.27066	0	0	38.6013	0	2.27066	0	0	0	0	0	2.27066	0	0	2.27066	4.54133
1010	ACGGTCGGTGCTCTCT-1_4	40.4204	0	149.555	12.1261	6.06306	34.3573	0	155.618	4.04204	0	2.02102	6.06306	0	6.06306	2.02102	6.06306	0	4.04204	30.3153	0	58.6095	2.02102	6.06306	0	40.4204	18.1892	2.02102	2.02102	0	10.1051	0	0	4.04204	4.04204	0	28.2943	0	8.08407	0	0	0	0	0	0	0	0	4.04204	0
1011	ACTATTCCACGACCTG-1_4	12.0802	0	120.802	9.66417	12.0802	9.66417	0	132.882	19.3283	26.5765	2.41604	0	0	7.24813	0	12.0802	2.41604	7.24813	26.5765	0	57.985	4.83209	9.66417	7.24813	41.0727	12.0802	9.66417	4.83209	0	9.66417	0	0	2.41604	0	0	41.0727	2.41604	2.41604	0	0	2.41604	0	0	0	0	0	2.41604	4.83209
1012	ACTCCCAAGCAAATGT-1_4	0	0	100	13.2075	1.88679	9.43396	0	124.528	5.66038	9.43396	0	0	0	7.54717	3.77358	16.9811	0	0	35.8491	1.88679	67.9245	3.77358	3.77358	0	24.5283	13.2075	7.54717	1.88679	3.77358	7.54717	0	0	0	1.88679	0	22.6415	0	7.54717	0	0	0	0	0	5.66038	0	0	3.77358	0
1013	ACTCTCGTCTACTGAG-1_4	23.2784	0	234.724	15.5189	5.81959	29.098	0	182.347	19.3986	46.5567	7.75946	0	0	23.2784	1.93986	34.9176	7.75946	1.93986	46.5567	9.69932	93.1135	7.75946	7.75946	0	44.6169	15.5189	5.81959	11.6392	0	21.3385	1.93986	0	9.69932	13.579	0	44.6169	3.87973	19.3986	0	0	3.87973	0	0	0	0	0	1.93986	0
1014	ACTTAGGGTTGCTCAA-1_4	20.4619	0	146.156	8.76937	2.92312	11.6925	0	134.464	0	0	0	0	0	8.76937	0	8.76937	8.76937	2.92312	17.5387	0	29.2312	0	5.84624	0	49.6931	2.92312	2.92312	14.6156	2.92312	2.92312	0	0	8.76937	2.92312	0	32.1543	0	23.385	0	2.92312	2.92312	0	0	0	0	0	0	2.92312
1015	ACTTTGTCAACTCCAA-1_4	21.5363	0	93.3238	32.3044	14.3575	10.7681	0	125.628	25.1256	17.9469	3.58938	0	3.58938	28.715	0	10.7681	10.7681	0	10.7681	0	28.715	3.58938	10.7681	10.7681	86.145	3.58938	10.7681	10.7681	3.58938	7.17875	3.58938	0	0	3.58938	0	7.17875	0	3.58938	0	3.58938	14.3575	0	0	0	0	0	3.58938	7.17875
1016	AGAACAACAATTGCGT-1_4	35.6448	0	126.377	29.164	12.9618	55.0875	0	194.426	45.3662	25.9235	0	3.24044	6.48088	22.6831	6.48088	6.48088	12.9618	9.72132	25.9235	3.24044	32.4044	6.48088	9.72132	6.48088	48.6066	32.4044	6.48088	6.48088	6.48088	16.2022	6.48088	0	9.72132	3.24044	0	22.6831	3.24044	12.9618	0	0	16.2022	0	0	0	0	0	3.24044	6.48088
1017	AGAAGTATCTTCCGTG-1_4	8.83978	0	174.586	17.6796	26.5193	26.5193	0	148.066	17.6796	0	6.62983	0	8.83978	13.2597	0	19.8895	0	4.41989	24.3094	0	55.2486	8.83978	11.0497	8.83978	30.9392	13.2597	8.83978	2.20994	0	6.62983	6.62983	0	2.20994	0	0	35.3591	4.41989	4.41989	0	0	4.41989	0	0	0	0	0	17.6796	0
1018	AGACACTAGAGCTGCA-1_4	22.5175	0	148.615	15.7622	2.25175	24.7692	0	153.119	31.5244	18.014	13.5105	0	4.50349	18.014	2.25175	15.7622	0	2.25175	29.2727	0	72.0558	9.00698	22.5175	0	38.2797	11.2587	4.50349	15.7622	0	6.75524	2.25175	0	11.2587	6.75524	2.25175	42.7832	0	9.00698	0	0	2.25175	0	0	2.25175	0	0	0	2.25175
1019	AGACCATGTCGGCCTA-1_4	16.57	0	212.096	11.599	3.314	23.198	3.314	228.666	8.285	34.797	8.285	0	3.314	6.628	1.657	18.227	6.628	0	23.198	1.657	67.937	11.599	6.628	0	11.599	28.169	6.628	9.942	8.285	13.256	1.657	0	14.913	4.971	1.657	43.082	3.314	8.285	1.657	0	4.971	0	0	1.657	0	0	3.314	6.628
1020	AGACCCGTCAGCTGTA-1_4	17.7672	0	168.789	26.6509	0	20.7285	2.96121	171.75	0	32.5733	5.92242	2.96121	5.92242	2.96121	0	5.92242	0	11.8448	44.4181	0	68.1078	8.88362	0	2.96121	11.8448	23.6897	0	5.92242	0	17.7672	2.96121	0	14.806	8.88362	0	38.4957	0	11.8448	0	0	5.92242	0	0	0	0	0	0	0
1021	AGAGAGCAGACTCTAC-1_4	24.3632	0	168.328	22.1484	2.21484	6.64452	0	188.261	0	8.85936	2.21484	0	0	4.42968	6.64452	22.1484	0	0	33.2226	0	46.5116	2.21484	8.85936	0	28.7929	15.5039	4.42968	19.9336	0	11.0742	0	0	15.5039	0	0	26.5781	0	4.42968	0	2.21484	4.42968	0	0	0	0	0	0	2.21484
1022	AGATAGAAGTCTGGAG-1_4	7.57576	0	147.727	11.3636	3.78788	7.57576	3.78788	94.697	3.78788	0	0	3.78788	0	0	3.78788	0	3.78788	3.78788	45.4545	0	64.3939	7.57576	3.78788	0	18.9394	3.78788	3.78788	0	0	0	0	0	11.3636	0	0	45.4545	0	0	0	0	11.3636	0	0	0	0	0	0	0
1023	AGATCGTCAGGTGAGT-1_4	26.584	0	159.504	26.584	8.86132	26.584	0	168.365	0	4.43066	4.43066	0	4.43066	0	8.86132	8.86132	0	8.86132	35.4453	0	66.4599	0	4.43066	4.43066	57.5986	4.43066	0	4.43066	4.43066	13.292	0	0	17.7226	0	0	39.8759	4.43066	13.292	0	4.43066	4.43066	0	0	0	0	0	0	8.86132
1024	AGATGCTGTGCTCTTC-1_4	0	0	132.984	22.4761	0	20.6031	0	131.111	18.7301	3.74602	5.61903	1.87301	3.74602	7.49204	0	18.7301	1.87301	7.49204	22.4761	5.61903	59.9363	3.74602	9.36505	1.87301	61.8093	18.7301	5.61903	7.49204	1.87301	5.61903	0	1.87301	7.49204	13.1111	0	43.0792	0	7.49204	0	0	1.87301	0	0	0	0	0	1.87301	3.74602
1025	AGCGATTAGGATCACG-1_4	16.0205	0	189.042	6.4082	3.2041	32.041	0	176.226	12.8164	9.6123	0	0	3.2041	16.0205	0	0	6.4082	3.2041	28.8369	3.2041	38.4492	0	0	0	22.4287	6.4082	6.4082	6.4082	0	9.6123	0	0	3.2041	3.2041	0	41.6533	3.2041	12.8164	0	0	0	0	6.4082	6.4082	0	0	6.4082	0
1026	AGCGCTGCAAACCGGA-1_4	14.5985	0	181.671	22.7088	9.73236	9.73236	0	207.624	27.575	29.1971	0	1.62206	11.3544	11.3544	0	29.1971	3.24412	0	45.4177	3.24412	107.056	8.1103	21.0868	8.1103	42.1736	25.953	11.3544	3.24412	4.86618	0	3.24412	0	8.1103	1.62206	0	38.9294	0	9.73236	0	0	0	0	0	1.62206	0	0	0	0
1027	AGGACTTTCTCATTAC-1_4	16.8539	0	120.787	8.42697	5.61798	30.8989	0	193.82	30.8989	39.3258	2.80899	0	8.42697	11.236	0	44.9438	0	8.42697	30.8989	8.42697	67.4157	0	5.61798	5.61798	14.0449	22.4719	8.42697	8.42697	11.236	11.236	14.0449	0	8.42697	2.80899	0	33.7079	0	14.0449	0	0	0	0	0	2.80899	0	0	2.80899	0
1028	AGGCATTTCTAACGCA-1_4	11.4103	0	150.616	22.8206	0	18.2565	0	221.36	31.9489	13.6924	0	2.28206	0	20.5386	0	0	0	0	59.3336	0	77.5901	6.84619	2.28206	0	18.2565	6.84619	0	22.8206	0	15.9744	0	0	0	9.12825	0	25.1027	0	4.56413	0	0	2.28206	0	0	2.28206	0	0	4.56413	0
1029	AGGGAGTTCCGTTGGG-1_4	18.9394	0	203.598	49.7159	14.2045	37.8788	0	189.394	0	71.0227	4.73485	0	23.6742	33.1439	4.73485	26.0417	9.4697	4.73485	30.7765	18.9394	68.6553	7.10227	11.8371	7.10227	33.1439	14.2045	4.73485	21.3068	9.4697	7.10227	0	0	16.572	7.10227	0	44.9811	4.73485	9.4697	0	0	0	0	0	2.36742	0	0	7.10227	2.36742
1030	AGGTAGGGTACAAGCG-1_4	0	0	154.226	9.25355	0	18.5071	0	163.479	0	27.7606	6.16903	9.25355	0	18.5071	9.25355	52.4368	0	9.25355	27.7606	0	58.6058	0	6.16903	0	18.5071	9.25355	0	9.25355	0	12.3381	0	0	15.4226	3.08452	0	37.0142	0	12.3381	0	0	0	0	0	0	0	0	0	0
1031	AGGTAGGGTCCTCATC-1_4	24.9022	0	135.183	7.11491	3.55745	14.2298	0	167.2	28.4596	17.7873	10.6724	0	0	0	0	10.6724	0	3.55745	14.2298	0	64.0342	7.11491	7.11491	3.55745	28.4596	10.6724	3.55745	14.2298	0	17.7873	0	0	3.55745	0	0	17.7873	0	3.55745	0	0	0	0	0	3.55745	0	0	0	3.55745
1032	AGTGTTGAGGAGGGTG-1_4	3.60101	0	169.247	10.803	5.40151	5.40151	0	117.033	9.00252	1.8005	1.8005	0	0	10.803	1.8005	1.8005	0	10.803	30.6086	0	81.0227	7.20202	10.803	0	9.00252	7.20202	10.803	7.20202	1.8005	5.40151	10.803	0	12.6035	10.803	0	34.2096	1.8005	16.2045	0	0	3.60101	0	0	0	0	0	1.8005	0
1033	AGTTCGATCCTCACCA-1_4	0	0	120.283	18.8679	2.35849	11.7925	0	91.9811	2.35849	14.1509	0	0	2.35849	16.5094	2.35849	7.07547	4.71698	0	37.7358	4.71698	37.7358	4.71698	4.71698	0	54.2453	0	4.71698	14.1509	4.71698	2.35849	0	0	7.07547	2.35849	0	28.3019	0	11.7925	0	0	2.35849	0	0	0	0	0	4.71698	4.71698
1034	ATCGGATTCGGACGTC-1_4	10.2749	2.56871	161.829	35.962	2.56871	20.5497	0	141.279	0	38.5307	2.56871	0	17.981	10.2749	5.13743	38.5307	10.2749	0	30.8246	0	71.924	2.56871	23.1184	0	23.1184	10.2749	2.56871	20.5497	5.13743	15.4123	0	0	10.2749	0	0	69.3553	10.2749	15.4123	0	0	2.56871	0	0	0	0	0	5.13743	7.70614
1035	ATCTCTAGTTGAGGAC-1_4	7.39098	0	273.466	44.3459	7.39098	7.39098	0	177.384	0	36.9549	0	0	14.782	0	0	14.782	0	0	36.9549	0	66.5188	22.1729	22.1729	0	29.5639	22.1729	22.1729	0	0	22.1729	0	7.39098	7.39098	0	0	81.3008	0	14.782	0	0	7.39098	0	0	0	0	0	0	0
1036	ATGCCTCCATTGAGCT-1_4	25.8065	0	188.018	14.7465	9.21659	27.6498	0	252.535	0	22.1198	7.37327	1.84332	0	18.4332	1.84332	1.84332	0	3.68664	29.4931	0	68.2028	5.52995	11.0599	0	20.2765	12.9032	1.84332	18.4332	1.84332	5.52995	1.84332	1.84332	9.21659	3.68664	0	29.4931	0	22.1198	0	0	11.0599	0	0	3.68664	0	0	7.37327	3.68664
1037	ATGGGAGGTTGTGGAG-1_4	5.38648	0	113.116	8.07972	8.07972	32.3189	0	177.754	8.07972	32.3189	0	2.69324	2.69324	0	5.38648	24.2392	8.07972	5.38648	45.7851	0	70.0242	2.69324	16.1594	5.38648	40.3986	8.07972	0	18.8527	0	16.1594	2.69324	0	8.07972	8.07972	0	35.0121	0	2.69324	0	0	5.38648	0	0	0	0	0	0	0
1038	ATGGGTTTCACCGGGT-1_4	20.5152	0	152.724	13.6768	4.55892	15.9562	0	100.296	11.3973	15.9562	2.27946	0	2.27946	2.27946	0	13.6768	0	4.55892	31.9125	4.55892	66.1044	4.55892	2.27946	0	36.4714	13.6768	4.55892	11.3973	0	0	0	0	4.55892	2.27946	0	13.6768	0	4.55892	0	0	0	0	0	0	0	2.27946	0	0
1039	ATTCAGGCAACCAACT-1_4	10.1678	0	86.426	25.4194	5.08388	25.4194	2.54194	180.478	22.8775	12.7097	2.54194	0	2.54194	15.2517	0	0	0	0	40.6711	2.54194	25.4194	2.54194	15.2517	0	25.4194	5.08388	7.62583	2.54194	5.08388	12.7097	0	0	5.08388	0	0	40.6711	0	5.08388	0	0	12.7097	2.54194	0	0	0	0	2.54194	0
1040	ATTCTACTCAAGAGGC-1_4	0	0	166.171	17.3611	2.48016	24.8016	0	158.73	7.44048	4.96032	7.44048	2.48016	0	19.8413	0	7.44048	7.44048	2.48016	27.2817	0	64.4841	0	4.96032	0	27.2817	0	0	0	2.48016	9.92063	2.48016	0	4.96032	4.96032	0	22.3214	0	7.44048	0	2.48016	0	0	0	2.48016	0	0	4.96032	0
1041	CAACAACTCCACAGGC-1_4	24.3784	1.62522	157.647	9.75134	8.12612	16.2522	0	130.018	16.2522	16.2522	4.87567	0	0	1.62522	0	4.87567	0	3.25045	40.6306	0	78.0107	8.12612	0	0	43.881	13.0018	3.25045	3.25045	0	0	1.62522	0	3.25045	1.62522	1.62522	16.2522	0	0	0	1.62522	0	0	0	0	0	0	0	1.62522
1042	CAACCTCAGTTGTACC-1_4	9.5057	0	164.766	15.8428	3.16857	15.8428	0	123.574	28.5171	9.5057	3.16857	0	0	9.5057	6.33714	28.5171	0	3.16857	28.5171	9.5057	63.3714	3.16857	12.6743	3.16857	47.5285	9.5057	9.5057	12.6743	3.16857	25.3485	3.16857	0	15.8428	3.16857	0	50.6971	0	15.8428	0	0	0	0	0	0	0	0	6.33714	0
1043	CAAGCTAGTAGACTGG-1_4	0	0	130.427	21.4401	0	16.08	0	164.374	0	53.6001	0	10.72	3.57334	14.2934	3.57334	0	3.57334	1.78667	28.5867	0	58.9602	0	16.08	3.57334	35.7334	8.93336	5.36001	8.93336	0	5.36001	0	1.78667	7.14669	5.36001	0	39.3068	1.78667	19.6534	0	0	12.5067	0	1.78667	3.57334	0	0	3.57334	0
1044	CAAGGGATCTGCTTAT-1_4	8.31255	0	58.1879	20.7814	4.15628	4.15628	0	149.626	16.6251	4.15628	4.15628	0	0	4.15628	0	20.7814	0	8.31255	16.6251	0	49.8753	0	0	0	12.4688	0	0	12.4688	0	12.4688	4.15628	0	0	4.15628	0	20.7814	0	4.15628	0	0	0	0	0	8.31255	0	0	0	0
1045	CACAACACATACTTTC-1_4	19.7563	0	108.66	26.3418	3.29272	36.22	0	141.587	9.87817	42.8054	16.4636	0	9.87817	46.0981	0	0	16.4636	3.29272	19.7563	0	42.8054	26.3418	23.0491	0	59.269	9.87817	16.4636	19.7563	9.87817	13.1709	3.29272	0	13.1709	3.29272	0	32.9272	6.58545	3.29272	0	0	16.4636	0	0	0	0	0	6.58545	3.29272
1046	CACATGAAGTGATTCC-1_4	1.42714	0	151.277	18.5529	7.13572	11.4172	1.42714	165.549	24.2615	5.70858	1.42714	0	5.70858	2.85429	0	11.4172	1.42714	2.85429	24.2615	0	71.3572	5.70858	12.8443	1.42714	12.8443	17.1257	12.8443	4.28143	5.70858	8.56287	4.28143	0	4.28143	0	0	37.1058	1.42714	11.4172	0	0	5.70858	0	0	1.42714	0	0	2.85429	1.42714
1047	CACTTCGTCCTACGAA-1_4	0	0	165.81	9.9486	4.9743	16.581	1.6581	227.16	8.2905	3.3162	3.3162	0	1.6581	4.9743	1.6581	3.3162	1.6581	4.9743	56.3754	0	56.3754	3.3162	6.6324	0	19.8972	13.2648	1.6581	3.3162	0	11.6067	0	0	1.6581	1.6581	0	23.2134	4.9743	6.6324	0	0	4.9743	0	1.6581	0	0	0	1.6581	1.6581
1048	CAGCAATCAGAGTCTT-1_4	16.239	0	133.16	12.9912	0	19.4868	0	110.425	3.24781	12.9912	0	3.24781	0	0	0	25.9825	3.24781	12.9912	22.7347	3.24781	61.7083	3.24781	3.24781	0	3.24781	6.49562	0	6.49562	0	0	0	0	6.49562	0	0	16.239	0	12.9912	0	0	0	0	0	3.24781	0	0	0	6.49562
1049	CAGGCCATCGTCAACA-1_4	37.1134	0	152.577	6.18557	2.06186	16.4948	2.06186	160.825	0	2.06186	0	0	0	0	2.06186	2.06186	6.18557	10.3093	65.9794	0	80.4124	2.06186	22.6804	0	16.4948	8.24742	8.24742	2.06186	0	8.24742	4.12371	0	4.12371	0	0	30.9278	6.18557	10.3093	0	0	14.433	0	0	0	0	0	8.24742	0
1050	CAGGGCTGTGACTCTA-1_4	13.0421	0	97.8155	16.3026	0	22.8236	0	110.858	0	0	6.52103	0	6.52103	22.8236	0	9.78155	0	16.3026	9.78155	0	45.6472	0	0	0	19.5631	3.26052	6.52103	0	0	3.26052	0	0	6.52103	6.52103	0	6.52103	0	3.26052	0	0	0	0	0	3.26052	0	0	3.26052	0
1051	CAGTGCGTCCCTCATG-1_4	3.30907	0	162.144	21.5089	8.27267	11.5817	3.30907	201.853	0	11.5817	1.65453	0	3.30907	1.65453	0	16.5453	3.30907	1.65453	62.8723	1.65453	89.3448	3.30907	8.27267	1.65453	18.1999	16.5453	1.65453	1.65453	3.30907	13.2363	0	0	4.9636	3.30907	0	38.0543	0	4.9636	0	0	0	0	0	0	0	0	0	3.30907
1052	CATCCACCATGAAGGC-1_4	18.2899	0	157.75	9.14495	9.14495	11.4312	0	201.189	22.8624	4.57247	2.28624	0	2.28624	0	0	0	0	0	45.7247	0	64.0146	16.0037	0	4.57247	32.0073	9.14495	4.57247	6.85871	2.28624	16.0037	2.28624	0	9.14495	4.57247	0	34.2936	0	4.57247	0	0	0	0	0	0	0	0	2.28624	4.57247
1053	CATCCCACAGTCGGAA-1_4	18.7834	0	164.716	30.3424	7.22439	31.7873	0	209.507	2.88976	21.6732	13.0039	1.44488	4.33463	11.559	1.44488	14.4488	8.66927	8.66927	46.2361	1.44488	86.6927	7.22439	13.0039	7.22439	20.2283	11.559	5.77951	10.1141	1.44488	2.88976	0	0	13.0039	7.22439	0	31.7873	0	24.5629	0	0	1.44488	0	0	4.33463	0	0	1.44488	0
1054	CATGAGTGTAGCCAGA-1_4	31.4726	0	167.302	14.9081	4.96936	23.1903	3.3129	231.903	8.28226	18.221	3.3129	0	18.221	26.5032	1.65645	14.9081	1.65645	8.28226	46.3807	13.2516	61.2887	1.65645	28.1597	1.65645	36.4419	26.5032	9.93871	1.65645	0	6.62581	1.65645	0	11.5952	8.28226	0	41.4113	3.3129	1.65645	0	0	0	0	0	0	0	0	4.96936	0
1055	CATTCATAGATGTAGT-1_4	13.8825	0	185.099	16.9675	12.34	21.5949	0	191.269	20.0524	41.6474	1.5425	4.62749	0	27.7649	0	20.0524	6.16998	9.25497	49.3599	0	64.7848	6.16998	10.7975	3.08499	27.7649	29.3074	9.25497	13.8825	3.08499	6.16998	4.62749	0	6.16998	1.5425	0	38.5624	0	9.25497	0	1.5425	3.08499	0	0	1.5425	0	1.5425	0	7.71248
1056	CCACAAAAGATACATG-1_4	0	0	135.471	16.5883	0	8.29417	0	218.413	0	5.52944	0	0	0	16.5883	2.76472	11.0589	0	8.29417	38.7061	2.76472	58.0592	0	8.29417	0	8.29417	16.5883	0	5.52944	0	0	0	2.76472	2.76472	2.76472	0	27.6472	2.76472	8.29417	0	0	0	0	2.76472	0	0	0	0	0
1057	CCATAAGCACGGCCAT-1_4	5.59441	0	131.469	19.5804	2.7972	8.39161	0	114.685	2.7972	2.7972	0	2.7972	0	16.7832	0	0	5.59441	5.59441	19.5804	0	44.7552	0	8.39161	0	19.5804	2.7972	2.7972	13.986	0	2.7972	0	0	5.59441	2.7972	0	33.5664	5.59441	13.986	0	0	0	0	0	2.7972	0	0	0	0
1058	CCATAAGCATACCAGT-1_4	26.3105	0	192.269	46.5493	12.1433	22.2627	0	226.675	8.09553	40.4776	10.1194	0	6.07165	24.2866	8.09553	20.2388	22.2627	8.09553	38.4538	6.07165	64.7642	8.09553	10.1194	0	36.4299	20.2388	12.1433	10.1194	0	14.1672	6.07165	14.1672	14.1672	6.07165	2.02388	36.4299	10.1194	8.09553	0	0	14.1672	0	0	0	0	0	6.07165	4.04776
1059	CCCGAAGGTACACTCA-1_4	6.77966	0	108.475	11.2994	4.51977	0	0	58.7571	15.8192	4.51977	0	0	4.51977	2.25989	0	6.77966	0	4.51977	27.1186	0	74.5763	2.25989	0	0	27.1186	13.5593	2.25989	0	2.25989	4.51977	0	0	0	0	0	13.5593	0	20.339	0	0	0	0	0	0	0	0	0	0
1060	CCCGGAATCGCTTACC-1_4	4.17827	0	133.705	22.2841	18.1058	26.4624	0	174.095	16.7131	19.4986	5.57103	1.39276	0	6.96379	1.39276	5.57103	4.17827	2.78552	41.7827	4.17827	58.4958	2.78552	2.78552	1.39276	33.4262	18.1058	8.35655	6.96379	0	5.57103	0	0	1.39276	4.17827	0	29.2479	0	2.78552	0	1.39276	1.39276	0	0	1.39276	0	0	2.78552	0
1061	CCCTAACGTTTCACAG-1_4	0	0	195.756	16.4501	0	4.93502	0	194.111	3.29001	13.1601	6.58003	1.64501	1.64501	13.1601	0	0	0	1.64501	54.2852	0	108.57	3.29001	3.29001	1.64501	46.0602	4.93502	14.8051	14.8051	4.93502	8.22504	3.29001	0	8.22504	4.93502	0	41.1252	3.29001	13.1601	0	0	8.22504	0	0	1.64501	0	0	1.64501	0
1062	CCCTCTCAGCACCGAA-1_4	15.4919	0	118.125	3.87297	3.87297	25.1743	0	112.316	0	7.74593	3.87297	0	0	3.87297	0	3.87297	1.93648	7.74593	42.6026	0	56.158	0	1.93648	0	27.1108	11.6189	3.87297	1.93648	0	19.3648	0	0	9.68242	0	0	21.3013	0	9.68242	0	0	0	0	0	0	0	0	1.93648	0
1063	CCGCAAGCATGCCGCA-1_4	17.1821	0	159.548	24.5459	9.81836	0	0	122.73	29.4551	9.81836	0	2.45459	0	4.90918	2.45459	9.81836	0	4.90918	31.9097	7.36377	58.9102	0	4.90918	0	12.273	2.45459	7.36377	12.273	4.90918	12.273	0	0	4.90918	9.81836	2.45459	29.4551	0	0	0	0	0	0	0	0	2.45459	0	2.45459	2.45459
1064	CCGGACATCACGACTA-1_4	0	0	209.177	2.24921	2.24921	38.2366	0	204.678	17.9937	26.9906	2.24921	0	20.2429	11.2461	2.24921	0	15.7445	2.24921	47.2335	0	105.713	15.7445	15.7445	0	31.489	2.24921	8.99685	11.2461	2.24921	29.2398	4.49843	0	13.4953	2.24921	0	47.2335	0	8.99685	0	0	2.24921	0	0	0	0	0	2.24921	0
1065	CCGGTAGAGTCATGAA-1_4	4.0992	0	145.522	8.1984	12.2976	32.7936	2.0496	168.067	34.8432	63.5376	4.0992	0	10.248	34.8432	6.1488	34.8432	16.3968	2.0496	14.3472	0	63.5376	20.496	12.2976	8.1984	36.8928	28.6944	10.248	2.0496	8.1984	6.1488	0	0	12.2976	4.0992	4.0992	30.744	0	12.2976	0	0	4.0992	0	0	2.0496	0	0	0	2.0496
1066	CCTCACACAACAAGTA-1_4	25.2398	0	183.409	11.7786	5.04796	25.2398	1.68265	168.265	38.701	3.3653	3.3653	0	1.68265	3.3653	0	10.0959	0	0	48.7969	0	68.9887	1.68265	5.04796	0	37.0183	13.4612	0	11.7786	0	10.0959	0	0	1.68265	3.3653	0	21.8745	0	3.3653	0	0	1.68265	0	0	0	0	0	1.68265	0
1067	CCTCATGCAGCTCGGT-1_4	11.048	0	197.285	11.048	0	18.9394	0	132.576	20.5177	12.6263	0	0	0	3.15657	0	6.31313	0	1.57828	48.9268	1.57828	67.8662	0	4.73485	0	28.4091	6.31313	1.57828	1.57828	0	4.73485	0	0	6.31313	3.15657	0	20.5177	0	6.31313	0	1.57828	0	0	1.57828	1.57828	0	0	0	0
1068	CCTTTGGGTACACGTT-1_4	14.742	0	132.678	4.914	9.82801	49.14	2.457	176.904	19.656	7.37101	2.457	2.457	4.914	0	0	4.914	12.285	7.37101	29.484	0	49.14	9.82801	4.914	0	31.941	9.82801	9.82801	7.37101	0	14.742	0	2.457	17.199	19.656	0	41.769	0	14.742	0	2.457	0	0	0	2.457	0	0	0	9.82801
1069	CGAAGGAAGGTTGGAC-1_4	0	0	180.356	10.8648	6.5189	4.34594	0	130.378	0	15.2108	0	0	0	19.5567	2.17297	0	0	8.69187	45.6323	0	73.8809	0	8.69187	0	19.5567	8.69187	4.34594	2.17297	2.17297	13.0378	0	0	6.5189	0	0	30.4216	2.17297	13.0378	0	0	4.34594	0	0	0	0	0	4.34594	0
1070	CGCAGGTTCCGACAGC-1_4	0	0	95.8773	3.19591	0	15.9795	0	47.9386	0	0	3.19591	0	3.19591	0	0	0	0	19.1755	19.1755	0	28.7632	0	6.39182	0	28.7632	6.39182	0	0	0	12.7836	0	0	6.39182	3.19591	0	15.9795	0	3.19591	0	0	0	0	3.19591	0	0	0	0	0
1071	CGCATAAGTGCAACAG-1_4	3.26691	0	179.68	0	0	9.80072	0	127.409	9.80072	0	3.26691	0	3.26691	3.26691	0	0	0	3.26691	32.6691	0	88.2065	9.80072	0	0	3.26691	0	0	0	0	3.26691	0	0	3.26691	0	0	16.3345	3.26691	3.26691	0	3.26691	0	0	0	0	0	0	0	3.26691
1072	CGGAATTAGCGATGAC-1_4	0	0	166.352	15.1229	3.78072	26.465	0	136.106	11.3422	7.56144	3.78072	3.78072	0	26.465	0	18.9036	0	3.78072	22.6843	0	71.8336	7.56144	15.1229	3.78072	22.6843	15.1229	11.3422	0	7.56144	11.3422	0	0	0	3.78072	0	49.1493	0	7.56144	0	0	7.56144	0	0	3.78072	0	0	0	0
1073	CGGACACCACGTAGAG-1_4	20.0234	1.66861	160.187	36.7095	16.6861	13.3489	1.66861	313.699	0	26.6978	8.34307	0	13.3489	15.0175	1.66861	5.00584	5.00584	3.33723	46.7212	23.3606	103.454	5.00584	31.7037	0	58.4015	6.67445	10.0117	11.6803	5.00584	10.0117	6.67445	3.33723	6.67445	6.67445	0	30.035	5.00584	8.34307	0	1.66861	0	0	0	0	0	0	1.66861	0
1074	CGGAGAATCGCAGATT-1_4	16.835	0	0	4.81	7.21501	2.405	0	81.7701	9.62001	31.265	2.405	0	0	0	0	2.405	2.405	2.405	26.455	0	64.9351	7.21501	0	0	48.1	2.405	0	4.81	0	28.86	0	0	2.405	7.21501	0	33.67	2.405	19.24	0	0	12.025	0	0	0	0	0	0	0
1075	CGGGTCATCTGCTGAA-1_4	15.3669	0	182.482	15.3669	13.446	23.0503	3.84172	155.59	5.76258	19.2086	3.84172	0	0	13.446	5.76258	26.892	1.92086	0	30.7338	9.6043	67.2301	3.84172	3.84172	0	24.9712	11.5252	3.84172	9.6043	1.92086	11.5252	0	0	9.6043	5.76258	0	34.5755	1.92086	5.76258	0	3.84172	0	0	0	3.84172	0	0	5.76258	1.92086
1076	CGGGTGTCAATTGAGA-1_4	13.9243	0	185.658	18.5658	25.528	39.4523	0	143.885	13.9243	16.2451	0	0	6.96217	18.5658	4.64145	0	2.32072	0	20.8865	2.32072	60.3388	2.32072	20.8865	6.96217	25.528	4.64145	16.2451	11.6036	0	4.64145	0	0	4.64145	0	0	41.773	4.64145	2.32072	0	0	4.64145	0	0	0	0	0	2.32072	2.32072
1077	CGTAAGTGTAGCTTTG-1_4	13.0081	0	117.073	0	3.25203	13.0081	0	104.065	9.7561	3.25203	0	0	0	3.25203	3.25203	0	3.25203	0	19.5122	0	42.2764	3.25203	0	3.25203	19.5122	0	3.25203	3.25203	0	29.2683	0	3.25203	9.7561	0	0	16.2602	0	0	0	0	3.25203	0	3.25203	0	0	0	3.25203	13.0081
1078	CGTAATGTCTGAGAAA-1_4	0	0	142.772	32.7186	26.7698	23.7954	0	124.926	0	0	2.97442	0	5.94884	14.8721	5.94884	17.8465	5.94884	0	44.6163	0	41.6419	2.97442	8.92326	2.97442	26.7698	5.94884	2.97442	11.8977	0	5.94884	2.97442	0	23.7954	0	0	38.6675	14.8721	8.92326	0	2.97442	0	0	0	0	0	0	0	5.94884
1079	CGTTGGGGTAGGGAGG-1_4	52.5701	2.92056	183.995	8.76168	29.2056	43.8084	5.84112	183.995	0	49.6495	2.92056	11.6822	14.6028	55.4907	11.6822	29.2056	43.8084	2.92056	43.8084	0	29.2056	5.84112	23.3645	11.6822	46.729	26.285	8.76168	20.4439	2.92056	17.5234	17.5234	0	17.5234	0	11.6822	49.6495	5.84112	14.6028	0	0	14.6028	0	0	5.84112	0	0	5.84112	0
1080	CGTTGGGTCGGAACTT-1_4	11.9439	0	152.284	59.7193	0	38.8176	0	143.326	35.8316	83.607	5.97193	17.9158	23.8877	29.8597	2.98597	50.7614	5.97193	17.9158	23.8877	2.98597	35.8316	5.97193	20.9018	11.9439	44.7895	14.9298	2.98597	17.9158	11.9439	8.9579	14.9298	0	17.9158	14.9298	0	32.8456	5.97193	14.9298	0	2.98597	0	0	0	0	0	0	2.98597	5.97193
1081	CTAGGTAAGCTGCCAC-1_4	12.374	0	113.134	1.76772	0	30.0513	0	219.197	14.1418	8.83861	3.53544	0	0	0	1.76772	5.30316	0	0	47.7285	0	72.4766	3.53544	0	0	33.5867	7.07089	0	3.53544	1.76772	7.07089	1.76772	0	0	0	0	22.9804	0	1.76772	0	0	1.76772	0	0	0	0	0	0	3.53544
1082	CTATCCGCAAATCCCA-1_4	4.53309	0	63.4633	4.53309	4.53309	0	0	113.327	9.06618	4.53309	0	0	9.06618	9.06618	0	13.5993	0	0	18.1324	0	36.2647	0	9.06618	0	18.1324	4.53309	0	0	0	4.53309	4.53309	0	0	0	0	31.7316	0	4.53309	0	0	0	0	0	0	0	0	0	0
1083	CTCATCGTCCGTCACT-1_4	5.22057	0	219.264	10.4411	20.8823	10.4411	0	200.992	0	15.6617	2.61028	5.22057	0	5.22057	0	0	0	13.0514	46.9851	0	62.6468	2.61028	15.6617	5.22057	26.1028	7.83085	2.61028	15.6617	0	15.6617	0	0	10.4411	2.61028	0	36.544	0	13.0514	0	0	0	0	0	0	0	0	0	0
1084	CTCCAACCAGCACAAG-1_4	16.1101	0	146.456	13.181	14.6456	20.5038	0	171.353	39.5431	8.78735	17.5747	0	1.46456	1.46456	4.39367	13.181	1.46456	4.39367	42.4722	4.39367	58.5823	2.92912	4.39367	2.92912	42.4722	0	0	2.92912	0	11.7165	0	0	5.85823	0	4.39367	23.4329	0	4.39367	0	0	4.39367	0	0	0	0	0	4.39367	4.39367
1085	CTCCATGTCCAAGGGA-1_4	15.9308	0	118.343	18.2066	11.3792	22.7583	0	154.756	22.7583	40.965	6.82749	4.55166	2.27583	11.3792	11.3792	18.2066	0	2.27583	27.31	15.9308	84.2057	4.55166	20.4825	2.27583	43.2408	15.9308	2.27583	11.3792	4.55166	6.82749	4.55166	0	6.82749	9.10332	0	27.31	0	22.7583	0	0	0	0	0	0	0	0	0	0
1086	CTCCCAAAGATAACAC-1_4	0	0	180.802	23.0112	3.28731	23.0112	6.57462	197.239	13.1492	32.8731	0	6.57462	0	16.4366	0	19.7239	9.86193	9.86193	29.5858	0	26.2985	6.57462	16.4366	3.28731	52.597	16.4366	9.86193	13.1492	3.28731	0	0	0	16.4366	3.28731	0	42.735	3.28731	6.57462	0	0	0	0	0	0	0	0	0	0
1087	CTCCTTTAGAGGGCGA-1_4	17.7659	0	111.037	22.2074	8.88297	28.8696	0	82.1674	0	6.66223	2.22074	0	11.1037	11.1037	0	8.88297	0	4.44148	28.8696	0	51.0771	4.44148	17.7659	0	19.9867	11.1037	8.88297	13.3245	6.66223	0	2.22074	0	0	4.44148	0	31.0904	0	2.22074	0	0	4.44148	0	0	0	0	0	0	0
1088	CTCTCAGAGTTAGTAG-1_4	20.4429	0	143.101	17.0358	0	6.81431	0	180.579	13.6286	20.4429	6.81431	0	3.40716	10.2215	3.40716	3.40716	0	0	44.293	0	61.3288	0	6.81431	0	17.0358	10.2215	3.40716	3.40716	0	17.0358	0	0	13.6286	0	0	37.4787	0	10.2215	0	0	0	0	0	3.40716	0	0	3.40716	3.40716
1089	CTCTCAGTCAATCTTC-1_4	10.6364	0	170.183	19.5001	12.4091	35.4547	1.77274	200.319	17.7274	12.4091	0	0	1.77274	8.86368	0	15.9546	0	3.54547	28.3638	0	74.4549	5.31821	7.09094	0	31.9092	15.9546	5.31821	1.77274	1.77274	5.31821	3.54547	0	14.1819	5.31821	0	31.9092	1.77274	7.09094	0	0	7.09094	0	0	0	0	0	3.54547	3.54547
1090	CTGCCATAGACCAAGC-1_4	0	0	201.697	18.8501	9.42507	5.65504	0	196.041	26.3902	9.42507	1.88501	0	3.77003	7.54006	3.77003	3.77003	0	0	52.7804	3.77003	101.791	3.77003	5.65504	1.88501	26.3902	9.42507	5.65504	11.3101	1.88501	16.9651	1.88501	0	5.65504	0	0	32.0452	0	7.54006	0	0	1.88501	13.1951	1.88501	1.88501	0	0	0	0
1091	CTGTGGGTCTGACCCT-1_4	0	0	111.81	0	0	0	0	209.644	20.9644	0	0	6.98812	0	27.9525	0	13.9762	0	0	41.9287	0	41.9287	0	0	0	20.9644	0	0	6.98812	0	0	0	0	0	0	0	13.9762	0	6.98812	0	0	0	0	0	0	0	0	0	0
1092	CTTCTCTGTTGGTGTT-1_4	26.6525	0	106.61	15.9915	0	5.33049	5.33049	85.2878	15.9915	15.9915	5.33049	0	0	37.3134	0	0	0	10.661	15.9915	0	53.3049	0	5.33049	0	26.6525	0	0	0	0	37.3134	5.33049	0	0	5.33049	0	26.6525	0	10.661	0	5.33049	0	0	0	0	0	0	5.33049	5.33049
1093	GAACACTAGAAATCCA-1_4	2.35627	0	106.032	4.71254	0	18.8501	0	110.745	2.35627	0	0	0	4.71254	2.35627	0	0	0	0	47.1254	0	70.688	2.35627	4.71254	0	18.8501	4.71254	2.35627	4.71254	0	2.35627	0	0	2.35627	2.35627	0	25.9189	0	2.35627	0	0	0	0	0	2.35627	0	0	0	4.71254
1094	GAACACTTCTACTGAG-1_4	0	0	159.525	28.1514	3.12793	21.8955	3.12793	181.42	3.12793	28.1514	0	6.25586	6.25586	25.0235	3.12793	3.12793	3.12793	0	18.7676	0	56.3028	12.5117	9.3838	3.12793	40.6631	3.12793	6.25586	3.12793	0	12.5117	0	0	6.25586	0	0	40.6631	6.25586	3.12793	0	0	0	0	0	3.12793	0	0	3.12793	3.12793
1095	GAACGTTAGGTTTGAA-1_4	7.85752	0	125.72	13.0959	2.61917	5.23834	0	120.482	7.85752	23.5726	2.61917	0	2.61917	18.3342	0	28.8109	0	7.85752	18.3342	7.85752	36.6684	0	7.85752	0	28.8109	2.61917	0	7.85752	13.0959	10.4767	0	0	5.23834	0	0	18.3342	0	5.23834	0	0	2.61917	0	0	0	0	0	7.85752	5.23834
1096	GAAGAATTCAGCACCG-1_4	7.44786	0	188.679	17.3784	4.96524	14.8957	0	176.266	0	37.2393	2.48262	0	2.48262	19.861	0	24.8262	0	12.4131	2.48262	0	59.5829	2.48262	7.44786	4.96524	22.3436	24.8262	0	2.48262	2.48262	2.48262	0	0	4.96524	0	0	44.6872	0	4.96524	0	0	0	0	0	0	0	0	2.48262	12.4131
1097	GAAGTAAAGGGCAACT-1_4	10.6129	0	132.661	5.30645	2.65322	29.1855	2.65322	119.395	0	10.6129	2.65322	0	0	7.95967	5.30645	0	5.30645	0	31.8387	10.6129	45.1048	0	2.65322	0	15.9193	5.30645	10.6129	2.65322	0	21.2258	0	0	5.30645	0	0	31.8387	0	7.95967	0	0	2.65322	0	0	0	0	0	2.65322	0
1098	GACCAATTCCTGGCTT-1_4	0	0	118.745	16.9635	0	8.48176	0	76.3359	0	8.48176	0	0	0	16.9635	0	16.9635	0	0	16.9635	0	42.4088	0	8.48176	0	16.9635	0	0	0	0	0	0	0	8.48176	16.9635	16.9635	8.48176	0	0	0	0	0	0	0	0	0	0	0	0
1099	GACCCAGCAGCTATTG-1_4	3.6704	0	154.157	3.6704	0	27.528	0	146.816	27.528	12.8464	1.8352	1.8352	5.5056	22.0224	0	20.1872	0	5.5056	20.1872	1.8352	34.8688	0	12.8464	0	29.3632	25.6928	5.5056	7.3408	1.8352	3.6704	1.8352	1.8352	1.8352	5.5056	0	34.8688	1.8352	3.6704	0	0	1.8352	0	0	0	0	0	1.8352	1.8352
1100	GACTTCCAGAATTGTG-1_4	25.7533	0	177.698	7.72599	12.8766	10.3013	0	149.369	18.0273	0	5.15066	0	2.57533	7.72599	0	2.57533	0	2.57533	23.178	0	41.2053	10.3013	5.15066	2.57533	12.8766	18.0273	2.57533	10.3013	0	12.8766	0	0	12.8766	0	0	56.6572	2.57533	12.8766	0	0	2.57533	0	0	0	0	0	2.57533	2.57533
1101	GACTTCCTCGTGGACC-1_4	1.86324	0	240.358	27.9486	7.45295	13.0427	0	219.862	39.128	46.581	3.72648	0	9.31619	27.9486	0	11.1794	5.58971	5.58971	24.2221	1.86324	76.3928	11.1794	14.9059	5.58971	22.3589	35.4015	9.31619	7.45295	11.1794	9.31619	0	0	11.1794	9.31619	0	67.0766	0	16.7691	0	0	3.72648	0	0	0	0	0	0	5.58971
1102	GAGATGGCACAGAAGC-1_4	7.8232	0	138.862	5.8674	0	17.6022	0	187.757	0	25.4254	5.8674	0	1.9558	13.6906	5.8674	7.8232	7.8232	1.9558	39.116	9.77899	58.674	0	3.9116	1.9558	23.4696	3.9116	1.9558	3.9116	0	13.6906	3.9116	0	1.9558	9.77899	0	21.5138	0	9.77899	0	0	11.7348	0	0	1.9558	0	0	7.8232	0
1103	GAGCTGCTCTCATAGG-1_4	0	0	214.177	0	3.79075	15.163	1.89538	100.455	7.5815	5.68613	7.5815	0	3.79075	17.0584	0	3.79075	7.5815	1.89538	26.5353	1.89538	58.7566	1.89538	11.3723	0	17.0584	17.0584	7.5815	0	0	13.2676	1.89538	0	1.89538	7.5815	0	32.2214	0	9.47688	0	0	1.89538	0	0	3.79075	0	0	1.89538	0
1104	GAGGCCTGTTCTTAGG-1_4	0	0	97.371	16.2285	3.2457	29.2113	0	178.513	0	0	3.2457	0	0	9.7371	0	22.7199	3.2457	0	29.2113	0	68.1597	0	3.2457	0	6.4914	0	0	3.2457	0	0	0	0	0	0	0	38.9484	0	0	0	0	0	0	0	0	0	0	0	0
1105	GAGTGTTCAAGGCTTT-1_4	34.8837	0	229.651	14.5349	20.3488	26.1628	5.81395	238.372	14.5349	23.2558	0	0	8.72093	17.4419	0	14.5349	0	20.3488	26.1628	2.90698	78.4884	5.81395	2.90698	2.90698	23.2558	23.2558	5.81395	2.90698	5.81395	20.3488	0	0	11.6279	5.81395	0	37.7907	0	8.72093	0	0	17.4419	0	0	2.90698	0	0	2.90698	2.90698
1106	GAGTTTGCACCTCGTT-1_4	37.7834	2.51889	153.652	10.0756	2.51889	25.1889	0	219.144	2.51889	17.6322	17.6322	5.03778	0	10.0756	0	0	0	10.0756	32.7456	0	88.1612	7.55668	15.1134	0	37.7834	5.03778	0	10.0756	2.51889	20.1511	0	0	7.55668	2.51889	0	52.8967	2.51889	7.55668	0	0	0	0	0	2.51889	0	0	0	0
1107	GATAGAACACGCGCTA-1_4	13.4641	0	146.182	23.0814	9.61723	25.0048	3.84689	146.182	19.2345	34.622	11.5407	0	0	7.69379	0	25.0048	3.84689	11.5407	28.8517	1.92345	75.0144	1.92345	11.5407	0	19.2345	13.4641	3.84689	3.84689	0	7.69379	1.92345	0	5.77034	1.92345	0	40.3924	0	5.77034	0	0	0	0	0	0	0	0	3.84689	0
1108	GATCACACATCACAGT-1_4	23.2897	0	161.572	8.73362	1.4556	14.556	0	148.472	24.7453	4.36681	1.4556	0	0	0	0	5.82242	0	7.27802	59.6798	0	66.9578	2.91121	5.82242	1.4556	42.2125	5.82242	0	5.82242	0	0	0	0	2.91121	1.4556	0	16.0116	1.4556	7.27802	0	0	0	0	0	0	0	0	1.4556	0
1109	GATCGTAAGATAGCTA-1_4	11.1753	0	156.454	7.45018	1.86254	18.6254	0	139.691	0	7.45018	1.86254	0	0	3.72509	0	16.7629	7.45018	3.72509	26.0756	0	67.0516	1.86254	7.45018	1.86254	39.1134	9.31272	1.86254	1.86254	0	7.45018	0	0	0	1.86254	0	29.8007	0	3.72509	0	1.86254	1.86254	0	0	0	0	0	0	1.86254
1110	GATTCGACAGGTATGG-1_4	14.7102	0	152.986	20.5943	14.7102	17.6523	0	211.827	0	17.6523	2.94204	2.94204	2.94204	0	0	41.1886	14.7102	0	73.551	2.94204	73.551	2.94204	14.7102	0	35.3045	0	2.94204	11.7682	0	0	0	0	5.88408	0	0	55.8988	2.94204	11.7682	0	0	0	0	0	2.94204	0	0	0	0
1111	GATTCTTTCCAACTGA-1_4	18.0357	0	159.042	13.1169	0	3.27923	0	162.322	16.3961	21.315	0	0	3.27923	11.4773	0	14.7565	3.27923	1.63961	34.4319	0	54.1072	0	13.1169	1.63961	24.5942	4.91884	4.91884	4.91884	0	9.83768	1.63961	0	3.27923	1.63961	1.63961	34.4319	0	9.83768	0	0	0	0	0	0	0	0	3.27923	1.63961
1112	GATTTCTTCACGATAC-1_4	3.86997	0	92.8793	0	0	3.86997	0	208.978	11.6099	0	0	0	0	0	0	3.86997	0	3.86997	3.86997	0	58.0495	0	0	0	19.3498	0	0	0	0	19.3498	0	0	3.86997	0	0	23.2198	0	3.86997	0	0	0	0	0	0	0	0	0	3.86997
1113	GCACTAAGTGACCGTC-1_4	15.2827	0	152.827	5.09424	15.2827	15.2827	0	259.806	25.4712	0	0	0	0	20.377	0	0	0	10.1885	20.377	0	61.1309	5.09424	0	0	30.5655	5.09424	0	0	0	10.1885	5.09424	0	5.09424	0	0	30.5655	0	0	0	0	0	0	0	0	0	0	0	0
1114	GCAGTTACAAGAGTGC-1_4	0	0	155.345	21.0637	2.63296	26.3296	0	123.749	0	13.1648	2.63296	0	0	5.26593	0	7.89889	5.26593	5.26593	21.0637	7.89889	57.9252	2.63296	7.89889	0	39.4945	13.1648	5.26593	13.1648	2.63296	5.26593	10.5319	0	10.5319	2.63296	2.63296	34.2285	10.5319	13.1648	0	0	2.63296	0	0	0	0	0	2.63296	0
1115	GCATTAGTCATTGTGG-1_4	16.3547	0	276.213	41.7954	9.08595	23.6235	0	190.805	0	1.81719	0	0	1.81719	43.6126	5.45157	0	5.45157	12.7203	32.7094	0	49.0641	5.45157	10.9031	10.9031	45.4298	5.45157	0	9.08595	3.63438	1.81719	5.45157	0	16.3547	1.81719	0	58.1501	9.08595	16.3547	0	0	9.08595	0	0	0	0	0	5.45157	0
1116	GCCAGCAAGTCGTCTA-1_4	0	0	94.1347	25.344	7.24113	25.344	0	199.131	18.1028	36.2056	0	0	0	10.8617	0	3.62056	0	7.24113	10.8617	0	68.7907	3.62056	21.7234	3.62056	43.4468	14.4823	7.24113	3.62056	21.7234	10.8617	10.8617	3.62056	7.24113	0	0	36.2056	3.62056	3.62056	0	0	0	0	0	0	0	0	0	3.62056
1117	GCCATGGCAGACACAG-1_4	15.3475	0	181.978	6.5775	8.77001	4.385	0	122.78	19.7325	0	2.1925	0	4.385	10.9625	4.385	10.9625	0	2.1925	26.31	0	63.5825	6.5775	4.385	0	28.5025	13.155	2.1925	0	0	8.77001	4.385	0	10.9625	0	0	26.31	0	13.155	0	0	0	0	0	0	0	0	6.5775	0
1118	GCCATGGGTTTCGTAG-1_4	13.3674	1.21521	159.193	24.3043	0	13.3674	0	172.56	4.86086	7.29129	3.64564	2.43043	4.86086	12.1521	1.21521	23.0891	4.86086	7.29129	25.5195	0	64.4064	4.86086	8.5065	2.43043	27.9499	3.64564	6.07607	10.9369	1.21521	4.86086	3.64564	0	2.43043	6.07607	1.21521	37.6716	1.21521	10.9369	0	0	2.43043	0	1.21521	0	0	0	0	1.21521
1119	GCCCAGAGTACTGCCG-1_4	0	0	148.198	0	3.36814	40.4176	0	53.8902	3.36814	0	3.36814	0	0	3.36814	0	3.36814	0	0	57.2583	0	80.8353	3.36814	0	3.36814	23.577	13.4725	6.73627	3.36814	0	3.36814	3.36814	0	0	0	0	30.3132	0	3.36814	0	3.36814	0	0	0	0	0	0	0	3.36814
1120	GCGATCGCAAGAATGT-1_4	19.084	0	155.057	7.15649	4.77099	11.9275	0	190.84	9.54198	7.15649	2.3855	0	0	14.313	0	0	4.77099	7.15649	54.8664	0	93.0344	0	11.9275	0	9.54198	16.6985	2.3855	7.15649	0	4.77099	0	0	4.77099	0	0	88.2634	4.77099	14.313	0	0	0	0	0	0	0	0	2.3855	0
1121	GCTACAAAGACGGTTG-1_4	21.5196	0	147.327	6.62142	3.31071	11.5875	0	183.744	46.3499	16.5536	6.62142	0	0	1.65536	0	4.96607	3.31071	1.65536	28.141	1.65536	66.2142	1.65536	13.2428	0	48.0053	14.8982	3.31071	0	1.65536	4.96607	0	0	11.5875	0	0	29.7964	0	11.5875	0	0	0	0	0	0	0	0	1.65536	0
1122	GCTTCACCAGAAGCTG-1_4	30.7338	0	180.561	7.68344	3.84172	34.5755	0	165.194	30.7338	0	0	0	0	3.84172	0	26.892	0	7.68344	26.892	0	30.7338	7.68344	0	3.84172	30.7338	3.84172	7.68344	7.68344	0	0	3.84172	0	11.5252	3.84172	0	23.0503	0	11.5252	0	0	11.5252	0	0	0	0	0	3.84172	3.84172
1123	GGAAGTGTCGTGTGGC-1_4	29.4768	0	140.015	29.4768	9.8256	19.6512	4.9128	132.646	14.7384	17.1948	2.4564	0	14.7384	9.8256	14.7384	27.0204	14.7384	4.9128	34.3896	2.4564	61.41	9.8256	12.282	0	54.0408	7.3692	9.8256	9.8256	2.4564	14.7384	4.9128	0	2.4564	7.3692	0	31.9332	2.4564	12.282	0	0	4.9128	0	0	0	0	0	7.3692	2.4564
1124	GGAATGGCATCTTAGG-1_4	10.4734	0	182.237	12.5681	20.9468	14.6628	0	171.764	25.1362	4.18936	4.18936	0	2.09468	12.5681	2.09468	4.18936	0	4.18936	43.9883	0	75.4085	4.18936	4.18936	0	12.5681	12.5681	0	4.18936	2.09468	6.28404	0	0	10.4734	0	0	35.6096	0	0	0	0	0	0	0	0	0	0	0	0
1125	GGAGATGGTGAGCGAT-1_4	32.6087	0	195.652	28.9855	14.4928	25.3623	7.24638	144.928	0	14.4928	10.8696	7.24638	0	25.3623	0	0	0	0	21.7391	3.62319	65.2174	14.4928	43.4783	0	61.5942	10.8696	3.62319	18.1159	10.8696	14.4928	0	0	3.62319	7.24638	0	39.8551	3.62319	7.24638	0	0	3.62319	0	3.62319	0	0	0	7.24638	3.62319
1126	GGCGTCATCTTCCAGC-1_4	35.7569	0	168.852	17.8784	5.95948	29.7974	0	164.879	25.8244	1.98649	1.98649	0	0	1.98649	3.97298	13.9054	0	0	33.7704	9.93246	59.5948	17.8784	5.95948	0	57.6083	19.8649	0	1.98649	0	9.93246	0	1.98649	3.97298	1.98649	0	21.8514	1.98649	5.95948	0	0	1.98649	0	0	1.98649	0	0	1.98649	0
1127	GGCTTGGTCCATCACC-1_4	32.2789	0	203.357	22.5952	16.1394	16.1394	0	125.888	0	0	3.22789	0	3.22789	19.3673	0	0	0	3.22789	38.7347	0	35.5068	0	6.45578	0	6.45578	9.68367	3.22789	3.22789	0	16.1394	0	6.45578	3.22789	3.22789	0	38.7347	0	6.45578	0	0	22.5952	0	0	0	0	0	6.45578	0
1128	GGCTTTCTCGGTTCAA-1_4	25.0836	0	158.863	25.0836	8.3612	11.1483	2.78707	170.011	13.9353	52.9543	0	2.78707	5.57414	41.806	0	39.019	8.3612	8.3612	22.2965	2.78707	13.9353	5.57414	22.2965	0	55.7414	11.1483	11.1483	19.5095	5.57414	16.7224	0	0	8.3612	25.0836	0	27.8707	2.78707	13.9353	0	0	5.57414	2.78707	0	0	0	0	8.3612	0
1129	GGGACAAGTCACGCTG-1_4	20.1005	3.35008	103.853	40.201	0	26.8007	3.35008	107.203	40.201	33.5008	3.35008	3.35008	3.35008	23.4506	0	46.9012	6.70017	16.7504	20.1005	13.4003	33.5008	0	16.7504	0	23.4506	20.1005	0	6.70017	6.70017	10.0503	6.70017	0	3.35008	10.0503	3.35008	23.4506	0	10.0503	0	3.35008	0	0	0	0	0	0	0	6.70017
1130	GGGATGACAAGGGTCA-1_4	36.5161	0	177.171	13.5245	12.172	14.8769	0	181.228	32.4588	21.6392	8.11469	1.35245	5.40979	4.05734	1.35245	6.76224	2.7049	2.7049	29.7539	0	64.9175	9.46714	13.5245	0	68.9748	12.172	6.76224	9.46714	1.35245	22.9916	0	0	6.76224	5.40979	0	32.4588	2.7049	4.05734	0	2.7049	5.40979	0	1.35245	0	0	0	0	0
1131	GGGCTACCAAACCACT-1_4	36.0231	0	129.683	25.2161	3.60231	32.4207	0	147.695	0	18.0115	14.4092	0	0	0	7.20461	3.60231	7.20461	3.60231	57.6369	3.60231	57.6369	18.0115	21.6138	3.60231	43.2277	14.4092	3.60231	3.60231	0	3.60231	0	0	14.4092	0	0	28.8184	0	7.20461	0	0	0	0	0	0	0	0	7.20461	3.60231
1132	GGGTATTAGGAGGGTG-1_4	42.3077	0	203.846	42.3077	11.5385	30.7692	0	303.846	38.4615	30.7692	0	0	0	42.3077	0	0	7.69231	3.84615	30.7692	7.69231	42.3077	3.84615	15.3846	3.84615	34.6154	15.3846	19.2308	3.84615	3.84615	3.84615	7.69231	0	11.5385	0	3.84615	38.4615	3.84615	7.69231	0	0	15.3846	0	0	0	0	0	0	0
1133	GGGTGAATCAGCGCGT-1_4	22.4215	0	144.494	12.4564	9.96512	7.47384	0	112.108	17.439	7.47384	4.98256	0	2.49128	0	0	0	0	0	39.8605	4.98256	62.282	0	2.49128	2.49128	22.4215	9.96512	2.49128	0	0	2.49128	0	2.49128	0	2.49128	0	27.4041	4.98256	4.98256	0	0	2.49128	0	0	4.98256	0	0	0	0
1134	GGGTGTCAGCCACAAG-1_4	7.45295	0	167.691	11.1794	18.6324	37.2648	1.86324	221.725	27.9486	3.72648	5.58971	0	0	13.0427	1.86324	0	0	3.72648	70.8031	3.72648	81.9825	5.58971	11.1794	0	22.3589	7.45295	0	5.58971	1.86324	5.58971	1.86324	1.86324	7.45295	0	0	48.4442	1.86324	22.3589	0	0	0	0	0	0	0	0	1.86324	5.58971
1135	GGTGTCGTCGGATAAA-1_4	0	0	139.077	13.5685	10.1764	37.3134	0	105.156	0	10.1764	6.78426	0	3.39213	0	0	40.7056	0	0	37.3134	3.39213	44.0977	0	3.39213	0	13.5685	3.39213	0	3.39213	0	13.5685	0	0	6.78426	3.39213	0	33.9213	0	3.39213	0	0	0	0	0	0	0	0	0	0
1136	GGTTCTCGTTCCGCAG-1_4	11.041	0	157.729	33.123	12.6183	37.8549	3.15457	160.883	28.3912	4.73186	18.9274	6.30915	14.1956	25.2366	3.15457	14.1956	6.30915	11.041	36.2776	7.88644	61.5142	6.30915	14.1956	1.57729	36.2776	15.7729	7.88644	9.46372	0	11.041	1.57729	0	14.1956	4.73186	0	34.7003	4.73186	11.041	0	0	9.46372	0	0	0	0	0	0	1.57729
1137	GTACAACTCGGACTGC-1_4	33.8199	0	106.8	39.1598	5.33998	21.3599	0	240.299	0	26.6999	5.33998	1.77999	8.89996	7.11997	3.55999	8.89996	1.77999	16.0199	23.1399	0	81.8797	1.77999	17.7999	3.55999	53.3998	26.6999	14.2399	21.3599	3.55999	10.68	0	0	5.33998	12.46	0	44.4998	0	24.9199	0	1.77999	0	0	1.77999	0	0	0	8.89996	0
1138	GTAGAAACAAGACCGA-1_4	31.5236	0	171.629	14.0105	31.5236	38.5289	10.5079	203.152	14.0105	80.5604	7.00525	0	0	38.5289	0	70.0525	3.50263	0	24.5184	3.50263	66.5499	3.50263	14.0105	10.5079	45.5342	17.5131	0	17.5131	10.5079	3.50263	7.00525	0	10.5079	0	0	31.5236	0	3.50263	0	0	7.00525	0	0	3.50263	0	0	3.50263	3.50263
1139	GTAGAGGGTCATGACT-1_4	16.7469	0	198.87	8.37346	2.09336	14.6535	0	173.749	0	10.4668	4.18673	0	2.09336	6.28009	0	6.28009	0	0	41.8673	0	79.5478	2.09336	2.09336	2.09336	29.3071	20.9336	0	0	0	10.4668	0	0	4.18673	0	0	16.7469	2.09336	23.027	0	0	0	0	2.09336	0	0	0	0	0
1140	GTAGTACCATCGGAGA-1_4	17.002	0	161.519	5.66733	2.83366	0	0	167.186	0	11.3347	0	0	5.66733	5.66733	2.83366	45.3386	0	2.83366	48.1723	0	53.8396	0	5.66733	0	17.002	14.1683	2.83366	2.83366	0	0	0	0	8.50099	0	0	25.503	0	5.66733	0	0	0	0	0	0	0	0	0	0
1141	GTCAAACGTCATCACA-1_4	13.947	0	159.394	29.8864	15.9394	27.894	3.98486	203.228	39.8486	41.841	11.9546	0	9.96214	13.947	1.99243	27.894	15.9394	9.96214	35.8637	1.99243	75.7123	5.97729	17.9319	3.98486	33.8713	27.894	7.96972	9.96214	0	21.9167	1.99243	1.99243	5.97729	1.99243	3.98486	65.7501	5.97729	23.9091	0	0	11.9546	0	0	1.99243	0	0	3.98486	3.98486
1142	GTCAGCGTCGGAATGG-1_4	15.9185	0	210.124	15.9185	9.5511	9.5511	0	140.083	9.5511	28.6533	3.1837	0	6.3674	15.9185	12.7348	6.3674	3.1837	3.1837	41.3881	12.7348	70.0414	12.7348	31.837	0	25.4696	9.5511	6.3674	6.3674	3.1837	6.3674	0	0	9.5511	12.7348	0	25.4696	3.1837	9.5511	0	0	0	0	0	3.1837	0	0	0	3.1837
1143	GTCATCCGTCAGGCAA-1_4	0	4.78354	203.301	21.526	4.78354	43.0519	4.78354	102.846	11.9589	4.78354	2.39177	2.39177	0	7.17532	16.7424	2.39177	0	9.56709	43.0519	9.56709	52.619	0	11.9589	0	33.4848	2.39177	4.78354	16.7424	0	4.78354	9.56709	0	4.78354	11.9589	0	40.6601	0	7.17532	0	0	23.9177	0	4.78354	0	0	0	4.78354	0
1144	GTCATCCTCTGCGGAC-1_4	18.5357	0	126.66	27.8035	0	3.08928	0	67.9642	0	12.3571	3.08928	0	0	0	3.08928	0	3.08928	3.08928	12.3571	0	61.7856	6.17856	0	0	21.625	3.08928	0	9.26784	0	6.17856	0	0	3.08928	0	0	21.625	3.08928	3.08928	0	0	0	0	0	0	0	0	0	0
1145	GTCATGACAGTTTCAG-1_4	38.7251	0	137.027	29.7885	8.93655	47.6616	0	202.562	35.7462	44.6828	5.9577	2.97885	11.9154	29.7885	0	65.5347	17.8731	11.9154	20.852	8.93655	65.5347	8.93655	26.8097	11.9154	41.7039	20.852	14.8943	5.9577	8.93655	17.8731	0	0	8.93655	2.97885	0	26.8097	5.9577	2.97885	0	0	11.9154	0	2.97885	0	0	0	0	2.97885
1146	GTCCTCACAGGACTTT-1_4	2.36574	0	106.458	33.1204	7.09723	30.7547	0	115.921	14.1945	42.5834	2.36574	0	14.1945	18.926	0	23.6574	0	11.8287	21.2917	4.73149	49.6806	0	30.7547	2.36574	47.3149	14.1945	11.8287	11.8287	0	7.09723	4.73149	0	2.36574	4.73149	0	33.1204	2.36574	2.36574	0	0	0	0	0	2.36574	0	0	7.09723	7.09723
1147	GTCTGTCTCACCATGA-1_4	26.3158	0	163.743	38.0117	17.5439	40.9357	0	137.427	0	0	0	2.92398	0	38.0117	0	58.4795	17.5439	0	32.1637	8.77193	61.4035	2.92398	5.84795	8.77193	38.0117	14.6199	2.92398	5.84795	0	8.77193	11.6959	0	11.6959	5.84795	0	14.6199	0	2.92398	0	0	0	0	0	0	0	0	2.92398	0
1148	GTGAGCCAGATGCGAC-1_4	0	3.0175	156.91	12.07	3.0175	24.14	0	159.928	24.14	60.35	3.0175	15.0875	0	18.105	3.0175	39.2275	0	30.175	12.07	3.0175	63.3675	6.035	24.14	6.035	30.175	6.035	15.0875	15.0875	6.035	15.0875	12.07	0	24.14	15.0875	0	36.21	3.0175	6.035	0	0	6.035	0	0	12.07	0	0	12.07	0
1149	GTGAGCCGTAGGTGCA-1_4	8.80669	0	145.31	24.2184	0	28.6218	6.60502	143.109	19.8151	0	6.60502	0	6.60502	13.21	0	0	0	4.40335	30.8234	0	70.4535	8.80669	19.8151	0	17.6134	11.0084	0	13.21	0	8.80669	0	0	2.20167	2.20167	2.20167	39.6301	4.40335	15.4117	0	0	0	0	2.20167	2.20167	0	0	2.20167	0
1150	GTGAGGACACATGACT-1_4	0	0	142.487	0	25.9067	38.8601	0	129.534	12.9534	12.9534	0	0	0	0	0	0	0	0	25.9067	0	25.9067	0	0	0	38.8601	0	12.9534	12.9534	0	12.9534	0	0	12.9534	0	0	51.8135	0	0	0	0	0	0	0	0	0	0	0	0
1151	GTGAGTTCATGTGTCA-1_4	17.8678	0	169.744	17.8678	5.95593	2.97796	0	196.546	2.97796	5.95593	0	2.97796	0	5.95593	2.97796	14.8898	0	0	47.6474	0	59.5593	14.8898	5.95593	0	41.6915	2.97796	8.93389	0	0	14.8898	0	0	0	0	0	35.7356	0	8.93389	0	0	8.93389	0	0	0	0	0	8.93389	8.93389
1152	GTGATGTTCGAAGTGG-1_4	17.0151	0	123.967	31.5994	4.86145	29.1687	0	126.398	19.4458	24.3072	0	0	4.86145	21.8765	2.43072	21.8765	0	12.1536	29.1687	2.43072	55.9067	9.7229	29.1687	2.43072	14.5843	7.29217	14.5843	9.7229	9.7229	21.8765	4.86145	2.43072	12.1536	2.43072	0	53.4759	0	17.0151	0	0	9.7229	0	0	4.86145	0	0	2.43072	4.86145
1153	GTGTGATAGCCTCACG-1_4	3.63636	0	130.909	3.63636	3.63636	10.9091	0	105.455	10.9091	3.63636	7.27273	0	0	3.63636	0	7.27273	0	3.63636	25.4545	0	54.5455	0	0	0	18.1818	10.9091	3.63636	3.63636	3.63636	18.1818	0	0	0	0	0	21.8182	3.63636	0	0	3.63636	0	0	0	0	0	0	0	0
1154	GTTACCCTCTAGAGCT-1_4	25.2143	0	184.065	27.7358	7.5643	12.6072	0	136.157	0	10.0857	2.52143	0	0	7.5643	2.52143	0	2.52143	2.52143	40.3429	2.52143	65.5572	2.52143	0	2.52143	0	12.6072	10.0857	2.52143	0	15.1286	0	0	12.6072	0	2.52143	27.7358	0	10.0857	0	0	5.04286	0	0	0	0	0	5.04286	0
1155	GTTACGAAGCAAGTCG-1_4	6.95217	0	145.996	29.1991	15.2948	36.1513	0	157.119	16.6852	0	0	1.39043	5.56174	15.2948	2.78087	22.2469	8.3426	9.73304	25.0278	0	63.96	5.56174	9.73304	1.39043	27.8087	12.5139	9.73304	6.95217	0	4.1713	0	0	4.1713	0	0	33.3704	4.1713	8.3426	0	0	4.1713	0	0	1.39043	0	0	0	1.39043
1156	GTTCCGTAGGATTCAA-1_4	6.28733	0	176.045	15.7183	0	18.862	0	128.89	15.7183	6.28733	0	0	0	22.0057	0	12.5747	0	0	25.1493	0	40.8677	3.14367	0	3.14367	28.293	6.28733	0	3.14367	0	12.5747	0	0	9.431	0	0	37.724	0	12.5747	0	0	3.14367	0	0	0	0	0	0	3.14367
1157	GTTTACTCACTTTATC-1_4	0	0	180.301	16.6945	3.3389	3.3389	0	190.317	0	0	0	0	3.3389	0	3.3389	46.7446	3.3389	6.6778	43.4057	0	73.4558	0	0	0	26.7112	0	0	0	3.3389	10.0167	0	0	16.6945	10.0167	0	33.389	0	10.0167	0	0	3.3389	0	0	3.3389	0	0	0	0
1158	GTTTACTTCTTCTTCC-1_4	0	0	122.812	6.14062	3.07031	9.21093	0	128.953	6.14062	9.21093	0	3.07031	0	6.14062	0	0	3.07031	3.07031	12.2812	0	33.7734	6.14062	3.07031	0	30.7031	6.14062	3.07031	6.14062	0	6.14062	0	0	6.14062	0	0	39.914	0	6.14062	0	0	3.07031	0	0	0	0	0	0	0
1159	TAACACGGTAGATCCT-1_4	13.1644	0	159.618	13.1644	3.2911	6.5822	0	238.605	0	3.2911	0	0	1.64555	3.2911	0	14.8099	3.2911	1.64555	34.5565	0	55.9487	1.64555	8.22774	1.64555	26.3288	6.5822	1.64555	1.64555	0	4.93665	0	0	4.93665	0	0	19.7466	0	21.3921	0	0	1.64555	0	0	0	0	0	0	3.2911
1160	TAACCAGCAGGCATGA-1_4	0	0	138.978	27.7956	0	40.6243	0	102.63	40.6243	36.3481	2.13812	6.41437	14.9669	19.2431	0	29.9337	0	0	40.6243	0	51.3149	6.41437	14.9669	0	32.0718	21.3812	4.27625	21.3812	4.27625	4.27625	4.27625	0	8.55249	12.8287	0	42.7625	2.13812	6.41437	0	0	10.6906	0	2.13812	2.13812	0	0	6.41437	0
1161	TAAGCGTAGCATCAAA-1_4	2.61165	0	219.378	2.61165	5.2233	5.2233	0	91.4077	36.5631	5.2233	0	0	0	15.6699	2.61165	0	0	0	13.0582	0	127.971	10.4466	0	0	5.2233	10.4466	2.61165	5.2233	0	0	10.4466	0	7.83494	2.61165	0	36.5631	0	20.8932	0	0	0	0	0	0	0	0	0	2.61165
1162	TACCTGCCACACACGC-1_4	24.6914	0	126.543	12.3457	6.17284	33.9506	1.54321	209.877	0	26.2346	7.71605	0	7.71605	10.8025	0	6.17284	0	6.17284	37.037	0	63.2716	3.08642	23.1481	6.17284	58.642	12.3457	3.08642	6.17284	1.54321	13.8889	3.08642	0	9.25926	7.71605	0	30.8642	1.54321	13.8889	0	0	15.4321	0	0	0	0	0	1.54321	1.54321
1163	TACGGGCAGGCAGGGA-1_4	2.06996	0	173.877	8.27986	12.4198	8.27986	0	178.017	0	24.8396	2.06996	0	0	18.6297	2.06996	10.3498	0	2.06996	51.7491	4.13993	86.9385	2.06996	0	4.13993	12.4198	12.4198	0	4.13993	4.13993	10.3498	0	0	12.4198	0	4.13993	55.889	0	8.27986	0	0	0	0	0	2.06996	0	0	4.13993	0
1164	TACGGTAAGGTCCAGA-1_4	0	0	237.978	31.894	22.0805	36.8008	0	188.911	7.36016	39.2542	2.45339	0	7.36016	19.6271	0	9.81354	9.81354	4.90677	24.5339	0	56.4279	2.45339	9.81354	7.36016	29.4406	2.45339	14.7203	4.90677	0	9.81354	4.90677	9.81354	17.1737	2.45339	0	44.1609	4.90677	41.7076	0	2.45339	0	14.7203	0	0	0	0	0	0
1165	TAGACTGTCATTTCCA-1_4	9.60154	0	144.023	19.2031	0	14.4023	0	196.831	14.4023	14.4023	0	0	0	19.2031	4.80077	48.0077	19.2031	0	24.0038	4.80077	52.8084	0	14.4023	0	38.4061	4.80077	4.80077	9.60154	0	9.60154	14.4023	0	9.60154	4.80077	0	28.8046	0	9.60154	0	0	4.80077	0	0	4.80077	0	0	0	4.80077
1166	TAGCACATCCGTTGGG-1_4	0	0	187.928	4.77783	6.37044	19.1113	0	154.483	25.4818	0	0	0	6.37044	1.59261	0	12.7409	0	1.59261	30.2596	0	89.1862	9.55566	1.59261	0	22.2965	11.1483	4.77783	4.77783	0	4.77783	0	0	3.18522	0	0	27.0744	3.18522	9.55566	0	0	0	0	0	0	0	0	0	6.37044
1167	TAGGAGGAGTGGGAAA-1_4	0	0	144.509	7.70713	15.4143	11.5607	0	111.753	30.8285	1.92678	1.92678	0	7.70713	5.78035	0	1.92678	0	7.70713	38.5356	0	44.316	0	3.85356	1.92678	23.1214	13.4875	0	3.85356	1.92678	7.70713	1.92678	0	7.70713	1.92678	0	32.7553	1.92678	17.341	0	0	7.70713	0	0	1.92678	0	0	0	0
1168	TAGGTACCACCTCAGG-1_4	6.6357	0	117.784	14.9303	8.29463	9.95355	1.65893	180.823	6.6357	19.9071	4.97678	1.65893	0	13.2714	3.31785	38.1553	0	6.6357	19.9071	0	54.7445	6.6357	3.31785	4.97678	29.8607	11.6125	1.65893	8.29463	1.65893	8.29463	3.31785	0	6.6357	6.6357	0	29.8607	3.31785	13.2714	0	0	0	0	0	1.65893	0	0	6.6357	3.31785
1169	TAGTGCAAGCAATAGT-1_4	7.16332	1.79083	145.057	16.1175	32.235	19.6991	3.58166	127.149	37.6074	51.9341	1.79083	3.58166	1.79083	5.37249	3.58166	35.8166	5.37249	0	35.8166	1.79083	64.4699	10.745	5.37249	1.79083	25.0716	16.1175	8.95415	8.95415	7.16332	3.58166	0	0	7.16332	5.37249	0	46.5616	5.37249	12.5358	0	0	3.58166	0	0	1.79083	0	0	0	0
1170	TATTGCTGTGTCTAAC-1_4	0	0	145.935	25.4807	0	6.94927	0	88.0241	32.4299	6.94927	6.94927	0	0	20.8478	0	2.31642	0	2.31642	11.5821	0	55.5942	0	9.26569	0	32.4299	11.5821	6.94927	13.8985	2.31642	6.94927	13.8985	0	6.94927	4.63285	0	27.7971	2.31642	0	0	2.31642	2.31642	0	0	0	0	0	0	0
1171	TCACGGGTCTTGAACG-1_4	9.04977	0	138.763	6.03318	12.0664	12.0664	0	193.062	12.0664	69.3816	3.01659	0	0	36.1991	0	27.1493	12.0664	18.0995	15.083	3.01659	63.3484	21.1161	6.03318	9.04977	42.2323	18.0995	12.0664	9.04977	3.01659	3.01659	12.0664	0	12.0664	6.03318	0	51.2821	9.04977	15.083	0	0	12.0664	0	0	6.03318	0	0	0	0
1172	TCACTATGTTTCGTTT-1_4	0	0	190.907	19.6812	1.96812	11.8087	0	196.812	0	29.5217	3.93623	0	1.96812	9.84058	1.96812	9.84058	0	1.96812	51.171	1.96812	92.5015	1.96812	1.96812	0	23.6174	7.87247	0	3.93623	7.87247	5.90435	0	0	7.87247	0	0	23.6174	0	17.713	0	0	0	1.96812	0	1.96812	0	0	1.96812	1.96812
1173	TCAGCAAGTCCAGTTA-1_4	0	0	249.002	7.04722	2.34907	14.0944	0	216.115	2.34907	7.04722	9.39629	0	0	7.04722	0	9.39629	0	0	39.9342	0	110.406	0	9.39629	0	18.7926	9.39629	0	0	0	11.7454	0	0	2.34907	0	0	16.4435	0	4.69814	0	0	0	0	0	0	0	0	0	0
1174	TCAGTTTAGATGTTGA-1_4	0	0	101.543	0	4.06174	12.1852	0	93.42	0	4.06174	8.12348	0	0	4.06174	0	8.12348	0	8.12348	20.3087	0	44.6791	0	8.12348	0	12.1852	0	0	0	0	0	0	0	0	0	0	16.247	0	12.1852	0	0	0	0	0	0	0	0	0	0
1175	TCATACTCACGCGCAT-1_4	25.0976	0	111.545	8.36587	13.9431	39.0407	0	122.699	5.57724	30.6748	2.78862	8.36587	0	13.9431	5.57724	19.5204	5.57724	16.7317	16.7317	0	16.7317	8.36587	8.36587	0	41.8293	5.57724	2.78862	11.1545	5.57724	13.9431	0	0	11.1545	0	0	22.309	0	13.9431	0	0	2.78862	0	0	0	0	0	0	5.57724
1176	TCATCATCATTCTCTA-1_4	5.58036	0	141.369	11.1607	11.1607	9.3006	0	163.69	16.7411	5.58036	1.86012	0	0	1.86012	0	7.44048	1.86012	18.6012	29.7619	0	76.2649	0	1.86012	0	16.7411	18.6012	1.86012	1.86012	0	5.58036	0	1.86012	1.86012	3.72024	0	24.1815	0	13.0208	0	0	3.72024	0	0	0	0	0	1.86012	1.86012
1177	TCATGCCAGGCTTAGG-1_4	11.0579	0	202.728	22.1157	3.68596	14.7438	0	125.323	27.6447	14.7438	5.52893	0	1.84298	1.84298	1.84298	3.68596	0	0	36.8596	1.84298	70.0332	0	7.37191	0	22.1157	11.0579	7.37191	0	0	5.52893	0	0	3.68596	1.84298	0	25.8017	0	3.68596	0	0	3.68596	0	0	0	0	0	0	1.84298
1178	TCATGCCTCGAACCTA-1_4	0	0	191.758	18.3599	4.07997	6.11995	2.03998	163.199	34.6797	4.07997	0	2.03998	2.03998	6.11995	0	0	0	2.03998	30.5998	0	77.5194	6.11995	6.11995	0	36.7197	6.11995	2.03998	6.11995	0	4.07997	0	4.07997	0	2.03998	0	18.3599	2.03998	6.11995	0	0	2.03998	0	0	0	0	0	4.07997	2.03998
1179	TCATTCAGTTCGCGTG-1_4	4.16667	0	195.833	33.3333	0	29.1667	0	150	0	41.6667	0	0	0	20.8333	0	29.1667	4.16667	8.33333	8.33333	0	37.5	4.16667	33.3333	0	45.8333	8.33333	16.6667	12.5	0	16.6667	0	0	12.5	0	0	58.3333	0	16.6667	0	0	0	0	0	0	0	0	0	0
1180	TCCCACATCGGTCAGC-1_4	18.395	0	154.058	13.7963	2.29938	16.0957	0	163.256	13.7963	4.59876	0	0	2.29938	9.19752	9.19752	2.29938	2.29938	4.59876	16.0957	4.59876	64.3826	4.59876	11.4969	0	27.5926	9.19752	0	6.89814	2.29938	16.0957	2.29938	0	0	6.89814	0	22.9938	0	4.59876	0	0	0	0	4.59876	0	0	0	0	2.29938
1181	TCCCATGGTAGGCTGA-1_4	0	0	166.766	17.8678	0	5.95593	0	65.5152	5.95593	0	5.95593	0	0	0	0	5.95593	0	0	41.6915	0	53.6033	0	0	0	5.95593	17.8678	0	5.95593	0	5.95593	0	0	5.95593	0	0	29.7796	0	11.9119	5.95593	0	0	0	0	0	0	0	0	0
1182	TCGGGCACAGACTCTA-1_4	0	0	137.86	26.749	10.2881	30.8642	0	160.494	0	4.11523	0	0	4.11523	16.4609	0	0	2.05761	2.05761	51.4403	2.05761	45.2675	2.05761	8.23045	2.05761	37.037	20.5761	6.17284	6.17284	0	6.17284	0	0	6.17284	4.11523	0	67.9012	6.17284	16.4609	0	0	4.11523	0	0	2.05761	0	0	4.11523	0
1183	TCGGTCTGTCGTGGTC-1_4	28.2547	0	153.228	26.0813	17.3875	17.3875	2.17344	176.049	26.0813	14.1274	9.78048	2.17344	2.17344	20.6477	11.9539	16.3008	1.08672	6.52032	34.775	1.08672	63.0298	1.08672	8.69376	3.26016	35.8618	6.52032	6.52032	11.9539	3.26016	10.8672	1.08672	0	22.8211	7.60704	0	24.9946	2.17344	8.69376	0	0	4.34688	0	1.08672	0	0	0	3.26016	1.08672
1184	TCGTAGAAGGATTACA-1_4	14.6333	0	160.966	7.31663	0	5.48747	0	67.6788	1.82916	1.82916	0	0	0	10.9749	0	1.82916	0	0	23.779	1.82916	34.754	7.31663	9.14578	1.82916	23.779	10.9749	1.82916	5.48747	3.65831	0	0	0	5.48747	1.82916	0	25.6082	0	10.9749	0	0	3.65831	0	0	0	0	0	1.82916	5.48747
1185	TCGTGGGAGTGCACAG-1_4	3.68732	0	154.867	25.8112	0	18.4366	0	136.431	22.1239	25.8112	7.37463	0	0	22.1239	0	18.4366	0	3.68732	18.4366	0	29.4985	3.68732	40.5605	0	40.5605	14.7493	7.37463	7.37463	0	11.0619	14.7493	0	11.0619	11.0619	0	51.6224	0	11.0619	0	0	0	0	0	0	0	0	0	0
1186	TCTATACAGTGCGACA-1_4	0	0	103.687	4.60829	4.60829	18.4332	0	138.249	0	13.8249	2.30415	0	4.60829	0	0	6.91244	0	2.30415	25.3456	0	48.3871	0	0	0	27.6498	16.129	0	2.30415	0	4.60829	0	0	4.60829	0	0	23.0415	0	6.91244	0	0	0	0	0	0	0	0	4.60829	0
1187	TCTATACTCCCTCATG-1_4	8.49979	0	110.497	10.6247	2.12495	6.37484	0	129.622	10.6247	2.12495	2.12495	0	4.24989	8.49979	6.37484	0	0	8.49979	31.8742	0	59.4985	0	6.37484	0	31.8742	16.9996	0	10.6247	2.12495	6.37484	2.12495	0	6.37484	2.12495	0	25.4994	0	2.12495	0	0	0	0	0	0	0	0	0	2.12495
1188	TCTATACTCGTCCTCA-1_4	15.2168	2.53614	78.6203	22.8253	7.60842	25.3614	5.07228	311.945	22.8253	0	2.53614	0	12.6807	15.2168	0	0	0	2.53614	32.9698	0	88.7649	0	22.8253	0	22.8253	2.53614	17.753	5.07228	2.53614	2.53614	7.60842	0	5.07228	0	0	15.2168	0	15.2168	0	0	7.60842	0	2.53614	0	0	0	2.53614	5.07228
1189	TCTCACGGTGAGCCAA-1_4	0	0	209.987	20.4866	5.12164	7.68246	2.56082	222.791	12.8041	51.2164	7.68246	2.56082	0	0	0	5.12164	0	7.68246	30.7298	2.56082	51.2164	0	17.9257	0	33.2907	7.68246	0	0	0	5.12164	5.12164	2.56082	5.12164	5.12164	2.56082	43.5339	2.56082	12.8041	0	0	7.68246	5.12164	0	0	0	0	0	0
1190	TCTGGCTTCCTAGAGT-1_4	21.5324	0	127.4	19.738	1.79437	19.738	1.79437	118.428	26.9155	8.97183	1.79437	1.79437	0	1.79437	3.58873	25.1211	0	5.3831	35.8873	1.79437	82.5408	7.17746	17.9437	1.79437	37.6817	12.5606	14.3549	7.17746	0	14.3549	0	1.79437	1.79437	1.79437	0	23.3268	1.79437	12.5606	0	0	5.3831	0	1.79437	3.58873	0	0	0	0
1191	TGAACGTTCTACCTTA-1_4	0	0	145.631	9.10194	0	30.3398	0	215.413	0	15.1699	0	0	9.10194	0	0	21.2379	3.03398	0	33.3738	0	60.6796	0	18.2039	0	24.2718	18.2039	6.06796	15.1699	6.06796	3.03398	0	0	9.10194	3.03398	0	39.4417	0	21.2379	0	0	6.06796	0	0	0	0	0	0	0
1192	TGAGCATAGCTCACTA-1_4	17.4978	0	203.412	2.18723	15.3106	6.56168	0	214.348	19.685	17.4978	0	0	0	8.74891	2.18723	0	2.18723	6.56168	48.119	0	100.612	17.4978	0	0	39.3701	6.56168	8.74891	4.37445	0	10.9361	0	0	6.56168	0	0	26.2467	2.18723	13.1234	0	0	10.9361	0	0	0	0	0	0	0
1193	TGATTTCGTTGGCCTG-1_4	1.77588	0	60.38	15.983	0	31.9659	0	174.037	0	1.77588	1.77588	1.77588	0	7.10353	1.77588	0	0	5.32765	58.6042	0	88.7942	1.77588	1.77588	0	30.19	3.55177	0	8.87942	0	12.4312	0	0	7.10353	0	0	31.9659	0	3.55177	0	0	0	0	0	0	0	0	0	3.55177
1194	TGCAGATTCCACTGGG-1_4	13.2676	0	183.851	15.163	17.0584	28.4306	3.79075	159.212	9.47688	20.8491	0	0	7.5815	11.3723	0	13.2676	1.89538	9.47688	15.163	0	58.7566	9.47688	15.163	1.89538	56.8613	18.9538	5.68613	7.5815	3.79075	1.89538	3.79075	0	9.47688	5.68613	0	37.9075	1.89538	11.3723	0	1.89538	5.68613	0	0	0	0	0	3.79075	0
1195	TGCAGGCCATCCGGTG-1_4	16.4285	0	129.785	21.357	8.21423	19.7141	0	180.713	52.5711	34.4998	4.92854	0	8.21423	8.21423	9.85707	59.1424	3.28569	4.92854	36.1426	0	54.2139	3.28569	22.9998	3.28569	34.4998	4.92854	4.92854	6.57138	1.64285	18.0713	3.28569	0	6.57138	4.92854	0	34.4998	6.57138	9.85707	0	0	1.64285	0	0	1.64285	0	0	1.64285	1.64285
1196	TGCAGGCGTAGCTAAA-1_4	12.7505	0	122.04	1.82149	0	1.82149	0	61.9308	0	1.82149	3.64299	1.82149	0	9.10747	0	5.46448	0	1.82149	34.6084	0	65.5738	0	5.46448	0	16.3934	5.46448	1.82149	1.82149	0	5.46448	1.82149	0	0	0	1.82149	16.3934	0	7.28597	0	0	0	0	0	0	0	0	5.46448	0
1197	TGCATGAGTGCAGTGA-1_4	0	0	174.842	9.71345	0	4.85673	0	150.559	14.5702	0	0	0	0	29.1404	0	19.4269	0	0	38.8538	0	77.7076	0	9.71345	0	24.2836	4.85673	4.85673	0	14.5702	0	4.85673	0	4.85673	0	0	24.2836	0	19.4269	0	0	0	0	0	0	0	0	4.85673	0
1198	TGCCGAGTCCCTTCCC-1_4	19.5854	0	132.202	11.4248	1.63212	11.4248	0	190.958	8.1606	13.057	0	1.63212	1.63212	6.52848	1.63212	21.2176	0	3.26424	35.9066	4.89636	91.3987	4.89636	4.89636	0	45.6994	13.057	4.89636	8.1606	3.26424	9.79272	0	3.26424	4.89636	1.63212	0	35.9066	1.63212	4.89636	0	1.63212	4.89636	0	0	3.26424	0	0	0	3.26424
1199	TGCGACGAGACCAAGC-1_4	17.8112	0	140.511	1.97902	1.97902	15.8322	0	182.07	0	0	1.97902	0	0	0	5.93707	0	0	0	31.6644	3.95804	61.3497	7.91609	0	0	17.8112	7.91609	0	3.95804	0	17.8112	0	0	0	0	0	33.6434	5.93707	17.8112	0	0	5.93707	0	0	0	0	0	0	0
1200	TGCGATATCTAGTCAG-1_4	16.7348	0	184.083	0	0	16.7348	0	171.067	22.3131	13.016	5.57828	0	0	3.71885	0	16.7348	0	1.85943	22.3131	0	79.9554	3.71885	1.85943	0	29.7508	5.57828	5.57828	5.57828	0	16.7348	0	0	5.57828	0	1.85943	14.8754	0	1.85943	0	1.85943	1.85943	0	0	0	0	0	3.71885	0
1201	TGGAACTGTATACCCA-1_4	25.8799	0	172.533	32.7812	12.0773	12.0773	0	217.391	32.7812	43.1332	5.17598	5.17598	8.62664	5.17598	12.0773	12.0773	3.45066	0	18.9786	20.7039	62.1118	6.90131	27.6052	3.45066	39.6825	15.528	6.90131	8.62664	6.90131	8.62664	1.72533	0	17.2533	8.62664	0	31.0559	0	20.7039	0	0	5.17598	0	0	1.72533	0	0	6.90131	0
1202	TGGGATTGTATCGGTT-1_4	12.9408	0	142.349	32.352	0	0	0	158.525	12.9408	9.7056	3.2352	3.2352	0	6.4704	0	6.4704	0	22.6464	22.6464	3.2352	51.7632	9.7056	19.4112	0	51.7632	16.176	0	9.7056	0	0	0	0	9.7056	9.7056	0	35.5872	0	6.4704	0	0	9.7056	0	0	0	0	0	3.2352	3.2352
1203	TGTCAGAGTACTAACC-1_4	11.8287	0	127.75	9.46298	2.36574	37.8519	0	184.528	9.46298	30.7547	4.73149	0	0	7.09723	4.73149	9.46298	14.1945	9.46298	33.1204	0	96.9955	4.73149	2.36574	0	33.1204	23.6574	2.36574	9.46298	4.73149	9.46298	0	0	11.8287	2.36574	0	30.7547	0	11.8287	0	0	0	0	0	0	0	0	0	2.36574
1204	TGTCCACCACAACATC-1_4	0	0	167.858	6.64783	14.9576	23.2674	3.32392	209.407	4.98587	6.64783	14.9576	3.32392	1.66196	11.6337	0	24.9294	1.66196	6.64783	43.2109	6.64783	73.1261	1.66196	9.97175	1.66196	66.4783	4.98587	4.98587	6.64783	1.66196	9.97175	0	0	3.32392	1.66196	0	26.5913	3.32392	4.98587	0	0	0	0	0	0	0	0	0	1.66196
1205	TGTCCACGTTACCTGA-1_4	0	0	136.054	12.9576	3.23939	6.47878	0	142.533	6.47878	19.4363	3.23939	0	0	9.71817	0	12.9576	0	6.47878	32.3939	0	61.5484	3.23939	3.23939	0	29.1545	6.47878	3.23939	19.4363	0	16.197	0	0	0	16.197	0	16.197	0	35.6333	0	0	3.23939	0	0	3.23939	0	0	12.9576	0
1206	TGTCCTGAGCAAGTGC-1_4	29.5639	0	173.688	11.0865	11.0865	33.2594	0	195.861	29.5639	59.1279	0	0	0	3.69549	0	14.782	0	7.39098	36.9549	0	66.5188	7.39098	7.39098	7.39098	48.0414	18.4775	0	0	0	29.5639	7.39098	0	7.39098	11.0865	0	29.5639	3.69549	7.39098	0	3.69549	7.39098	0	0	0	0	0	7.39098	3.69549
1207	TGTGAGTCAGCACCCA-1_4	0	0	221.873	3.92696	1.96348	1.96348	1.96348	113.882	0	1.96348	0	0	0	3.92696	0	0	0	0	74.6122	0	100.137	5.89044	0	0	27.4887	15.7078	1.96348	0	3.92696	3.92696	0	0	3.92696	0	0	29.4522	0	7.85392	0	0	1.96348	0	0	0	0	0	0	3.92696
1208	TGTGGCGCATCGTCCT-1_4	24.0696	1.85151	233.29	31.4757	16.6636	20.3666	14.8121	264.766	29.6241	62.9513	1.85151	3.70302	18.5151	27.7726	0	0	24.0696	5.55453	29.6241	0	66.6543	5.55453	14.8121	3.70302	27.7726	16.6636	7.40604	5.55453	3.70302	5.55453	5.55453	12.9606	16.6636	7.40604	0	55.5453	5.55453	16.6636	0	0	0	0	0	1.85151	0	0	5.55453	3.70302
1209	TGTGTGAGTATAGGAT-1_4	9.40955	0	145.848	16.4667	2.35239	16.4667	0	101.153	23.5239	2.35239	0	0	0	0	0	7.05716	0	14.1143	9.40955	0	56.4573	4.70478	11.7619	4.70478	30.581	11.7619	14.1143	4.70478	0	4.70478	0	0	2.35239	2.35239	0	14.1143	0	0	0	0	7.05716	0	0	0	0	0	7.05716	2.35239
1210	TGTTCTAAGAGGCGGA-1_4	19.8265	0	148.699	37.1747	9.91326	54.5229	2.47831	178.439	7.43494	22.3048	0	2.47831	7.43494	19.8265	12.3916	0	2.47831	0	34.6964	0	47.088	4.95663	12.3916	0	54.5229	19.8265	4.95663	4.95663	4.95663	4.95663	2.47831	4.95663	9.91326	2.47831	0	47.088	2.47831	22.3048	0	0	4.95663	0	0	2.47831	0	0	2.47831	2.47831
1211	TGTTCTAAGGACTAAT-1_4	3.45185	0	131.17	24.1629	0	13.8074	0	176.044	51.7777	82.8443	3.45185	0	0	24.1629	0	51.7777	0	6.90369	41.4222	0	51.7777	3.45185	41.4222	3.45185	37.9703	27.6148	0	10.3555	3.45185	17.2592	3.45185	0	10.3555	13.8074	0	41.4222	6.90369	17.2592	0	0	17.2592	0	0	0	0	0	6.90369	0
1212	TGTTGAGAGCTTCTAG-1_4	26.5781	0	144.518	29.9003	3.32226	8.30565	0	161.13	24.9169	18.2724	11.6279	1.66113	0	9.96678	4.98339	11.6279	4.98339	8.30565	46.5116	0	43.1894	0	3.32226	0	48.1728	11.6279	4.98339	11.6279	0	3.32226	4.98339	13.289	1.66113	3.32226	0	28.2392	0	3.32226	0	0	0	0	0	1.66113	0	0	1.66113	1.66113
1213	TTAGGGTCATGTTCGA-1_4	17.5182	2.91971	154.745	11.6788	2.91971	29.1971	0	157.664	37.9562	14.5985	0	8.75912	2.91971	40.8759	0	0	11.6788	11.6788	32.1168	2.91971	67.1533	2.91971	14.5985	2.91971	43.7956	0	0	17.5182	5.83942	5.83942	5.83942	0	14.5985	2.91971	0	29.1971	0	11.6788	0	0	0	0	0	2.91971	0	0	0	0
1214	TTCCGGTCATTGCCGG-1_4	15.7853	0	171.008	23.678	10.5235	23.678	0	226.256	0	10.5235	10.5235	0	0	31.5706	7.89266	18.4162	5.26177	2.63089	34.2015	5.26177	78.9266	2.63089	7.89266	2.63089	34.2015	18.4162	2.63089	0	0	5.26177	0	0	18.4162	10.5235	0	47.356	2.63089	13.1544	0	0	0	0	0	0	0	0	2.63089	0
1215	TTCCGTGCAATACAGA-1_4	0	0	234.524	5.45405	5.45405	8.18107	0	209.981	2.72702	10.9081	0	0	0	21.8162	0	27.2702	2.72702	2.72702	43.6324	0	84.5378	8.18107	2.72702	0	19.0892	13.6351	10.9081	5.45405	2.72702	2.72702	0	0	13.6351	0	0	27.2702	2.72702	5.45405	0	0	0	2.72702	0	2.72702	0	0	5.45405	2.72702
[truncated: 742 more rows]
[truncated: 156 more columns]

## Sheet: Figure 2g
summary_stats_Fig2g_upregulated
# A tibble: 5 × 6
seurat_clusters mean median sd min max
<fct> <dbl> <dbl> <dbl> <dbl> <dbl>
[truncated: 47 more rows]

## Sheet: Figure 3d
UpreUpregulated osmoconsensus 3d
[truncated: 24 more rows]

[truncated: 35 more sheets: Figure 3e, Figure 3f, Figure 3g-h, Figure 3i, Figure 4c, Figure 4e_Hor7_low, Figure4e_Hor7_high, Figure 4f, Figure 5A_S5a, Figure 5c, Figure 5d, Figure 5e, Figure 5f, Figure 5g, Figure 6f,h,j_S6c,h, Figure 6g, Figure 6i, Figure 6l, Figure 6m, SupFig s1e-g …]
